# Supplementary material for: Chemometric Analysis of Extracts and Fractions from Green, Oxidized, and Microbial Fermented Teas and Their Correlation to Potential Antioxidant and Anticancer Effects
Source: Antioxidants (Basel). 2020 Oct 19;9(10):1015. doi: 10.3390/antiox9101015 (PMC7650543; doi:10.3390/antiox9101015)
Supplement: Supplementary file 1 [file antioxidants-09-01015-s001.zip]

Archive with 20 entries (17 files):
- Suppl/
- Suppl/Tea_UV_365.csv
- __MACOSX/
- __MACOSX/Suppl/
- __MACOSX/Suppl/._Tea_UV_365.csv
- Suppl/.DS_Store
- __MACOSX/Suppl/._.DS_Store
- Suppl/Tea_MS2.csv
- __MACOSX/Suppl/._Tea_MS2.csv
- Suppl/5Tea_results.csv
- __MACOSX/Suppl/._5Tea_results.csv
- Suppl/Tea_MS1.csv
- __MACOSX/Suppl/._Tea_MS1.csv
- Suppl/Tea_UV_275.csv
- __MACOSX/Suppl/._Tea_UV_275.csv
- Suppl/5Teas.R
- __MACOSX/Suppl/._5Teas.R
- Suppl/antioxidants-954153-(S)-proof.docx
- __MACOSX/Suppl/._antioxidants-954153-(S)-proof.docx
- __MACOSX/._Suppl
