# Supplementary material for: Chemometric Analysis of Extracts and Fractions from Green, Oxidized, and Microbial Fermented Teas and Their Correlation to Potential Antioxidant and Anticancer Effects
Source: Antioxidants (Basel). 2020 Oct 19;9(10):1015. doi: 10.3390/antiox9101015 (PMC7650543; doi:10.3390/antiox9101015)
Supplement: Supplementary file 1 [file antioxidants-09-01015-s001.zip › Suppl/Tea_UV_365.csv]

#	Sample_Set_Name	SampleName	SMP	Level	Vial_Id	Inj_Id	Peak_Name	Channel_Id	Processed_Channel	Retention_Time	Area	%_Area	Height	Amount	Units	Dilution	Date_Acquired	Date_Processed	Processing_Method	Date_Calibrated	Equation	Re_amount	Fin_amount
1046	191206_5TEx	BTE100	BTE	100ppm	24812	24813		24837	W2489 ChB 365nm	16.493	872	3.59	76			100	2019-12-06 PM 2:13:00 KST	2020-04-06 AM 10:03:43 KST	Flavonol365nm	2020-04-06 AM 9:59:09 KST
978	191206_5TEx	BTE100	BTE	100ppm	24812	24813	Rutin	24837	W2489 ChB 365nm	16.944	5483	22.59	620	0.4717	ppm	100	2019-12-06 PM 2:13:00 KST	2020-04-06 AM 10:03:43 KST	Flavonol365nm	2020-04-06 AM 9:59:09 KST	Y = 1.05e+004 X + 5.07e+002
1045	191206_5TEx	BTE100	BTE	100ppm	24812	24813		24837	W2489 ChB 365nm	17.538	1776	7.32	123			100	2019-12-06 PM 2:13:00 KST	2020-04-06 AM 10:03:43 KST	Flavonol365nm	2020-04-06 AM 9:59:09 KST
1044	191206_5TEx	BTE100	BTE	100ppm	24812	24813		24837	W2489 ChB 365nm	17.873	304	1.25	42			100	2019-12-06 PM 2:13:00 KST	2020-04-06 AM 10:03:43 KST	Flavonol365nm	2020-04-06 AM 9:59:09 KST
871	191206_5TEx	BTE100	BTE	100ppm	24812	24813	Isoquercitrin	24837	W2489 ChB 365nm	18.081	1221	5.03	114	0.0448	ppm	100	2019-12-06 PM 2:13:00 KST	2020-04-06 AM 10:03:43 KST	Flavonol365nm	2020-04-06 AM 9:59:09 KST	Y = 1.32e+004 X + 6.30e+002
1047	191206_5TEx	BTE100	BTE	100ppm	24812	24813		24837	W2489 ChB 365nm	18.545	8109	33.41	1157			100	2019-12-06 PM 2:13:00 KST	2020-04-06 AM 10:03:43 KST	Flavonol365nm	2020-04-06 AM 9:59:09 KST
1038	191206_5TEx	BTE100	BTE	100ppm	24812	24813		24837	W2489 ChB 365nm	18.87	421	1.74	40			100	2019-12-06 PM 2:13:00 KST	2020-04-06 AM 10:03:43 KST	Flavonol365nm	2020-04-06 AM 9:59:09 KST
1039	191206_5TEx	BTE100	BTE	100ppm	24812	24813		24837	W2489 ChB 365nm	19.639	461	1.9	40			100	2019-12-06 PM 2:13:00 KST	2020-04-06 AM 10:03:43 KST	Flavonol365nm	2020-04-06 AM 9:59:09 KST
1040	191206_5TEx	BTE100	BTE	100ppm	24812	24813		24837	W2489 ChB 365nm	20.18	1194	4.92	104			100	2019-12-06 PM 2:13:00 KST	2020-04-06 AM 10:03:43 KST	Flavonol365nm	2020-04-06 AM 9:59:09 KST
1041	191206_5TEx	BTE100	BTE	100ppm	24812	24813		24837	W2489 ChB 365nm	21.629	454	1.87	43			100	2019-12-06 PM 2:13:00 KST	2020-04-06 AM 10:03:43 KST	Flavonol365nm	2020-04-06 AM 9:59:09 KST
1043	191206_5TEx	BTE100	BTE	100ppm	24812	24813		24837	W2489 ChB 365nm	22.066	541	2.23	40			100	2019-12-06 PM 2:13:00 KST	2020-04-06 AM 10:03:43 KST	Flavonol365nm	2020-04-06 AM 9:59:09 KST
1042	191206_5TEx	BTE100	BTE	100ppm	24812	24813		24837	W2489 ChB 365nm	22.597	592	2.44	35			100	2019-12-06 PM 2:13:00 KST	2020-04-06 AM 10:03:43 KST	Flavonol365nm	2020-04-06 AM 9:59:09 KST
863	191206_5TEx	BTE100	BTE	100ppm	24812	24813	Apigenin	24837	W2489 ChB 365nm	42.021	639	2.63	45		ppm	100	2019-12-06 PM 2:13:00 KST	2020-04-06 AM 10:03:43 KST	Flavonol365nm	2020-04-06 AM 9:59:09 KST	Y = 1.77e+004 X + 7.60e+002
910	191206_5TEx	BTE100	BTE	100ppm	24812	24813	Kaempferol	24837	W2489 ChB 365nm	42.611	1383	5.7	64	0.0288	ppm	100	2019-12-06 PM 2:13:00 KST	2020-04-06 AM 10:03:43 KST	Flavonol365nm	2020-04-06 AM 9:59:09 KST	Y = 2.32e+004 X + 7.14e+002
1037	191206_5TEx	BTE100	BTE	100ppm	24812	24813		24837	W2489 ChB 365nm	43.484	823	3.39	42			100	2019-12-06 PM 2:13:00 KST	2020-04-06 AM 10:03:43 KST	Flavonol365nm	2020-04-06 AM 9:59:09 KST
993	191206_5TEx	BTE100	BTE	100ppm	25205	25206	Rutin	25230	W2489 ChB 365nm	16.772	552	2.27	61	0.0043	ppm	100	2019-12-07 AM 2:55:59 KST	2020-04-06 AM 10:03:46 KST	Flavonol365nm	2020-04-06 AM 9:59:09 KST	Y = 1.05e+004 X + 5.07e+002
1141	191206_5TEx	BTE100	BTE	100ppm	25205	25206		25230	W2489 ChB 365nm	17.184	5833	23.93	667			100	2019-12-07 AM 2:55:59 KST	2020-04-06 AM 10:03:46 KST	Flavonol365nm	2020-04-06 AM 9:59:09 KST
886	191206_5TEx	BTE100	BTE	100ppm	25205	25206	Isoquercitrin	25230	W2489 ChB 365nm	17.754	1258	5.16	109	0.0476	ppm	100	2019-12-07 AM 2:55:59 KST	2020-04-06 AM 10:03:46 KST	Flavonol365nm	2020-04-06 AM 9:59:09 KST	Y = 1.32e+004 X + 6.30e+002
1142	191206_5TEx	BTE100	BTE	100ppm	25205	25206		25230	W2489 ChB 365nm	18.26	1103	4.52	104			100	2019-12-07 AM 2:55:59 KST	2020-04-06 AM 10:03:46 KST	Flavonol365nm	2020-04-06 AM 9:59:09 KST
1143	191206_5TEx	BTE100	BTE	100ppm	25205	25206		25230	W2489 ChB 365nm	18.721	8237	33.79	1162			100	2019-12-07 AM 2:55:59 KST	2020-04-06 AM 10:03:46 KST	Flavonol365nm	2020-04-06 AM 9:59:09 KST
1144	191206_5TEx	BTE100	BTE	100ppm	25205	25206		25230	W2489 ChB 365nm	20.39	1262	5.18	93			100	2019-12-07 AM 2:55:59 KST	2020-04-06 AM 10:03:46 KST	Flavonol365nm	2020-04-06 AM 9:59:09 KST
1145	191206_5TEx	BTE100	BTE	100ppm	25205	25206		25230	W2489 ChB 365nm	21.932	736	3.02	42			100	2019-12-07 AM 2:55:59 KST	2020-04-06 AM 10:03:46 KST	Flavonol365nm	2020-04-06 AM 9:59:09 KST
1146	191206_5TEx	BTE100	BTE	100ppm	25205	25206		25230	W2489 ChB 365nm	25.242	989	4.06	57			100	2019-12-07 AM 2:55:59 KST	2020-04-06 AM 10:03:46 KST	Flavonol365nm	2020-04-06 AM 9:59:09 KST
1147	191206_5TEx	BTE100	BTE	100ppm	25205	25206		25230	W2489 ChB 365nm	25.451	633	2.6	56			100	2019-12-07 AM 2:55:59 KST	2020-04-06 AM 10:03:46 KST	Flavonol365nm	2020-04-06 AM 9:59:09 KST
959	191206_5TEx	BTE100	BTE	100ppm	25205	25206	Quercetin	25230	W2489 ChB 365nm	31.756	2949	12.1	126	0.0991	ppm	100	2019-12-07 AM 2:55:59 KST	2020-04-06 AM 10:03:46 KST	Flavonol365nm	2020-04-06 AM 9:59:09 KST	Y = 2.59e+004 X + 3.85e+002
916	191206_5TEx	BTE100	BTE	100ppm	25205	25206	Kaempferol	25230	W2489 ChB 365nm	42.735	824	3.38	44	0.0047	ppm	100	2019-12-07 AM 2:55:59 KST	2020-04-06 AM 10:03:46 KST	Flavonol365nm	2020-04-06 AM 9:59:09 KST	Y = 2.32e+004 X + 7.14e+002
1008	191206_5TEx	BTE100	BTE	100ppm	25595	25596	Rutin	25620	W2489 ChB 365nm	16.828	766	3.16	74	0.0246	ppm	100	2019-12-07 PM 3:38:57 KST	2020-04-06 AM 10:03:48 KST	Flavonol365nm	2020-04-06 AM 9:59:09 KST	Y = 1.05e+004 X + 5.07e+002
1245	191206_5TEx	BTE100	BTE	100ppm	25595	25596		25620	W2489 ChB 365nm	17.21	6401	26.37	699			100	2019-12-07 PM 3:38:57 KST	2020-04-06 AM 10:03:48 KST	Flavonol365nm	2020-04-06 AM 9:59:09 KST
901	191206_5TEx	BTE100	BTE	100ppm	25595	25596	Isoquercitrin	25620	W2489 ChB 365nm	17.778	851	3.5	98	0.0167	ppm	100	2019-12-07 PM 3:38:57 KST	2020-04-06 AM 10:03:48 KST	Flavonol365nm	2020-04-06 AM 9:59:09 KST	Y = 1.32e+004 X + 6.30e+002
1247	191206_5TEx	BTE100	BTE	100ppm	25595	25596		25620	W2489 ChB 365nm	18.274	840	3.46	85			100	2019-12-07 PM 3:38:57 KST	2020-04-06 AM 10:03:48 KST	Flavonol365nm	2020-04-06 AM 9:59:09 KST
1249	191206_5TEx	BTE100	BTE	100ppm	25595	25596		25620	W2489 ChB 365nm	18.747	8198	33.78	1161			100	2019-12-07 PM 3:38:57 KST	2020-04-06 AM 10:03:48 KST	Flavonol365nm	2020-04-06 AM 9:59:09 KST
1250	191206_5TEx	BTE100	BTE	100ppm	25595	25596		25620	W2489 ChB 365nm	20.469	962	3.97	92			100	2019-12-07 PM 3:38:57 KST	2020-04-06 AM 10:03:48 KST	Flavonol365nm	2020-04-06 AM 9:59:09 KST
1251	191206_5TEx	BTE100	BTE	100ppm	25595	25596		25620	W2489 ChB 365nm	21.921	928	3.82	50			100	2019-12-07 PM 3:38:57 KST	2020-04-06 AM 10:03:48 KST	Flavonol365nm	2020-04-06 AM 9:59:09 KST
941	191206_5TEx	BTE100	BTE	100ppm	25595	25596	Myricetin	25620	W2489 ChB 365nm	23.496	2179	8.98	64	0.0626	ppm	100	2019-12-07 PM 3:38:57 KST	2020-04-06 AM 10:03:48 KST	Flavonol365nm	2020-04-06 AM 9:59:09 KST	Y = 3.06e+004 X + 2.60e+002
1248	191206_5TEx	BTE100	BTE	100ppm	25595	25596		25620	W2489 ChB 365nm	23.813	1513	6.24	68			100	2019-12-07 PM 3:38:57 KST	2020-04-06 AM 10:03:48 KST	Flavonol365nm	2020-04-06 AM 9:59:09 KST
1246	191206_5TEx	BTE100	BTE	100ppm	25595	25596		25620	W2489 ChB 365nm	24.442	480	1.98	36			100	2019-12-07 PM 3:38:57 KST	2020-04-06 AM 10:03:48 KST	Flavonol365nm	2020-04-06 AM 9:59:09 KST
969	191206_5TEx	BTE100	BTE	100ppm	25595	25596	Quercetin	25620	W2489 ChB 365nm	31.852	1152	4.75	105	0.0296	ppm	100	2019-12-07 PM 3:38:57 KST	2020-04-06 AM 10:03:48 KST	Flavonol365nm	2020-04-06 AM 9:59:09 KST	Y = 2.59e+004 X + 3.85e+002
979	191206_5TEx	BTE200	BTE	200ppm	24838	24839	Rutin	24863	W2489 ChB 365nm	16.602	1930	4.07	156	0.1349	ppm	200	2019-12-06 PM 3:03:49 KST	2020-04-06 AM 10:03:43 KST	Flavonol365nm	2020-04-06 AM 9:59:09 KST	Y = 1.05e+004 X + 5.07e+002
1057	191206_5TEx	BTE200	BTE	200ppm	24838	24839		24863	W2489 ChB 365nm	17.031	11496	24.23	1316			200	2019-12-06 PM 3:03:49 KST	2020-04-06 AM 10:03:43 KST	Flavonol365nm	2020-04-06 AM 9:59:09 KST
1058	191206_5TEx	BTE200	BTE	200ppm	24838	24839		24863	W2489 ChB 365nm	17.329	462	0.97	47			200	2019-12-06 PM 3:03:49 KST	2020-04-06 AM 10:03:43 KST	Flavonol365nm	2020-04-06 AM 9:59:09 KST
1048	191206_5TEx	BTE200	BTE	200ppm	24838	24839		24863	W2489 ChB 365nm	17.616	2557	5.39	233			200	2019-12-06 PM 3:03:49 KST	2020-04-06 AM 10:03:43 KST	Flavonol365nm	2020-04-06 AM 9:59:09 KST
872	191206_5TEx	BTE200	BTE	200ppm	24838	24839	Isoquercitrin	24863	W2489 ChB 365nm	18.149	2567	5.41	204	0.1467	ppm	200	2019-12-06 PM 3:03:49 KST	2020-04-06 AM 10:03:43 KST	Flavonol365nm	2020-04-06 AM 9:59:09 KST	Y = 1.32e+004 X + 6.30e+002
1049	191206_5TEx	BTE200	BTE	200ppm	24838	24839		24863	W2489 ChB 365nm	18.604	17705	37.32	2370			200	2019-12-06 PM 3:03:49 KST	2020-04-06 AM 10:03:43 KST	Flavonol365nm	2020-04-06 AM 9:59:09 KST
1050	191206_5TEx	BTE200	BTE	200ppm	24838	24839		24863	W2489 ChB 365nm	19.042	658	1.39	47			200	2019-12-06 PM 3:03:49 KST	2020-04-06 AM 10:03:43 KST	Flavonol365nm	2020-04-06 AM 9:59:09 KST
1051	191206_5TEx	BTE200	BTE	200ppm	24838	24839		24863	W2489 ChB 365nm	19.771	757	1.6	49			200	2019-12-06 PM 3:03:49 KST	2020-04-06 AM 10:03:43 KST	Flavonol365nm	2020-04-06 AM 9:59:09 KST
1052	191206_5TEx	BTE200	BTE	200ppm	24838	24839		24863	W2489 ChB 365nm	20.271	2248	4.74	192			200	2019-12-06 PM 3:03:49 KST	2020-04-06 AM 10:03:43 KST	Flavonol365nm	2020-04-06 AM 9:59:09 KST
1053	191206_5TEx	BTE200	BTE	200ppm	24838	24839		24863	W2489 ChB 365nm	21.745	940	1.98	95			200	2019-12-06 PM 3:03:49 KST	2020-04-06 AM 10:03:43 KST	Flavonol365nm	2020-04-06 AM 9:59:09 KST
925	191206_5TEx	BTE200	BTE	200ppm	24838	24839	Myricetin	24863	W2489 ChB 365nm	24.014	484	1.02	48	0.0073	ppm	200	2019-12-06 PM 3:03:49 KST	2020-04-06 AM 10:03:43 KST	Flavonol365nm	2020-04-06 AM 9:59:09 KST	Y = 3.06e+004 X + 2.60e+002
952	191206_5TEx	BTE200	BTE	200ppm	24838	24839	Quercetin	24863	W2489 ChB 365nm	32.248	1819	3.83	66	0.0554	ppm	200	2019-12-06 PM 3:03:49 KST	2020-04-06 AM 10:03:43 KST	Flavonol365nm	2020-04-06 AM 9:59:09 KST	Y = 2.59e+004 X + 3.85e+002
911	191206_5TEx	BTE200	BTE	200ppm	24838	24839	Kaempferol	24863	W2489 ChB 365nm	42.731	1493	3.15	84	0.0335	ppm	200	2019-12-06 PM 3:03:49 KST	2020-04-06 AM 10:03:43 KST	Flavonol365nm	2020-04-06 AM 9:59:09 KST	Y = 2.32e+004 X + 7.14e+002
1054	191206_5TEx	BTE200	BTE	200ppm	24838	24839		24863	W2489 ChB 365nm	43.377	636	1.34	47			200	2019-12-06 PM 3:03:49 KST	2020-04-06 AM 10:03:43 KST	Flavonol365nm	2020-04-06 AM 9:59:09 KST
1055	191206_5TEx	BTE200	BTE	200ppm	24838	24839		24863	W2489 ChB 365nm	43.974	880	1.86	35			200	2019-12-06 PM 3:03:49 KST	2020-04-06 AM 10:03:43 KST	Flavonol365nm	2020-04-06 AM 9:59:09 KST
1056	191206_5TEx	BTE200	BTE	200ppm	24838	24839		24863	W2489 ChB 365nm	44.342	807	1.7	37			200	2019-12-06 PM 3:03:49 KST	2020-04-06 AM 10:03:43 KST	Flavonol365nm	2020-04-06 AM 9:59:09 KST
1156	191206_5TEx	BTE200	BTE	200ppm	25231	25232		25256	W2489 ChB 365nm	15.63	1076	2.54	61			200	2019-12-07 AM 3:46:54 KST	2020-04-06 AM 10:03:46 KST	Flavonol365nm	2020-04-06 AM 9:59:09 KST
1155	191206_5TEx	BTE200	BTE	200ppm	25231	25232		25256	W2489 ChB 365nm	16.011	242	0.57	45			200	2019-12-07 AM 3:46:54 KST	2020-04-06 AM 10:03:46 KST	Flavonol365nm	2020-04-06 AM 9:59:09 KST
1152	191206_5TEx	BTE200	BTE	200ppm	25231	25232		25256	W2489 ChB 365nm	16.365	483	1.14	48			200	2019-12-07 AM 3:46:54 KST	2020-04-06 AM 10:03:46 KST	Flavonol365nm	2020-04-06 AM 9:59:09 KST
994	191206_5TEx	BTE200	BTE	200ppm	25231	25232	Rutin	25256	W2489 ChB 365nm	16.795	2348	5.54	178	0.1745	ppm	200	2019-12-07 AM 3:46:54 KST	2020-04-06 AM 10:03:46 KST	Flavonol365nm	2020-04-06 AM 9:59:09 KST	Y = 1.05e+004 X + 5.07e+002
1153	191206_5TEx	BTE200	BTE	200ppm	25231	25232		25256	W2489 ChB 365nm	17.203	12081	28.48	1377			200	2019-12-07 AM 3:46:54 KST	2020-04-06 AM 10:03:46 KST	Flavonol365nm	2020-04-06 AM 9:59:09 KST
887	191206_5TEx	BTE200	BTE	200ppm	25231	25232	Isoquercitrin	25256	W2489 ChB 365nm	17.762	2207	5.2	224	0.1194	ppm	200	2019-12-07 AM 3:46:54 KST	2020-04-06 AM 10:03:46 KST	Flavonol365nm	2020-04-06 AM 9:59:09 KST	Y = 1.32e+004 X + 6.30e+002
1154	191206_5TEx	BTE200	BTE	200ppm	25231	25232		25256	W2489 ChB 365nm	18.289	1392	3.28	171			200	2019-12-07 AM 3:46:54 KST	2020-04-06 AM 10:03:46 KST	Flavonol365nm	2020-04-06 AM 9:59:09 KST
1151	191206_5TEx	BTE200	BTE	200ppm	25231	25232		25256	W2489 ChB 365nm	18.733	15113	35.63	2303			200	2019-12-07 AM 3:46:54 KST	2020-04-06 AM 10:03:46 KST	Flavonol365nm	2020-04-06 AM 9:59:09 KST
1150	191206_5TEx	BTE200	BTE	200ppm	25231	25232		25256	W2489 ChB 365nm	20.411	2097	4.94	180			200	2019-12-07 AM 3:46:54 KST	2020-04-06 AM 10:03:46 KST	Flavonol365nm	2020-04-06 AM 9:59:09 KST
1149	191206_5TEx	BTE200	BTE	200ppm	25231	25232		25256	W2489 ChB 365nm	21.926	819	1.93	90			200	2019-12-07 AM 3:46:54 KST	2020-04-06 AM 10:03:46 KST	Flavonol365nm	2020-04-06 AM 9:59:09 KST
960	191206_5TEx	BTE200	BTE	200ppm	25231	25232	Quercetin	25256	W2489 ChB 365nm	31.785	2600	6.13	232	0.0856	ppm	200	2019-12-07 AM 3:46:54 KST	2020-04-06 AM 10:03:46 KST	Flavonol365nm	2020-04-06 AM 9:59:09 KST	Y = 2.59e+004 X + 3.85e+002
1148	191206_5TEx	BTE200	BTE	200ppm	25231	25232		25256	W2489 ChB 365nm	32.37	717	1.69	55			200	2019-12-07 AM 3:46:54 KST	2020-04-06 AM 10:03:46 KST	Flavonol365nm	2020-04-06 AM 9:59:09 KST
917	191206_5TEx	BTE200	BTE	200ppm	25231	25232	Kaempferol	25256	W2489 ChB 365nm	42.922	1237	2.92	67	0.0225	ppm	200	2019-12-07 AM 3:46:54 KST	2020-04-06 AM 10:03:46 KST	Flavonol365nm	2020-04-06 AM 9:59:09 KST	Y = 2.32e+004 X + 7.14e+002
1258	191206_5TEx	BTE200	BTE	200ppm	25621	25622		25646	W2489 ChB 365nm	15.688	1107	1.87	53			200	2019-12-07 PM 4:29:47 KST	2020-04-06 AM 10:03:48 KST	Flavonol365nm	2020-04-06 AM 9:59:09 KST
1009	191206_5TEx	BTE200	BTE	200ppm	25621	25622	Rutin	25646	W2489 ChB 365nm	16.844	3628	6.13	191	0.2958	ppm	200	2019-12-07 PM 4:29:47 KST	2020-04-06 AM 10:03:48 KST	Flavonol365nm	2020-04-06 AM 9:59:09 KST	Y = 1.05e+004 X + 5.07e+002
1265	191206_5TEx	BTE200	BTE	200ppm	25621	25622		25646	W2489 ChB 365nm	17.237	12703	21.47	1431			200	2019-12-07 PM 4:29:47 KST	2020-04-06 AM 10:03:48 KST	Flavonol365nm	2020-04-06 AM 9:59:09 KST
902	191206_5TEx	BTE200	BTE	200ppm	25621	25622	Isoquercitrin	25646	W2489 ChB 365nm	17.796	3245	5.48	248	0.198	ppm	200	2019-12-07 PM 4:29:47 KST	2020-04-06 AM 10:03:48 KST	Flavonol365nm	2020-04-06 AM 9:59:09 KST	Y = 1.32e+004 X + 6.30e+002
1257	191206_5TEx	BTE200	BTE	200ppm	25621	25622		25646	W2489 ChB 365nm	18.313	1919	3.24	208			200	2019-12-07 PM 4:29:47 KST	2020-04-06 AM 10:03:48 KST	Flavonol365nm	2020-04-06 AM 9:59:09 KST
1256	191206_5TEx	BTE200	BTE	200ppm	25621	25622		25646	W2489 ChB 365nm	18.767	17561	29.68	2393			200	2019-12-07 PM 4:29:47 KST	2020-04-06 AM 10:03:48 KST	Flavonol365nm	2020-04-06 AM 9:59:09 KST
1255	191206_5TEx	BTE200	BTE	200ppm	25621	25622		25646	W2489 ChB 365nm	19.164	1330	2.25	82			200	2019-12-07 PM 4:29:47 KST	2020-04-06 AM 10:03:48 KST	Flavonol365nm	2020-04-06 AM 9:59:09 KST
1254	191206_5TEx	BTE200	BTE	200ppm	25621	25622		25646	W2489 ChB 365nm	20.474	2228	3.77	185			200	2019-12-07 PM 4:29:47 KST	2020-04-06 AM 10:03:48 KST	Flavonol365nm	2020-04-06 AM 9:59:09 KST
1253	191206_5TEx	BTE200	BTE	200ppm	25621	25622		25646	W2489 ChB 365nm	21.449	508	0.86	45			200	2019-12-07 PM 4:29:47 KST	2020-04-06 AM 10:03:48 KST	Flavonol365nm	2020-04-06 AM 9:59:09 KST
1252	191206_5TEx	BTE200	BTE	200ppm	25621	25622		25646	W2489 ChB 365nm	21.935	2694	4.55	115			200	2019-12-07 PM 4:29:47 KST	2020-04-06 AM 10:03:48 KST	Flavonol365nm	2020-04-06 AM 9:59:09 KST
1259	191206_5TEx	BTE200	BTE	200ppm	25621	25622		25646	W2489 ChB 365nm	22.877	347	0.59	36			200	2019-12-07 PM 4:29:47 KST	2020-04-06 AM 10:03:48 KST	Flavonol365nm	2020-04-06 AM 9:59:09 KST
1260	191206_5TEx	BTE200	BTE	200ppm	25621	25622		25646	W2489 ChB 365nm	23.275	213	0.36	41			200	2019-12-07 PM 4:29:47 KST	2020-04-06 AM 10:03:48 KST	Flavonol365nm	2020-04-06 AM 9:59:09 KST
1261	191206_5TEx	BTE200	BTE	200ppm	25621	25622		25646	W2489 ChB 365nm	23.535	746	1.26	49			200	2019-12-07 PM 4:29:47 KST	2020-04-06 AM 10:03:48 KST	Flavonol365nm	2020-04-06 AM 9:59:09 KST
1262	191206_5TEx	BTE200	BTE	200ppm	25621	25622		25646	W2489 ChB 365nm	24.147	1205	2.04	80			200	2019-12-07 PM 4:29:47 KST	2020-04-06 AM 10:03:48 KST	Flavonol365nm	2020-04-06 AM 9:59:09 KST
942	191206_5TEx	BTE200	BTE	200ppm	25621	25622	Myricetin	25646	W2489 ChB 365nm	24.877	2582	4.36	55	0.0758	ppm	200	2019-12-07 PM 4:29:47 KST	2020-04-06 AM 10:03:48 KST	Flavonol365nm	2020-04-06 AM 9:59:09 KST	Y = 3.06e+004 X + 2.60e+002
970	191206_5TEx	BTE200	BTE	200ppm	25621	25622	Quercetin	25646	W2489 ChB 365nm	31.893	2618	4.42	245	0.0863	ppm	200	2019-12-07 PM 4:29:47 KST	2020-04-06 AM 10:03:48 KST	Flavonol365nm	2020-04-06 AM 9:59:09 KST	Y = 2.59e+004 X + 3.85e+002
921	191206_5TEx	BTE200	BTE	200ppm	25621	25622	Kaempferol	25646	W2489 ChB 365nm	42.96	1747	2.95	80	0.0444	ppm	200	2019-12-07 PM 4:29:47 KST	2020-04-06 AM 10:03:48 KST	Flavonol365nm	2020-04-06 AM 9:59:09 KST	Y = 2.32e+004 X + 7.14e+002
1263	191206_5TEx	BTE200	BTE	200ppm	25621	25622		25646	W2489 ChB 365nm	43.856	1233	2.08	47			200	2019-12-07 PM 4:29:47 KST	2020-04-06 AM 10:03:48 KST	Flavonol365nm	2020-04-06 AM 9:59:09 KST
1264	191206_5TEx	BTE200	BTE	200ppm	25621	25622		25646	W2489 ChB 365nm	44.34	1563	2.64	55			200	2019-12-07 PM 4:29:47 KST	2020-04-06 AM 10:03:48 KST	Flavonol365nm	2020-04-06 AM 9:59:09 KST
977	191206_5TEx	BTE50	BTE	50ppm	24786	24787	Rutin	24811	W2489 ChB 365nm	16.906	3090	36.68	321	0.2448	ppm	50	2019-12-06 PM 1:22:10 KST	2020-04-06 AM 10:03:43 KST	Flavonol365nm	2020-04-06 AM 9:59:09 KST	Y = 1.05e+004 X + 5.07e+002
1034	191206_5TEx	BTE50	BTE	50ppm	24786	24787		24811	W2489 ChB 365nm	17.498	647	7.68	54			50	2019-12-06 PM 1:22:10 KST	2020-04-06 AM 10:03:43 KST	Flavonol365nm	2020-04-06 AM 9:59:09 KST
1036	191206_5TEx	BTE50	BTE	50ppm	24786	24787		24811	W2489 ChB 365nm	17.741	276	3.28	43			50	2019-12-06 PM 1:22:10 KST	2020-04-06 AM 10:03:43 KST	Flavonol365nm	2020-04-06 AM 9:59:09 KST
870	191206_5TEx	BTE50	BTE	50ppm	24786	24787	Isoquercitrin	24811	W2489 ChB 365nm	18.036	772	9.17	64	0.0108	ppm	50	2019-12-06 PM 1:22:10 KST	2020-04-06 AM 10:03:43 KST	Flavonol365nm	2020-04-06 AM 9:59:09 KST	Y = 1.32e+004 X + 6.30e+002
1035	191206_5TEx	BTE50	BTE	50ppm	24786	24787		24811	W2489 ChB 365nm	18.517	3639	43.19	556			50	2019-12-06 PM 1:22:10 KST	2020-04-06 AM 10:03:43 KST	Flavonol365nm	2020-04-06 AM 9:59:09 KST
992	191206_5TEx	BTE50	BTE	50ppm	25179	25180	Rutin	25204	W2489 ChB 365nm	17.151	2701	26.73	332	0.208	ppm	50	2019-12-07 AM 2:05:11 KST	2020-04-06 AM 10:03:45 KST	Flavonol365nm	2020-04-06 AM 9:59:09 KST	Y = 1.05e+004 X + 5.07e+002
1138	191206_5TEx	BTE50	BTE	50ppm	25179	25180		25204	W2489 ChB 365nm	17.748	498	4.93	57			50	2019-12-07 AM 2:05:11 KST	2020-04-06 AM 10:03:45 KST	Flavonol365nm	2020-04-06 AM 9:59:09 KST
885	191206_5TEx	BTE50	BTE	50ppm	25179	25180	Isoquercitrin	25204	W2489 ChB 365nm	18.248	670	6.63	65	0.003	ppm	50	2019-12-07 AM 2:05:11 KST	2020-04-06 AM 10:03:45 KST	Flavonol365nm	2020-04-06 AM 9:59:09 KST	Y = 1.32e+004 X + 6.30e+002
1139	191206_5TEx	BTE50	BTE	50ppm	25179	25180		25204	W2489 ChB 365nm	18.683	3916	38.75	568			50	2019-12-07 AM 2:05:11 KST	2020-04-06 AM 10:03:45 KST	Flavonol365nm	2020-04-06 AM 9:59:09 KST
1140	191206_5TEx	BTE50	BTE	50ppm	25179	25180		25204	W2489 ChB 365nm	21.825	1037	10.26	49			50	2019-12-07 AM 2:05:11 KST	2020-04-06 AM 10:03:45 KST	Flavonol365nm	2020-04-06 AM 9:59:09 KST
915	191206_5TEx	BTE50	BTE	50ppm	25179	25180	Kaempferol	25204	W2489 ChB 365nm	42.932	1284	12.71	49	0.0245	ppm	50	2019-12-07 AM 2:05:11 KST	2020-04-06 AM 10:03:45 KST	Flavonol365nm	2020-04-06 AM 9:59:09 KST	Y = 2.32e+004 X + 7.14e+002
1242	191206_5TEx	BTE50	BTE	50ppm	25569	25570		25594	W2489 ChB 365nm	15.582	605	5.88	46			50	2019-12-07 PM 2:48:08 KST	2020-04-06 AM 10:03:48 KST	Flavonol365nm	2020-04-06 AM 9:59:09 KST
1241	191206_5TEx	BTE50	BTE	50ppm	25569	25570		25594	W2489 ChB 365nm	16.395	509	4.96	43			50	2019-12-07 PM 2:48:08 KST	2020-04-06 AM 10:03:48 KST	Flavonol365nm	2020-04-06 AM 9:59:09 KST
1007	191206_5TEx	BTE50	BTE	50ppm	25569	25570	Rutin	25594	W2489 ChB 365nm	16.826	1460	14.21	83	0.0903	ppm	50	2019-12-07 PM 2:48:08 KST	2020-04-06 AM 10:03:48 KST	Flavonol365nm	2020-04-06 AM 9:59:09 KST	Y = 1.05e+004 X + 5.07e+002
1244	191206_5TEx	BTE50	BTE	50ppm	25569	25570		25594	W2489 ChB 365nm	17.225	3408	33.17	369			50	2019-12-07 PM 2:48:08 KST	2020-04-06 AM 10:03:48 KST	Flavonol365nm	2020-04-06 AM 9:59:09 KST
900	191206_5TEx	BTE50	BTE	50ppm	25569	25570	Isoquercitrin	25594	W2489 ChB 365nm	17.793	691	6.72	71	0.0046	ppm	50	2019-12-07 PM 2:48:08 KST	2020-04-06 AM 10:03:48 KST	Flavonol365nm	2020-04-06 AM 9:59:09 KST	Y = 1.32e+004 X + 6.30e+002
1243	191206_5TEx	BTE50	BTE	50ppm	25569	25570		25594	W2489 ChB 365nm	18.763	3601	35.05	546			50	2019-12-07 PM 2:48:08 KST	2020-04-06 AM 10:03:48 KST	Flavonol365nm	2020-04-06 AM 9:59:09 KST
1023	191206_5TEx	CoGTE100	CoG	100ppm	24734	24735		24759	W2489 ChB 365nm	16.403	1333	11.09	105			100	2019-12-06 AM 11:40:28 KST	2020-04-06 AM 10:03:42 KST	Flavonol365nm	2020-04-06 AM 9:59:09 KST
975	191206_5TEx	CoGTE100	CoG	100ppm	24734	24735	Rutin	24759	W2489 ChB 365nm	16.901	4036	33.59	391	0.3345	ppm	100	2019-12-06 AM 11:40:28 KST	2020-04-06 AM 10:03:42 KST	Flavonol365nm	2020-04-06 AM 9:59:09 KST	Y = 1.05e+004 X + 5.07e+002
1024	191206_5TEx	CoGTE100	CoG	100ppm	24734	24735		24759	W2489 ChB 365nm	17.507	1676	13.95	138			100	2019-12-06 AM 11:40:28 KST	2020-04-06 AM 10:03:42 KST	Flavonol365nm	2020-04-06 AM 9:59:09 KST
868	191206_5TEx	CoGTE100	CoG	100ppm	24734	24735	Isoquercitrin	24759	W2489 ChB 365nm	18.071	2197	18.29	223	0.1187	ppm	100	2019-12-06 AM 11:40:28 KST	2020-04-06 AM 10:03:42 KST	Flavonol365nm	2020-04-06 AM 9:59:09 KST	Y = 1.32e+004 X + 6.30e+002
1021	191206_5TEx	CoGTE100	CoG	100ppm	24734	24735		24759	W2489 ChB 365nm	18.515	1182	9.84	193			100	2019-12-06 AM 11:40:28 KST	2020-04-06 AM 10:03:42 KST	Flavonol365nm	2020-04-06 AM 9:59:09 KST
1022	191206_5TEx	CoGTE100	CoG	100ppm	24734	24735		24759	W2489 ChB 365nm	20.142	819	6.81	55			100	2019-12-06 AM 11:40:28 KST	2020-04-06 AM 10:03:42 KST	Flavonol365nm	2020-04-06 AM 9:59:09 KST
950	191206_5TEx	CoGTE100	CoG	100ppm	24734	24735	Quercetin	24759	W2489 ChB 365nm	32.141	773	6.43	63	0.015	ppm	100	2019-12-06 AM 11:40:28 KST	2020-04-06 AM 10:03:42 KST	Flavonol365nm	2020-04-06 AM 9:59:09 KST	Y = 2.59e+004 X + 3.85e+002
990	191206_5TEx	CoGTE100	CoG	100ppm	25127	25128	Rutin	25152	W2489 ChB 365nm	16.675	1251	8.02	107	0.0705	ppm	100	2019-12-07 AM 12:23:28 KST	2020-04-06 AM 10:03:45 KST	Flavonol365nm	2020-04-06 AM 9:59:09 KST	Y = 1.05e+004 X + 5.07e+002
1126	191206_5TEx	CoGTE100	CoG	100ppm	25127	25128		25152	W2489 ChB 365nm	17.123	3938	25.26	421			100	2019-12-07 AM 12:23:28 KST	2020-04-06 AM 10:03:45 KST	Flavonol365nm	2020-04-06 AM 9:59:09 KST
1124	191206_5TEx	CoGTE100	CoG	100ppm	25127	25128		25152	W2489 ChB 365nm	17.685	916	5.87	111			100	2019-12-07 AM 12:23:28 KST	2020-04-06 AM 10:03:45 KST	Flavonol365nm	2020-04-06 AM 9:59:09 KST
883	191206_5TEx	CoGTE100	CoG	100ppm	25127	25128	Isoquercitrin	25152	W2489 ChB 365nm	18.237	1891	12.13	236	0.0955	ppm	100	2019-12-07 AM 12:23:28 KST	2020-04-06 AM 10:03:45 KST	Flavonol365nm	2020-04-06 AM 9:59:09 KST	Y = 1.32e+004 X + 6.30e+002
1123	191206_5TEx	CoGTE100	CoG	100ppm	25127	25128		25152	W2489 ChB 365nm	18.665	1171	7.51	171			100	2019-12-07 AM 12:23:28 KST	2020-04-06 AM 10:03:45 KST	Flavonol365nm	2020-04-06 AM 9:59:09 KST
1122	191206_5TEx	CoGTE100	CoG	100ppm	25127	25128		25152	W2489 ChB 365nm	20.345	819	5.26	60			100	2019-12-07 AM 12:23:28 KST	2020-04-06 AM 10:03:45 KST	Flavonol365nm	2020-04-06 AM 9:59:09 KST
957	191206_5TEx	CoGTE100	CoG	100ppm	25127	25128	Quercetin	25152	W2489 ChB 365nm	31.707	3188	20.45	285	0.1083	ppm	100	2019-12-07 AM 12:23:28 KST	2020-04-06 AM 10:03:45 KST	Flavonol365nm	2020-04-06 AM 9:59:09 KST	Y = 2.59e+004 X + 3.85e+002
1121	191206_5TEx	CoGTE100	CoG	100ppm	25127	25128		25152	W2489 ChB 365nm	32.299	1521	9.76	84			100	2019-12-07 AM 12:23:28 KST	2020-04-06 AM 10:03:45 KST	Flavonol365nm	2020-04-06 AM 9:59:09 KST
1125	191206_5TEx	CoGTE100	CoG	100ppm	25127	25128		25152	W2489 ChB 365nm	32.728	892	5.72	42			100	2019-12-07 AM 12:23:28 KST	2020-04-06 AM 10:03:45 KST	Flavonol365nm	2020-04-06 AM 9:59:09 KST
1005	191206_5TEx	CoGTE100	CoG	100ppm	25517	25518	Rutin	25542	W2489 ChB 365nm	16.789	1128	5.77	103	0.0588	ppm	100	2019-12-07 PM 1:06:22 KST	2020-04-06 AM 10:03:48 KST	Flavonol365nm	2020-04-06 AM 9:59:09 KST	Y = 1.05e+004 X + 5.07e+002
1227	191206_5TEx	CoGTE100	CoG	100ppm	25517	25518		25542	W2489 ChB 365nm	17.226	4000	20.46	439			100	2019-12-07 PM 1:06:22 KST	2020-04-06 AM 10:03:48 KST	Flavonol365nm	2020-04-06 AM 9:59:09 KST
898	191206_5TEx	CoGTE100	CoG	100ppm	25517	25518	Isoquercitrin	25542	W2489 ChB 365nm	17.779	1207	6.17	126	0.0437	ppm	100	2019-12-07 PM 1:06:22 KST	2020-04-06 AM 10:03:48 KST	Flavonol365nm	2020-04-06 AM 9:59:09 KST	Y = 1.32e+004 X + 6.30e+002
1226	191206_5TEx	CoGTE100	CoG	100ppm	25517	25518		25542	W2489 ChB 365nm	18.32	1919	9.82	250			100	2019-12-07 PM 1:06:22 KST	2020-04-06 AM 10:03:48 KST	Flavonol365nm	2020-04-06 AM 9:59:09 KST
1225	191206_5TEx	CoGTE100	CoG	100ppm	25517	25518		25542	W2489 ChB 365nm	18.756	1456	7.45	184			100	2019-12-07 PM 1:06:22 KST	2020-04-06 AM 10:03:48 KST	Flavonol365nm	2020-04-06 AM 9:59:09 KST
1224	191206_5TEx	CoGTE100	CoG	100ppm	25517	25518		25542	W2489 ChB 365nm	19.111	936	4.79	54			100	2019-12-07 PM 1:06:22 KST	2020-04-06 AM 10:03:48 KST	Flavonol365nm	2020-04-06 AM 9:59:09 KST
1223	191206_5TEx	CoGTE100	CoG	100ppm	25517	25518		25542	W2489 ChB 365nm	20.47	595	3.04	68			100	2019-12-07 PM 1:06:22 KST	2020-04-06 AM 10:03:48 KST	Flavonol365nm	2020-04-06 AM 9:59:09 KST
967	191206_5TEx	CoGTE100	CoG	100ppm	25517	25518	Quercetin	25542	W2489 ChB 365nm	31.865	2462	12.59	248	0.0803	ppm	100	2019-12-07 PM 1:06:22 KST	2020-04-06 AM 10:03:48 KST	Flavonol365nm	2020-04-06 AM 9:59:09 KST	Y = 2.59e+004 X + 3.85e+002
1229	191206_5TEx	CoGTE100	CoG	100ppm	25517	25518		25542	W2489 ChB 365nm	32.474	509	2.6	57			100	2019-12-07 PM 1:06:22 KST	2020-04-06 AM 10:03:48 KST	Flavonol365nm	2020-04-06 AM 9:59:09 KST
1230	191206_5TEx	CoGTE100	CoG	100ppm	25517	25518		25542	W2489 ChB 365nm	40.406	389	1.99	43			100	2019-12-07 PM 1:06:22 KST	2020-04-06 AM 10:03:48 KST	Flavonol365nm	2020-04-06 AM 9:59:09 KST
1228	191206_5TEx	CoGTE100	CoG	100ppm	25517	25518		25542	W2489 ChB 365nm	40.725	1450	7.42	51			100	2019-12-07 PM 1:06:22 KST	2020-04-06 AM 10:03:48 KST	Flavonol365nm	2020-04-06 AM 9:59:09 KST
866	191206_5TEx	CoGTE100	CoG	100ppm	25517	25518	Apigenin	25542	W2489 ChB 365nm	41.528	2251	11.52	62	0.0842	ppm	100	2019-12-07 PM 1:06:22 KST	2020-04-06 AM 10:03:48 KST	Flavonol365nm	2020-04-06 AM 9:59:09 KST	Y = 1.77e+004 X + 7.60e+002
919	191206_5TEx	CoGTE100	CoG	100ppm	25517	25518	Kaempferol	25542	W2489 ChB 365nm	43.038	1249	6.39	64	0.023	ppm	100	2019-12-07 PM 1:06:22 KST	2020-04-06 AM 10:03:48 KST	Flavonol365nm	2020-04-06 AM 9:59:09 KST	Y = 2.32e+004 X + 7.14e+002
1029	191206_5TEx	CoGTE200	CoG	200ppm	24760	24761		24785	W2489 ChB 365nm	16.052	413	1.48	62			200	2019-12-06 PM 12:31:17 KST	2020-04-06 AM 10:03:42 KST	Flavonol365nm	2020-04-06 AM 9:59:09 KST
1028	191206_5TEx	CoGTE200	CoG	200ppm	24760	24761		24785	W2489 ChB 365nm	16.419	2298	8.23	180			200	2019-12-06 PM 12:31:17 KST	2020-04-06 AM 10:03:42 KST	Flavonol365nm	2020-04-06 AM 9:59:09 KST
976	191206_5TEx	CoGTE200	CoG	200ppm	24760	24761	Rutin	24785	W2489 ChB 365nm	16.901	7302	26.17	782	0.6441	ppm	200	2019-12-06 PM 12:31:17 KST	2020-04-06 AM 10:03:42 KST	Flavonol365nm	2020-04-06 AM 9:59:09 KST	Y = 1.05e+004 X + 5.07e+002
1027	191206_5TEx	CoGTE200	CoG	200ppm	24760	24761		24785	W2489 ChB 365nm	17.515	3017	10.81	230			200	2019-12-06 PM 12:31:17 KST	2020-04-06 AM 10:03:42 KST	Flavonol365nm	2020-04-06 AM 9:59:09 KST
869	191206_5TEx	CoGTE200	CoG	200ppm	24760	24761	Isoquercitrin	24785	W2489 ChB 365nm	18.069	3901	13.98	452	0.2478	ppm	200	2019-12-06 PM 12:31:17 KST	2020-04-06 AM 10:03:42 KST	Flavonol365nm	2020-04-06 AM 9:59:09 KST	Y = 1.32e+004 X + 6.30e+002
1026	191206_5TEx	CoGTE200	CoG	200ppm	24760	24761		24785	W2489 ChB 365nm	18.512	3028	10.85	371			200	2019-12-06 PM 12:31:17 KST	2020-04-06 AM 10:03:42 KST	Flavonol365nm	2020-04-06 AM 9:59:09 KST
1025	191206_5TEx	CoGTE200	CoG	200ppm	24760	24761		24785	W2489 ChB 365nm	18.754	449	1.61	73			200	2019-12-06 PM 12:31:17 KST	2020-04-06 AM 10:03:42 KST	Flavonol365nm	2020-04-06 AM 9:59:09 KST
1031	191206_5TEx	CoGTE200	CoG	200ppm	24760	24761		24785	W2489 ChB 365nm	18.923	874	3.13	100			200	2019-12-06 PM 12:31:17 KST	2020-04-06 AM 10:03:42 KST	Flavonol365nm	2020-04-06 AM 9:59:09 KST
1033	191206_5TEx	CoGTE200	CoG	200ppm	24760	24761		24785	W2489 ChB 365nm	19.11	636	2.28	47			200	2019-12-06 PM 12:31:17 KST	2020-04-06 AM 10:03:42 KST	Flavonol365nm	2020-04-06 AM 9:59:09 KST
1032	191206_5TEx	CoGTE200	CoG	200ppm	24760	24761		24785	W2489 ChB 365nm	20.143	1241	4.45	115			200	2019-12-06 PM 12:31:17 KST	2020-04-06 AM 10:03:42 KST	Flavonol365nm	2020-04-06 AM 9:59:09 KST
1030	191206_5TEx	CoGTE200	CoG	200ppm	24760	24761		24785	W2489 ChB 365nm	21.969	648	2.32	45			200	2019-12-06 PM 12:31:17 KST	2020-04-06 AM 10:03:42 KST	Flavonol365nm	2020-04-06 AM 9:59:09 KST
951	191206_5TEx	CoGTE200	CoG	200ppm	24760	24761	Quercetin	24785	W2489 ChB 365nm	32.109	1857	6.66	114	0.0569	ppm	200	2019-12-06 PM 12:31:17 KST	2020-04-06 AM 10:03:42 KST	Flavonol365nm	2020-04-06 AM 9:59:09 KST	Y = 2.59e+004 X + 3.85e+002
909	191206_5TEx	CoGTE200	CoG	200ppm	24760	24761	Kaempferol	24785	W2489 ChB 365nm	42.621	2241	8.03	117	0.0657	ppm	200	2019-12-06 PM 12:31:17 KST	2020-04-06 AM 10:03:42 KST	Flavonol365nm	2020-04-06 AM 9:59:09 KST	Y = 2.32e+004 X + 7.14e+002
1127	191206_5TEx	CoGTE200	CoG	200ppm	25153	25154		25178	W2489 ChB 365nm	16.391	508	1.46	61			200	2019-12-07 AM 1:14:21 KST	2020-04-06 AM 10:03:45 KST	Flavonol365nm	2020-04-06 AM 9:59:09 KST
991	191206_5TEx	CoGTE200	CoG	200ppm	25153	25154	Rutin	25178	W2489 ChB 365nm	16.698	2409	6.92	202	0.1803	ppm	200	2019-12-07 AM 1:14:21 KST	2020-04-06 AM 10:03:45 KST	Flavonol365nm	2020-04-06 AM 9:59:09 KST	Y = 1.05e+004 X + 5.07e+002
1128	191206_5TEx	CoGTE200	CoG	200ppm	25153	25154		25178	W2489 ChB 365nm	17.152	7888	22.65	847			200	2019-12-07 AM 1:14:21 KST	2020-04-06 AM 10:03:45 KST	Flavonol365nm	2020-04-06 AM 9:59:09 KST
1131	191206_5TEx	CoGTE200	CoG	200ppm	25153	25154		25178	W2489 ChB 365nm	17.729	2067	5.94	236			200	2019-12-07 AM 1:14:21 KST	2020-04-06 AM 10:03:45 KST	Flavonol365nm	2020-04-06 AM 9:59:09 KST
884	191206_5TEx	CoGTE200	CoG	200ppm	25153	25154	Isoquercitrin	25178	W2489 ChB 365nm	18.261	4439	12.75	487	0.2885	ppm	200	2019-12-07 AM 1:14:21 KST	2020-04-06 AM 10:03:45 KST	Flavonol365nm	2020-04-06 AM 9:59:09 KST	Y = 1.32e+004 X + 6.30e+002
1132	191206_5TEx	CoGTE200	CoG	200ppm	25153	25154		25178	W2489 ChB 365nm	18.695	2991	8.59	371			200	2019-12-07 AM 1:14:21 KST	2020-04-06 AM 10:03:45 KST	Flavonol365nm	2020-04-06 AM 9:59:09 KST
1133	191206_5TEx	CoGTE200	CoG	200ppm	25153	25154		25178	W2489 ChB 365nm	18.896	409	1.17	61			200	2019-12-07 AM 1:14:21 KST	2020-04-06 AM 10:03:45 KST	Flavonol365nm	2020-04-06 AM 9:59:09 KST
1134	191206_5TEx	CoGTE200	CoG	200ppm	25153	25154		25178	W2489 ChB 365nm	19.059	705	2.02	88			200	2019-12-07 AM 1:14:21 KST	2020-04-06 AM 10:03:45 KST	Flavonol365nm	2020-04-06 AM 9:59:09 KST
1135	191206_5TEx	CoGTE200	CoG	200ppm	25153	25154		25178	W2489 ChB 365nm	20.357	1115	3.2	100			200	2019-12-07 AM 1:14:21 KST	2020-04-06 AM 10:03:45 KST	Flavonol365nm	2020-04-06 AM 9:59:09 KST
1136	191206_5TEx	CoGTE200	CoG	200ppm	25153	25154		25178	W2489 ChB 365nm	22.831	759	2.18	52			200	2019-12-07 AM 1:14:21 KST	2020-04-06 AM 10:03:45 KST	Flavonol365nm	2020-04-06 AM 9:59:09 KST
933	191206_5TEx	CoGTE200	CoG	200ppm	25153	25154	Myricetin	25178	W2489 ChB 365nm	23.22	614	1.76	47	0.0115	ppm	200	2019-12-07 AM 1:14:21 KST	2020-04-06 AM 10:03:45 KST	Flavonol365nm	2020-04-06 AM 9:59:09 KST	Y = 3.06e+004 X + 2.60e+002
1137	191206_5TEx	CoGTE200	CoG	200ppm	25153	25154		25178	W2489 ChB 365nm	25.167	339	0.97	43			200	2019-12-07 AM 1:14:21 KST	2020-04-06 AM 10:03:45 KST	Flavonol365nm	2020-04-06 AM 9:59:09 KST
1130	191206_5TEx	CoGTE200	CoG	200ppm	25153	25154		25178	W2489 ChB 365nm	25.584	1101	3.16	71			200	2019-12-07 AM 1:14:21 KST	2020-04-06 AM 10:03:45 KST	Flavonol365nm	2020-04-06 AM 9:59:09 KST
958	191206_5TEx	CoGTE200	CoG	200ppm	25153	25154	Quercetin	25178	W2489 ChB 365nm	31.736	5069	14.56	500	0.181	ppm	200	2019-12-07 AM 1:14:21 KST	2020-04-06 AM 10:03:45 KST	Flavonol365nm	2020-04-06 AM 9:59:09 KST	Y = 2.59e+004 X + 3.85e+002
1129	191206_5TEx	CoGTE200	CoG	200ppm	25153	25154		25178	W2489 ChB 365nm	32.334	1984	5.7	131			200	2019-12-07 AM 1:14:21 KST	2020-04-06 AM 10:03:45 KST	Flavonol365nm	2020-04-06 AM 9:59:09 KST
914	191206_5TEx	CoGTE200	CoG	200ppm	25153	25154	Kaempferol	25178	W2489 ChB 365nm	42.899	2424	6.96	110	0.0736	ppm	200	2019-12-07 AM 1:14:21 KST	2020-04-06 AM 10:03:45 KST	Flavonol365nm	2020-04-06 AM 9:59:09 KST	Y = 2.32e+004 X + 7.14e+002
1235	191206_5TEx	CoGTE200	CoG	200ppm	25543	25544		25568	W2489 ChB 365nm	16.431	698	2.1	80			200	2019-12-07 PM 1:57:14 KST	2020-04-06 AM 10:03:48 KST	Flavonol365nm	2020-04-06 AM 9:59:09 KST
1006	191206_5TEx	CoGTE200	CoG	200ppm	25543	25544	Rutin	25568	W2489 ChB 365nm	16.779	2587	7.78	210	0.1972	ppm	200	2019-12-07 PM 1:57:14 KST	2020-04-06 AM 10:03:48 KST	Flavonol365nm	2020-04-06 AM 9:59:09 KST	Y = 1.05e+004 X + 5.07e+002
1234	191206_5TEx	CoGTE200	CoG	200ppm	25543	25544		25568	W2489 ChB 365nm	17.228	7919	23.81	853			200	2019-12-07 PM 1:57:14 KST	2020-04-06 AM 10:03:48 KST	Flavonol365nm	2020-04-06 AM 9:59:09 KST
899	191206_5TEx	CoGTE200	CoG	200ppm	25543	25544	Isoquercitrin	25568	W2489 ChB 365nm	17.791	2549	7.66	251	0.1453	ppm	200	2019-12-07 PM 1:57:14 KST	2020-04-06 AM 10:03:48 KST	Flavonol365nm	2020-04-06 AM 9:59:09 KST	Y = 1.32e+004 X + 6.30e+002
1233	191206_5TEx	CoGTE200	CoG	200ppm	25543	25544		25568	W2489 ChB 365nm	18.327	4047	12.16	487			200	2019-12-07 PM 1:57:14 KST	2020-04-06 AM 10:03:48 KST	Flavonol365nm	2020-04-06 AM 9:59:09 KST
1232	191206_5TEx	CoGTE200	CoG	200ppm	25543	25544		25568	W2489 ChB 365nm	18.76	3003	9.03	384			200	2019-12-07 PM 1:57:14 KST	2020-04-06 AM 10:03:48 KST	Flavonol365nm	2020-04-06 AM 9:59:09 KST
1231	191206_5TEx	CoGTE200	CoG	200ppm	25543	25544		25568	W2489 ChB 365nm	19.153	651	1.96	83			200	2019-12-07 PM 1:57:14 KST	2020-04-06 AM 10:03:48 KST	Flavonol365nm	2020-04-06 AM 9:59:09 KST
1237	191206_5TEx	CoGTE200	CoG	200ppm	25543	25544		25568	W2489 ChB 365nm	20.453	1253	3.77	105			200	2019-12-07 PM 1:57:14 KST	2020-04-06 AM 10:03:48 KST	Flavonol365nm	2020-04-06 AM 9:59:09 KST
1240	191206_5TEx	CoGTE200	CoG	200ppm	25543	25544		25568	W2489 ChB 365nm	22.07	648	1.95	38			200	2019-12-07 PM 1:57:14 KST	2020-04-06 AM 10:03:48 KST	Flavonol365nm	2020-04-06 AM 9:59:09 KST
1239	191206_5TEx	CoGTE200	CoG	200ppm	25543	25544		25568	W2489 ChB 365nm	25.224	507	1.52	43			200	2019-12-07 PM 1:57:14 KST	2020-04-06 AM 10:03:48 KST	Flavonol365nm	2020-04-06 AM 9:59:09 KST
1238	191206_5TEx	CoGTE200	CoG	200ppm	25543	25544		25568	W2489 ChB 365nm	25.674	466	1.4	68			200	2019-12-07 PM 1:57:14 KST	2020-04-06 AM 10:03:48 KST	Flavonol365nm	2020-04-06 AM 9:59:09 KST
968	191206_5TEx	CoGTE200	CoG	200ppm	25543	25544	Quercetin	25568	W2489 ChB 365nm	31.863	5676	17.06	546	0.2045	ppm	200	2019-12-07 PM 1:57:14 KST	2020-04-06 AM 10:03:48 KST	Flavonol365nm	2020-04-06 AM 9:59:09 KST	Y = 2.59e+004 X + 3.85e+002
1236	191206_5TEx	CoGTE200	CoG	200ppm	25543	25544		25568	W2489 ChB 365nm	32.453	2046	6.15	153			200	2019-12-07 PM 1:57:14 KST	2020-04-06 AM 10:03:48 KST	Flavonol365nm	2020-04-06 AM 9:59:09 KST
920	191206_5TEx	CoGTE200	CoG	200ppm	25543	25544	Kaempferol	25568	W2489 ChB 365nm	43.056	1215	3.65	85	0.0216	ppm	200	2019-12-07 PM 1:57:14 KST	2020-04-06 AM 10:03:48 KST	Flavonol365nm	2020-04-06 AM 9:59:09 KST	Y = 2.32e+004 X + 7.14e+002
1017	191206_5TEx	CoGTE50	CoG	50ppm	24708	24709		24733	W2489 ChB 365nm	15.76	351	3.04	46			50	2019-12-06 AM 10:49:34 KST	2020-04-06 AM 10:03:42 KST	Flavonol365nm	2020-04-06 AM 9:59:09 KST
1016	191206_5TEx	CoGTE50	CoG	50ppm	24708	24709		24733	W2489 ChB 365nm	16.014	920	7.96	60			50	2019-12-06 AM 10:49:34 KST	2020-04-06 AM 10:03:42 KST	Flavonol365nm	2020-04-06 AM 9:59:09 KST
974	191206_5TEx	CoGTE50	CoG	50ppm	24708	24709	Rutin	24733	W2489 ChB 365nm	16.621	1793	15.51	80	0.1219	ppm	50	2019-12-06 AM 10:49:34 KST	2020-04-06 AM 10:03:42 KST	Flavonol365nm	2020-04-06 AM 9:59:09 KST	Y = 1.05e+004 X + 5.07e+002
1018	191206_5TEx	CoGTE50	CoG	50ppm	24708	24709		24733	W2489 ChB 365nm	17.087	1990	17.21	198			50	2019-12-06 AM 10:49:34 KST	2020-04-06 AM 10:03:42 KST	Flavonol365nm	2020-04-06 AM 9:59:09 KST
1019	191206_5TEx	CoGTE50	CoG	50ppm	24708	24709		24733	W2489 ChB 365nm	17.663	761	6.58	77			50	2019-12-06 AM 10:49:34 KST	2020-04-06 AM 10:03:42 KST	Flavonol365nm	2020-04-06 AM 9:59:09 KST
867	191206_5TEx	CoGTE50	CoG	50ppm	24708	24709	Isoquercitrin	24733	W2489 ChB 365nm	18.223	896	7.75	122	0.0201	ppm	50	2019-12-06 AM 10:49:34 KST	2020-04-06 AM 10:03:42 KST	Flavonol365nm	2020-04-06 AM 9:59:09 KST	Y = 1.32e+004 X + 6.30e+002
1020	191206_5TEx	CoGTE50	CoG	50ppm	24708	24709		24733	W2489 ChB 365nm	18.627	538	4.66	99			50	2019-12-06 AM 10:49:34 KST	2020-04-06 AM 10:03:42 KST	Flavonol365nm	2020-04-06 AM 9:59:09 KST
949	191206_5TEx	CoGTE50	CoG	50ppm	24708	24709	Quercetin	24733	W2489 ChB 365nm	32.756	4313	37.3	63	0.1518	ppm	50	2019-12-06 AM 10:49:34 KST	2020-04-06 AM 10:03:42 KST	Flavonol365nm	2020-04-06 AM 9:59:09 KST	Y = 2.59e+004 X + 3.85e+002
989	191206_5TEx	CoGTE50	CoG	50ppm	25101	25102	Rutin	25126	W2489 ChB 365nm	16.653	682	8.43	58	0.0166	ppm	50	2019-12-06 PM 11:32:35 KST	2020-04-06 AM 10:03:45 KST	Flavonol365nm	2020-04-06 AM 9:59:09 KST	Y = 1.05e+004 X + 5.07e+002
1117	191206_5TEx	CoGTE50	CoG	50ppm	25101	25102		25126	W2489 ChB 365nm	17.125	2577	31.86	216			50	2019-12-06 PM 11:32:35 KST	2020-04-06 AM 10:03:45 KST	Flavonol365nm	2020-04-06 AM 9:59:09 KST
1120	191206_5TEx	CoGTE50	CoG	50ppm	25101	25102		25126	W2489 ChB 365nm	17.686	942	11.65	90			50	2019-12-06 PM 11:32:35 KST	2020-04-06 AM 10:03:45 KST	Flavonol365nm	2020-04-06 AM 9:59:09 KST
882	191206_5TEx	CoGTE50	CoG	50ppm	25101	25102	Isoquercitrin	25126	W2489 ChB 365nm	18.24	1531	18.93	121	0.0683	ppm	50	2019-12-06 PM 11:32:35 KST	2020-04-06 AM 10:03:45 KST	Flavonol365nm	2020-04-06 AM 9:59:09 KST	Y = 1.32e+004 X + 6.30e+002
1119	191206_5TEx	CoGTE50	CoG	50ppm	25101	25102		25126	W2489 ChB 365nm	18.666	549	6.79	87			50	2019-12-06 PM 11:32:35 KST	2020-04-06 AM 10:03:45 KST	Flavonol365nm	2020-04-06 AM 9:59:09 KST
956	191206_5TEx	CoGTE50	CoG	50ppm	25101	25102	Quercetin	25126	W2489 ChB 365nm	31.703	1128	13.94	123	0.0287	ppm	50	2019-12-06 PM 11:32:35 KST	2020-04-06 AM 10:03:45 KST	Flavonol365nm	2020-04-06 AM 9:59:09 KST	Y = 2.59e+004 X + 3.85e+002
1118	191206_5TEx	CoGTE50	CoG	50ppm	25101	25102		25126	W2489 ChB 365nm	32.273	679	8.4	56			50	2019-12-06 PM 11:32:35 KST	2020-04-06 AM 10:03:45 KST	Flavonol365nm	2020-04-06 AM 9:59:09 KST
1004	191206_5TEx	CoGTE50	CoG	50ppm	25491	25492	Rutin	25516	W2489 ChB 365nm	17.203	1893	28.45	206	0.1314	ppm	50	2019-12-07 PM 12:15:28 KST	2020-04-06 AM 10:03:47 KST	Flavonol365nm	2020-04-06 AM 9:59:09 KST	Y = 1.05e+004 X + 5.07e+002
897	191206_5TEx	CoGTE50	CoG	50ppm	25491	25492	Isoquercitrin	25516	W2489 ChB 365nm	17.8	1020	15.32	71	0.0295	ppm	50	2019-12-07 PM 12:15:28 KST	2020-04-06 AM 10:03:47 KST	Flavonol365nm	2020-04-06 AM 9:59:09 KST	Y = 1.32e+004 X + 6.30e+002
1221	191206_5TEx	CoGTE50	CoG	50ppm	25491	25492		25516	W2489 ChB 365nm	18.31	1204	18.09	125			50	2019-12-07 PM 12:15:28 KST	2020-04-06 AM 10:03:47 KST	Flavonol365nm	2020-04-06 AM 9:59:09 KST
1222	191206_5TEx	CoGTE50	CoG	50ppm	25491	25492		25516	W2489 ChB 365nm	18.75	887	13.33	107			50	2019-12-07 PM 12:15:28 KST	2020-04-06 AM 10:03:47 KST	Flavonol365nm	2020-04-06 AM 9:59:09 KST
966	191206_5TEx	CoGTE50	CoG	50ppm	25491	25492	Quercetin	25516	W2489 ChB 365nm	31.867	1272	19.12	114	0.0343	ppm	50	2019-12-07 PM 12:15:28 KST	2020-04-06 AM 10:03:47 KST	Flavonol365nm	2020-04-06 AM 9:59:09 KST	Y = 2.59e+004 X + 3.85e+002
865	191206_5TEx	CoGTE50	CoG	50ppm	25491	25492	Apigenin	25516	W2489 ChB 365nm	40.455	379	5.69	37		ppm	50	2019-12-07 PM 12:15:28 KST	2020-04-06 AM 10:03:47 KST	Flavonol365nm	2020-04-06 AM 9:59:09 KST	Y = 1.77e+004 X + 7.60e+002
381	191205_20Kinds	GTE100	GTE	100ppm	24704	24650		24674	W2489 ChB 365nm	16.513	674	2.85	88			100	2019-12-06 AM 7:21:57 KST	2020-04-06 AM 9:59:10 KST	Flavonol365nm	2020-04-06 AM 9:59:09 KST
370	191205_20Kinds	GTE100	GTE	100ppm	24704	24650	Rutin	24674	W2489 ChB 365nm	16.867	1028	4.36	83	0.0494	ppm	100	2019-12-06 AM 7:21:57 KST	2020-04-06 AM 9:59:10 KST	Flavonol365nm	2020-04-06 AM 9:59:09 KST	Y = 1.05e+004 X + 5.07e+002
382	191205_20Kinds	GTE100	GTE	100ppm	24704	24650		24674	W2489 ChB 365nm	17.297	7960	33.73	928			100	2019-12-06 AM 7:21:57 KST	2020-04-06 AM 9:59:10 KST	Flavonol365nm	2020-04-06 AM 9:59:09 KST
364	191205_20Kinds	GTE100	GTE	100ppm	24704	24650	Isoquercitrin	24674	W2489 ChB 365nm	17.835	2048	8.68	258	0.1074	ppm	100	2019-12-06 AM 7:21:57 KST	2020-04-06 AM 9:59:10 KST	Flavonol365nm	2020-04-06 AM 9:59:09 KST	Y = 1.32e+004 X + 6.30e+002
383	191205_20Kinds	GTE100	GTE	100ppm	24704	24650		24674	W2489 ChB 365nm	18.369	1414	5.99	123			100	2019-12-06 AM 7:21:57 KST	2020-04-06 AM 9:59:10 KST	Flavonol365nm	2020-04-06 AM 9:59:09 KST
384	191205_20Kinds	GTE100	GTE	100ppm	24704	24650		24674	W2489 ChB 365nm	18.806	4451	18.86	646			100	2019-12-06 AM 7:21:57 KST	2020-04-06 AM 9:59:10 KST	Flavonol365nm	2020-04-06 AM 9:59:09 KST
380	191205_20Kinds	GTE100	GTE	100ppm	24704	24650		24674	W2489 ChB 365nm	20.2	691	2.93	59			100	2019-12-06 AM 7:21:57 KST	2020-04-06 AM 9:59:10 KST	Flavonol365nm	2020-04-06 AM 9:59:09 KST
378	191205_20Kinds	GTE100	GTE	100ppm	24704	24650		24674	W2489 ChB 365nm	20.477	2106	8.92	146			100	2019-12-06 AM 7:21:57 KST	2020-04-06 AM 9:59:10 KST	Flavonol365nm	2020-04-06 AM 9:59:09 KST
379	191205_20Kinds	GTE100	GTE	100ppm	24704	24650		24674	W2489 ChB 365nm	25.699	1167	4.94	55			100	2019-12-06 AM 7:21:57 KST	2020-04-06 AM 9:59:10 KST	Flavonol365nm	2020-04-06 AM 9:59:09 KST
367	191205_20Kinds	GTE100	GTE	100ppm	24704	24650	Quercetin	24674	W2489 ChB 365nm	31.979	1353	5.73	45	0.0374	ppm	100	2019-12-06 AM 7:21:57 KST	2020-04-06 AM 9:59:10 KST	Flavonol365nm	2020-04-06 AM 9:59:09 KST	Y = 2.59e+004 X + 3.85e+002
366	191205_20Kinds	GTE100	GTE	100ppm	24704	24650	Kaempferol	24674	W2489 ChB 365nm	42.206	710	3.01	45		ppm	100	2019-12-06 AM 7:21:57 KST	2020-04-06 AM 9:59:10 KST	Flavonol365nm	2020-04-06 AM 9:59:09 KST	Y = 2.32e+004 X + 7.14e+002
1106	191206_5TEx	GTE100	GTE	100ppm	25049	25050		25074	W2489 ChB 365nm	16.229	514	2.18	52			100	2019-12-06 PM 9:50:48 KST	2020-04-06 AM 10:03:44 KST	Flavonol365nm	2020-04-06 AM 9:59:09 KST
987	191206_5TEx	GTE100	GTE	100ppm	25049	25050	Rutin	25074	W2489 ChB 365nm	16.576	1022	4.33	79	0.0488	ppm	100	2019-12-06 PM 9:50:48 KST	2020-04-06 AM 10:03:44 KST	Flavonol365nm	2020-04-06 AM 9:59:09 KST	Y = 1.05e+004 X + 5.07e+002
1105	191206_5TEx	GTE100	GTE	100ppm	25049	25050		25074	W2489 ChB 365nm	17.036	8466	35.87	907			100	2019-12-06 PM 9:50:48 KST	2020-04-06 AM 10:03:44 KST	Flavonol365nm	2020-04-06 AM 9:59:09 KST
1104	191206_5TEx	GTE100	GTE	100ppm	25049	25050		25074	W2489 ChB 365nm	17.62	2165	9.17	254			100	2019-12-06 PM 9:50:48 KST	2020-04-06 AM 10:03:44 KST	Flavonol365nm	2020-04-06 AM 9:59:09 KST
880	191206_5TEx	GTE100	GTE	100ppm	25049	25050	Isoquercitrin	25074	W2489 ChB 365nm	18.163	1926	8.16	133	0.0982	ppm	100	2019-12-06 PM 9:50:48 KST	2020-04-06 AM 10:03:44 KST	Flavonol365nm	2020-04-06 AM 9:59:09 KST	Y = 1.32e+004 X + 6.30e+002
1102	191206_5TEx	GTE100	GTE	100ppm	25049	25050		25074	W2489 ChB 365nm	18.604	4629	19.61	684			100	2019-12-06 PM 9:50:48 KST	2020-04-06 AM 10:03:44 KST	Flavonol365nm	2020-04-06 AM 9:59:09 KST
1103	191206_5TEx	GTE100	GTE	100ppm	25049	25050		25074	W2489 ChB 365nm	20.264	1449	6.14	141			100	2019-12-06 PM 9:50:48 KST	2020-04-06 AM 10:03:44 KST	Flavonol365nm	2020-04-06 AM 9:59:09 KST
1107	191206_5TEx	GTE100	GTE	100ppm	25049	25050		25074	W2489 ChB 365nm	21.736	1632	6.91	62			100	2019-12-06 PM 9:50:48 KST	2020-04-06 AM 10:03:44 KST	Flavonol365nm	2020-04-06 AM 9:59:09 KST
1108	191206_5TEx	GTE100	GTE	100ppm	25049	25050		25074	W2489 ChB 365nm	22.604	1309	5.55	53			100	2019-12-06 PM 9:50:48 KST	2020-04-06 AM 10:03:44 KST	Flavonol365nm	2020-04-06 AM 9:59:09 KST
932	191206_5TEx	GTE100	GTE	100ppm	25049	25050	Myricetin	25074	W2489 ChB 365nm	23.321	493	2.09	48	0.0076	ppm	100	2019-12-06 PM 9:50:48 KST	2020-04-06 AM 10:03:44 KST	Flavonol365nm	2020-04-06 AM 9:59:09 KST	Y = 3.06e+004 X + 2.60e+002
1206	191206_5TEx	GTE100	GTE	100ppm	25439	25440		25464	W2489 ChB 365nm	15.575	606	2.98	61			100	2019-12-07 AM 10:33:42 KST	2020-04-06 AM 10:03:47 KST	Flavonol365nm	2020-04-06 AM 9:59:09 KST
1205	191206_5TEx	GTE100	GTE	100ppm	25439	25440		25464	W2489 ChB 365nm	16.39	573	2.82	68			100	2019-12-07 AM 10:33:42 KST	2020-04-06 AM 10:03:47 KST	Flavonol365nm	2020-04-06 AM 9:59:09 KST
1002	191206_5TEx	GTE100	GTE	100ppm	25439	25440	Rutin	25464	W2489 ChB 365nm	16.77	1060	5.22	100	0.0525	ppm	100	2019-12-07 AM 10:33:42 KST	2020-04-06 AM 10:03:47 KST	Flavonol365nm	2020-04-06 AM 9:59:09 KST	Y = 1.05e+004 X + 5.07e+002
1204	191206_5TEx	GTE100	GTE	100ppm	25439	25440		25464	W2489 ChB 365nm	17.208	8597	42.31	980			100	2019-12-07 AM 10:33:42 KST	2020-04-06 AM 10:03:47 KST	Flavonol365nm	2020-04-06 AM 9:59:09 KST
895	191206_5TEx	GTE100	GTE	100ppm	25439	25440	Isoquercitrin	25464	W2489 ChB 365nm	17.767	2236	11.01	245	0.1217	ppm	100	2019-12-07 AM 10:33:42 KST	2020-04-06 AM 10:03:47 KST	Flavonol365nm	2020-04-06 AM 9:59:09 KST	Y = 1.32e+004 X + 6.30e+002
1207	191206_5TEx	GTE100	GTE	100ppm	25439	25440		25464	W2489 ChB 365nm	18.299	1414	6.96	118			100	2019-12-07 AM 10:33:42 KST	2020-04-06 AM 10:03:47 KST	Flavonol365nm	2020-04-06 AM 9:59:09 KST
1208	191206_5TEx	GTE100	GTE	100ppm	25439	25440		25464	W2489 ChB 365nm	18.737	4566	22.47	698			100	2019-12-07 AM 10:33:42 KST	2020-04-06 AM 10:03:47 KST	Flavonol365nm	2020-04-06 AM 9:59:09 KST
1209	191206_5TEx	GTE100	GTE	100ppm	25439	25440		25464	W2489 ChB 365nm	20.455	1266	6.23	123			100	2019-12-07 AM 10:33:42 KST	2020-04-06 AM 10:03:47 KST	Flavonol365nm	2020-04-06 AM 9:59:09 KST
392	191205_20Kinds	GTE200	GTE	200ppm	24705	24676		24700	W2489 ChB 365nm	16.459	947	2.35	119			200	2019-12-06 AM 8:12:46 KST	2020-04-06 AM 9:59:10 KST	Flavonol365nm	2020-04-06 AM 9:59:09 KST
371	191205_20Kinds	GTE200	GTE	200ppm	24705	24676	Rutin	24700	W2489 ChB 365nm	16.847	1885	4.68	167	0.1306	ppm	200	2019-12-06 AM 8:12:46 KST	2020-04-06 AM 9:59:10 KST	Flavonol365nm	2020-04-06 AM 9:59:09 KST	Y = 1.05e+004 X + 5.07e+002
390	191205_20Kinds	GTE200	GTE	200ppm	24705	24676		24700	W2489 ChB 365nm	17.271	16204	40.25	1885			200	2019-12-06 AM 8:12:46 KST	2020-04-06 AM 9:59:10 KST	Flavonol365nm	2020-04-06 AM 9:59:09 KST
365	191205_20Kinds	GTE200	GTE	200ppm	24705	24676	Isoquercitrin	24700	W2489 ChB 365nm	17.818	4125	10.24	475	0.2647	ppm	200	2019-12-06 AM 8:12:46 KST	2020-04-06 AM 9:59:10 KST	Flavonol365nm	2020-04-06 AM 9:59:09 KST	Y = 1.32e+004 X + 6.30e+002
388	191205_20Kinds	GTE200	GTE	200ppm	24705	24676		24700	W2489 ChB 365nm	18.343	2340	5.81	234			200	2019-12-06 AM 8:12:46 KST	2020-04-06 AM 9:59:10 KST	Flavonol365nm	2020-04-06 AM 9:59:09 KST
385	191205_20Kinds	GTE200	GTE	200ppm	24705	24676		24700	W2489 ChB 365nm	18.791	9033	22.43	1336			200	2019-12-06 AM 8:12:46 KST	2020-04-06 AM 9:59:10 KST	Flavonol365nm	2020-04-06 AM 9:59:09 KST
386	191205_20Kinds	GTE200	GTE	200ppm	24705	24676		24700	W2489 ChB 365nm	19.183	830	2.06	68			200	2019-12-06 AM 8:12:46 KST	2020-04-06 AM 9:59:10 KST	Flavonol365nm	2020-04-06 AM 9:59:09 KST
387	191205_20Kinds	GTE200	GTE	200ppm	24705	24676		24700	W2489 ChB 365nm	20.471	2507	6.23	236			200	2019-12-06 AM 8:12:46 KST	2020-04-06 AM 9:59:10 KST	Flavonol365nm	2020-04-06 AM 9:59:09 KST
391	191205_20Kinds	GTE200	GTE	200ppm	24705	24676		24700	W2489 ChB 365nm	21.984	490	1.22	61			200	2019-12-06 AM 8:12:46 KST	2020-04-06 AM 9:59:10 KST	Flavonol365nm	2020-04-06 AM 9:59:09 KST
389	191205_20Kinds	GTE200	GTE	200ppm	24705	24676		24700	W2489 ChB 365nm	25.669	484	1.2	59			200	2019-12-06 AM 8:12:46 KST	2020-04-06 AM 9:59:10 KST	Flavonol365nm	2020-04-06 AM 9:59:09 KST
368	191205_20Kinds	GTE200	GTE	200ppm	24705	24676	Quercetin	24700	W2489 ChB 365nm	31.856	1418	3.52	56	0.0399	ppm	200	2019-12-06 AM 8:12:46 KST	2020-04-06 AM 9:59:10 KST	Flavonol365nm	2020-04-06 AM 9:59:09 KST	Y = 2.59e+004 X + 3.85e+002
1114	191206_5TEx	GTE200	GTE	200ppm	25075	25076		25100	W2489 ChB 365nm	16.25	765	1.88	99			200	2019-12-06 PM 10:41:42 KST	2020-04-06 AM 10:03:45 KST	Flavonol365nm	2020-04-06 AM 9:59:09 KST
988	191206_5TEx	GTE200	GTE	200ppm	25075	25076	Rutin	25100	W2489 ChB 365nm	16.614	1761	4.33	162	0.1189	ppm	200	2019-12-06 PM 10:41:42 KST	2020-04-06 AM 10:03:45 KST	Flavonol365nm	2020-04-06 AM 9:59:09 KST	Y = 1.05e+004 X + 5.07e+002
1115	191206_5TEx	GTE200	GTE	200ppm	25075	25076		25100	W2489 ChB 365nm	17.088	17249	42.44	1926			200	2019-12-06 PM 10:41:42 KST	2020-04-06 AM 10:03:45 KST	Flavonol365nm	2020-04-06 AM 9:59:09 KST
1116	191206_5TEx	GTE200	GTE	200ppm	25075	25076		25100	W2489 ChB 365nm	17.66	4010	9.87	497			200	2019-12-06 PM 10:41:42 KST	2020-04-06 AM 10:03:45 KST	Flavonol365nm	2020-04-06 AM 9:59:09 KST
881	191206_5TEx	GTE200	GTE	200ppm	25075	25076	Isoquercitrin	25100	W2489 ChB 365nm	18.212	2415	5.94	218	0.1352	ppm	200	2019-12-06 PM 10:41:42 KST	2020-04-06 AM 10:03:45 KST	Flavonol365nm	2020-04-06 AM 9:59:09 KST	Y = 1.32e+004 X + 6.30e+002
1109	191206_5TEx	GTE200	GTE	200ppm	25075	25076		25100	W2489 ChB 365nm	18.646	9191	22.61	1394			200	2019-12-06 PM 10:41:42 KST	2020-04-06 AM 10:03:45 KST	Flavonol365nm	2020-04-06 AM 9:59:09 KST
1110	191206_5TEx	GTE200	GTE	200ppm	25075	25076		25100	W2489 ChB 365nm	20.299	2831	6.97	269			200	2019-12-06 PM 10:41:42 KST	2020-04-06 AM 10:03:45 KST	Flavonol365nm	2020-04-06 AM 9:59:09 KST
1111	191206_5TEx	GTE200	GTE	200ppm	25075	25076		25100	W2489 ChB 365nm	21.788	1259	3.1	89			200	2019-12-06 PM 10:41:42 KST	2020-04-06 AM 10:03:45 KST	Flavonol365nm	2020-04-06 AM 9:59:09 KST
1112	191206_5TEx	GTE200	GTE	200ppm	25075	25076		25100	W2489 ChB 365nm	25.561	864	2.13	61			200	2019-12-06 PM 10:41:42 KST	2020-04-06 AM 10:03:45 KST	Flavonol365nm	2020-04-06 AM 9:59:09 KST
1113	191206_5TEx	GTE200	GTE	200ppm	25075	25076		25100	W2489 ChB 365nm	44.799	300	0.74	36			200	2019-12-06 PM 10:41:42 KST	2020-04-06 AM 10:03:45 KST	Flavonol365nm	2020-04-06 AM 9:59:09 KST
1212	191206_5TEx	GTE200	GTE	200ppm	25465	25466		25490	W2489 ChB 365nm	16.418	878	1.96	119			200	2019-12-07 AM 11:24:34 KST	2020-04-06 AM 10:03:47 KST	Flavonol365nm	2020-04-06 AM 9:59:09 KST
1003	191206_5TEx	GTE200	GTE	200ppm	25465	25466	Rutin	25490	W2489 ChB 365nm	16.775	1947	4.34	160	0.1365	ppm	200	2019-12-07 AM 11:24:34 KST	2020-04-06 AM 10:03:47 KST	Flavonol365nm	2020-04-06 AM 9:59:09 KST	Y = 1.05e+004 X + 5.07e+002
1213	191206_5TEx	GTE200	GTE	200ppm	25465	25466		25490	W2489 ChB 365nm	17.21	16807	37.5	1954			200	2019-12-07 AM 11:24:34 KST	2020-04-06 AM 10:03:47 KST	Flavonol365nm	2020-04-06 AM 9:59:09 KST
896	191206_5TEx	GTE200	GTE	200ppm	25465	25466	Isoquercitrin	25490	W2489 ChB 365nm	17.773	4071	9.08	503	0.2606	ppm	200	2019-12-07 AM 11:24:34 KST	2020-04-06 AM 10:03:47 KST	Flavonol365nm	2020-04-06 AM 9:59:09 KST	Y = 1.32e+004 X + 6.30e+002
1214	191206_5TEx	GTE200	GTE	200ppm	25465	25466		25490	W2489 ChB 365nm	18.303	2493	5.56	239			200	2019-12-07 AM 11:24:34 KST	2020-04-06 AM 10:03:47 KST	Flavonol365nm	2020-04-06 AM 9:59:09 KST
1215	191206_5TEx	GTE200	GTE	200ppm	25465	25466		25490	W2489 ChB 365nm	18.747	9434	21.05	1415			200	2019-12-07 AM 11:24:34 KST	2020-04-06 AM 10:03:47 KST	Flavonol365nm	2020-04-06 AM 9:59:09 KST
1216	191206_5TEx	GTE200	GTE	200ppm	25465	25466		25490	W2489 ChB 365nm	20.429	3121	6.96	285			200	2019-12-07 AM 11:24:34 KST	2020-04-06 AM 10:03:47 KST	Flavonol365nm	2020-04-06 AM 9:59:09 KST
1217	191206_5TEx	GTE200	GTE	200ppm	25465	25466		25490	W2489 ChB 365nm	20.791	784	1.75	56			200	2019-12-07 AM 11:24:34 KST	2020-04-06 AM 10:03:47 KST	Flavonol365nm	2020-04-06 AM 9:59:09 KST
1218	191206_5TEx	GTE200	GTE	200ppm	25465	25466		25490	W2489 ChB 365nm	21.387	281	0.63	35			200	2019-12-07 AM 11:24:34 KST	2020-04-06 AM 10:03:47 KST	Flavonol365nm	2020-04-06 AM 9:59:09 KST
1219	191206_5TEx	GTE200	GTE	200ppm	25465	25466		25490	W2489 ChB 365nm	21.527	635	1.42	50			200	2019-12-07 AM 11:24:34 KST	2020-04-06 AM 10:03:47 KST	Flavonol365nm	2020-04-06 AM 9:59:09 KST
1220	191206_5TEx	GTE200	GTE	200ppm	25465	25466		25490	W2489 ChB 365nm	21.924	1711	3.82	104			200	2019-12-07 AM 11:24:34 KST	2020-04-06 AM 10:03:47 KST	Flavonol365nm	2020-04-06 AM 9:59:09 KST
1210	191206_5TEx	GTE200	GTE	200ppm	25465	25466		25490	W2489 ChB 365nm	22.272	492	1.1	39			200	2019-12-07 AM 11:24:34 KST	2020-04-06 AM 10:03:47 KST	Flavonol365nm	2020-04-06 AM 9:59:09 KST
940	191206_5TEx	GTE200	GTE	200ppm	25465	25466	Myricetin	25490	W2489 ChB 365nm	23.304	1440	3.21	54	0.0385	ppm	200	2019-12-07 AM 11:24:34 KST	2020-04-06 AM 10:03:47 KST	Flavonol365nm	2020-04-06 AM 9:59:09 KST	Y = 3.06e+004 X + 2.60e+002
1211	191206_5TEx	GTE200	GTE	200ppm	25465	25466		25490	W2489 ChB 365nm	25.65	727	1.62	72			200	2019-12-07 AM 11:24:34 KST	2020-04-06 AM 10:03:47 KST	Flavonol365nm	2020-04-06 AM 9:59:09 KST
377	191205_20Kinds	GTE50	GTE	50ppm	24623	24624		24648	W2489 ChB 365nm	16.492	421	4.36	50			50	2019-12-06 AM 6:31:07 KST	2020-04-06 AM 9:59:09 KST	Flavonol365nm	2020-04-06 AM 9:59:09 KST
369	191205_20Kinds	GTE50	GTE	50ppm	24623	24624	Rutin	24648	W2489 ChB 365nm	16.913	728	7.54	53	0.0209	ppm	50	2019-12-06 AM 6:31:07 KST	2020-04-06 AM 9:59:09 KST	Flavonol365nm	2020-04-06 AM 9:59:09 KST	Y = 1.05e+004 X + 5.07e+002
376	191205_20Kinds	GTE50	GTE	50ppm	24623	24624		24648	W2489 ChB 365nm	17.314	4092	42.38	466			50	2019-12-06 AM 6:31:07 KST	2020-04-06 AM 9:59:09 KST	Flavonol365nm	2020-04-06 AM 9:59:09 KST
363	191205_20Kinds	GTE50	GTE	50ppm	24623	24624	Isoquercitrin	24648	W2489 ChB 365nm	17.854	837	8.67	137	0.0157	ppm	50	2019-12-06 AM 6:31:07 KST	2020-04-06 AM 9:59:09 KST	Flavonol365nm	2020-04-06 AM 9:59:09 KST	Y = 1.32e+004 X + 6.30e+002
375	191205_20Kinds	GTE50	GTE	50ppm	24623	24624		24648	W2489 ChB 365nm	18.156	268	2.77	40			50	2019-12-06 AM 6:31:07 KST	2020-04-06 AM 9:59:09 KST	Flavonol365nm	2020-04-06 AM 9:59:09 KST
374	191205_20Kinds	GTE50	GTE	50ppm	24623	24624		24648	W2489 ChB 365nm	18.383	699	7.24	66			50	2019-12-06 AM 6:31:07 KST	2020-04-06 AM 9:59:09 KST	Flavonol365nm	2020-04-06 AM 9:59:09 KST
373	191205_20Kinds	GTE50	GTE	50ppm	24623	24624		24648	W2489 ChB 365nm	18.824	2206	22.85	321			50	2019-12-06 AM 6:31:07 KST	2020-04-06 AM 9:59:09 KST	Flavonol365nm	2020-04-06 AM 9:59:09 KST
372	191205_20Kinds	GTE50	GTE	50ppm	24623	24624		24648	W2489 ChB 365nm	20.553	404	4.19	51			50	2019-12-06 AM 6:31:07 KST	2020-04-06 AM 9:59:09 KST	Flavonol365nm	2020-04-06 AM 9:59:09 KST
986	191206_5TEx	GTE50	GTE	50ppm	25023	25024	Rutin	25048	W2489 ChB 365nm	16.993	3958	40.21	443	0.3271	ppm	50	2019-12-06 PM 8:59:55 KST	2020-04-06 AM 10:03:44 KST	Flavonol365nm	2020-04-06 AM 9:59:09 KST	Y = 1.05e+004 X + 5.07e+002
1100	191206_5TEx	GTE50	GTE	50ppm	25023	25024		25048	W2489 ChB 365nm	17.592	1386	14.08	151			50	2019-12-06 PM 8:59:55 KST	2020-04-06 AM 10:03:44 KST	Flavonol365nm	2020-04-06 AM 9:59:09 KST
879	191206_5TEx	GTE50	GTE	50ppm	25023	25024	Isoquercitrin	25048	W2489 ChB 365nm	18.118	964	9.79	77	0.0253	ppm	50	2019-12-06 PM 8:59:55 KST	2020-04-06 AM 10:03:44 KST	Flavonol365nm	2020-04-06 AM 9:59:09 KST	Y = 1.32e+004 X + 6.30e+002
1099	191206_5TEx	GTE50	GTE	50ppm	25023	25024		25048	W2489 ChB 365nm	18.575	2542	25.83	370			50	2019-12-06 PM 8:59:55 KST	2020-04-06 AM 10:03:44 KST	Flavonol365nm	2020-04-06 AM 9:59:09 KST
1101	191206_5TEx	GTE50	GTE	50ppm	25023	25024		25048	W2489 ChB 365nm	20.213	993	10.09	84			50	2019-12-06 PM 8:59:55 KST	2020-04-06 AM 10:03:44 KST	Flavonol365nm	2020-04-06 AM 9:59:09 KST
1001	191206_5TEx	GTE50	GTE	50ppm	25413	25414	Rutin	25438	W2489 ChB 365nm	17.212	4128	24.9	471	0.3433	ppm	50	2019-12-07 AM 9:42:48 KST	2020-04-06 AM 10:03:47 KST	Flavonol365nm	2020-04-06 AM 9:59:09 KST	Y = 1.05e+004 X + 5.07e+002
894	191206_5TEx	GTE50	GTE	50ppm	25413	25414	Isoquercitrin	25438	W2489 ChB 365nm	17.771	1292	7.79	125	0.0501	ppm	50	2019-12-07 AM 9:42:48 KST	2020-04-06 AM 10:03:47 KST	Flavonol365nm	2020-04-06 AM 9:59:09 KST	Y = 1.32e+004 X + 6.30e+002
1203	191206_5TEx	GTE50	GTE	50ppm	25413	25414		25438	W2489 ChB 365nm	18.34	959	5.78	84			50	2019-12-07 AM 9:42:48 KST	2020-04-06 AM 10:03:47 KST	Flavonol365nm	2020-04-06 AM 9:59:09 KST
1201	191206_5TEx	GTE50	GTE	50ppm	25413	25414		25438	W2489 ChB 365nm	18.743	2544	15.34	364			50	2019-12-07 AM 9:42:48 KST	2020-04-06 AM 10:03:47 KST	Flavonol365nm	2020-04-06 AM 9:59:09 KST
1200	191206_5TEx	GTE50	GTE	50ppm	25413	25414		25438	W2489 ChB 365nm	20.384	784	4.73	66			50	2019-12-07 AM 9:42:48 KST	2020-04-06 AM 10:03:47 KST	Flavonol365nm	2020-04-06 AM 9:59:09 KST
1196	191206_5TEx	GTE50	GTE	50ppm	25413	25414		25438	W2489 ChB 365nm	21.111	571	3.44	36			50	2019-12-07 AM 9:42:48 KST	2020-04-06 AM 10:03:47 KST	Flavonol365nm	2020-04-06 AM 9:59:09 KST
1199	191206_5TEx	GTE50	GTE	50ppm	25413	25414		25438	W2489 ChB 365nm	21.656	1454	8.77	51			50	2019-12-07 AM 9:42:48 KST	2020-04-06 AM 10:03:47 KST	Flavonol365nm	2020-04-06 AM 9:59:09 KST
1198	191206_5TEx	GTE50	GTE	50ppm	25413	25414		25438	W2489 ChB 365nm	22.319	333	2.01	48			50	2019-12-07 AM 9:42:48 KST	2020-04-06 AM 10:03:47 KST	Flavonol365nm	2020-04-06 AM 9:59:09 KST
1197	191206_5TEx	GTE50	GTE	50ppm	25413	25414		25438	W2489 ChB 365nm	22.441	1883	11.36	50			50	2019-12-07 AM 9:42:48 KST	2020-04-06 AM 10:03:47 KST	Flavonol365nm	2020-04-06 AM 9:59:09 KST
1202	191206_5TEx	GTE50	GTE	50ppm	25413	25414		25438	W2489 ChB 365nm	33.307	2633	15.88	40			50	2019-12-07 AM 9:42:48 KST	2020-04-06 AM 10:03:47 KST	Flavonol365nm	2020-04-06 AM 9:59:09 KST
1064	191206_5TEx	MTE100	MTE	100ppm	24890	24891		24915	W2489 ChB 365nm	16.2	1299	4.29	80			100	2019-12-06 PM 4:45:28 KST	2020-04-06 AM 10:03:43 KST	Flavonol365nm	2020-04-06 AM 9:59:09 KST
981	191206_5TEx	MTE100	MTE	100ppm	24890	24891	Rutin	24915	W2489 ChB 365nm	17.003	11846	39.07	1223	1.0748	ppm	100	2019-12-06 PM 4:45:28 KST	2020-04-06 AM 10:03:43 KST	Flavonol365nm	2020-04-06 AM 9:59:09 KST	Y = 1.05e+004 X + 5.07e+002
1065	191206_5TEx	MTE100	MTE	100ppm	24890	24891		24915	W2489 ChB 365nm	17.579	2257	7.45	212			100	2019-12-06 PM 4:45:28 KST	2020-04-06 AM 10:03:43 KST	Flavonol365nm	2020-04-06 AM 9:59:09 KST
874	191206_5TEx	MTE100	MTE	100ppm	24890	24891	Isoquercitrin	24915	W2489 ChB 365nm	18.128	1849	6.1	112	0.0923	ppm	100	2019-12-06 PM 4:45:28 KST	2020-04-06 AM 10:03:43 KST	Flavonol365nm	2020-04-06 AM 9:59:09 KST	Y = 1.32e+004 X + 6.30e+002
1069	191206_5TEx	MTE100	MTE	100ppm	24890	24891		24915	W2489 ChB 365nm	18.576	3995	13.18	595			100	2019-12-06 PM 4:45:28 KST	2020-04-06 AM 10:03:43 KST	Flavonol365nm	2020-04-06 AM 9:59:09 KST
1070	191206_5TEx	MTE100	MTE	100ppm	24890	24891		24915	W2489 ChB 365nm	19.852	1207	3.98	50			100	2019-12-06 PM 4:45:28 KST	2020-04-06 AM 10:03:43 KST	Flavonol365nm	2020-04-06 AM 9:59:09 KST
1071	191206_5TEx	MTE100	MTE	100ppm	24890	24891		24915	W2489 ChB 365nm	20.195	2652	8.75	186			100	2019-12-06 PM 4:45:28 KST	2020-04-06 AM 10:03:43 KST	Flavonol365nm	2020-04-06 AM 9:59:09 KST
1068	191206_5TEx	MTE100	MTE	100ppm	24890	24891		24915	W2489 ChB 365nm	20.595	893	2.95	39			100	2019-12-06 PM 4:45:28 KST	2020-04-06 AM 10:03:43 KST	Flavonol365nm	2020-04-06 AM 9:59:09 KST
1067	191206_5TEx	MTE100	MTE	100ppm	24890	24891		24915	W2489 ChB 365nm	21.412	302	1	40			100	2019-12-06 PM 4:45:28 KST	2020-04-06 AM 10:03:43 KST	Flavonol365nm	2020-04-06 AM 9:59:09 KST
1066	191206_5TEx	MTE100	MTE	100ppm	24890	24891		24915	W2489 ChB 365nm	21.733	1092	3.6	77			100	2019-12-06 PM 4:45:28 KST	2020-04-06 AM 10:03:43 KST	Flavonol365nm	2020-04-06 AM 9:59:09 KST
927	191206_5TEx	MTE100	MTE	100ppm	24890	24891	Myricetin	24915	W2489 ChB 365nm	23.977	1143	3.77	126	0.0288	ppm	100	2019-12-06 PM 4:45:28 KST	2020-04-06 AM 10:03:43 KST	Flavonol365nm	2020-04-06 AM 9:59:09 KST	Y = 3.06e+004 X + 2.60e+002
953	191206_5TEx	MTE100	MTE	100ppm	24890	24891	Quercetin	24915	W2489 ChB 365nm	32.175	797	2.63	67	0.0159	ppm	100	2019-12-06 PM 4:45:28 KST	2020-04-06 AM 10:03:43 KST	Flavonol365nm	2020-04-06 AM 9:59:09 KST	Y = 2.59e+004 X + 3.85e+002
912	191206_5TEx	MTE100	MTE	100ppm	24890	24891	Kaempferol	24915	W2489 ChB 365nm	42.667	985	3.25	61	0.0116	ppm	100	2019-12-06 PM 4:45:28 KST	2020-04-06 AM 10:03:43 KST	Flavonol365nm	2020-04-06 AM 9:59:09 KST	Y = 2.32e+004 X + 7.14e+002
996	191206_5TEx	MTE100	MTE	100ppm	25283	25284	Rutin	25308	W2489 ChB 365nm	16.411	783	2.82	95	0.0261	ppm	100	2019-12-07 AM 5:28:33 KST	2020-04-06 AM 10:03:46 KST	Flavonol365nm	2020-04-06 AM 9:59:09 KST	Y = 1.05e+004 X + 5.07e+002
1165	191206_5TEx	MTE100	MTE	100ppm	25283	25284		25308	W2489 ChB 365nm	17.203	11371	40.95	1277			100	2019-12-07 AM 5:28:33 KST	2020-04-06 AM 10:03:46 KST	Flavonol365nm	2020-04-06 AM 9:59:09 KST
889	191206_5TEx	MTE100	MTE	100ppm	25283	25284	Isoquercitrin	25308	W2489 ChB 365nm	17.756	1820	6.55	219	0.0901	ppm	100	2019-12-07 AM 5:28:33 KST	2020-04-06 AM 10:03:46 KST	Flavonol365nm	2020-04-06 AM 9:59:09 KST	Y = 1.32e+004 X + 6.30e+002
1164	191206_5TEx	MTE100	MTE	100ppm	25283	25284		25308	W2489 ChB 365nm	18.288	1345	4.84	103			100	2019-12-07 AM 5:28:33 KST	2020-04-06 AM 10:03:46 KST	Flavonol365nm	2020-04-06 AM 9:59:09 KST
1168	191206_5TEx	MTE100	MTE	100ppm	25283	25284		25308	W2489 ChB 365nm	18.734	4203	15.13	598			100	2019-12-07 AM 5:28:33 KST	2020-04-06 AM 10:03:46 KST	Flavonol365nm	2020-04-06 AM 9:59:09 KST
1167	191206_5TEx	MTE100	MTE	100ppm	25283	25284		25308	W2489 ChB 365nm	20.39	1976	7.11	180			100	2019-12-07 AM 5:28:33 KST	2020-04-06 AM 10:03:46 KST	Flavonol365nm	2020-04-06 AM 9:59:09 KST
935	191206_5TEx	MTE100	MTE	100ppm	25283	25284	Myricetin	25308	W2489 ChB 365nm	24.153	1084	3.9	112	0.0269	ppm	100	2019-12-07 AM 5:28:33 KST	2020-04-06 AM 10:03:46 KST	Flavonol365nm	2020-04-06 AM 9:59:09 KST	Y = 3.06e+004 X + 2.60e+002
962	191206_5TEx	MTE100	MTE	100ppm	25283	25284	Quercetin	25308	W2489 ChB 365nm	32.416	2093	7.54	88	0.066	ppm	100	2019-12-07 AM 5:28:33 KST	2020-04-06 AM 10:03:46 KST	Flavonol365nm	2020-04-06 AM 9:59:09 KST	Y = 2.59e+004 X + 3.85e+002
1166	191206_5TEx	MTE100	MTE	100ppm	25283	25284		25308	W2489 ChB 365nm	33.123	797	2.87	45			100	2019-12-07 AM 5:28:33 KST	2020-04-06 AM 10:03:46 KST	Flavonol365nm	2020-04-06 AM 9:59:09 KST
1163	191206_5TEx	MTE100	MTE	100ppm	25283	25284		25308	W2489 ChB 365nm	40.186	1344	4.84	55			100	2019-12-07 AM 5:28:33 KST	2020-04-06 AM 10:03:46 KST	Flavonol365nm	2020-04-06 AM 9:59:09 KST
864	191206_5TEx	MTE100	MTE	100ppm	25283	25284	Apigenin	25308	W2489 ChB 365nm	41.826	955	3.44	42	0.011	ppm	100	2019-12-07 AM 5:28:33 KST	2020-04-06 AM 10:03:46 KST	Flavonol365nm	2020-04-06 AM 9:59:09 KST	Y = 1.77e+004 X + 7.60e+002
1011	191206_5TEx	MTE100	MTE	100ppm	25673	25674	Rutin	25698	W2489 ChB 365nm	16.476	741	2.86	86	0.0221	ppm	100	2019-12-07 PM 6:11:31 KST	2020-04-06 AM 10:03:49 KST	Flavonol365nm	2020-04-06 AM 9:59:09 KST	Y = 1.05e+004 X + 5.07e+002
1279	191206_5TEx	MTE100	MTE	100ppm	25673	25674		25698	W2489 ChB 365nm	17.254	11910	45.92	1301			100	2019-12-07 PM 6:11:31 KST	2020-04-06 AM 10:03:49 KST	Flavonol365nm	2020-04-06 AM 9:59:09 KST
904	191206_5TEx	MTE100	MTE	100ppm	25673	25674	Isoquercitrin	25698	W2489 ChB 365nm	17.815	2265	8.73	226	0.1238	ppm	100	2019-12-07 PM 6:11:31 KST	2020-04-06 AM 10:03:49 KST	Flavonol365nm	2020-04-06 AM 9:59:09 KST	Y = 1.32e+004 X + 6.30e+002
1274	191206_5TEx	MTE100	MTE	100ppm	25673	25674		25698	W2489 ChB 365nm	18.33	1617	6.23	110			100	2019-12-07 PM 6:11:31 KST	2020-04-06 AM 10:03:49 KST	Flavonol365nm	2020-04-06 AM 9:59:09 KST
1275	191206_5TEx	MTE100	MTE	100ppm	25673	25674		25698	W2489 ChB 365nm	18.784	4120	15.89	595			100	2019-12-07 PM 6:11:31 KST	2020-04-06 AM 10:03:49 KST	Flavonol365nm	2020-04-06 AM 9:59:09 KST
1276	191206_5TEx	MTE100	MTE	100ppm	25673	25674		25698	W2489 ChB 365nm	18.983	868	3.35	46			100	2019-12-07 PM 6:11:31 KST	2020-04-06 AM 10:03:49 KST	Flavonol365nm	2020-04-06 AM 9:59:09 KST
1277	191206_5TEx	MTE100	MTE	100ppm	25673	25674		25698	W2489 ChB 365nm	20.452	1803	6.95	167			100	2019-12-07 PM 6:11:31 KST	2020-04-06 AM 10:03:49 KST	Flavonol365nm	2020-04-06 AM 9:59:09 KST
1278	191206_5TEx	MTE100	MTE	100ppm	25673	25674		25698	W2489 ChB 365nm	21.994	590	2.27	60			100	2019-12-07 PM 6:11:31 KST	2020-04-06 AM 10:03:49 KST	Flavonol365nm	2020-04-06 AM 9:59:09 KST
944	191206_5TEx	MTE100	MTE	100ppm	25673	25674	Myricetin	25698	W2489 ChB 365nm	24.204	1005	3.87	108	0.0243	ppm	100	2019-12-07 PM 6:11:31 KST	2020-04-06 AM 10:03:49 KST	Flavonol365nm	2020-04-06 AM 9:59:09 KST	Y = 3.06e+004 X + 2.60e+002
971	191206_5TEx	MTE100	MTE	100ppm	25673	25674	Quercetin	25698	W2489 ChB 365nm	32.485	1019	3.93	72	0.0245	ppm	100	2019-12-07 PM 6:11:31 KST	2020-04-06 AM 10:03:49 KST	Flavonol365nm	2020-04-06 AM 9:59:09 KST	Y = 2.59e+004 X + 3.85e+002
1074	191206_5TEx	MTE200	MTE	200ppm	24916	24917		24941	W2489 ChB 365nm	15.989	1966	3.73	184			200	2019-12-06 PM 5:36:20 KST	2020-04-06 AM 10:03:43 KST	Flavonol365nm	2020-04-06 AM 9:59:09 KST
1073	191206_5TEx	MTE200	MTE	200ppm	24916	24917		24941	W2489 ChB 365nm	16.383	1025	1.95	77			200	2019-12-06 PM 5:36:20 KST	2020-04-06 AM 10:03:43 KST	Flavonol365nm	2020-04-06 AM 9:59:09 KST
982	191206_5TEx	MTE200	MTE	200ppm	24916	24917	Rutin	24941	W2489 ChB 365nm	16.838	23446	44.51	2472	2.1744	ppm	200	2019-12-06 PM 5:36:20 KST	2020-04-06 AM 10:03:43 KST	Flavonol365nm	2020-04-06 AM 9:59:09 KST	Y = 1.05e+004 X + 5.07e+002
1072	191206_5TEx	MTE200	MTE	200ppm	24916	24917		24941	W2489 ChB 365nm	17.452	4146	7.87	417			200	2019-12-06 PM 5:36:20 KST	2020-04-06 AM 10:03:43 KST	Flavonol365nm	2020-04-06 AM 9:59:09 KST
875	191206_5TEx	MTE200	MTE	200ppm	24916	24917	Isoquercitrin	24941	W2489 ChB 365nm	18.013	2030	3.85	182	0.1061	ppm	200	2019-12-06 PM 5:36:20 KST	2020-04-06 AM 10:03:43 KST	Flavonol365nm	2020-04-06 AM 9:59:09 KST	Y = 1.32e+004 X + 6.30e+002
1075	191206_5TEx	MTE200	MTE	200ppm	24916	24917		24941	W2489 ChB 365nm	18.458	8772	16.65	1183			200	2019-12-06 PM 5:36:20 KST	2020-04-06 AM 10:03:43 KST	Flavonol365nm	2020-04-06 AM 9:59:09 KST
1076	191206_5TEx	MTE200	MTE	200ppm	24916	24917		24941	W2489 ChB 365nm	20.065	3242	6.15	349			200	2019-12-06 PM 5:36:20 KST	2020-04-06 AM 10:03:43 KST	Flavonol365nm	2020-04-06 AM 9:59:09 KST
1077	191206_5TEx	MTE200	MTE	200ppm	24916	24917		24941	W2489 ChB 365nm	21.541	965	1.83	106			200	2019-12-06 PM 5:36:20 KST	2020-04-06 AM 10:03:43 KST	Flavonol365nm	2020-04-06 AM 9:59:09 KST
928	191206_5TEx	MTE200	MTE	200ppm	24916	24917	Myricetin	24941	W2489 ChB 365nm	23.854	2909	5.52	237	0.0865	ppm	200	2019-12-06 PM 5:36:20 KST	2020-04-06 AM 10:03:43 KST	Flavonol365nm	2020-04-06 AM 9:59:09 KST	Y = 3.06e+004 X + 2.60e+002
954	191206_5TEx	MTE200	MTE	200ppm	24916	24917	Quercetin	24941	W2489 ChB 365nm	32.015	2070	3.93	140	0.0651	ppm	200	2019-12-06 PM 5:36:20 KST	2020-04-06 AM 10:03:43 KST	Flavonol365nm	2020-04-06 AM 9:59:09 KST	Y = 2.59e+004 X + 3.85e+002
913	191206_5TEx	MTE200	MTE	200ppm	24916	24917	Kaempferol	24941	W2489 ChB 365nm	42.388	2102	3.99	125	0.0597	ppm	200	2019-12-06 PM 5:36:20 KST	2020-04-06 AM 10:03:43 KST	Flavonol365nm	2020-04-06 AM 9:59:09 KST	Y = 2.32e+004 X + 7.14e+002
1172	191206_5TEx	MTE200	MTE	200ppm	25309	25310		25334	W2489 ChB 365nm	16.427	1578	2.98	175			200	2019-12-07 AM 6:19:26 KST	2020-04-06 AM 10:03:46 KST	Flavonol365nm	2020-04-06 AM 9:59:09 KST
1176	191206_5TEx	MTE200	MTE	200ppm	25309	25310		25334	W2489 ChB 365nm	16.661	416	0.79	68			200	2019-12-07 AM 6:19:26 KST	2020-04-06 AM 10:03:46 KST	Flavonol365nm	2020-04-06 AM 9:59:09 KST
997	191206_5TEx	MTE200	MTE	200ppm	25309	25310	Rutin	25334	W2489 ChB 365nm	16.842	662	1.25	74	0.0147	ppm	200	2019-12-07 AM 6:19:26 KST	2020-04-06 AM 10:03:46 KST	Flavonol365nm	2020-04-06 AM 9:59:09 KST	Y = 1.05e+004 X + 5.07e+002
1175	191206_5TEx	MTE200	MTE	200ppm	25309	25310		25334	W2489 ChB 365nm	17.219	23873	45.1	2604			200	2019-12-07 AM 6:19:26 KST	2020-04-06 AM 10:03:46 KST	Flavonol365nm	2020-04-06 AM 9:59:09 KST
890	191206_5TEx	MTE200	MTE	200ppm	25309	25310	Isoquercitrin	25334	W2489 ChB 365nm	17.778	3885	7.34	446	0.2465	ppm	200	2019-12-07 AM 6:19:26 KST	2020-04-06 AM 10:03:46 KST	Flavonol365nm	2020-04-06 AM 9:59:09 KST	Y = 1.32e+004 X + 6.30e+002
1173	191206_5TEx	MTE200	MTE	200ppm	25309	25310		25334	W2489 ChB 365nm	18.315	2018	3.81	175			200	2019-12-07 AM 6:19:26 KST	2020-04-06 AM 10:03:46 KST	Flavonol365nm	2020-04-06 AM 9:59:09 KST
1174	191206_5TEx	MTE200	MTE	200ppm	25309	25310		25334	W2489 ChB 365nm	18.744	8409	15.88	1192			200	2019-12-07 AM 6:19:26 KST	2020-04-06 AM 10:03:46 KST	Flavonol365nm	2020-04-06 AM 9:59:09 KST
1169	191206_5TEx	MTE200	MTE	200ppm	25309	25310		25334	W2489 ChB 365nm	18.979	1387	2.62	94			200	2019-12-07 AM 6:19:26 KST	2020-04-06 AM 10:03:46 KST	Flavonol365nm	2020-04-06 AM 9:59:09 KST
1170	191206_5TEx	MTE200	MTE	200ppm	25309	25310		25334	W2489 ChB 365nm	20.405	4063	7.68	337			200	2019-12-07 AM 6:19:26 KST	2020-04-06 AM 10:03:46 KST	Flavonol365nm	2020-04-06 AM 9:59:09 KST
1171	191206_5TEx	MTE200	MTE	200ppm	25309	25310		25334	W2489 ChB 365nm	21.934	1288	2.43	126			200	2019-12-07 AM 6:19:26 KST	2020-04-06 AM 10:03:46 KST	Flavonol365nm	2020-04-06 AM 9:59:09 KST
936	191206_5TEx	MTE200	MTE	200ppm	25309	25310	Myricetin	25334	W2489 ChB 365nm	24.154	1994	3.77	217	0.0566	ppm	200	2019-12-07 AM 6:19:26 KST	2020-04-06 AM 10:03:46 KST	Flavonol365nm	2020-04-06 AM 9:59:09 KST	Y = 3.06e+004 X + 2.60e+002
963	191206_5TEx	MTE200	MTE	200ppm	25309	25310	Quercetin	25334	W2489 ChB 365nm	32.395	1458	2.75	118	0.0415	ppm	200	2019-12-07 AM 6:19:26 KST	2020-04-06 AM 10:03:46 KST	Flavonol365nm	2020-04-06 AM 9:59:09 KST	Y = 2.59e+004 X + 3.85e+002
918	191206_5TEx	MTE200	MTE	200ppm	25309	25310	Kaempferol	25334	W2489 ChB 365nm	42.925	1907	3.6	108	0.0513	ppm	200	2019-12-07 AM 6:19:26 KST	2020-04-06 AM 10:03:46 KST	Flavonol365nm	2020-04-06 AM 9:59:09 KST	Y = 2.32e+004 X + 7.14e+002
1280	191206_5TEx	MTE200	MTE	200ppm	25699	25700		25724	W2489 ChB 365nm	16.501	1976	3.25	203			200	2019-12-07 PM 7:02:23 KST	2020-04-06 AM 10:03:49 KST	Flavonol365nm	2020-04-06 AM 9:59:09 KST
1012	191206_5TEx	MTE200	MTE	200ppm	25699	25700	Rutin	25724	W2489 ChB 365nm	16.766	426	0.7	63		ppm	200	2019-12-07 PM 7:02:23 KST	2020-04-06 AM 10:03:49 KST	Flavonol365nm	2020-04-06 AM 9:59:09 KST	Y = 1.05e+004 X + 5.07e+002
1281	191206_5TEx	MTE200	MTE	200ppm	25699	25700		25724	W2489 ChB 365nm	16.937	844	1.39	102			200	2019-12-07 PM 7:02:23 KST	2020-04-06 AM 10:03:49 KST	Flavonol365nm	2020-04-06 AM 9:59:09 KST
1282	191206_5TEx	MTE200	MTE	200ppm	25699	25700		25724	W2489 ChB 365nm	17.29	24467	40.2	2678			200	2019-12-07 PM 7:02:23 KST	2020-04-06 AM 10:03:49 KST	Flavonol365nm	2020-04-06 AM 9:59:09 KST
1283	191206_5TEx	MTE200	MTE	200ppm	25699	25700		25724	W2489 ChB 365nm	17.84	3955	6.5	453			200	2019-12-07 PM 7:02:23 KST	2020-04-06 AM 10:03:49 KST	Flavonol365nm	2020-04-06 AM 9:59:09 KST
905	191206_5TEx	MTE200	MTE	200ppm	25699	25700	Isoquercitrin	25724	W2489 ChB 365nm	18.117	556	0.91	60		ppm	200	2019-12-07 PM 7:02:23 KST	2020-04-06 AM 10:03:49 KST	Flavonol365nm	2020-04-06 AM 9:59:09 KST	Y = 1.32e+004 X + 6.30e+002
1284	191206_5TEx	MTE200	MTE	200ppm	25699	25700		25724	W2489 ChB 365nm	18.36	2936	4.82	212			200	2019-12-07 PM 7:02:23 KST	2020-04-06 AM 10:03:49 KST	Flavonol365nm	2020-04-06 AM 9:59:09 KST
1285	191206_5TEx	MTE200	MTE	200ppm	25699	25700		25724	W2489 ChB 365nm	18.809	8578	14.09	1212			200	2019-12-07 PM 7:02:23 KST	2020-04-06 AM 10:03:49 KST	Flavonol365nm	2020-04-06 AM 9:59:09 KST
1286	191206_5TEx	MTE200	MTE	200ppm	25699	25700		25724	W2489 ChB 365nm	19.03	1750	2.88	100			200	2019-12-07 PM 7:02:23 KST	2020-04-06 AM 10:03:49 KST	Flavonol365nm	2020-04-06 AM 9:59:09 KST
1287	191206_5TEx	MTE200	MTE	200ppm	25699	25700		25724	W2489 ChB 365nm	20.486	4557	7.49	351			200	2019-12-07 PM 7:02:23 KST	2020-04-06 AM 10:03:49 KST	Flavonol365nm	2020-04-06 AM 9:59:09 KST
1288	191206_5TEx	MTE200	MTE	200ppm	25699	25700		25724	W2489 ChB 365nm	22.038	935	1.54	97			200	2019-12-07 PM 7:02:23 KST	2020-04-06 AM 10:03:49 KST	Flavonol365nm	2020-04-06 AM 9:59:09 KST
1289	191206_5TEx	MTE200	MTE	200ppm	25699	25700		25724	W2489 ChB 365nm	22.999	1209	1.99	40			200	2019-12-07 PM 7:02:23 KST	2020-04-06 AM 10:03:49 KST	Flavonol365nm	2020-04-06 AM 9:59:09 KST
945	191206_5TEx	MTE200	MTE	200ppm	25699	25700	Myricetin	25724	W2489 ChB 365nm	24.225	3128	5.14	239	0.0936	ppm	200	2019-12-07 PM 7:02:23 KST	2020-04-06 AM 10:03:49 KST	Flavonol365nm	2020-04-06 AM 9:59:09 KST	Y = 3.06e+004 X + 2.60e+002
1290	191206_5TEx	MTE200	MTE	200ppm	25699	25700		25724	W2489 ChB 365nm	24.898	902	1.48	53			200	2019-12-07 PM 7:02:23 KST	2020-04-06 AM 10:03:49 KST	Flavonol365nm	2020-04-06 AM 9:59:09 KST
1291	191206_5TEx	MTE200	MTE	200ppm	25699	25700		25724	W2489 ChB 365nm	25.756	570	0.94	53			200	2019-12-07 PM 7:02:23 KST	2020-04-06 AM 10:03:49 KST	Flavonol365nm	2020-04-06 AM 9:59:09 KST
972	191206_5TEx	MTE200	MTE	200ppm	25699	25700	Quercetin	25724	W2489 ChB 365nm	32.534	1433	2.35	118	0.0405	ppm	200	2019-12-07 PM 7:02:23 KST	2020-04-06 AM 10:03:49 KST	Flavonol365nm	2020-04-06 AM 9:59:09 KST	Y = 2.59e+004 X + 3.85e+002
922	191206_5TEx	MTE200	MTE	200ppm	25699	25700	Kaempferol	25724	W2489 ChB 365nm	43.145	2648	4.35	126	0.0832	ppm	200	2019-12-07 PM 7:02:23 KST	2020-04-06 AM 10:03:49 KST	Flavonol365nm	2020-04-06 AM 9:59:09 KST	Y = 2.32e+004 X + 7.14e+002
1060	191206_5TEx	MTE50	MTE	50ppm	24864	24865		24889	W2489 ChB 365nm	16.217	1080	7.87	78			50	2019-12-06 PM 3:54:38 KST	2020-04-06 AM 10:03:43 KST	Flavonol365nm	2020-04-06 AM 9:59:09 KST
980	191206_5TEx	MTE50	MTE	50ppm	24864	24865	Rutin	24889	W2489 ChB 365nm	17.039	5742	41.82	567	0.4962	ppm	50	2019-12-06 PM 3:54:38 KST	2020-04-06 AM 10:03:43 KST	Flavonol365nm	2020-04-06 AM 9:59:09 KST	Y = 1.05e+004 X + 5.07e+002
1059	191206_5TEx	MTE50	MTE	50ppm	24864	24865		24889	W2489 ChB 365nm	17.6	1494	10.88	118			50	2019-12-06 PM 3:54:38 KST	2020-04-06 AM 10:03:43 KST	Flavonol365nm	2020-04-06 AM 9:59:09 KST
873	191206_5TEx	MTE50	MTE	50ppm	24864	24865	Isoquercitrin	24889	W2489 ChB 365nm	18.127	853	6.21	67	0.0169	ppm	50	2019-12-06 PM 3:54:38 KST	2020-04-06 AM 10:03:43 KST	Flavonol365nm	2020-04-06 AM 9:59:09 KST	Y = 1.32e+004 X + 6.30e+002
1063	191206_5TEx	MTE50	MTE	50ppm	24864	24865		24889	W2489 ChB 365nm	18.608	2141	15.59	289			50	2019-12-06 PM 3:54:38 KST	2020-04-06 AM 10:03:43 KST	Flavonol365nm	2020-04-06 AM 9:59:09 KST
1062	191206_5TEx	MTE50	MTE	50ppm	24864	24865		24889	W2489 ChB 365nm	20.262	679	4.94	79			50	2019-12-06 PM 3:54:38 KST	2020-04-06 AM 10:03:43 KST	Flavonol365nm	2020-04-06 AM 9:59:09 KST
1061	191206_5TEx	MTE50	MTE	50ppm	24864	24865		24889	W2489 ChB 365nm	21.729	692	5.04	46			50	2019-12-06 PM 3:54:38 KST	2020-04-06 AM 10:03:43 KST	Flavonol365nm	2020-04-06 AM 9:59:09 KST
926	191206_5TEx	MTE50	MTE	50ppm	24864	24865	Myricetin	24889	W2489 ChB 365nm	23.97	1049	7.64	78	0.0257	ppm	50	2019-12-06 PM 3:54:38 KST	2020-04-06 AM 10:03:43 KST	Flavonol365nm	2020-04-06 AM 9:59:09 KST	Y = 3.06e+004 X + 2.60e+002
1158	191206_5TEx	MTE50	MTE	50ppm	25257	25258		25282	W2489 ChB 365nm	16.376	386	2.6	55			50	2019-12-07 AM 4:37:43 KST	2020-04-06 AM 10:03:46 KST	Flavonol365nm	2020-04-06 AM 9:59:09 KST
995	191206_5TEx	MTE50	MTE	50ppm	25257	25258	Rutin	25282	W2489 ChB 365nm	17.202	6360	42.84	619	0.5548	ppm	50	2019-12-07 AM 4:37:43 KST	2020-04-06 AM 10:03:46 KST	Flavonol365nm	2020-04-06 AM 9:59:09 KST	Y = 1.05e+004 X + 5.07e+002
888	191206_5TEx	MTE50	MTE	50ppm	25257	25258	Isoquercitrin	25282	W2489 ChB 365nm	17.76	1234	8.32	123	0.0458	ppm	50	2019-12-07 AM 4:37:43 KST	2020-04-06 AM 10:03:46 KST	Flavonol365nm	2020-04-06 AM 9:59:09 KST	Y = 1.32e+004 X + 6.30e+002
1159	191206_5TEx	MTE50	MTE	50ppm	25257	25258		25282	W2489 ChB 365nm	18.308	1198	8.07	60			50	2019-12-07 AM 4:37:43 KST	2020-04-06 AM 10:03:46 KST	Flavonol365nm	2020-04-06 AM 9:59:09 KST
1160	191206_5TEx	MTE50	MTE	50ppm	25257	25258		25282	W2489 ChB 365nm	18.732	2051	13.81	294			50	2019-12-07 AM 4:37:43 KST	2020-04-06 AM 10:03:46 KST	Flavonol365nm	2020-04-06 AM 9:59:09 KST
1157	191206_5TEx	MTE50	MTE	50ppm	25257	25258		25282	W2489 ChB 365nm	20.404	739	4.98	85			50	2019-12-07 AM 4:37:43 KST	2020-04-06 AM 10:03:46 KST	Flavonol365nm	2020-04-06 AM 9:59:09 KST
1161	191206_5TEx	MTE50	MTE	50ppm	25257	25258		25282	W2489 ChB 365nm	21.894	634	4.27	51			50	2019-12-07 AM 4:37:43 KST	2020-04-06 AM 10:03:46 KST	Flavonol365nm	2020-04-06 AM 9:59:09 KST
934	191206_5TEx	MTE50	MTE	50ppm	25257	25258	Myricetin	25282	W2489 ChB 365nm	24.152	837	5.64	60	0.0189	ppm	50	2019-12-07 AM 4:37:43 KST	2020-04-06 AM 10:03:46 KST	Flavonol365nm	2020-04-06 AM 9:59:09 KST	Y = 3.06e+004 X + 2.60e+002
1162	191206_5TEx	MTE50	MTE	50ppm	25257	25258		25282	W2489 ChB 365nm	25.084	910	6.13	45			50	2019-12-07 AM 4:37:43 KST	2020-04-06 AM 10:03:46 KST	Flavonol365nm	2020-04-06 AM 9:59:09 KST
961	191206_5TEx	MTE50	MTE	50ppm	25257	25258	Quercetin	25282	W2489 ChB 365nm	32.358	497	3.34	43	0.0043	ppm	50	2019-12-07 AM 4:37:43 KST	2020-04-06 AM 10:03:46 KST	Flavonol365nm	2020-04-06 AM 9:59:09 KST	Y = 2.59e+004 X + 3.85e+002
1273	191206_5TEx	MTE50	MTE	50ppm	25647	25648		25672	W2489 ChB 365nm	16.455	433	2.68	65			50	2019-12-07 PM 5:20:37 KST	2020-04-06 AM 10:03:48 KST	Flavonol365nm	2020-04-06 AM 9:59:09 KST
1010	191206_5TEx	MTE50	MTE	50ppm	25647	25648	Rutin	25672	W2489 ChB 365nm	16.93	617	3.82	51	0.0104	ppm	50	2019-12-07 PM 5:20:37 KST	2020-04-06 AM 10:03:48 KST	Flavonol365nm	2020-04-06 AM 9:59:09 KST	Y = 1.05e+004 X + 5.07e+002
1272	191206_5TEx	MTE50	MTE	50ppm	25647	25648		25672	W2489 ChB 365nm	17.244	6030	37.38	654			50	2019-12-07 PM 5:20:37 KST	2020-04-06 AM 10:03:48 KST	Flavonol365nm	2020-04-06 AM 9:59:09 KST
1271	191206_5TEx	MTE50	MTE	50ppm	25647	25648		25672	W2489 ChB 365nm	17.486	413	2.56	42			50	2019-12-07 PM 5:20:37 KST	2020-04-06 AM 10:03:48 KST	Flavonol365nm	2020-04-06 AM 9:59:09 KST
903	191206_5TEx	MTE50	MTE	50ppm	25647	25648	Isoquercitrin	25672	W2489 ChB 365nm	17.804	1210	7.5	114	0.0439	ppm	50	2019-12-07 PM 5:20:37 KST	2020-04-06 AM 10:03:48 KST	Flavonol365nm	2020-04-06 AM 9:59:09 KST	Y = 1.32e+004 X + 6.30e+002
1270	191206_5TEx	MTE50	MTE	50ppm	25647	25648		25672	W2489 ChB 365nm	18.316	1725	10.69	83			50	2019-12-07 PM 5:20:37 KST	2020-04-06 AM 10:03:48 KST	Flavonol365nm	2020-04-06 AM 9:59:09 KST
1269	191206_5TEx	MTE50	MTE	50ppm	25647	25648		25672	W2489 ChB 365nm	18.769	2612	16.19	307			50	2019-12-07 PM 5:20:37 KST	2020-04-06 AM 10:03:48 KST	Flavonol365nm	2020-04-06 AM 9:59:09 KST
1268	191206_5TEx	MTE50	MTE	50ppm	25647	25648		25672	W2489 ChB 365nm	20.472	1463	9.07	111			50	2019-12-07 PM 5:20:37 KST	2020-04-06 AM 10:03:48 KST	Flavonol365nm	2020-04-06 AM 9:59:09 KST
943	191206_5TEx	MTE50	MTE	50ppm	25647	25648	Myricetin	25672	W2489 ChB 365nm	24.182	428	2.65	66	0.0055	ppm	50	2019-12-07 PM 5:20:37 KST	2020-04-06 AM 10:03:48 KST	Flavonol365nm	2020-04-06 AM 9:59:09 KST	Y = 3.06e+004 X + 2.60e+002
1267	191206_5TEx	MTE50	MTE	50ppm	25647	25648		25672	W2489 ChB 365nm	43.763	766	4.75	42			50	2019-12-07 PM 5:20:37 KST	2020-04-06 AM 10:03:48 KST	Flavonol365nm	2020-04-06 AM 9:59:09 KST
1266	191206_5TEx	MTE50	MTE	50ppm	25647	25648		25672	W2489 ChB 365nm	44.201	436	2.7	39			50	2019-12-07 PM 5:20:37 KST	2020-04-06 AM 10:03:48 KST	Flavonol365nm	2020-04-06 AM 9:59:09 KST
1089	191206_5TEx	PTE100	PTE	100ppm	24971	24972		24996	W2489 ChB 365nm	16.051	1078	5.52	85			100	2019-12-06 PM 7:18:04 KST	2020-04-06 AM 10:03:44 KST	Flavonol365nm	2020-04-06 AM 9:59:09 KST
1090	191206_5TEx	PTE100	PTE	100ppm	24971	24972		24996	W2489 ChB 365nm	16.321	1240	6.34	99			100	2019-12-06 PM 7:18:04 KST	2020-04-06 AM 10:03:44 KST	Flavonol365nm	2020-04-06 AM 9:59:09 KST
984	191206_5TEx	PTE100	PTE	100ppm	24971	24972	Rutin	24996	W2489 ChB 365nm	16.896	6681	34.19	680	0.5852	ppm	100	2019-12-06 PM 7:18:04 KST	2020-04-06 AM 10:03:44 KST	Flavonol365nm	2020-04-06 AM 9:59:09 KST	Y = 1.05e+004 X + 5.07e+002
1088	191206_5TEx	PTE100	PTE	100ppm	24971	24972		24996	W2489 ChB 365nm	17.501	2298	11.76	192			100	2019-12-06 PM 7:18:04 KST	2020-04-06 AM 10:03:44 KST	Flavonol365nm	2020-04-06 AM 9:59:09 KST
877	191206_5TEx	PTE100	PTE	100ppm	24971	24972	Isoquercitrin	24996	W2489 ChB 365nm	18.07	1180	6.04	102	0.0417	ppm	100	2019-12-06 PM 7:18:04 KST	2020-04-06 AM 10:03:44 KST	Flavonol365nm	2020-04-06 AM 9:59:09 KST	Y = 1.32e+004 X + 6.30e+002
1087	191206_5TEx	PTE100	PTE	100ppm	24971	24972		24996	W2489 ChB 365nm	18.499	2593	13.27	338			100	2019-12-06 PM 7:18:04 KST	2020-04-06 AM 10:03:44 KST	Flavonol365nm	2020-04-06 AM 9:59:09 KST
1086	191206_5TEx	PTE100	PTE	100ppm	24971	24972		24996	W2489 ChB 365nm	18.717	777	3.98	83			100	2019-12-06 PM 7:18:04 KST	2020-04-06 AM 10:03:44 KST	Flavonol365nm	2020-04-06 AM 9:59:09 KST
1085	191206_5TEx	PTE100	PTE	100ppm	24971	24972		24996	W2489 ChB 365nm	19.637	561	2.87	42			100	2019-12-06 PM 7:18:04 KST	2020-04-06 AM 10:03:44 KST	Flavonol365nm	2020-04-06 AM 9:59:09 KST
1084	191206_5TEx	PTE100	PTE	100ppm	24971	24972		24996	W2489 ChB 365nm	20.114	1512	7.74	146			100	2019-12-06 PM 7:18:04 KST	2020-04-06 AM 10:03:44 KST	Flavonol365nm	2020-04-06 AM 9:59:09 KST
930	191206_5TEx	PTE100	PTE	100ppm	24971	24972	Myricetin	24996	W2489 ChB 365nm	23.888	1621	8.29	175	0.0444	ppm	100	2019-12-06 PM 7:18:04 KST	2020-04-06 AM 10:03:44 KST	Flavonol365nm	2020-04-06 AM 9:59:09 KST	Y = 3.06e+004 X + 2.60e+002
1187	191206_5TEx	PTE100	PTE	100ppm	25361	25362		25386	W2489 ChB 365nm	16.408	526	2.5	71			100	2019-12-07 AM 8:01:09 KST	2020-04-06 AM 10:03:47 KST	Flavonol365nm	2020-04-06 AM 9:59:09 KST
999	191206_5TEx	PTE100	PTE	100ppm	25361	25362	Rutin	25386	W2489 ChB 365nm	16.669	1091	5.19	77	0.0554	ppm	100	2019-12-07 AM 8:01:09 KST	2020-04-06 AM 10:03:47 KST	Flavonol365nm	2020-04-06 AM 9:59:09 KST	Y = 1.05e+004 X + 5.07e+002
1186	191206_5TEx	PTE100	PTE	100ppm	25361	25362		25386	W2489 ChB 365nm	17.22	6991	33.25	713			100	2019-12-07 AM 8:01:09 KST	2020-04-06 AM 10:03:47 KST	Flavonol365nm	2020-04-06 AM 9:59:09 KST
892	191206_5TEx	PTE100	PTE	100ppm	25361	25362	Isoquercitrin	25386	W2489 ChB 365nm	17.764	1319	6.27	158	0.0522	ppm	100	2019-12-07 AM 8:01:09 KST	2020-04-06 AM 10:03:47 KST	Flavonol365nm	2020-04-06 AM 9:59:09 KST	Y = 1.32e+004 X + 6.30e+002
1183	191206_5TEx	PTE100	PTE	100ppm	25361	25362		25386	W2489 ChB 365nm	18.319	1313	6.25	104			100	2019-12-07 AM 8:01:09 KST	2020-04-06 AM 10:03:47 KST	Flavonol365nm	2020-04-06 AM 9:59:09 KST
1184	191206_5TEx	PTE100	PTE	100ppm	25361	25362		25386	W2489 ChB 365nm	18.746	2143	10.19	322			100	2019-12-07 AM 8:01:09 KST	2020-04-06 AM 10:03:47 KST	Flavonol365nm	2020-04-06 AM 9:59:09 KST
1185	191206_5TEx	PTE100	PTE	100ppm	25361	25362		25386	W2489 ChB 365nm	18.98	439	2.09	75			100	2019-12-07 AM 8:01:09 KST	2020-04-06 AM 10:03:47 KST	Flavonol365nm	2020-04-06 AM 9:59:09 KST
1182	191206_5TEx	PTE100	PTE	100ppm	25361	25362		25386	W2489 ChB 365nm	20.428	1049	4.99	104			100	2019-12-07 AM 8:01:09 KST	2020-04-06 AM 10:03:47 KST	Flavonol365nm	2020-04-06 AM 9:59:09 KST
938	191206_5TEx	PTE100	PTE	100ppm	25361	25362	Myricetin	25386	W2489 ChB 365nm	24.155	1594	7.58	167	0.0436	ppm	100	2019-12-07 AM 8:01:09 KST	2020-04-06 AM 10:03:47 KST	Flavonol365nm	2020-04-06 AM 9:59:09 KST	Y = 3.06e+004 X + 2.60e+002
1181	191206_5TEx	PTE100	PTE	100ppm	25361	25362		25386	W2489 ChB 365nm	25.724	4124	19.61	59			100	2019-12-07 AM 8:01:09 KST	2020-04-06 AM 10:03:47 KST	Flavonol365nm	2020-04-06 AM 9:59:09 KST
964	191206_5TEx	PTE100	PTE	100ppm	25361	25362	Quercetin	25386	W2489 ChB 365nm	32.422	438	2.08	56	0.0021	ppm	100	2019-12-07 AM 8:01:09 KST	2020-04-06 AM 10:03:47 KST	Flavonol365nm	2020-04-06 AM 9:59:09 KST	Y = 2.59e+004 X + 3.85e+002
1309	191206_5TEx	PTE100	PTE	100ppm	25751	25752		25776	W2489 ChB 365nm	16.459	895	4.56	95			100	2019-12-07 PM 8:44:10 KST	2020-04-06 AM 10:03:49 KST	Flavonol365nm	2020-04-06 AM 9:59:09 KST
1014	191206_5TEx	PTE100	PTE	100ppm	25751	25752	Rutin	25776	W2489 ChB 365nm	16.731	1270	6.47	90	0.0723	ppm	100	2019-12-07 PM 8:44:10 KST	2020-04-06 AM 10:03:49 KST	Flavonol365nm	2020-04-06 AM 9:59:09 KST	Y = 1.05e+004 X + 5.07e+002
1308	191206_5TEx	PTE100	PTE	100ppm	25751	25752		25776	W2489 ChB 365nm	17.265	7151	36.4	722			100	2019-12-07 PM 8:44:10 KST	2020-04-06 AM 10:03:49 KST	Flavonol365nm	2020-04-06 AM 9:59:09 KST
907	191206_5TEx	PTE100	PTE	100ppm	25751	25752	Isoquercitrin	25776	W2489 ChB 365nm	17.821	1765	8.98	172	0.0859	ppm	100	2019-12-07 PM 8:44:10 KST	2020-04-06 AM 10:03:49 KST	Flavonol365nm	2020-04-06 AM 9:59:09 KST	Y = 1.32e+004 X + 6.30e+002
1310	191206_5TEx	PTE100	PTE	100ppm	25751	25752		25776	W2489 ChB 365nm	18.337	1052	5.35	110			100	2019-12-07 PM 8:44:10 KST	2020-04-06 AM 10:03:49 KST	Flavonol365nm	2020-04-06 AM 9:59:09 KST
1307	191206_5TEx	PTE100	PTE	100ppm	25751	25752		25776	W2489 ChB 365nm	18.79	2039	10.38	302			100	2019-12-07 PM 8:44:10 KST	2020-04-06 AM 10:03:49 KST	Flavonol365nm	2020-04-06 AM 9:59:09 KST
1306	191206_5TEx	PTE100	PTE	100ppm	25751	25752		25776	W2489 ChB 365nm	19.025	488	2.48	67			100	2019-12-07 PM 8:44:10 KST	2020-04-06 AM 10:03:49 KST	Flavonol365nm	2020-04-06 AM 9:59:09 KST
1305	191206_5TEx	PTE100	PTE	100ppm	25751	25752		25776	W2489 ChB 365nm	20.485	1279	6.51	107			100	2019-12-07 PM 8:44:10 KST	2020-04-06 AM 10:03:49 KST	Flavonol365nm	2020-04-06 AM 9:59:09 KST
947	191206_5TEx	PTE100	PTE	100ppm	25751	25752	Myricetin	25776	W2489 ChB 365nm	24.213	1437	7.32	143	0.0384	ppm	100	2019-12-07 PM 8:44:10 KST	2020-04-06 AM 10:03:49 KST	Flavonol365nm	2020-04-06 AM 9:59:09 KST	Y = 3.06e+004 X + 2.60e+002
924	191206_5TEx	PTE100	PTE	100ppm	25751	25752	Kaempferol	25776	W2489 ChB 365nm	43.029	1414	7.2	59	0.0301	ppm	100	2019-12-07 PM 8:44:10 KST	2020-04-06 AM 10:03:49 KST	Flavonol365nm	2020-04-06 AM 9:59:09 KST	Y = 2.32e+004 X + 7.14e+002
1304	191206_5TEx	PTE100	PTE	100ppm	25751	25752		25776	W2489 ChB 365nm	43.698	853	4.34	39			100	2019-12-07 PM 8:44:10 KST	2020-04-06 AM 10:03:49 KST	Flavonol365nm	2020-04-06 AM 9:59:09 KST
1095	191206_5TEx	PTE200	PTE	200ppm	24997	24998		25022	W2489 ChB 365nm	16.123	1940	4.74	174			200	2019-12-06 PM 8:08:57 KST	2020-04-06 AM 10:03:44 KST	Flavonol365nm	2020-04-06 AM 9:59:09 KST
1094	191206_5TEx	PTE200	PTE	200ppm	24997	24998		25022	W2489 ChB 365nm	16.395	2729	6.66	186			200	2019-12-06 PM 8:08:57 KST	2020-04-06 AM 10:03:44 KST	Flavonol365nm	2020-04-06 AM 9:59:09 KST
985	191206_5TEx	PTE200	PTE	200ppm	24997	24998	Rutin	25022	W2489 ChB 365nm	16.955	14133	34.5	1407	1.2916	ppm	200	2019-12-06 PM 8:08:57 KST	2020-04-06 AM 10:03:44 KST	Flavonol365nm	2020-04-06 AM 9:59:09 KST	Y = 1.05e+004 X + 5.07e+002
1093	191206_5TEx	PTE200	PTE	200ppm	24997	24998		25022	W2489 ChB 365nm	17.55	2812	6.86	336			200	2019-12-06 PM 8:08:57 KST	2020-04-06 AM 10:03:44 KST	Flavonol365nm	2020-04-06 AM 9:59:09 KST
878	191206_5TEx	PTE200	PTE	200ppm	24997	24998	Isoquercitrin	25022	W2489 ChB 365nm	18.078	2160	5.27	180	0.1159	ppm	200	2019-12-06 PM 8:08:57 KST	2020-04-06 AM 10:03:44 KST	Flavonol365nm	2020-04-06 AM 9:59:09 KST	Y = 1.32e+004 X + 6.30e+002
1092	191206_5TEx	PTE200	PTE	200ppm	24997	24998		25022	W2489 ChB 365nm	18.546	4435	10.83	663			200	2019-12-06 PM 8:08:57 KST	2020-04-06 AM 10:03:44 KST	Flavonol365nm	2020-04-06 AM 9:59:09 KST
1091	191206_5TEx	PTE200	PTE	200ppm	24997	24998		25022	W2489 ChB 365nm	18.773	1449	3.54	149			200	2019-12-06 PM 8:08:57 KST	2020-04-06 AM 10:03:44 KST	Flavonol365nm	2020-04-06 AM 9:59:09 KST
1098	191206_5TEx	PTE200	PTE	200ppm	24997	24998		25022	W2489 ChB 365nm	20.179	2338	5.71	238			200	2019-12-06 PM 8:08:57 KST	2020-04-06 AM 10:03:44 KST	Flavonol365nm	2020-04-06 AM 9:59:09 KST
1097	191206_5TEx	PTE200	PTE	200ppm	24997	24998		25022	W2489 ChB 365nm	21.627	1137	2.78	87			200	2019-12-06 PM 8:08:57 KST	2020-04-06 AM 10:03:44 KST	Flavonol365nm	2020-04-06 AM 9:59:09 KST
931	191206_5TEx	PTE200	PTE	200ppm	24997	24998	Myricetin	25022	W2489 ChB 365nm	23.941	3751	9.16	364	0.114	ppm	200	2019-12-06 PM 8:08:57 KST	2020-04-06 AM 10:03:44 KST	Flavonol365nm	2020-04-06 AM 9:59:09 KST	Y = 3.06e+004 X + 2.60e+002
955	191206_5TEx	PTE200	PTE	200ppm	24997	24998	Quercetin	25022	W2489 ChB 365nm	32.154	2217	5.41	120	0.0708	ppm	200	2019-12-06 PM 8:08:57 KST	2020-04-06 AM 10:03:44 KST	Flavonol365nm	2020-04-06 AM 9:59:09 KST	Y = 2.59e+004 X + 3.85e+002
1096	191206_5TEx	PTE200	PTE	200ppm	24997	24998		25022	W2489 ChB 365nm	33.274	1860	4.54	55			200	2019-12-06 PM 8:08:57 KST	2020-04-06 AM 10:03:44 KST	Flavonol365nm	2020-04-06 AM 9:59:09 KST
1192	191206_5TEx	PTE200	PTE	200ppm	25387	25388		25412	W2489 ChB 365nm	16.012	595	1.42	51			200	2019-12-07 AM 8:51:58 KST	2020-04-06 AM 10:03:47 KST	Flavonol365nm	2020-04-06 AM 9:59:09 KST
1191	191206_5TEx	PTE200	PTE	200ppm	25387	25388		25412	W2489 ChB 365nm	16.422	2022	4.84	188			200	2019-12-07 AM 8:51:58 KST	2020-04-06 AM 10:03:47 KST	Flavonol365nm	2020-04-06 AM 9:59:09 KST
1000	191206_5TEx	PTE200	PTE	200ppm	25387	25388	Rutin	25412	W2489 ChB 365nm	16.669	2794	6.68	194	0.2167	ppm	200	2019-12-07 AM 8:51:58 KST	2020-04-06 AM 10:03:47 KST	Flavonol365nm	2020-04-06 AM 9:59:09 KST	Y = 1.05e+004 X + 5.07e+002
1190	191206_5TEx	PTE200	PTE	200ppm	25387	25388		25412	W2489 ChB 365nm	17.222	14813	35.44	1535			200	2019-12-07 AM 8:51:58 KST	2020-04-06 AM 10:03:47 KST	Flavonol365nm	2020-04-06 AM 9:59:09 KST
893	191206_5TEx	PTE200	PTE	200ppm	25387	25388	Isoquercitrin	25412	W2489 ChB 365nm	17.787	2971	7.11	360	0.1773	ppm	200	2019-12-07 AM 8:51:58 KST	2020-04-06 AM 10:03:47 KST	Flavonol365nm	2020-04-06 AM 9:59:09 KST	Y = 1.32e+004 X + 6.30e+002
1189	191206_5TEx	PTE200	PTE	200ppm	25387	25388		25412	W2489 ChB 365nm	18.314	2933	7.02	217			200	2019-12-07 AM 8:51:58 KST	2020-04-06 AM 10:03:47 KST	Flavonol365nm	2020-04-06 AM 9:59:09 KST
1188	191206_5TEx	PTE200	PTE	200ppm	25387	25388		25412	W2489 ChB 365nm	18.761	5086	12.17	713			200	2019-12-07 AM 8:51:58 KST	2020-04-06 AM 10:03:47 KST	Flavonol365nm	2020-04-06 AM 9:59:09 KST
1193	191206_5TEx	PTE200	PTE	200ppm	25387	25388		25412	W2489 ChB 365nm	18.981	1844	4.41	181			200	2019-12-07 AM 8:51:58 KST	2020-04-06 AM 10:03:47 KST	Flavonol365nm	2020-04-06 AM 9:59:09 KST
1194	191206_5TEx	PTE200	PTE	200ppm	25387	25388		25412	W2489 ChB 365nm	20.443	2535	6.06	228			200	2019-12-07 AM 8:51:58 KST	2020-04-06 AM 10:03:47 KST	Flavonol365nm	2020-04-06 AM 9:59:09 KST
1195	191206_5TEx	PTE200	PTE	200ppm	25387	25388		25412	W2489 ChB 365nm	21.987	1050	2.51	72			200	2019-12-07 AM 8:51:58 KST	2020-04-06 AM 10:03:47 KST	Flavonol365nm	2020-04-06 AM 9:59:09 KST
939	191206_5TEx	PTE200	PTE	200ppm	25387	25388	Myricetin	25412	W2489 ChB 365nm	24.164	3634	8.69	386	0.1102	ppm	200	2019-12-07 AM 8:51:58 KST	2020-04-06 AM 10:03:47 KST	Flavonol365nm	2020-04-06 AM 9:59:09 KST	Y = 3.06e+004 X + 2.60e+002
965	191206_5TEx	PTE200	PTE	200ppm	25387	25388	Quercetin	25412	W2489 ChB 365nm	32.461	1526	3.65	102	0.0441	ppm	200	2019-12-07 AM 8:51:58 KST	2020-04-06 AM 10:03:47 KST	Flavonol365nm	2020-04-06 AM 9:59:09 KST	Y = 2.59e+004 X + 3.85e+002
1315	191206_5TEx	PTE200	PTE	200ppm	25777	25778		25802	W2489 ChB 365nm	16.439	1643	3.86	179			200	2019-12-07 PM 9:35:04 KST	2020-04-06 AM 10:03:49 KST	Flavonol365nm	2020-04-06 AM 9:59:09 KST
1015	191206_5TEx	PTE200	PTE	200ppm	25777	25778	Rutin	25802	W2489 ChB 365nm	16.703	2846	6.69	184	0.2217	ppm	200	2019-12-07 PM 9:35:04 KST	2020-04-06 AM 10:03:49 KST	Flavonol365nm	2020-04-06 AM 9:59:09 KST	Y = 1.05e+004 X + 5.07e+002
1311	191206_5TEx	PTE200	PTE	200ppm	25777	25778		25802	W2489 ChB 365nm	17.239	15265	35.89	1618			200	2019-12-07 PM 9:35:04 KST	2020-04-06 AM 10:03:49 KST	Flavonol365nm	2020-04-06 AM 9:59:09 KST
908	191206_5TEx	PTE200	PTE	200ppm	25777	25778	Isoquercitrin	25802	W2489 ChB 365nm	17.795	3074	7.23	383	0.1851	ppm	200	2019-12-07 PM 9:35:04 KST	2020-04-06 AM 10:03:49 KST	Flavonol365nm	2020-04-06 AM 9:59:09 KST	Y = 1.32e+004 X + 6.30e+002
1312	191206_5TEx	PTE200	PTE	200ppm	25777	25778		25802	W2489 ChB 365nm	18.311	2093	4.92	207			200	2019-12-07 PM 9:35:04 KST	2020-04-06 AM 10:03:49 KST	Flavonol365nm	2020-04-06 AM 9:59:09 KST
1313	191206_5TEx	PTE200	PTE	200ppm	25777	25778		25802	W2489 ChB 365nm	18.767	5005	11.77	709			200	2019-12-07 PM 9:35:04 KST	2020-04-06 AM 10:03:49 KST	Flavonol365nm	2020-04-06 AM 9:59:09 KST
1314	191206_5TEx	PTE200	PTE	200ppm	25777	25778		25802	W2489 ChB 365nm	18.997	1612	3.79	177			200	2019-12-07 PM 9:35:04 KST	2020-04-06 AM 10:03:49 KST	Flavonol365nm	2020-04-06 AM 9:59:09 KST
1319	191206_5TEx	PTE200	PTE	200ppm	25777	25778		25802	W2489 ChB 365nm	20.458	2769	6.51	257			200	2019-12-07 PM 9:35:04 KST	2020-04-06 AM 10:03:49 KST	Flavonol365nm	2020-04-06 AM 9:59:09 KST
1316	191206_5TEx	PTE200	PTE	200ppm	25777	25778		25802	W2489 ChB 365nm	22.006	1270	2.99	102			200	2019-12-07 PM 9:35:04 KST	2020-04-06 AM 10:03:49 KST	Flavonol365nm	2020-04-06 AM 9:59:09 KST
1317	191206_5TEx	PTE200	PTE	200ppm	25777	25778		25802	W2489 ChB 365nm	23.009	574	1.35	39			200	2019-12-07 PM 9:35:04 KST	2020-04-06 AM 10:03:49 KST	Flavonol365nm	2020-04-06 AM 9:59:09 KST
948	191206_5TEx	PTE200	PTE	200ppm	25777	25778	Myricetin	25802	W2489 ChB 365nm	24.196	4054	9.53	390	0.1239	ppm	200	2019-12-07 PM 9:35:04 KST	2020-04-06 AM 10:03:49 KST	Flavonol365nm	2020-04-06 AM 9:59:09 KST	Y = 3.06e+004 X + 2.60e+002
1318	191206_5TEx	PTE200	PTE	200ppm	25777	25778		25802	W2489 ChB 365nm	25.679	477	1.12	55			200	2019-12-07 PM 9:35:04 KST	2020-04-06 AM 10:03:49 KST	Flavonol365nm	2020-04-06 AM 9:59:09 KST
973	191206_5TEx	PTE200	PTE	200ppm	25777	25778	Quercetin	25802	W2489 ChB 365nm	32.458	1848	4.35	120	0.0565	ppm	200	2019-12-07 PM 9:35:04 KST	2020-04-06 AM 10:03:49 KST	Flavonol365nm	2020-04-06 AM 9:59:09 KST	Y = 2.59e+004 X + 3.85e+002
1083	191206_5TEx	PTE50	PTE	50ppm	24943	24944		24968	W2489 ChB 365nm	16.186	249	2.11	37			50	2019-12-06 PM 6:27:11 KST	2020-04-06 AM 10:03:44 KST	Flavonol365nm	2020-04-06 AM 9:59:09 KST
983	191206_5TEx	PTE50	PTE	50ppm	24943	24944	Rutin	24968	W2489 ChB 365nm	16.777	3255	27.48	313	0.2605	ppm	50	2019-12-06 PM 6:27:11 KST	2020-04-06 AM 10:03:44 KST	Flavonol365nm	2020-04-06 AM 9:59:09 KST	Y = 1.05e+004 X + 5.07e+002
1082	191206_5TEx	PTE50	PTE	50ppm	24943	24944		24968	W2489 ChB 365nm	17.395	927	7.82	101			50	2019-12-06 PM 6:27:11 KST	2020-04-06 AM 10:03:44 KST	Flavonol365nm	2020-04-06 AM 9:59:09 KST
876	191206_5TEx	PTE50	PTE	50ppm	24943	24944	Isoquercitrin	24968	W2489 ChB 365nm	17.93	1155	9.75	59	0.0398	ppm	50	2019-12-06 PM 6:27:11 KST	2020-04-06 AM 10:03:44 KST	Flavonol365nm	2020-04-06 AM 9:59:09 KST	Y = 1.32e+004 X + 6.30e+002
1081	191206_5TEx	PTE50	PTE	50ppm	24943	24944		24968	W2489 ChB 365nm	18.41	2015	17.01	189			50	2019-12-06 PM 6:27:11 KST	2020-04-06 AM 10:03:44 KST	Flavonol365nm	2020-04-06 AM 9:59:09 KST
1080	191206_5TEx	PTE50	PTE	50ppm	24943	24944		24968	W2489 ChB 365nm	18.779	962	8.12	51			50	2019-12-06 PM 6:27:11 KST	2020-04-06 AM 10:03:44 KST	Flavonol365nm	2020-04-06 AM 9:59:09 KST
1079	191206_5TEx	PTE50	PTE	50ppm	24943	24944		24968	W2489 ChB 365nm	19.642	649	5.47	39			50	2019-12-06 PM 6:27:11 KST	2020-04-06 AM 10:03:44 KST	Flavonol365nm	2020-04-06 AM 9:59:09 KST
1078	191206_5TEx	PTE50	PTE	50ppm	24943	24944		24968	W2489 ChB 365nm	20.02	948	8.01	70			50	2019-12-06 PM 6:27:11 KST	2020-04-06 AM 10:03:44 KST	Flavonol365nm	2020-04-06 AM 9:59:09 KST
929	191206_5TEx	PTE50	PTE	50ppm	24943	24944	Myricetin	24968	W2489 ChB 365nm	23.847	1685	14.22	89	0.0465	ppm	50	2019-12-06 PM 6:27:11 KST	2020-04-06 AM 10:03:44 KST	Flavonol365nm	2020-04-06 AM 9:59:09 KST	Y = 3.06e+004 X + 2.60e+002
1177	191206_5TEx	PTE50	PTE	50ppm	25335	25336		25360	W2489 ChB 365nm	16.423	464	5.14	62			50	2019-12-07 AM 7:10:19 KST	2020-04-06 AM 10:03:46 KST	Flavonol365nm	2020-04-06 AM 9:59:09 KST
998	191206_5TEx	PTE50	PTE	50ppm	25335	25336	Rutin	25360	W2489 ChB 365nm	16.692	746	8.25	60	0.0226	ppm	50	2019-12-07 AM 7:10:19 KST	2020-04-06 AM 10:03:46 KST	Flavonol365nm	2020-04-06 AM 9:59:09 KST	Y = 1.05e+004 X + 5.07e+002
1178	191206_5TEx	PTE50	PTE	50ppm	25335	25336		25360	W2489 ChB 365nm	17.203	3778	41.79	350			50	2019-12-07 AM 7:10:19 KST	2020-04-06 AM 10:03:46 KST	Flavonol365nm	2020-04-06 AM 9:59:09 KST
891	191206_5TEx	PTE50	PTE	50ppm	25335	25336	Isoquercitrin	25360	W2489 ChB 365nm	17.78	1192	13.18	104	0.0425	ppm	50	2019-12-07 AM 7:10:19 KST	2020-04-06 AM 10:03:46 KST	Flavonol365nm	2020-04-06 AM 9:59:09 KST	Y = 1.32e+004 X + 6.30e+002
1180	191206_5TEx	PTE50	PTE	50ppm	25335	25336		25360	W2489 ChB 365nm	18.299	928	10.26	81			50	2019-12-07 AM 7:10:19 KST	2020-04-06 AM 10:03:46 KST	Flavonol365nm	2020-04-06 AM 9:59:09 KST
1179	191206_5TEx	PTE50	PTE	50ppm	25335	25336		25360	W2489 ChB 365nm	18.741	1168	12.92	162			50	2019-12-07 AM 7:10:19 KST	2020-04-06 AM 10:03:46 KST	Flavonol365nm	2020-04-06 AM 9:59:09 KST
937	191206_5TEx	PTE50	PTE	50ppm	25335	25336	Myricetin	25360	W2489 ChB 365nm	24.16	765	8.46	81	0.0165	ppm	50	2019-12-07 AM 7:10:19 KST	2020-04-06 AM 10:03:46 KST	Flavonol365nm	2020-04-06 AM 9:59:09 KST	Y = 3.06e+004 X + 2.60e+002
1296	191206_5TEx	PTE50	PTE	50ppm	25725	25726		25750	W2489 ChB 365nm	16.503	480	2.92	60			50	2019-12-07 PM 7:53:17 KST	2020-04-06 AM 10:03:49 KST	Flavonol365nm	2020-04-06 AM 9:59:09 KST
1013	191206_5TEx	PTE50	PTE	50ppm	25725	25726	Rutin	25750	W2489 ChB 365nm	16.819	462	2.82	39		ppm	50	2019-12-07 PM 7:53:17 KST	2020-04-06 AM 10:03:49 KST	Flavonol365nm	2020-04-06 AM 9:59:09 KST	Y = 1.05e+004 X + 5.07e+002
1297	191206_5TEx	PTE50	PTE	50ppm	25725	25726		25750	W2489 ChB 365nm	17.277	3659	22.29	361			50	2019-12-07 PM 7:53:17 KST	2020-04-06 AM 10:03:49 KST	Flavonol365nm	2020-04-06 AM 9:59:09 KST
906	191206_5TEx	PTE50	PTE	50ppm	25725	25726	Isoquercitrin	25750	W2489 ChB 365nm	17.838	925	5.64	88	0.0223	ppm	50	2019-12-07 PM 7:53:17 KST	2020-04-06 AM 10:03:49 KST	Flavonol365nm	2020-04-06 AM 9:59:09 KST	Y = 1.32e+004 X + 6.30e+002
1303	191206_5TEx	PTE50	PTE	50ppm	25725	25726		25750	W2489 ChB 365nm	18.384	832	5.07	54			50	2019-12-07 PM 7:53:17 KST	2020-04-06 AM 10:03:49 KST	Flavonol365nm	2020-04-06 AM 9:59:09 KST
1295	191206_5TEx	PTE50	PTE	50ppm	25725	25726		25750	W2489 ChB 365nm	18.814	1052	6.41	159			50	2019-12-07 PM 7:53:17 KST	2020-04-06 AM 10:03:49 KST	Flavonol365nm	2020-04-06 AM 9:59:09 KST
1294	191206_5TEx	PTE50	PTE	50ppm	25725	25726		25750	W2489 ChB 365nm	20.467	1557	9.48	74			50	2019-12-07 PM 7:53:17 KST	2020-04-06 AM 10:03:49 KST	Flavonol365nm	2020-04-06 AM 9:59:09 KST
1293	191206_5TEx	PTE50	PTE	50ppm	25725	25726		25750	W2489 ChB 365nm	21.758	1500	9.14	44			50	2019-12-07 PM 7:53:17 KST	2020-04-06 AM 10:03:49 KST	Flavonol365nm	2020-04-06 AM 9:59:09 KST
1292	191206_5TEx	PTE50	PTE	50ppm	25725	25726		25750	W2489 ChB 365nm	22.499	1423	8.67	51			50	2019-12-07 PM 7:53:17 KST	2020-04-06 AM 10:03:49 KST	Flavonol365nm	2020-04-06 AM 9:59:09 KST
946	191206_5TEx	PTE50	PTE	50ppm	25725	25726	Myricetin	25750	W2489 ChB 365nm	24.187	535	3.26	62	0.009	ppm	50	2019-12-07 PM 7:53:17 KST	2020-04-06 AM 10:03:49 KST	Flavonol365nm	2020-04-06 AM 9:59:09 KST	Y = 3.06e+004 X + 2.60e+002
923	191206_5TEx	PTE50	PTE	50ppm	25725	25726	Kaempferol	25750	W2489 ChB 365nm	42.386	535	3.26	42		ppm	50	2019-12-07 PM 7:53:17 KST	2020-04-06 AM 10:03:49 KST	Flavonol365nm	2020-04-06 AM 9:59:09 KST	Y = 2.32e+004 X + 7.14e+002
1298	191206_5TEx	PTE50	PTE	50ppm	25725	25726		25750	W2489 ChB 365nm	42.843	576	3.51	56			50	2019-12-07 PM 7:53:17 KST	2020-04-06 AM 10:03:49 KST	Flavonol365nm	2020-04-06 AM 9:59:09 KST
1299	191206_5TEx	PTE50	PTE	50ppm	25725	25726		25750	W2489 ChB 365nm	43.011	1520	9.26	61			50	2019-12-07 PM 7:53:17 KST	2020-04-06 AM 10:03:49 KST	Flavonol365nm	2020-04-06 AM 9:59:09 KST
1300	191206_5TEx	PTE50	PTE	50ppm	25725	25726		25750	W2489 ChB 365nm	43.747	490	2.98	42			50	2019-12-07 PM 7:53:17 KST	2020-04-06 AM 10:03:49 KST	Flavonol365nm	2020-04-06 AM 9:59:09 KST
1301	191206_5TEx	PTE50	PTE	50ppm	25725	25726		25750	W2489 ChB 365nm	44.261	382	2.33	37			50	2019-12-07 PM 7:53:17 KST	2020-04-06 AM 10:03:49 KST	Flavonol365nm	2020-04-06 AM 9:59:09 KST
1302	191206_5TEx	PTE50	PTE	50ppm	25725	25726		25750	W2489 ChB 365nm	44.628	487	2.96	40			50	2019-12-07 PM 7:53:17 KST	2020-04-06 AM 10:03:49 KST	Flavonol365nm	2020-04-06 AM 9:59:09 KST
1074	191210_5TEx_Fr	F3BTE100	F3BTE	100ppm	26862	26863		26887	W2489 ChB 365nm	15.779	4860	13.88	461			100	2019-12-10 PM 10:03:38 KST	2020-04-06 AM 10:04:22 KST	Flavonol365nm	2020-04-06 AM 9:59:09 KST
994	191210_5TEx_Fr	F3BTE100	F3BTE	100ppm	26862	26863	Rutin	26887	W2489 ChB 365nm	17.241	1103	3.15	111	0.0565	ppm	100	2019-12-10 PM 10:03:38 KST	2020-04-06 AM 10:04:22 KST	Flavonol365nm	2020-04-06 AM 9:59:09 KST	Y = 1.05e+004 X + 5.07e+002
1075	191210_5TEx_Fr	F3BTE100	F3BTE	100ppm	26862	26863		26887	W2489 ChB 365nm	17.583	6706	19.15	844			100	2019-12-10 PM 10:03:38 KST	2020-04-06 AM 10:04:22 KST	Flavonol365nm	2020-04-06 AM 9:59:09 KST
847	191210_5TEx_Fr	F3BTE100	F3BTE	100ppm	26862	26863	Isoquercitrin	26887	W2489 ChB 365nm	18.104	1728	4.93	147	0.0832	ppm	100	2019-12-10 PM 10:03:38 KST	2020-04-06 AM 10:04:22 KST	Flavonol365nm	2020-04-06 AM 9:59:09 KST	Y = 1.32e+004 X + 6.30e+002
1073	191210_5TEx_Fr	F3BTE100	F3BTE	100ppm	26862	26863		26887	W2489 ChB 365nm	18.599	1162	3.32	124			100	2019-12-10 PM 10:03:38 KST	2020-04-06 AM 10:04:22 KST	Flavonol365nm	2020-04-06 AM 9:59:09 KST
1072	191210_5TEx_Fr	F3BTE100	F3BTE	100ppm	26862	26863		26887	W2489 ChB 365nm	19.069	9855	28.15	1421			100	2019-12-10 PM 10:03:38 KST	2020-04-06 AM 10:04:22 KST	Flavonol365nm	2020-04-06 AM 9:59:09 KST
1071	191210_5TEx_Fr	F3BTE100	F3BTE	100ppm	26862	26863		26887	W2489 ChB 365nm	19.26	632	1.8	46			100	2019-12-10 PM 10:03:38 KST	2020-04-06 AM 10:04:22 KST	Flavonol365nm	2020-04-06 AM 9:59:09 KST
1070	191210_5TEx_Fr	F3BTE100	F3BTE	100ppm	26862	26863		26887	W2489 ChB 365nm	20.872	683	1.95	80			100	2019-12-10 PM 10:03:38 KST	2020-04-06 AM 10:04:22 KST	Flavonol365nm	2020-04-06 AM 9:59:09 KST
1069	191210_5TEx_Fr	F3BTE100	F3BTE	100ppm	26862	26863		26887	W2489 ChB 365nm	22.337	644	1.84	56			100	2019-12-10 PM 10:03:38 KST	2020-04-06 AM 10:04:22 KST	Flavonol365nm	2020-04-06 AM 9:59:09 KST
1068	191210_5TEx_Fr	F3BTE100	F3BTE	100ppm	26862	26863		26887	W2489 ChB 365nm	22.685	172	0.49	36			100	2019-12-10 PM 10:03:38 KST	2020-04-06 AM 10:04:22 KST	Flavonol365nm	2020-04-06 AM 9:59:09 KST
914	191210_5TEx_Fr	F3BTE100	F3BTE	100ppm	26862	26863	Myricetin	26887	W2489 ChB 365nm	23.953	555	1.58	35	0.0096	ppm	100	2019-12-10 PM 10:03:38 KST	2020-04-06 AM 10:04:22 KST	Flavonol365nm	2020-04-06 AM 9:59:09 KST	Y = 3.06e+004 X + 2.60e+002
1067	191210_5TEx_Fr	F3BTE100	F3BTE	100ppm	26862	26863		26887	W2489 ChB 365nm	24.348	296	0.85	38			100	2019-12-10 PM 10:03:38 KST	2020-04-06 AM 10:04:22 KST	Flavonol365nm	2020-04-06 AM 9:59:09 KST
1066	191210_5TEx_Fr	F3BTE100	F3BTE	100ppm	26862	26863		26887	W2489 ChB 365nm	24.672	448	1.28	38			100	2019-12-10 PM 10:03:38 KST	2020-04-06 AM 10:04:22 KST	Flavonol365nm	2020-04-06 AM 9:59:09 KST
954	191210_5TEx_Fr	F3BTE100	F3BTE	100ppm	26862	26863	Quercetin	26887	W2489 ChB 365nm	32.437	833	2.38	84	0.0173	ppm	100	2019-12-10 PM 10:03:38 KST	2020-04-06 AM 10:04:22 KST	Flavonol365nm	2020-04-06 AM 9:59:09 KST	Y = 2.59e+004 X + 3.85e+002
1064	191210_5TEx_Fr	F3BTE100	F3BTE	100ppm	26862	26863		26887	W2489 ChB 365nm	40.47	885	2.53	44			100	2019-12-10 PM 10:03:38 KST	2020-04-06 AM 10:04:22 KST	Flavonol365nm	2020-04-06 AM 9:59:09 KST
832	191210_5TEx_Fr	F3BTE100	F3BTE	100ppm	26862	26863	Apigenin	26887	W2489 ChB 365nm	41.237	691	1.97	38		ppm	100	2019-12-10 PM 10:03:38 KST	2020-04-06 AM 10:04:22 KST	Flavonol365nm	2020-04-06 AM 9:59:09 KST	Y = 1.77e+004 X + 7.60e+002
1065	191210_5TEx_Fr	F3BTE100	F3BTE	100ppm	26862	26863		26887	W2489 ChB 365nm	41.955	1170	3.34	44			100	2019-12-10 PM 10:03:38 KST	2020-04-06 AM 10:04:22 KST	Flavonol365nm	2020-04-06 AM 9:59:09 KST
898	191210_5TEx_Fr	F3BTE100	F3BTE	100ppm	26862	26863	Kaempferol	26887	W2489 ChB 365nm	42.764	1221	3.49	49	0.0218	ppm	100	2019-12-10 PM 10:03:38 KST	2020-04-06 AM 10:04:22 KST	Flavonol365nm	2020-04-06 AM 9:59:09 KST	Y = 2.32e+004 X + 7.14e+002
1063	191210_5TEx_Fr	F3BTE100	F3BTE	100ppm	26862	26863		26887	W2489 ChB 365nm	43.197	613	1.75	39			100	2019-12-10 PM 10:03:38 KST	2020-04-06 AM 10:04:22 KST	Flavonol365nm	2020-04-06 AM 9:59:09 KST
1062	191210_5TEx_Fr	F3BTE100	F3BTE	100ppm	26862	26863		26887	W2489 ChB 365nm	43.495	758	2.17	44			100	2019-12-10 PM 10:03:38 KST	2020-04-06 AM 10:04:22 KST	Flavonol365nm	2020-04-06 AM 9:59:09 KST
1084	191210_5TEx_Fr	F3BTE100	F3BTE	100ppm	26862	26888		26912	W2489 ChB 365nm	15.819	5020	14.83	455			100	2019-12-10 PM 10:54:27 KST	2020-04-06 AM 10:04:22 KST	Flavonol365nm	2020-04-06 AM 9:59:09 KST
995	191210_5TEx_Fr	F3BTE100	F3BTE	100ppm	26862	26888	Rutin	26912	W2489 ChB 365nm	17.061	410	1.21	49		ppm	100	2019-12-10 PM 10:54:27 KST	2020-04-06 AM 10:04:22 KST	Flavonol365nm	2020-04-06 AM 9:59:09 KST	Y = 1.05e+004 X + 5.07e+002
1081	191210_5TEx_Fr	F3BTE100	F3BTE	100ppm	26862	26888		26912	W2489 ChB 365nm	17.261	1326	3.92	156			100	2019-12-10 PM 10:54:27 KST	2020-04-06 AM 10:04:22 KST	Flavonol365nm	2020-04-06 AM 9:59:09 KST
1082	191210_5TEx_Fr	F3BTE100	F3BTE	100ppm	26862	26888		26912	W2489 ChB 365nm	17.604	7366	21.76	849			100	2019-12-10 PM 10:54:27 KST	2020-04-06 AM 10:04:22 KST	Flavonol365nm	2020-04-06 AM 9:59:09 KST
848	191210_5TEx_Fr	F3BTE100	F3BTE	100ppm	26862	26888	Isoquercitrin	26912	W2489 ChB 365nm	18.115	1954	5.77	152	0.1003	ppm	100	2019-12-10 PM 10:54:27 KST	2020-04-06 AM 10:04:22 KST	Flavonol365nm	2020-04-06 AM 9:59:09 KST	Y = 1.32e+004 X + 6.30e+002
1083	191210_5TEx_Fr	F3BTE100	F3BTE	100ppm	26862	26888		26912	W2489 ChB 365nm	18.616	1895	5.6	134			100	2019-12-10 PM 10:54:27 KST	2020-04-06 AM 10:04:22 KST	Flavonol365nm	2020-04-06 AM 9:59:09 KST
1080	191210_5TEx_Fr	F3BTE100	F3BTE	100ppm	26862	26888		26912	W2489 ChB 365nm	19.082	10435	30.82	1427			100	2019-12-10 PM 10:54:27 KST	2020-04-06 AM 10:04:22 KST	Flavonol365nm	2020-04-06 AM 9:59:09 KST
1077	191210_5TEx_Fr	F3BTE100	F3BTE	100ppm	26862	26888		26912	W2489 ChB 365nm	19.479	494	1.46	57			100	2019-12-10 PM 10:54:27 KST	2020-04-06 AM 10:04:22 KST	Flavonol365nm	2020-04-06 AM 9:59:09 KST
1076	191210_5TEx_Fr	F3BTE100	F3BTE	100ppm	26862	26888		26912	W2489 ChB 365nm	20.871	1252	3.7	107			100	2019-12-10 PM 10:54:27 KST	2020-04-06 AM 10:04:22 KST	Flavonol365nm	2020-04-06 AM 9:59:09 KST
1078	191210_5TEx_Fr	F3BTE100	F3BTE	100ppm	26862	26888		26912	W2489 ChB 365nm	22.372	423	1.25	53			100	2019-12-10 PM 10:54:27 KST	2020-04-06 AM 10:04:22 KST	Flavonol365nm	2020-04-06 AM 9:59:09 KST
915	191210_5TEx_Fr	F3BTE100	F3BTE	100ppm	26862	26888	Myricetin	26912	W2489 ChB 365nm	23.666	1235	3.65	58	0.0318	ppm	100	2019-12-10 PM 10:54:27 KST	2020-04-06 AM 10:04:22 KST	Flavonol365nm	2020-04-06 AM 9:59:09 KST	Y = 3.06e+004 X + 2.60e+002
955	191210_5TEx_Fr	F3BTE100	F3BTE	100ppm	26862	26888	Quercetin	26912	W2489 ChB 365nm	32.455	1171	3.46	108	0.0304	ppm	100	2019-12-10 PM 10:54:27 KST	2020-04-06 AM 10:04:22 KST	Flavonol365nm	2020-04-06 AM 9:59:09 KST	Y = 2.59e+004 X + 3.85e+002
1079	191210_5TEx_Fr	F3BTE100	F3BTE	100ppm	26862	26888		26912	W2489 ChB 365nm	44.359	873	2.58	51			100	2019-12-10 PM 10:54:27 KST	2020-04-06 AM 10:04:22 KST	Flavonol365nm	2020-04-06 AM 9:59:09 KST
1088	191210_5TEx_Fr	F3BTE100	F3BTE	100ppm	26862	26913		26937	W2489 ChB 365nm	15.855	4846	16.55	481			100	2019-12-10 PM 11:45:13 KST	2020-04-06 AM 10:04:22 KST	Flavonol365nm	2020-04-06 AM 9:59:09 KST
996	191210_5TEx_Fr	F3BTE100	F3BTE	100ppm	26862	26913	Rutin	26937	W2489 ChB 365nm	17.3	1321	4.51	132	0.0772	ppm	100	2019-12-10 PM 11:45:13 KST	2020-04-06 AM 10:04:22 KST	Flavonol365nm	2020-04-06 AM 9:59:09 KST	Y = 1.05e+004 X + 5.07e+002
1089	191210_5TEx_Fr	F3BTE100	F3BTE	100ppm	26862	26913		26937	W2489 ChB 365nm	17.616	6831	23.33	848			100	2019-12-10 PM 11:45:13 KST	2020-04-06 AM 10:04:22 KST	Flavonol365nm	2020-04-06 AM 9:59:09 KST
849	191210_5TEx_Fr	F3BTE100	F3BTE	100ppm	26862	26913	Isoquercitrin	26937	W2489 ChB 365nm	18.11	1302	4.45	127	0.0509	ppm	100	2019-12-10 PM 11:45:13 KST	2020-04-06 AM 10:04:22 KST	Flavonol365nm	2020-04-06 AM 9:59:09 KST	Y = 1.32e+004 X + 6.30e+002
1090	191210_5TEx_Fr	F3BTE100	F3BTE	100ppm	26862	26913		26937	W2489 ChB 365nm	18.625	1246	4.26	120			100	2019-12-10 PM 11:45:13 KST	2020-04-06 AM 10:04:22 KST	Flavonol365nm	2020-04-06 AM 9:59:09 KST
1091	191210_5TEx_Fr	F3BTE100	F3BTE	100ppm	26862	26913		26937	W2489 ChB 365nm	19.085	9224	31.51	1420			100	2019-12-10 PM 11:45:13 KST	2020-04-06 AM 10:04:22 KST	Flavonol365nm	2020-04-06 AM 9:59:09 KST
1085	191210_5TEx_Fr	F3BTE100	F3BTE	100ppm	26862	26913		26937	W2489 ChB 365nm	20.873	1211	4.14	96			100	2019-12-10 PM 11:45:13 KST	2020-04-06 AM 10:04:22 KST	Flavonol365nm	2020-04-06 AM 9:59:09 KST
1086	191210_5TEx_Fr	F3BTE100	F3BTE	100ppm	26862	26913		26937	W2489 ChB 365nm	22.389	739	2.53	62			100	2019-12-10 PM 11:45:13 KST	2020-04-06 AM 10:04:22 KST	Flavonol365nm	2020-04-06 AM 9:59:09 KST
916	191210_5TEx_Fr	F3BTE100	F3BTE	100ppm	26862	26913	Myricetin	26937	W2489 ChB 365nm	23.172	826	2.82	44	0.0185	ppm	100	2019-12-10 PM 11:45:13 KST	2020-04-06 AM 10:04:22 KST	Flavonol365nm	2020-04-06 AM 9:59:09 KST	Y = 3.06e+004 X + 2.60e+002
1087	191210_5TEx_Fr	F3BTE100	F3BTE	100ppm	26862	26913		26937	W2489 ChB 365nm	23.703	677	2.31	40			100	2019-12-10 PM 11:45:13 KST	2020-04-06 AM 10:04:22 KST	Flavonol365nm	2020-04-06 AM 9:59:09 KST
956	191210_5TEx_Fr	F3BTE100	F3BTE	100ppm	26862	26913	Quercetin	26937	W2489 ChB 365nm	32.416	1052	3.59	109	0.0258	ppm	100	2019-12-10 PM 11:45:13 KST	2020-04-06 AM 10:04:22 KST	Flavonol365nm	2020-04-06 AM 9:59:09 KST	Y = 2.59e+004 X + 3.85e+002
1098	191210_5TEx_Fr	F3BTE200	F3BTE	200ppm	26938	26939		26963	W2489 ChB 365nm	15.872	9245	14.22	894			200	2019-12-11 AM 12:36:06 KST	2020-04-06 AM 10:04:22 KST	Flavonol365nm	2020-04-06 AM 9:59:09 KST
1097	191210_5TEx_Fr	F3BTE200	F3BTE	200ppm	26938	26939		26963	W2489 ChB 365nm	16.41	1355	2.08	89			200	2019-12-11 AM 12:36:06 KST	2020-04-06 AM 10:04:22 KST	Flavonol365nm	2020-04-06 AM 9:59:09 KST
997	191210_5TEx_Fr	F3BTE200	F3BTE	200ppm	26938	26939	Rutin	26963	W2489 ChB 365nm	16.681	1286	1.98	73	0.0739	ppm	200	2019-12-11 AM 12:36:06 KST	2020-04-06 AM 10:04:22 KST	Flavonol365nm	2020-04-06 AM 9:59:09 KST	Y = 1.05e+004 X + 5.07e+002
1101	191210_5TEx_Fr	F3BTE200	F3BTE	200ppm	26938	26939		26963	W2489 ChB 365nm	17.307	2728	4.2	268			200	2019-12-11 AM 12:36:06 KST	2020-04-06 AM 10:04:22 KST	Flavonol365nm	2020-04-06 AM 9:59:09 KST
1095	191210_5TEx_Fr	F3BTE200	F3BTE	200ppm	26938	26939		26963	W2489 ChB 365nm	17.628	14212	21.86	1703			200	2019-12-11 AM 12:36:06 KST	2020-04-06 AM 10:04:22 KST	Flavonol365nm	2020-04-06 AM 9:59:09 KST
850	191210_5TEx_Fr	F3BTE200	F3BTE	200ppm	26938	26939	Isoquercitrin	26963	W2489 ChB 365nm	18.13	2718	4.18	275	0.1582	ppm	200	2019-12-11 AM 12:36:06 KST	2020-04-06 AM 10:04:22 KST	Flavonol365nm	2020-04-06 AM 9:59:09 KST	Y = 1.32e+004 X + 6.30e+002
1094	191210_5TEx_Fr	F3BTE200	F3BTE	200ppm	26938	26939		26963	W2489 ChB 365nm	18.623	2786	4.29	239			200	2019-12-11 AM 12:36:06 KST	2020-04-06 AM 10:04:22 KST	Flavonol365nm	2020-04-06 AM 9:59:09 KST
1093	191210_5TEx_Fr	F3BTE200	F3BTE	200ppm	26938	26939		26963	W2489 ChB 365nm	19.09	20529	31.58	2849			200	2019-12-11 AM 12:36:06 KST	2020-04-06 AM 10:04:22 KST	Flavonol365nm	2020-04-06 AM 9:59:09 KST
1092	191210_5TEx_Fr	F3BTE200	F3BTE	200ppm	26938	26939		26963	W2489 ChB 365nm	19.482	684	1.05	77			200	2019-12-11 AM 12:36:06 KST	2020-04-06 AM 10:04:22 KST	Flavonol365nm	2020-04-06 AM 9:59:09 KST
1099	191210_5TEx_Fr	F3BTE200	F3BTE	200ppm	26938	26939		26963	W2489 ChB 365nm	20.88	2786	4.29	180			200	2019-12-11 AM 12:36:06 KST	2020-04-06 AM 10:04:22 KST	Flavonol365nm	2020-04-06 AM 9:59:09 KST
1100	191210_5TEx_Fr	F3BTE200	F3BTE	200ppm	26938	26939		26963	W2489 ChB 365nm	21.72	1367	2.1	55			200	2019-12-11 AM 12:36:06 KST	2020-04-06 AM 10:04:22 KST	Flavonol365nm	2020-04-06 AM 9:59:09 KST
1096	191210_5TEx_Fr	F3BTE200	F3BTE	200ppm	26938	26939		26963	W2489 ChB 365nm	22.351	1580	2.43	115			200	2019-12-11 AM 12:36:06 KST	2020-04-06 AM 10:04:22 KST	Flavonol365nm	2020-04-06 AM 9:59:09 KST
917	191210_5TEx_Fr	F3BTE200	F3BTE	200ppm	26938	26939	Myricetin	26963	W2489 ChB 365nm	24.867	1134	1.75	47	0.0285	ppm	200	2019-12-11 AM 12:36:06 KST	2020-04-06 AM 10:04:22 KST	Flavonol365nm	2020-04-06 AM 9:59:09 KST	Y = 3.06e+004 X + 2.60e+002
957	191210_5TEx_Fr	F3BTE200	F3BTE	200ppm	26938	26939	Quercetin	26963	W2489 ChB 365nm	32.385	1893	2.91	183	0.0583	ppm	200	2019-12-11 AM 12:36:06 KST	2020-04-06 AM 10:04:22 KST	Flavonol365nm	2020-04-06 AM 9:59:09 KST	Y = 2.59e+004 X + 3.85e+002
833	191210_5TEx_Fr	F3BTE200	F3BTE	200ppm	26938	26939	Apigenin	26963	W2489 ChB 365nm	40.517	701	1.08	49		ppm	200	2019-12-11 AM 12:36:06 KST	2020-04-06 AM 10:04:22 KST	Flavonol365nm	2020-04-06 AM 9:59:09 KST	Y = 1.77e+004 X + 7.60e+002
1108	191210_5TEx_Fr	F3BTE200	F3BTE	200ppm	26938	26964		26988	W2489 ChB 365nm	15.846	8851	14.16	878			200	2019-12-11 AM 1:26:55 KST	2020-04-06 AM 10:04:23 KST	Flavonol365nm	2020-04-06 AM 9:59:09 KST
1107	191210_5TEx_Fr	F3BTE200	F3BTE	200ppm	26938	26964		26988	W2489 ChB 365nm	16.296	873	1.4	59			200	2019-12-11 AM 1:26:55 KST	2020-04-06 AM 10:04:23 KST	Flavonol365nm	2020-04-06 AM 9:59:09 KST
998	191210_5TEx_Fr	F3BTE200	F3BTE	200ppm	26938	26964	Rutin	26988	W2489 ChB 365nm	17.295	2427	3.88	257	0.182	ppm	200	2019-12-11 AM 1:26:55 KST	2020-04-06 AM 10:04:23 KST	Flavonol365nm	2020-04-06 AM 9:59:09 KST	Y = 1.05e+004 X + 5.07e+002
1106	191210_5TEx_Fr	F3BTE200	F3BTE	200ppm	26938	26964		26988	W2489 ChB 365nm	17.62	13366	21.39	1676			200	2019-12-11 AM 1:26:55 KST	2020-04-06 AM 10:04:23 KST	Flavonol365nm	2020-04-06 AM 9:59:09 KST
851	191210_5TEx_Fr	F3BTE200	F3BTE	200ppm	26938	26964	Isoquercitrin	26988	W2489 ChB 365nm	18.12	2574	4.12	270	0.1473	ppm	200	2019-12-11 AM 1:26:55 KST	2020-04-06 AM 10:04:23 KST	Flavonol365nm	2020-04-06 AM 9:59:09 KST	Y = 1.32e+004 X + 6.30e+002
1105	191210_5TEx_Fr	F3BTE200	F3BTE	200ppm	26938	26964		26988	W2489 ChB 365nm	18.613	2427	3.88	221			200	2019-12-11 AM 1:26:55 KST	2020-04-06 AM 10:04:23 KST	Flavonol365nm	2020-04-06 AM 9:59:09 KST
1104	191210_5TEx_Fr	F3BTE200	F3BTE	200ppm	26938	26964		26988	W2489 ChB 365nm	19.086	19800	31.68	2868			200	2019-12-11 AM 1:26:55 KST	2020-04-06 AM 10:04:23 KST	Flavonol365nm	2020-04-06 AM 9:59:09 KST
1103	191210_5TEx_Fr	F3BTE200	F3BTE	200ppm	26938	26964		26988	W2489 ChB 365nm	19.313	749	1.2	100			200	2019-12-11 AM 1:26:55 KST	2020-04-06 AM 10:04:23 KST	Flavonol365nm	2020-04-06 AM 9:59:09 KST
1102	191210_5TEx_Fr	F3BTE200	F3BTE	200ppm	26938	26964		26988	W2489 ChB 365nm	19.525	913	1.46	82			200	2019-12-11 AM 1:26:55 KST	2020-04-06 AM 10:04:23 KST	Flavonol365nm	2020-04-06 AM 9:59:09 KST
1109	191210_5TEx_Fr	F3BTE200	F3BTE	200ppm	26938	26964		26988	W2489 ChB 365nm	19.93	226	0.36	36			200	2019-12-11 AM 1:26:55 KST	2020-04-06 AM 10:04:23 KST	Flavonol365nm	2020-04-06 AM 9:59:09 KST
1116	191210_5TEx_Fr	F3BTE200	F3BTE	200ppm	26938	26964		26988	W2489 ChB 365nm	20.232	809	1.29	56			200	2019-12-11 AM 1:26:55 KST	2020-04-06 AM 10:04:23 KST	Flavonol365nm	2020-04-06 AM 9:59:09 KST
1115	191210_5TEx_Fr	F3BTE200	F3BTE	200ppm	26938	26964		26988	W2489 ChB 365nm	20.863	3017	4.83	198			200	2019-12-11 AM 1:26:55 KST	2020-04-06 AM 10:04:23 KST	Flavonol365nm	2020-04-06 AM 9:59:09 KST
1114	191210_5TEx_Fr	F3BTE200	F3BTE	200ppm	26938	26964		26988	W2489 ChB 365nm	22.349	801	1.28	107			200	2019-12-11 AM 1:26:55 KST	2020-04-06 AM 10:04:23 KST	Flavonol365nm	2020-04-06 AM 9:59:09 KST
918	191210_5TEx_Fr	F3BTE200	F3BTE	200ppm	26938	26964	Myricetin	26988	W2489 ChB 365nm	23.749	1275	2.04	63	0.0331	ppm	200	2019-12-11 AM 1:26:55 KST	2020-04-06 AM 10:04:23 KST	Flavonol365nm	2020-04-06 AM 9:59:09 KST	Y = 3.06e+004 X + 2.60e+002
1113	191210_5TEx_Fr	F3BTE200	F3BTE	200ppm	26938	26964		26988	W2489 ChB 365nm	24.536	728	1.16	56			200	2019-12-11 AM 1:26:55 KST	2020-04-06 AM 10:04:23 KST	Flavonol365nm	2020-04-06 AM 9:59:09 KST
1112	191210_5TEx_Fr	F3BTE200	F3BTE	200ppm	26938	26964		26988	W2489 ChB 365nm	24.876	328	0.52	44			200	2019-12-11 AM 1:26:55 KST	2020-04-06 AM 10:04:23 KST	Flavonol365nm	2020-04-06 AM 9:59:09 KST
1111	191210_5TEx_Fr	F3BTE200	F3BTE	200ppm	26938	26964		26988	W2489 ChB 365nm	25.208	461	0.74	41			200	2019-12-11 AM 1:26:55 KST	2020-04-06 AM 10:04:23 KST	Flavonol365nm	2020-04-06 AM 9:59:09 KST
958	191210_5TEx_Fr	F3BTE200	F3BTE	200ppm	26938	26964	Quercetin	26988	W2489 ChB 365nm	32.39	1949	3.12	192	0.0605	ppm	200	2019-12-11 AM 1:26:55 KST	2020-04-06 AM 10:04:23 KST	Flavonol365nm	2020-04-06 AM 9:59:09 KST	Y = 2.59e+004 X + 3.85e+002
1110	191210_5TEx_Fr	F3BTE200	F3BTE	200ppm	26938	26964		26988	W2489 ChB 365nm	32.866	923	1.48	56			200	2019-12-11 AM 1:26:55 KST	2020-04-06 AM 10:04:23 KST	Flavonol365nm	2020-04-06 AM 9:59:09 KST
1117	191210_5TEx_Fr	F3BTE200	F3BTE	200ppm	26938	26989		27013	W2489 ChB 365nm	15.817	9561	14.47	908			200	2019-12-11 AM 2:17:45 KST	2020-04-06 AM 10:04:23 KST	Flavonol365nm	2020-04-06 AM 9:59:09 KST
1118	191210_5TEx_Fr	F3BTE200	F3BTE	200ppm	26938	26989		27013	W2489 ChB 365nm	16.31	3486	5.28	106			200	2019-12-11 AM 2:17:45 KST	2020-04-06 AM 10:04:23 KST	Flavonol365nm	2020-04-06 AM 9:59:09 KST
999	191210_5TEx_Fr	F3BTE200	F3BTE	200ppm	26938	26989	Rutin	27013	W2489 ChB 365nm	17.264	3307	5	303	0.2654	ppm	200	2019-12-11 AM 2:17:45 KST	2020-04-06 AM 10:04:23 KST	Flavonol365nm	2020-04-06 AM 9:59:09 KST	Y = 1.05e+004 X + 5.07e+002
1125	191210_5TEx_Fr	F3BTE200	F3BTE	200ppm	26938	26989		27013	W2489 ChB 365nm	17.597	14433	21.84	1710			200	2019-12-11 AM 2:17:45 KST	2020-04-06 AM 10:04:23 KST	Flavonol365nm	2020-04-06 AM 9:59:09 KST
852	191210_5TEx_Fr	F3BTE200	F3BTE	200ppm	26938	26989	Isoquercitrin	27013	W2489 ChB 365nm	18.103	2717	4.11	273	0.1581	ppm	200	2019-12-11 AM 2:17:45 KST	2020-04-06 AM 10:04:23 KST	Flavonol365nm	2020-04-06 AM 9:59:09 KST	Y = 1.32e+004 X + 6.30e+002
1124	191210_5TEx_Fr	F3BTE200	F3BTE	200ppm	26938	26989		27013	W2489 ChB 365nm	18.599	3244	4.91	238			200	2019-12-11 AM 2:17:45 KST	2020-04-06 AM 10:04:23 KST	Flavonol365nm	2020-04-06 AM 9:59:09 KST
1123	191210_5TEx_Fr	F3BTE200	F3BTE	200ppm	26938	26989		27013	W2489 ChB 365nm	19.065	19703	29.82	2897			200	2019-12-11 AM 2:17:45 KST	2020-04-06 AM 10:04:23 KST	Flavonol365nm	2020-04-06 AM 9:59:09 KST
1122	191210_5TEx_Fr	F3BTE200	F3BTE	200ppm	26938	26989		27013	W2489 ChB 365nm	19.289	1151	1.74	73			200	2019-12-11 AM 2:17:45 KST	2020-04-06 AM 10:04:23 KST	Flavonol365nm	2020-04-06 AM 9:59:09 KST
1126	191210_5TEx_Fr	F3BTE200	F3BTE	200ppm	26938	26989		27013	W2489 ChB 365nm	20.863	2862	4.33	189			200	2019-12-11 AM 2:17:45 KST	2020-04-06 AM 10:04:23 KST	Flavonol365nm	2020-04-06 AM 9:59:09 KST
1120	191210_5TEx_Fr	F3BTE200	F3BTE	200ppm	26938	26989		27013	W2489 ChB 365nm	22.336	1791	2.71	115			200	2019-12-11 AM 2:17:45 KST	2020-04-06 AM 10:04:23 KST	Flavonol365nm	2020-04-06 AM 9:59:09 KST
959	191210_5TEx_Fr	F3BTE200	F3BTE	200ppm	26938	26989	Quercetin	27013	W2489 ChB 365nm	32.385	2047	3.1	186	0.0642	ppm	200	2019-12-11 AM 2:17:45 KST	2020-04-06 AM 10:04:23 KST	Flavonol365nm	2020-04-06 AM 9:59:09 KST	Y = 2.59e+004 X + 3.85e+002
1119	191210_5TEx_Fr	F3BTE200	F3BTE	200ppm	26938	26989		27013	W2489 ChB 365nm	32.887	1053	1.59	76			200	2019-12-11 AM 2:17:45 KST	2020-04-06 AM 10:04:23 KST	Flavonol365nm	2020-04-06 AM 9:59:09 KST
1121	191210_5TEx_Fr	F3BTE200	F3BTE	200ppm	26938	26989		27013	W2489 ChB 365nm	33.126	293	0.44	41			200	2019-12-11 AM 2:17:45 KST	2020-04-06 AM 10:04:23 KST	Flavonol365nm	2020-04-06 AM 9:59:09 KST
834	191210_5TEx_Fr	F3BTE200	F3BTE	200ppm	26938	26989	Apigenin	27013	W2489 ChB 365nm	40.211	431	0.65	41		ppm	200	2019-12-11 AM 2:17:45 KST	2020-04-06 AM 10:04:23 KST	Flavonol365nm	2020-04-06 AM 9:59:09 KST	Y = 1.77e+004 X + 7.60e+002
1044	191210_5TEx_Fr	F3BTE50	F3BTE	50ppm	26786	26787		26811	W2489 ChB 365nm	16.096	2307	17.68	241			50	2019-12-10 PM 7:31:17 KST	2020-04-06 AM 10:04:21 KST	Flavonol365nm	2020-04-06 AM 9:59:09 KST
991	191210_5TEx_Fr	F3BTE50	F3BTE	50ppm	26786	26787	Rutin	26811	W2489 ChB 365nm	17.471	376	2.88	55		ppm	50	2019-12-10 PM 7:31:17 KST	2020-04-06 AM 10:04:21 KST	Flavonol365nm	2020-04-06 AM 9:59:09 KST	Y = 1.05e+004 X + 5.07e+002
844	191210_5TEx_Fr	F3BTE50	F3BTE	50ppm	26786	26787	Isoquercitrin	26811	W2489 ChB 365nm	17.782	3293	25.24	428	0.2017	ppm	50	2019-12-10 PM 7:31:17 KST	2020-04-06 AM 10:04:21 KST	Flavonol365nm	2020-04-06 AM 9:59:09 KST	Y = 1.32e+004 X + 6.30e+002
1045	191210_5TEx_Fr	F3BTE50	F3BTE	50ppm	26786	26787		26811	W2489 ChB 365nm	18.291	727	5.57	81			50	2019-12-10 PM 7:31:17 KST	2020-04-06 AM 10:04:21 KST	Flavonol365nm	2020-04-06 AM 9:59:09 KST
1046	191210_5TEx_Fr	F3BTE50	F3BTE	50ppm	26786	26787		26811	W2489 ChB 365nm	18.761	966	7.41	75			50	2019-12-10 PM 7:31:17 KST	2020-04-06 AM 10:04:21 KST	Flavonol365nm	2020-04-06 AM 9:59:09 KST
1047	191210_5TEx_Fr	F3BTE50	F3BTE	50ppm	26786	26787		26811	W2489 ChB 365nm	19.24	4879	37.39	696			50	2019-12-10 PM 7:31:17 KST	2020-04-06 AM 10:04:21 KST	Flavonol365nm	2020-04-06 AM 9:59:09 KST
1043	191210_5TEx_Fr	F3BTE50	F3BTE	50ppm	26786	26787		26811	W2489 ChB 365nm	21.06	499	3.83	47			50	2019-12-10 PM 7:31:17 KST	2020-04-06 AM 10:04:21 KST	Flavonol365nm	2020-04-06 AM 9:59:09 KST
1049	191210_5TEx_Fr	F3BTE50	F3BTE	50ppm	26786	26812		26836	W2489 ChB 365nm	15.79	2532	13.34	241			50	2019-12-10 PM 8:22:02 KST	2020-04-06 AM 10:04:21 KST	Flavonol365nm	2020-04-06 AM 9:59:09 KST
992	191210_5TEx_Fr	F3BTE50	F3BTE	50ppm	26786	26812	Rutin	26836	W2489 ChB 365nm	17.255	611	3.22	68	0.0098	ppm	50	2019-12-10 PM 8:22:02 KST	2020-04-06 AM 10:04:21 KST	Flavonol365nm	2020-04-06 AM 9:59:09 KST	Y = 1.05e+004 X + 5.07e+002
1052	191210_5TEx_Fr	F3BTE50	F3BTE	50ppm	26786	26812		26836	W2489 ChB 365nm	17.598	3618	19.07	432			50	2019-12-10 PM 8:22:02 KST	2020-04-06 AM 10:04:21 KST	Flavonol365nm	2020-04-06 AM 9:59:09 KST
845	191210_5TEx_Fr	F3BTE50	F3BTE	50ppm	26786	26812	Isoquercitrin	26836	W2489 ChB 365nm	18.126	1367	7.21	104	0.0558	ppm	50	2019-12-10 PM 8:22:02 KST	2020-04-06 AM 10:04:21 KST	Flavonol365nm	2020-04-06 AM 9:59:09 KST	Y = 1.32e+004 X + 6.30e+002
1051	191210_5TEx_Fr	F3BTE50	F3BTE	50ppm	26786	26812		26836	W2489 ChB 365nm	18.629	1428	7.53	90			50	2019-12-10 PM 8:22:02 KST	2020-04-06 AM 10:04:21 KST	Flavonol365nm	2020-04-06 AM 9:59:09 KST
1048	191210_5TEx_Fr	F3BTE50	F3BTE	50ppm	26786	26812		26836	W2489 ChB 365nm	19.089	5283	27.85	702			50	2019-12-10 PM 8:22:02 KST	2020-04-06 AM 10:04:21 KST	Flavonol365nm	2020-04-06 AM 9:59:09 KST
1056	191210_5TEx_Fr	F3BTE50	F3BTE	50ppm	26786	26812		26836	W2489 ChB 365nm	19.483	509	2.68	39			50	2019-12-10 PM 8:22:02 KST	2020-04-06 AM 10:04:21 KST	Flavonol365nm	2020-04-06 AM 9:59:09 KST
1055	191210_5TEx_Fr	F3BTE50	F3BTE	50ppm	26786	26812		26836	W2489 ChB 365nm	20.031	396	2.09	39			50	2019-12-10 PM 8:22:02 KST	2020-04-06 AM 10:04:21 KST	Flavonol365nm	2020-04-06 AM 9:59:09 KST
1054	191210_5TEx_Fr	F3BTE50	F3BTE	50ppm	26786	26812		26836	W2489 ChB 365nm	20.902	1144	6.03	67			50	2019-12-10 PM 8:22:02 KST	2020-04-06 AM 10:04:21 KST	Flavonol365nm	2020-04-06 AM 9:59:09 KST
1053	191210_5TEx_Fr	F3BTE50	F3BTE	50ppm	26786	26812		26836	W2489 ChB 365nm	21.619	1349	7.11	61			50	2019-12-10 PM 8:22:02 KST	2020-04-06 AM 10:04:21 KST	Flavonol365nm	2020-04-06 AM 9:59:09 KST
1050	191210_5TEx_Fr	F3BTE50	F3BTE	50ppm	26786	26812		26836	W2489 ChB 365nm	22.651	434	2.29	50			50	2019-12-10 PM 8:22:02 KST	2020-04-06 AM 10:04:21 KST	Flavonol365nm	2020-04-06 AM 9:59:09 KST
912	191210_5TEx_Fr	F3BTE50	F3BTE	50ppm	26786	26812	Myricetin	26836	W2489 ChB 365nm	22.98	301	1.59	43	0.0013	ppm	50	2019-12-10 PM 8:22:02 KST	2020-04-06 AM 10:04:21 KST	Flavonol365nm	2020-04-06 AM 9:59:09 KST	Y = 3.06e+004 X + 2.60e+002
1061	191210_5TEx_Fr	F3BTE50	F3BTE	50ppm	26786	26837		26861	W2489 ChB 365nm	15.801	3163	19.86	259			50	2019-12-10 PM 9:12:48 KST	2020-04-06 AM 10:04:21 KST	Flavonol365nm	2020-04-06 AM 9:59:09 KST
1060	191210_5TEx_Fr	F3BTE50	F3BTE	50ppm	26786	26837		26861	W2489 ChB 365nm	16.383	993	6.23	52			50	2019-12-10 PM 9:12:48 KST	2020-04-06 AM 10:04:21 KST	Flavonol365nm	2020-04-06 AM 9:59:09 KST
993	191210_5TEx_Fr	F3BTE50	F3BTE	50ppm	26786	26837	Rutin	26861	W2489 ChB 365nm	16.599	1036	6.5	58	0.0502	ppm	50	2019-12-10 PM 9:12:48 KST	2020-04-06 AM 10:04:21 KST	Flavonol365nm	2020-04-06 AM 9:59:09 KST	Y = 1.05e+004 X + 5.07e+002
1059	191210_5TEx_Fr	F3BTE50	F3BTE	50ppm	26786	26837		26861	W2489 ChB 365nm	17.219	723	4.54	65			50	2019-12-10 PM 9:12:48 KST	2020-04-06 AM 10:04:21 KST	Flavonol365nm	2020-04-06 AM 9:59:09 KST
846	191210_5TEx_Fr	F3BTE50	F3BTE	50ppm	26786	26837	Isoquercitrin	26861	W2489 ChB 365nm	17.6	3248	20.39	411	0.1983	ppm	50	2019-12-10 PM 9:12:48 KST	2020-04-06 AM 10:04:21 KST	Flavonol365nm	2020-04-06 AM 9:59:09 KST	Y = 1.32e+004 X + 6.30e+002
1058	191210_5TEx_Fr	F3BTE50	F3BTE	50ppm	26786	26837		26861	W2489 ChB 365nm	18.695	643	4.03	60			50	2019-12-10 PM 9:12:48 KST	2020-04-06 AM 10:04:21 KST	Flavonol365nm	2020-04-06 AM 9:59:09 KST
1057	191210_5TEx_Fr	F3BTE50	F3BTE	50ppm	26786	26837		26861	W2489 ChB 365nm	19.088	4913	30.84	694			50	2019-12-10 PM 9:12:48 KST	2020-04-06 AM 10:04:21 KST	Flavonol365nm	2020-04-06 AM 9:59:09 KST
913	191210_5TEx_Fr	F3BTE50	F3BTE	50ppm	26786	26837	Myricetin	26861	W2489 ChB 365nm	23.983	612	3.84	58	0.0115	ppm	50	2019-12-10 PM 9:12:48 KST	2020-04-06 AM 10:04:21 KST	Flavonol365nm	2020-04-06 AM 9:59:09 KST	Y = 3.06e+004 X + 2.60e+002
953	191210_5TEx_Fr	F3BTE50	F3BTE	50ppm	26786	26837	Quercetin	26861	W2489 ChB 365nm	32.525	599	3.76	56	0.0083	ppm	50	2019-12-10 PM 9:12:48 KST	2020-04-06 AM 10:04:21 KST	Flavonol365nm	2020-04-06 AM 9:59:09 KST	Y = 2.59e+004 X + 3.85e+002
534	191206_5TEx_Fr	F3CoGTE100	F3CoG	100ppm	26300	26301		26325	W2489 ChB 365nm	16.484	884	6.11	65			100	2019-12-09 PM 4:13:52 KST	2020-04-06 AM 10:04:10 KST	Flavonol365nm	2020-04-06 AM 9:59:09 KST
450	191206_5TEx_Fr	F3CoGTE100	F3CoG	100ppm	26300	26301	Rutin	26325	W2489 ChB 365nm	16.829	1784	12.34	155	0.121	ppm	100	2019-12-09 PM 4:13:52 KST	2020-04-06 AM 10:04:10 KST	Flavonol365nm	2020-04-06 AM 9:59:09 KST	Y = 1.05e+004 X + 5.07e+002
535	191206_5TEx_Fr	F3CoGTE100	F3CoG	100ppm	26300	26301		26325	W2489 ChB 365nm	17.261	4411	30.51	431			100	2019-12-09 PM 4:13:52 KST	2020-04-06 AM 10:04:10 KST	Flavonol365nm	2020-04-06 AM 9:59:09 KST
387	191206_5TEx_Fr	F3CoGTE100	F3CoG	100ppm	26300	26301	Isoquercitrin	26325	W2489 ChB 365nm	17.816	1718	11.89	118	0.0824	ppm	100	2019-12-09 PM 4:13:52 KST	2020-04-06 AM 10:04:10 KST	Flavonol365nm	2020-04-06 AM 9:59:09 KST	Y = 1.32e+004 X + 6.30e+002
538	191206_5TEx_Fr	F3CoGTE100	F3CoG	100ppm	26300	26301		26325	W2489 ChB 365nm	18.365	1795	12.42	194			100	2019-12-09 PM 4:13:52 KST	2020-04-06 AM 10:04:10 KST	Flavonol365nm	2020-04-06 AM 9:59:09 KST
537	191206_5TEx_Fr	F3CoGTE100	F3CoG	100ppm	26300	26301		26325	W2489 ChB 365nm	18.793	979	6.77	128			100	2019-12-09 PM 4:13:52 KST	2020-04-06 AM 10:04:10 KST	Flavonol365nm	2020-04-06 AM 9:59:09 KST
536	191206_5TEx_Fr	F3CoGTE100	F3CoG	100ppm	26300	26301		26325	W2489 ChB 365nm	25.665	766	5.3	45			100	2019-12-09 PM 4:13:52 KST	2020-04-06 AM 10:04:10 KST	Flavonol365nm	2020-04-06 AM 9:59:09 KST
429	191206_5TEx_Fr	F3CoGTE100	F3CoG	100ppm	26300	26301	Quercetin	26325	W2489 ChB 365nm	31.946	2120	14.67	117	0.0671	ppm	100	2019-12-09 PM 4:13:52 KST	2020-04-06 AM 10:04:10 KST	Flavonol365nm	2020-04-06 AM 9:59:09 KST	Y = 2.59e+004 X + 3.85e+002
462	191206_5TEx_Fr	F3CoGTE100	F3CoG	100ppm	26612	26613	Rutin	26637	W2489 ChB 365nm	16.842	1095	4.06	130	0.0557	ppm	100	2019-12-10 AM 2:24:19 KST	2020-04-06 AM 10:04:12 KST	Flavonol365nm	2020-04-06 AM 9:59:09 KST	Y = 1.05e+004 X + 5.07e+002
646	191206_5TEx_Fr	F3CoGTE100	F3CoG	100ppm	26612	26613		26637	W2489 ChB 365nm	17.283	3959	14.67	404			100	2019-12-10 AM 2:24:19 KST	2020-04-06 AM 10:04:12 KST	Flavonol365nm	2020-04-06 AM 9:59:09 KST
399	191206_5TEx_Fr	F3CoGTE100	F3CoG	100ppm	26612	26613	Isoquercitrin	26637	W2489 ChB 365nm	17.833	1388	5.14	119	0.0574	ppm	100	2019-12-10 AM 2:24:19 KST	2020-04-06 AM 10:04:12 KST	Flavonol365nm	2020-04-06 AM 9:59:09 KST	Y = 1.32e+004 X + 6.30e+002
647	191206_5TEx_Fr	F3CoGTE100	F3CoG	100ppm	26612	26613		26637	W2489 ChB 365nm	18.38	2928	10.85	236			100	2019-12-10 AM 2:24:19 KST	2020-04-06 AM 10:04:12 KST	Flavonol365nm	2020-04-06 AM 9:59:09 KST
648	191206_5TEx_Fr	F3CoGTE100	F3CoG	100ppm	26612	26613		26637	W2489 ChB 365nm	18.824	1571	5.82	177			100	2019-12-10 AM 2:24:19 KST	2020-04-06 AM 10:04:12 KST	Flavonol365nm	2020-04-06 AM 9:59:09 KST
649	191206_5TEx_Fr	F3CoGTE100	F3CoG	100ppm	26612	26613		26637	W2489 ChB 365nm	19.221	1409	5.22	84			100	2019-12-10 AM 2:24:19 KST	2020-04-06 AM 10:04:12 KST	Flavonol365nm	2020-04-06 AM 9:59:09 KST
650	191206_5TEx_Fr	F3CoGTE100	F3CoG	100ppm	26612	26613		26637	W2489 ChB 365nm	19.526	969	3.59	53			100	2019-12-10 AM 2:24:19 KST	2020-04-06 AM 10:04:12 KST	Flavonol365nm	2020-04-06 AM 9:59:09 KST
651	191206_5TEx_Fr	F3CoGTE100	F3CoG	100ppm	26612	26613		26637	W2489 ChB 365nm	20.078	785	2.91	54			100	2019-12-10 AM 2:24:19 KST	2020-04-06 AM 10:04:12 KST	Flavonol365nm	2020-04-06 AM 9:59:09 KST
652	191206_5TEx_Fr	F3CoGTE100	F3CoG	100ppm	26612	26613		26637	W2489 ChB 365nm	20.526	5409	20.05	73			100	2019-12-10 AM 2:24:19 KST	2020-04-06 AM 10:04:12 KST	Flavonol365nm	2020-04-06 AM 9:59:09 KST
653	191206_5TEx_Fr	F3CoGTE100	F3CoG	100ppm	26612	26613		26637	W2489 ChB 365nm	23.042	351	1.3	45			100	2019-12-10 AM 2:24:19 KST	2020-04-06 AM 10:04:12 KST	Flavonol365nm	2020-04-06 AM 9:59:09 KST
423	191206_5TEx_Fr	F3CoGTE100	F3CoG	100ppm	26612	26613	Myricetin	26637	W2489 ChB 365nm	23.392	885	3.28	46	0.0204	ppm	100	2019-12-10 AM 2:24:19 KST	2020-04-06 AM 10:04:12 KST	Flavonol365nm	2020-04-06 AM 9:59:09 KST	Y = 3.06e+004 X + 2.60e+002
644	191206_5TEx_Fr	F3CoGTE100	F3CoG	100ppm	26612	26613		26637	W2489 ChB 365nm	24.925	2988	11.07	55			100	2019-12-10 AM 2:24:19 KST	2020-04-06 AM 10:04:12 KST	Flavonol365nm	2020-04-06 AM 9:59:09 KST
645	191206_5TEx_Fr	F3CoGTE100	F3CoG	100ppm	26612	26613		26637	W2489 ChB 365nm	25.255	1697	6.29	69			100	2019-12-10 AM 2:24:19 KST	2020-04-06 AM 10:04:12 KST	Flavonol365nm	2020-04-06 AM 9:59:09 KST
438	191206_5TEx_Fr	F3CoGTE100	F3CoG	100ppm	26612	26613	Quercetin	26637	W2489 ChB 365nm	32.024	1548	5.74	125	0.045	ppm	100	2019-12-10 AM 2:24:19 KST	2020-04-06 AM 10:04:12 KST	Flavonol365nm	2020-04-06 AM 9:59:09 KST	Y = 2.59e+004 X + 3.85e+002
550	191206_5TEx_Fr	F3CoGTE200	F3CoG	200ppm	26326	26327		26351	W2489 ChB 365nm	15.678	933	2.91	61			200	2019-12-09 PM 5:04:42 KST	2020-04-06 AM 10:04:10 KST	Flavonol365nm	2020-04-06 AM 9:59:09 KST
549	191206_5TEx_Fr	F3CoGTE200	F3CoG	200ppm	26326	26327		26351	W2489 ChB 365nm	16.082	810	2.53	52			200	2019-12-09 PM 5:04:42 KST	2020-04-06 AM 10:04:10 KST	Flavonol365nm	2020-04-06 AM 9:59:09 KST
548	191206_5TEx_Fr	F3CoGTE200	F3CoG	200ppm	26326	26327		26351	W2489 ChB 365nm	16.497	761	2.37	85			200	2019-12-09 PM 5:04:42 KST	2020-04-06 AM 10:04:10 KST	Flavonol365nm	2020-04-06 AM 9:59:09 KST
451	191206_5TEx_Fr	F3CoGTE200	F3CoG	200ppm	26326	26327	Rutin	26351	W2489 ChB 365nm	16.855	2666	8.32	256	0.2047	ppm	200	2019-12-09 PM 5:04:42 KST	2020-04-06 AM 10:04:10 KST	Flavonol365nm	2020-04-06 AM 9:59:09 KST	Y = 1.05e+004 X + 5.07e+002
540	191206_5TEx_Fr	F3CoGTE200	F3CoG	200ppm	26326	26327		26351	W2489 ChB 365nm	17.273	7644	23.85	817			200	2019-12-09 PM 5:04:42 KST	2020-04-06 AM 10:04:10 KST	Flavonol365nm	2020-04-06 AM 9:59:09 KST
388	191206_5TEx_Fr	F3CoGTE200	F3CoG	200ppm	26326	26327	Isoquercitrin	26351	W2489 ChB 365nm	17.832	2425	7.56	241	0.136	ppm	200	2019-12-09 PM 5:04:42 KST	2020-04-06 AM 10:04:10 KST	Flavonol365nm	2020-04-06 AM 9:59:09 KST	Y = 1.32e+004 X + 6.30e+002
541	191206_5TEx_Fr	F3CoGTE200	F3CoG	200ppm	26326	26327		26351	W2489 ChB 365nm	18.376	3944	12.3	400			200	2019-12-09 PM 5:04:42 KST	2020-04-06 AM 10:04:10 KST	Flavonol365nm	2020-04-06 AM 9:59:09 KST
539	191206_5TEx_Fr	F3CoGTE200	F3CoG	200ppm	26326	26327		26351	W2489 ChB 365nm	18.809	2364	7.37	307			200	2019-12-09 PM 5:04:42 KST	2020-04-06 AM 10:04:10 KST	Flavonol365nm	2020-04-06 AM 9:59:09 KST
547	191206_5TEx_Fr	F3CoGTE200	F3CoG	200ppm	26326	26327		26351	W2489 ChB 365nm	19.207	1495	4.66	116			200	2019-12-09 PM 5:04:42 KST	2020-04-06 AM 10:04:10 KST	Flavonol365nm	2020-04-06 AM 9:59:09 KST
546	191206_5TEx_Fr	F3CoGTE200	F3CoG	200ppm	26326	26327		26351	W2489 ChB 365nm	20.504	1181	3.69	90			200	2019-12-09 PM 5:04:42 KST	2020-04-06 AM 10:04:10 KST	Flavonol365nm	2020-04-06 AM 9:59:09 KST
545	191206_5TEx_Fr	F3CoGTE200	F3CoG	200ppm	26326	26327		26351	W2489 ChB 365nm	25.22	412	1.29	39			200	2019-12-09 PM 5:04:42 KST	2020-04-06 AM 10:04:10 KST	Flavonol365nm	2020-04-06 AM 9:59:09 KST
544	191206_5TEx_Fr	F3CoGTE200	F3CoG	200ppm	26326	26327		26351	W2489 ChB 365nm	25.698	1161	3.62	86			200	2019-12-09 PM 5:04:42 KST	2020-04-06 AM 10:04:10 KST	Flavonol365nm	2020-04-06 AM 9:59:09 KST
543	191206_5TEx_Fr	F3CoGTE200	F3CoG	200ppm	26326	26327		26351	W2489 ChB 365nm	25.988	1745	5.44	50			200	2019-12-09 PM 5:04:42 KST	2020-04-06 AM 10:04:10 KST	Flavonol365nm	2020-04-06 AM 9:59:09 KST
430	191206_5TEx_Fr	F3CoGTE200	F3CoG	200ppm	26326	26327	Quercetin	26351	W2489 ChB 365nm	32	2901	9.05	254	0.0972	ppm	200	2019-12-09 PM 5:04:42 KST	2020-04-06 AM 10:04:10 KST	Flavonol365nm	2020-04-06 AM 9:59:09 KST	Y = 2.59e+004 X + 3.85e+002
542	191206_5TEx_Fr	F3CoGTE200	F3CoG	200ppm	26326	26327		26351	W2489 ChB 365nm	32.546	1617	5.04	89			200	2019-12-09 PM 5:04:42 KST	2020-04-06 AM 10:04:10 KST	Flavonol365nm	2020-04-06 AM 9:59:09 KST
654	191206_5TEx_Fr	F3CoGTE200	F3CoG	200ppm	26638	26639		26663	W2489 ChB 365nm	15.743	602	1.98	61			200	2019-12-10 AM 3:15:12 KST	2020-04-06 AM 10:04:12 KST	Flavonol365nm	2020-04-06 AM 9:59:09 KST
655	191206_5TEx_Fr	F3CoGTE200	F3CoG	200ppm	26638	26639		26663	W2489 ChB 365nm	16.519	792	2.6	80			200	2019-12-10 AM 3:15:12 KST	2020-04-06 AM 10:04:12 KST	Flavonol365nm	2020-04-06 AM 9:59:09 KST
463	191206_5TEx_Fr	F3CoGTE200	F3CoG	200ppm	26638	26639	Rutin	26663	W2489 ChB 365nm	16.889	2597	8.54	232	0.1981	ppm	200	2019-12-10 AM 3:15:12 KST	2020-04-06 AM 10:04:12 KST	Flavonol365nm	2020-04-06 AM 9:59:09 KST	Y = 1.05e+004 X + 5.07e+002
663	191206_5TEx_Fr	F3CoGTE200	F3CoG	200ppm	26638	26639		26663	W2489 ChB 365nm	17.308	7753	25.51	837			200	2019-12-10 AM 3:15:12 KST	2020-04-06 AM 10:04:12 KST	Flavonol365nm	2020-04-06 AM 9:59:09 KST
400	191206_5TEx_Fr	F3CoGTE200	F3CoG	200ppm	26638	26639	Isoquercitrin	26663	W2489 ChB 365nm	17.857	1658	5.45	190	0.0778	ppm	200	2019-12-10 AM 3:15:12 KST	2020-04-06 AM 10:04:12 KST	Flavonol365nm	2020-04-06 AM 9:59:09 KST	Y = 1.32e+004 X + 6.30e+002
664	191206_5TEx_Fr	F3CoGTE200	F3CoG	200ppm	26638	26639		26663	W2489 ChB 365nm	18.403	3285	10.81	378			200	2019-12-10 AM 3:15:12 KST	2020-04-06 AM 10:04:12 KST	Flavonol365nm	2020-04-06 AM 9:59:09 KST
665	191206_5TEx_Fr	F3CoGTE200	F3CoG	200ppm	26638	26639		26663	W2489 ChB 365nm	18.837	2125	6.99	261			200	2019-12-10 AM 3:15:12 KST	2020-04-06 AM 10:04:12 KST	Flavonol365nm	2020-04-06 AM 9:59:09 KST
666	191206_5TEx_Fr	F3CoGTE200	F3CoG	200ppm	26638	26639		26663	W2489 ChB 365nm	19.24	729	2.4	88			200	2019-12-10 AM 3:15:12 KST	2020-04-06 AM 10:04:12 KST	Flavonol365nm	2020-04-06 AM 9:59:09 KST
662	191206_5TEx_Fr	F3CoGTE200	F3CoG	200ppm	26638	26639		26663	W2489 ChB 365nm	20.502	1259	4.14	79			200	2019-12-10 AM 3:15:12 KST	2020-04-06 AM 10:04:12 KST	Flavonol365nm	2020-04-06 AM 9:59:09 KST
661	191206_5TEx_Fr	F3CoGTE200	F3CoG	200ppm	26638	26639		26663	W2489 ChB 365nm	20.902	640	2.11	38			200	2019-12-10 AM 3:15:12 KST	2020-04-06 AM 10:04:12 KST	Flavonol365nm	2020-04-06 AM 9:59:09 KST
660	191206_5TEx_Fr	F3CoGTE200	F3CoG	200ppm	26638	26639		26663	W2489 ChB 365nm	22.04	534	1.76	38			200	2019-12-10 AM 3:15:12 KST	2020-04-06 AM 10:04:12 KST	Flavonol365nm	2020-04-06 AM 9:59:09 KST
659	191206_5TEx_Fr	F3CoGTE200	F3CoG	200ppm	26638	26639		26663	W2489 ChB 365nm	22.35	1070	3.52	48			200	2019-12-10 AM 3:15:12 KST	2020-04-06 AM 10:04:12 KST	Flavonol365nm	2020-04-06 AM 9:59:09 KST
424	191206_5TEx_Fr	F3CoGTE200	F3CoG	200ppm	26638	26639	Myricetin	26663	W2489 ChB 365nm	24.641	1205	3.96	40	0.0308	ppm	200	2019-12-10 AM 3:15:12 KST	2020-04-06 AM 10:04:12 KST	Flavonol365nm	2020-04-06 AM 9:59:09 KST	Y = 3.06e+004 X + 2.60e+002
658	191206_5TEx_Fr	F3CoGTE200	F3CoG	200ppm	26638	26639		26663	W2489 ChB 365nm	25.736	784	2.58	72			200	2019-12-10 AM 3:15:12 KST	2020-04-06 AM 10:04:12 KST	Flavonol365nm	2020-04-06 AM 9:59:09 KST
439	191206_5TEx_Fr	F3CoGTE200	F3CoG	200ppm	26638	26639	Quercetin	26663	W2489 ChB 365nm	32.035	2471	8.13	231	0.0806	ppm	200	2019-12-10 AM 3:15:12 KST	2020-04-06 AM 10:04:12 KST	Flavonol365nm	2020-04-06 AM 9:59:09 KST	Y = 2.59e+004 X + 3.85e+002
657	191206_5TEx_Fr	F3CoGTE200	F3CoG	200ppm	26638	26639		26663	W2489 ChB 365nm	32.598	1755	5.77	80			200	2019-12-10 AM 3:15:12 KST	2020-04-06 AM 10:04:12 KST	Flavonol365nm	2020-04-06 AM 9:59:09 KST
656	191206_5TEx_Fr	F3CoGTE200	F3CoG	200ppm	26638	26639		26663	W2489 ChB 365nm	33.251	1140	3.75	49			200	2019-12-10 AM 3:15:12 KST	2020-04-06 AM 10:04:12 KST	Flavonol365nm	2020-04-06 AM 9:59:09 KST
449	191206_5TEx_Fr	F3CoGTE50	F3CoG	50ppm	26274	26275	Rutin	26299	W2489 ChB 365nm	16.873	720	4.91	61	0.0202	ppm	50	2019-12-09 PM 3:23:02 KST	2020-04-06 AM 10:04:09 KST	Flavonol365nm	2020-04-06 AM 9:59:09 KST	Y = 1.05e+004 X + 5.07e+002
531	191206_5TEx_Fr	F3CoGTE50	F3CoG	50ppm	26274	26275		26299	W2489 ChB 365nm	17.276	1952	13.31	216			50	2019-12-09 PM 3:23:02 KST	2020-04-06 AM 10:04:09 KST	Flavonol365nm	2020-04-06 AM 9:59:09 KST
386	191206_5TEx_Fr	F3CoGTE50	F3CoG	50ppm	26274	26275	Isoquercitrin	26299	W2489 ChB 365nm	17.805	985	6.71	80	0.0269	ppm	50	2019-12-09 PM 3:23:02 KST	2020-04-06 AM 10:04:09 KST	Flavonol365nm	2020-04-06 AM 9:59:09 KST	Y = 1.32e+004 X + 6.30e+002
530	191206_5TEx_Fr	F3CoGTE50	F3CoG	50ppm	26274	26275		26299	W2489 ChB 365nm	18.372	644	4.39	93			50	2019-12-09 PM 3:23:02 KST	2020-04-06 AM 10:04:09 KST	Flavonol365nm	2020-04-06 AM 9:59:09 KST
529	191206_5TEx_Fr	F3CoGTE50	F3CoG	50ppm	26274	26275		26299	W2489 ChB 365nm	18.788	1878	12.8	79			50	2019-12-09 PM 3:23:02 KST	2020-04-06 AM 10:04:09 KST	Flavonol365nm	2020-04-06 AM 9:59:09 KST
528	191206_5TEx_Fr	F3CoGTE50	F3CoG	50ppm	26274	26275		26299	W2489 ChB 365nm	19.969	342	2.33	40			50	2019-12-09 PM 3:23:02 KST	2020-04-06 AM 10:04:09 KST	Flavonol365nm	2020-04-06 AM 9:59:09 KST
527	191206_5TEx_Fr	F3CoGTE50	F3CoG	50ppm	26274	26275		26299	W2489 ChB 365nm	20.516	3496	23.84	73			50	2019-12-09 PM 3:23:02 KST	2020-04-06 AM 10:04:09 KST	Flavonol365nm	2020-04-06 AM 9:59:09 KST
526	191206_5TEx_Fr	F3CoGTE50	F3CoG	50ppm	26274	26275		26299	W2489 ChB 365nm	21.91	1312	8.95	57			50	2019-12-09 PM 3:23:02 KST	2020-04-06 AM 10:04:09 KST	Flavonol365nm	2020-04-06 AM 9:59:09 KST
532	191206_5TEx_Fr	F3CoGTE50	F3CoG	50ppm	26274	26275		26299	W2489 ChB 365nm	22.324	602	4.11	59			50	2019-12-09 PM 3:23:02 KST	2020-04-06 AM 10:04:09 KST	Flavonol365nm	2020-04-06 AM 9:59:09 KST
533	191206_5TEx_Fr	F3CoGTE50	F3CoG	50ppm	26274	26275		26299	W2489 ChB 365nm	22.706	984	6.71	105			50	2019-12-09 PM 3:23:02 KST	2020-04-06 AM 10:04:09 KST	Flavonol365nm	2020-04-06 AM 9:59:09 KST
417	191206_5TEx_Fr	F3CoGTE50	F3CoG	50ppm	26274	26275	Myricetin	26299	W2489 ChB 365nm	23.844	1751	11.94	45	0.0487	ppm	50	2019-12-09 PM 3:23:02 KST	2020-04-06 AM 10:04:09 KST	Flavonol365nm	2020-04-06 AM 9:59:09 KST	Y = 3.06e+004 X + 2.60e+002
461	191206_5TEx_Fr	F3CoGTE50	F3CoG	50ppm	26586	26587	Rutin	26611	W2489 ChB 365nm	16.836	690	10.11	69	0.0173	ppm	50	2019-12-10 AM 1:33:29 KST	2020-04-06 AM 10:04:12 KST	Flavonol365nm	2020-04-06 AM 9:59:09 KST	Y = 1.05e+004 X + 5.07e+002
641	191206_5TEx_Fr	F3CoGTE50	F3CoG	50ppm	26586	26587		26611	W2489 ChB 365nm	17.281	2189	32.09	220			50	2019-12-10 AM 1:33:29 KST	2020-04-06 AM 10:04:12 KST	Flavonol365nm	2020-04-06 AM 9:59:09 KST
398	191206_5TEx_Fr	F3CoGTE50	F3CoG	50ppm	26586	26587	Isoquercitrin	26611	W2489 ChB 365nm	17.818	579	8.48	70		ppm	50	2019-12-10 AM 1:33:29 KST	2020-04-06 AM 10:04:12 KST	Flavonol365nm	2020-04-06 AM 9:59:09 KST	Y = 1.32e+004 X + 6.30e+002
642	191206_5TEx_Fr	F3CoGTE50	F3CoG	50ppm	26586	26587		26611	W2489 ChB 365nm	18.37	935	13.7	99			50	2019-12-10 AM 1:33:29 KST	2020-04-06 AM 10:04:12 KST	Flavonol365nm	2020-04-06 AM 9:59:09 KST
640	191206_5TEx_Fr	F3CoGTE50	F3CoG	50ppm	26586	26587		26611	W2489 ChB 365nm	18.817	722	10.58	94			50	2019-12-10 AM 1:33:29 KST	2020-04-06 AM 10:04:12 KST	Flavonol365nm	2020-04-06 AM 9:59:09 KST
643	191206_5TEx_Fr	F3CoGTE50	F3CoG	50ppm	26586	26587		26611	W2489 ChB 365nm	19.218	1053	15.43	53			50	2019-12-10 AM 1:33:29 KST	2020-04-06 AM 10:04:12 KST	Flavonol365nm	2020-04-06 AM 9:59:09 KST
437	191206_5TEx_Fr	F3CoGTE50	F3CoG	50ppm	26586	26587	Quercetin	26611	W2489 ChB 365nm	32.022	655	9.6	65	0.0104	ppm	50	2019-12-10 AM 1:33:29 KST	2020-04-06 AM 10:04:12 KST	Flavonol365nm	2020-04-06 AM 9:59:09 KST	Y = 2.59e+004 X + 3.85e+002
479	191206_5TEx_Fr	F3GTE100	F3GTE	100ppm	26144	26145		26169	W2489 ChB 365nm	15.633	6692	23.47	609			100	2019-12-09 AM 11:08:25 KST	2020-04-06 AM 10:04:09 KST	Flavonol365nm	2020-04-06 AM 9:59:09 KST
444	191206_5TEx_Fr	F3GTE100	F3GTE	100ppm	26144	26145	Rutin	26169	W2489 ChB 365nm	16.72	565	1.98	71	0.0055	ppm	100	2019-12-09 AM 11:08:25 KST	2020-04-06 AM 10:04:09 KST	Flavonol365nm	2020-04-06 AM 9:59:09 KST	Y = 1.05e+004 X + 5.07e+002
480	191206_5TEx_Fr	F3GTE100	F3GTE	100ppm	26144	26145		26169	W2489 ChB 365nm	17.087	1351	4.74	106			100	2019-12-09 AM 11:08:25 KST	2020-04-06 AM 10:04:09 KST	Flavonol365nm	2020-04-06 AM 9:59:09 KST
477	191206_5TEx_Fr	F3GTE100	F3GTE	100ppm	26144	26145		26169	W2489 ChB 365nm	17.494	8811	30.9	1036			100	2019-12-09 AM 11:08:25 KST	2020-04-06 AM 10:04:09 KST	Flavonol365nm	2020-04-06 AM 9:59:09 KST
381	191206_5TEx_Fr	F3GTE100	F3GTE	100ppm	26144	26145	Isoquercitrin	26169	W2489 ChB 365nm	18.019	2225	7.8	258	0.1208	ppm	100	2019-12-09 AM 11:08:25 KST	2020-04-06 AM 10:04:09 KST	Flavonol365nm	2020-04-06 AM 9:59:09 KST	Y = 1.32e+004 X + 6.30e+002
476	191206_5TEx_Fr	F3GTE100	F3GTE	100ppm	26144	26145		26169	W2489 ChB 365nm	18.535	1397	4.9	109			100	2019-12-09 AM 11:08:25 KST	2020-04-06 AM 10:04:09 KST	Flavonol365nm	2020-04-06 AM 9:59:09 KST
475	191206_5TEx_Fr	F3GTE100	F3GTE	100ppm	26144	26145		26169	W2489 ChB 365nm	18.982	4144	14.53	605			100	2019-12-09 AM 11:08:25 KST	2020-04-06 AM 10:04:09 KST	Flavonol365nm	2020-04-06 AM 9:59:09 KST
472	191206_5TEx_Fr	F3GTE100	F3GTE	100ppm	26144	26145		26169	W2489 ChB 365nm	20.714	1168	4.1	91			100	2019-12-09 AM 11:08:25 KST	2020-04-06 AM 10:04:09 KST	Flavonol365nm	2020-04-06 AM 9:59:09 KST
473	191206_5TEx_Fr	F3GTE100	F3GTE	100ppm	26144	26145		26169	W2489 ChB 365nm	22.275	219	0.77	42			100	2019-12-09 AM 11:08:25 KST	2020-04-06 AM 10:04:09 KST	Flavonol365nm	2020-04-06 AM 9:59:09 KST
404	191206_5TEx_Fr	F3GTE100	F3GTE	100ppm	26144	26145	Kaempferol	26169	W2489 ChB 365nm	42.368	737	2.59	42	0.001	ppm	100	2019-12-09 AM 11:08:25 KST	2020-04-06 AM 10:04:09 KST	Flavonol365nm	2020-04-06 AM 9:59:09 KST	Y = 2.32e+004 X + 7.14e+002
474	191206_5TEx_Fr	F3GTE100	F3GTE	100ppm	26144	26145		26169	W2489 ChB 365nm	42.882	481	1.69	47			100	2019-12-09 AM 11:08:25 KST	2020-04-06 AM 10:04:09 KST	Flavonol365nm	2020-04-06 AM 9:59:09 KST
478	191206_5TEx_Fr	F3GTE100	F3GTE	100ppm	26144	26145		26169	W2489 ChB 365nm	44.581	726	2.55	56			100	2019-12-09 AM 11:08:25 KST	2020-04-06 AM 10:04:09 KST	Flavonol365nm	2020-04-06 AM 9:59:09 KST
592	191206_5TEx_Fr	F3GTE100	F3GTE	100ppm	26456	26457		26481	W2489 ChB 365nm	16.434	650	3.32	72			100	2019-12-09 PM 9:19:19 KST	2020-04-06 AM 10:04:11 KST	Flavonol365nm	2020-04-06 AM 9:59:09 KST
456	191206_5TEx_Fr	F3GTE100	F3GTE	100ppm	26456	26457	Rutin	26481	W2489 ChB 365nm	16.799	1309	6.68	112	0.0761	ppm	100	2019-12-09 PM 9:19:19 KST	2020-04-06 AM 10:04:11 KST	Flavonol365nm	2020-04-06 AM 9:59:09 KST	Y = 1.05e+004 X + 5.07e+002
591	191206_5TEx_Fr	F3GTE100	F3GTE	100ppm	26456	26457		26481	W2489 ChB 365nm	17.244	8611	43.96	998			100	2019-12-09 PM 9:19:19 KST	2020-04-06 AM 10:04:11 KST	Flavonol365nm	2020-04-06 AM 9:59:09 KST
393	191206_5TEx_Fr	F3GTE100	F3GTE	100ppm	26456	26457	Isoquercitrin	26481	W2489 ChB 365nm	17.804	2095	10.7	233	0.111	ppm	100	2019-12-09 PM 9:19:19 KST	2020-04-06 AM 10:04:11 KST	Flavonol365nm	2020-04-06 AM 9:59:09 KST	Y = 1.32e+004 X + 6.30e+002
590	191206_5TEx_Fr	F3GTE100	F3GTE	100ppm	26456	26457		26481	W2489 ChB 365nm	18.337	1433	7.32	133			100	2019-12-09 PM 9:19:19 KST	2020-04-06 AM 10:04:11 KST	Flavonol365nm	2020-04-06 AM 9:59:09 KST
594	191206_5TEx_Fr	F3GTE100	F3GTE	100ppm	26456	26457		26481	W2489 ChB 365nm	18.778	4553	23.24	640			100	2019-12-09 PM 9:19:19 KST	2020-04-06 AM 10:04:11 KST	Flavonol365nm	2020-04-06 AM 9:59:09 KST
593	191206_5TEx_Fr	F3GTE100	F3GTE	100ppm	26456	26457		26481	W2489 ChB 365nm	20.47	937	4.78	98			100	2019-12-09 PM 9:19:19 KST	2020-04-06 AM 10:04:11 KST	Flavonol365nm	2020-04-06 AM 9:59:09 KST
482	191206_5TEx_Fr	F3GTE200	F3GTE	200ppm	26170	26171		26195	W2489 ChB 365nm	15.588	12024	22.31	1182			200	2019-12-09 AM 11:59:18 KST	2020-04-06 AM 10:04:09 KST	Flavonol365nm	2020-04-06 AM 9:59:09 KST
481	191206_5TEx_Fr	F3GTE200	F3GTE	200ppm	26170	26171		26195	W2489 ChB 365nm	15.955	729	1.35	61			200	2019-12-09 AM 11:59:18 KST	2020-04-06 AM 10:04:09 KST	Flavonol365nm	2020-04-06 AM 9:59:09 KST
483	191206_5TEx_Fr	F3GTE200	F3GTE	200ppm	26170	26171		26195	W2489 ChB 365nm	16.358	787	1.46	75			200	2019-12-09 AM 11:59:18 KST	2020-04-06 AM 10:04:09 KST	Flavonol365nm	2020-04-06 AM 9:59:09 KST
445	191206_5TEx_Fr	F3GTE200	F3GTE	200ppm	26170	26171	Rutin	26195	W2489 ChB 365nm	16.685	2239	4.15	167	0.1641	ppm	200	2019-12-09 AM 11:59:18 KST	2020-04-06 AM 10:04:09 KST	Flavonol365nm	2020-04-06 AM 9:59:09 KST	Y = 1.05e+004 X + 5.07e+002
491	191206_5TEx_Fr	F3GTE200	F3GTE	200ppm	26170	26171		26195	W2489 ChB 365nm	17.067	2452	4.55	210			200	2019-12-09 AM 11:59:18 KST	2020-04-06 AM 10:04:09 KST	Flavonol365nm	2020-04-06 AM 9:59:09 KST
490	191206_5TEx_Fr	F3GTE200	F3GTE	200ppm	26170	26171		26195	W2489 ChB 365nm	17.467	16501	30.61	2038			200	2019-12-09 AM 11:59:18 KST	2020-04-06 AM 10:04:09 KST	Flavonol365nm	2020-04-06 AM 9:59:09 KST
382	191206_5TEx_Fr	F3GTE200	F3GTE	200ppm	26170	26171	Isoquercitrin	26195	W2489 ChB 365nm	17.994	4312	8	486	0.2789	ppm	200	2019-12-09 AM 11:59:18 KST	2020-04-06 AM 10:04:09 KST	Flavonol365nm	2020-04-06 AM 9:59:09 KST	Y = 1.32e+004 X + 6.30e+002
489	191206_5TEx_Fr	F3GTE200	F3GTE	200ppm	26170	26171		26195	W2489 ChB 365nm	18.504	2692	4.99	224			200	2019-12-09 AM 11:59:18 KST	2020-04-06 AM 10:04:09 KST	Flavonol365nm	2020-04-06 AM 9:59:09 KST
488	191206_5TEx_Fr	F3GTE200	F3GTE	200ppm	26170	26171		26195	W2489 ChB 365nm	18.957	8611	15.97	1223			200	2019-12-09 AM 11:59:18 KST	2020-04-06 AM 10:04:09 KST	Flavonol365nm	2020-04-06 AM 9:59:09 KST
487	191206_5TEx_Fr	F3GTE200	F3GTE	200ppm	26170	26171		26195	W2489 ChB 365nm	19.349	585	1.09	80			200	2019-12-09 AM 11:59:18 KST	2020-04-06 AM 10:04:09 KST	Flavonol365nm	2020-04-06 AM 9:59:09 KST
486	191206_5TEx_Fr	F3GTE200	F3GTE	200ppm	26170	26171		26195	W2489 ChB 365nm	19.793	349	0.65	36			200	2019-12-09 AM 11:59:18 KST	2020-04-06 AM 10:04:09 KST	Flavonol365nm	2020-04-06 AM 9:59:09 KST
485	191206_5TEx_Fr	F3GTE200	F3GTE	200ppm	26170	26171		26195	W2489 ChB 365nm	20.69	2132	3.96	162			200	2019-12-09 AM 11:59:18 KST	2020-04-06 AM 10:04:09 KST	Flavonol365nm	2020-04-06 AM 9:59:09 KST
484	191206_5TEx_Fr	F3GTE200	F3GTE	200ppm	26170	26171		26195	W2489 ChB 365nm	22.429	494	0.92	41			200	2019-12-09 AM 11:59:18 KST	2020-04-06 AM 10:04:09 KST	Flavonol365nm	2020-04-06 AM 9:59:09 KST
602	191206_5TEx_Fr	F3GTE200	F3GTE	200ppm	26482	26483		26507	W2489 ChB 365nm	15.719	684	1.68	56			200	2019-12-09 PM 10:10:10 KST	2020-04-06 AM 10:04:11 KST	Flavonol365nm	2020-04-06 AM 9:59:09 KST
603	191206_5TEx_Fr	F3GTE200	F3GTE	200ppm	26482	26483		26507	W2489 ChB 365nm	16.043	917	2.25	60			200	2019-12-09 PM 10:10:10 KST	2020-04-06 AM 10:04:11 KST	Flavonol365nm	2020-04-06 AM 9:59:09 KST
600	191206_5TEx_Fr	F3GTE200	F3GTE	200ppm	26482	26483		26507	W2489 ChB 365nm	16.457	1789	4.4	169			200	2019-12-09 PM 10:10:10 KST	2020-04-06 AM 10:04:11 KST	Flavonol365nm	2020-04-06 AM 9:59:09 KST
457	191206_5TEx_Fr	F3GTE200	F3GTE	200ppm	26482	26483	Rutin	26507	W2489 ChB 365nm	16.822	2495	6.13	210	0.1884	ppm	200	2019-12-09 PM 10:10:10 KST	2020-04-06 AM 10:04:11 KST	Flavonol365nm	2020-04-06 AM 9:59:09 KST	Y = 1.05e+004 X + 5.07e+002
599	191206_5TEx_Fr	F3GTE200	F3GTE	200ppm	26482	26483		26507	W2489 ChB 365nm	17.257	17246	42.36	1948			200	2019-12-09 PM 10:10:10 KST	2020-04-06 AM 10:04:11 KST	Flavonol365nm	2020-04-06 AM 9:59:09 KST
394	191206_5TEx_Fr	F3GTE200	F3GTE	200ppm	26482	26483	Isoquercitrin	26507	W2489 ChB 365nm	17.814	4125	10.13	462	0.2647	ppm	200	2019-12-09 PM 10:10:10 KST	2020-04-06 AM 10:04:11 KST	Flavonol365nm	2020-04-06 AM 9:59:09 KST	Y = 1.32e+004 X + 6.30e+002
598	191206_5TEx_Fr	F3GTE200	F3GTE	200ppm	26482	26483		26507	W2489 ChB 365nm	18.344	1941	4.77	193			200	2019-12-09 PM 10:10:10 KST	2020-04-06 AM 10:04:11 KST	Flavonol365nm	2020-04-06 AM 9:59:09 KST
597	191206_5TEx_Fr	F3GTE200	F3GTE	200ppm	26482	26483		26507	W2489 ChB 365nm	18.788	7794	19.14	1199			200	2019-12-09 PM 10:10:10 KST	2020-04-06 AM 10:04:11 KST	Flavonol365nm	2020-04-06 AM 9:59:09 KST
596	191206_5TEx_Fr	F3GTE200	F3GTE	200ppm	26482	26483		26507	W2489 ChB 365nm	19.182	644	1.58	75			200	2019-12-09 PM 10:10:10 KST	2020-04-06 AM 10:04:11 KST	Flavonol365nm	2020-04-06 AM 9:59:09 KST
595	191206_5TEx_Fr	F3GTE200	F3GTE	200ppm	26482	26483		26507	W2489 ChB 365nm	20.478	1976	4.85	186			200	2019-12-09 PM 10:10:10 KST	2020-04-06 AM 10:04:11 KST	Flavonol365nm	2020-04-06 AM 9:59:09 KST
601	191206_5TEx_Fr	F3GTE200	F3GTE	200ppm	26482	26483		26507	W2489 ChB 365nm	21.984	1097	2.69	65			200	2019-12-09 PM 10:10:10 KST	2020-04-06 AM 10:04:11 KST	Flavonol365nm	2020-04-06 AM 9:59:09 KST
467	191206_5TEx_Fr	F3GTE50	F3GTE	50ppm	26118	26119		26143	W2489 ChB 365nm	15.865	3200	25.65	306			50	2019-12-09 AM 10:17:31 KST	2020-04-06 AM 10:04:08 KST	Flavonol365nm	2020-04-06 AM 9:59:09 KST
443	191206_5TEx_Fr	F3GTE50	F3GTE	50ppm	26118	26119	Rutin	26143	W2489 ChB 365nm	17.221	371	2.97	63		ppm	50	2019-12-09 AM 10:17:31 KST	2020-04-06 AM 10:04:08 KST	Flavonol365nm	2020-04-06 AM 9:59:09 KST	Y = 1.05e+004 X + 5.07e+002
471	191206_5TEx_Fr	F3GTE50	F3GTE	50ppm	26118	26119		26143	W2489 ChB 365nm	17.616	4267	34.2	524			50	2019-12-09 AM 10:17:31 KST	2020-04-06 AM 10:04:08 KST	Flavonol365nm	2020-04-06 AM 9:59:09 KST
380	191206_5TEx_Fr	F3GTE50	F3GTE	50ppm	26118	26119	Isoquercitrin	26143	W2489 ChB 365nm	18.134	961	7.71	117	0.0251	ppm	50	2019-12-09 AM 10:17:31 KST	2020-04-06 AM 10:04:08 KST	Flavonol365nm	2020-04-06 AM 9:59:09 KST	Y = 1.32e+004 X + 6.30e+002
470	191206_5TEx_Fr	F3GTE50	F3GTE	50ppm	26118	26119		26143	W2489 ChB 365nm	18.661	575	4.61	57			50	2019-12-09 AM 10:17:31 KST	2020-04-06 AM 10:04:08 KST	Flavonol365nm	2020-04-06 AM 9:59:09 KST
468	191206_5TEx_Fr	F3GTE50	F3GTE	50ppm	26118	26119		26143	W2489 ChB 365nm	19.085	2294	18.38	318			50	2019-12-09 AM 10:17:31 KST	2020-04-06 AM 10:04:08 KST	Flavonol365nm	2020-04-06 AM 9:59:09 KST
469	191206_5TEx_Fr	F3GTE50	F3GTE	50ppm	26118	26119		26143	W2489 ChB 365nm	44.266	808	6.48	45			50	2019-12-09 AM 10:17:31 KST	2020-04-06 AM 10:04:08 KST	Flavonol365nm	2020-04-06 AM 9:59:09 KST
455	191206_5TEx_Fr	F3GTE50	F3GTE	50ppm	26430	26431	Rutin	26455	W2489 ChB 365nm	16.475	1073	10.26	48	0.0537	ppm	50	2019-12-09 PM 8:28:29 KST	2020-04-06 AM 10:04:11 KST	Flavonol365nm	2020-04-06 AM 9:59:09 KST	Y = 1.05e+004 X + 5.07e+002
586	191206_5TEx_Fr	F3GTE50	F3GTE	50ppm	26430	26431		26455	W2489 ChB 365nm	17.263	4436	42.41	497			50	2019-12-09 PM 8:28:29 KST	2020-04-06 AM 10:04:11 KST	Flavonol365nm	2020-04-06 AM 9:59:09 KST
392	191206_5TEx_Fr	F3GTE50	F3GTE	50ppm	26430	26431	Isoquercitrin	26455	W2489 ChB 365nm	17.834	1321	12.63	125	0.0523	ppm	50	2019-12-09 PM 8:28:29 KST	2020-04-06 AM 10:04:11 KST	Flavonol365nm	2020-04-06 AM 9:59:09 KST	Y = 1.32e+004 X + 6.30e+002
589	191206_5TEx_Fr	F3GTE50	F3GTE	50ppm	26430	26431		26455	W2489 ChB 365nm	18.351	1039	9.93	70			50	2019-12-09 PM 8:28:29 KST	2020-04-06 AM 10:04:11 KST	Flavonol365nm	2020-04-06 AM 9:59:09 KST
588	191206_5TEx_Fr	F3GTE50	F3GTE	50ppm	26430	26431		26455	W2489 ChB 365nm	18.796	2068	19.77	302			50	2019-12-09 PM 8:28:29 KST	2020-04-06 AM 10:04:11 KST	Flavonol365nm	2020-04-06 AM 9:59:09 KST
587	191206_5TEx_Fr	F3GTE50	F3GTE	50ppm	26430	26431		26455	W2489 ChB 365nm	19.095	522	4.99	37			50	2019-12-09 PM 8:28:29 KST	2020-04-06 AM 10:04:11 KST	Flavonol365nm	2020-04-06 AM 9:59:09 KST
1216	191210_5TEx_Fr	F3MTE100	F3MTE	100ppm	27318	27319		27343	W2489 ChB 365nm	15.641	4168	15.63	388			100	2019-12-11 PM 1:18:36 KST	2020-04-06 AM 10:04:25 KST	Flavonol365nm	2020-04-06 AM 9:59:09 KST
1215	191210_5TEx_Fr	F3MTE100	F3MTE	100ppm	27318	27319		27343	W2489 ChB 365nm	16.329	648	2.43	58			100	2019-12-11 PM 1:18:36 KST	2020-04-06 AM 10:04:25 KST	Flavonol365nm	2020-04-06 AM 9:59:09 KST
1010	191210_5TEx_Fr	F3MTE100	F3MTE	100ppm	27318	27319	Rutin	27343	W2489 ChB 365nm	16.742	1175	4.41	101	0.0633	ppm	100	2019-12-11 PM 1:18:36 KST	2020-04-06 AM 10:04:25 KST	Flavonol365nm	2020-04-06 AM 9:59:09 KST	Y = 1.05e+004 X + 5.07e+002
1214	191210_5TEx_Fr	F3MTE100	F3MTE	100ppm	27318	27319		27343	W2489 ChB 365nm	17.496	11269	42.27	1276			100	2019-12-11 PM 1:18:36 KST	2020-04-06 AM 10:04:25 KST	Flavonol365nm	2020-04-06 AM 9:59:09 KST
865	191210_5TEx_Fr	F3MTE100	F3MTE	100ppm	27318	27319	Isoquercitrin	27343	W2489 ChB 365nm	18.021	1644	6.17	213	0.0768	ppm	100	2019-12-11 PM 1:18:36 KST	2020-04-06 AM 10:04:25 KST	Flavonol365nm	2020-04-06 AM 9:59:09 KST	Y = 1.32e+004 X + 6.30e+002
1219	191210_5TEx_Fr	F3MTE100	F3MTE	100ppm	27318	27319		27343	W2489 ChB 365nm	18.55	1070	4.01	79			100	2019-12-11 PM 1:18:36 KST	2020-04-06 AM 10:04:25 KST	Flavonol365nm	2020-04-06 AM 9:59:09 KST
1213	191210_5TEx_Fr	F3MTE100	F3MTE	100ppm	27318	27319		27343	W2489 ChB 365nm	18.999	3045	11.42	463			100	2019-12-11 PM 1:18:36 KST	2020-04-06 AM 10:04:25 KST	Flavonol365nm	2020-04-06 AM 9:59:09 KST
1212	191210_5TEx_Fr	F3MTE100	F3MTE	100ppm	27318	27319		27343	W2489 ChB 365nm	20.731	1279	4.8	115			100	2019-12-11 PM 1:18:36 KST	2020-04-06 AM 10:04:25 KST	Flavonol365nm	2020-04-06 AM 9:59:09 KST
1218	191210_5TEx_Fr	F3MTE100	F3MTE	100ppm	27318	27319		27343	W2489 ChB 365nm	21.124	826	3.1	39			100	2019-12-11 PM 1:18:36 KST	2020-04-06 AM 10:04:25 KST	Flavonol365nm	2020-04-06 AM 9:59:09 KST
1217	191210_5TEx_Fr	F3MTE100	F3MTE	100ppm	27318	27319		27343	W2489 ChB 365nm	22.272	1091	4.09	59			100	2019-12-11 PM 1:18:36 KST	2020-04-06 AM 10:04:25 KST	Flavonol365nm	2020-04-06 AM 9:59:09 KST
921	191210_5TEx_Fr	F3MTE100	F3MTE	100ppm	27318	27319	Myricetin	27343	W2489 ChB 365nm	24.424	444	1.67	55	0.006	ppm	100	2019-12-11 PM 1:18:36 KST	2020-04-06 AM 10:04:25 KST	Flavonol365nm	2020-04-06 AM 9:59:09 KST	Y = 3.06e+004 X + 2.60e+002
1225	191210_5TEx_Fr	F3MTE100	F3MTE	100ppm	27318	27344		27368	W2489 ChB 365nm	15.568	3964	11.75	370			100	2019-12-11 PM 2:09:25 KST	2020-04-06 AM 10:04:25 KST	Flavonol365nm	2020-04-06 AM 9:59:09 KST
1224	191210_5TEx_Fr	F3MTE100	F3MTE	100ppm	27318	27344		27368	W2489 ChB 365nm	16.127	356	1.06	35			100	2019-12-11 PM 2:09:25 KST	2020-04-06 AM 10:04:25 KST	Flavonol365nm	2020-04-06 AM 9:59:09 KST
1223	191210_5TEx_Fr	F3MTE100	F3MTE	100ppm	27318	27344		27368	W2489 ChB 365nm	16.258	891	2.64	63			100	2019-12-11 PM 2:09:25 KST	2020-04-06 AM 10:04:25 KST	Flavonol365nm	2020-04-06 AM 9:59:09 KST
1011	191210_5TEx_Fr	F3MTE100	F3MTE	100ppm	27318	27344	Rutin	27368	W2489 ChB 365nm	16.694	1615	4.79	120	0.105	ppm	100	2019-12-11 PM 2:09:25 KST	2020-04-06 AM 10:04:25 KST	Flavonol365nm	2020-04-06 AM 9:59:09 KST	Y = 1.05e+004 X + 5.07e+002
1222	191210_5TEx_Fr	F3MTE100	F3MTE	100ppm	27318	27344		27368	W2489 ChB 365nm	17.128	1617	4.79	87			100	2019-12-11 PM 2:09:25 KST	2020-04-06 AM 10:04:25 KST	Flavonol365nm	2020-04-06 AM 9:59:09 KST
1221	191210_5TEx_Fr	F3MTE100	F3MTE	100ppm	27318	27344		27368	W2489 ChB 365nm	17.466	12389	36.72	1305			100	2019-12-11 PM 2:09:25 KST	2020-04-06 AM 10:04:25 KST	Flavonol365nm	2020-04-06 AM 9:59:09 KST
866	191210_5TEx_Fr	F3MTE100	F3MTE	100ppm	27318	27344	Isoquercitrin	27368	W2489 ChB 365nm	18	2286	6.78	228	0.1254	ppm	100	2019-12-11 PM 2:09:25 KST	2020-04-06 AM 10:04:25 KST	Flavonol365nm	2020-04-06 AM 9:59:09 KST	Y = 1.32e+004 X + 6.30e+002
1220	191210_5TEx_Fr	F3MTE100	F3MTE	100ppm	27318	27344		27368	W2489 ChB 365nm	18.519	1424	4.22	100			100	2019-12-11 PM 2:09:25 KST	2020-04-06 AM 10:04:25 KST	Flavonol365nm	2020-04-06 AM 9:59:09 KST
1227	191210_5TEx_Fr	F3MTE100	F3MTE	100ppm	27318	27344		27368	W2489 ChB 365nm	18.973	3294	9.76	482			100	2019-12-11 PM 2:09:25 KST	2020-04-06 AM 10:04:25 KST	Flavonol365nm	2020-04-06 AM 9:59:09 KST
1228	191210_5TEx_Fr	F3MTE100	F3MTE	100ppm	27318	27344		27368	W2489 ChB 365nm	20.675	1218	3.61	110			100	2019-12-11 PM 2:09:25 KST	2020-04-06 AM 10:04:25 KST	Flavonol365nm	2020-04-06 AM 9:59:09 KST
1229	191210_5TEx_Fr	F3MTE100	F3MTE	100ppm	27318	27344		27368	W2489 ChB 365nm	22.198	591	1.75	44			100	2019-12-11 PM 2:09:25 KST	2020-04-06 AM 10:04:25 KST	Flavonol365nm	2020-04-06 AM 9:59:09 KST
1230	191210_5TEx_Fr	F3MTE100	F3MTE	100ppm	27318	27344		27368	W2489 ChB 365nm	22.88	602	1.79	44			100	2019-12-11 PM 2:09:25 KST	2020-04-06 AM 10:04:25 KST	Flavonol365nm	2020-04-06 AM 9:59:09 KST
922	191210_5TEx_Fr	F3MTE100	F3MTE	100ppm	27318	27344	Myricetin	27368	W2489 ChB 365nm	23.261	513	1.52	40	0.0083	ppm	100	2019-12-11 PM 2:09:25 KST	2020-04-06 AM 10:04:25 KST	Flavonol365nm	2020-04-06 AM 9:59:09 KST	Y = 3.06e+004 X + 2.60e+002
1231	191210_5TEx_Fr	F3MTE100	F3MTE	100ppm	27318	27344		27368	W2489 ChB 365nm	24.411	424	1.26	58			100	2019-12-11 PM 2:09:25 KST	2020-04-06 AM 10:04:25 KST	Flavonol365nm	2020-04-06 AM 9:59:09 KST
899	191210_5TEx_Fr	F3MTE100	F3MTE	100ppm	27318	27344	Kaempferol	27368	W2489 ChB 365nm	42.276	729	2.16	55	0.0006	ppm	100	2019-12-11 PM 2:09:25 KST	2020-04-06 AM 10:04:25 KST	Flavonol365nm	2020-04-06 AM 9:59:09 KST	Y = 2.32e+004 X + 7.14e+002
1232	191210_5TEx_Fr	F3MTE100	F3MTE	100ppm	27318	27344		27368	W2489 ChB 365nm	42.729	798	2.37	52			100	2019-12-11 PM 2:09:25 KST	2020-04-06 AM 10:04:25 KST	Flavonol365nm	2020-04-06 AM 9:59:09 KST
1226	191210_5TEx_Fr	F3MTE100	F3MTE	100ppm	27318	27344		27368	W2489 ChB 365nm	43.205	1025	3.04	45			100	2019-12-11 PM 2:09:25 KST	2020-04-06 AM 10:04:25 KST	Flavonol365nm	2020-04-06 AM 9:59:09 KST
1238	191210_5TEx_Fr	F3MTE100	F3MTE	100ppm	27318	27369		27393	W2489 ChB 365nm	15.639	4147	16.39	384			100	2019-12-11 PM 3:00:14 KST	2020-04-06 AM 10:04:25 KST	Flavonol365nm	2020-04-06 AM 9:59:09 KST
1012	191210_5TEx_Fr	F3MTE100	F3MTE	100ppm	27318	27369	Rutin	27393	W2489 ChB 365nm	16.735	923	3.65	107	0.0395	ppm	100	2019-12-11 PM 3:00:14 KST	2020-04-06 AM 10:04:25 KST	Flavonol365nm	2020-04-06 AM 9:59:09 KST	Y = 1.05e+004 X + 5.07e+002
1239	191210_5TEx_Fr	F3MTE100	F3MTE	100ppm	27318	27369		27393	W2489 ChB 365nm	16.971	285	1.13	36			100	2019-12-11 PM 3:00:14 KST	2020-04-06 AM 10:04:25 KST	Flavonol365nm	2020-04-06 AM 9:59:09 KST
1236	191210_5TEx_Fr	F3MTE100	F3MTE	100ppm	27318	27369		27393	W2489 ChB 365nm	17.179	256	1.01	35			100	2019-12-11 PM 3:00:14 KST	2020-04-06 AM 10:04:25 KST	Flavonol365nm	2020-04-06 AM 9:59:09 KST
1235	191210_5TEx_Fr	F3MTE100	F3MTE	100ppm	27318	27369		27393	W2489 ChB 365nm	17.507	11608	45.88	1277			100	2019-12-11 PM 3:00:14 KST	2020-04-06 AM 10:04:25 KST	Flavonol365nm	2020-04-06 AM 9:59:09 KST
867	191210_5TEx_Fr	F3MTE100	F3MTE	100ppm	27318	27369	Isoquercitrin	27393	W2489 ChB 365nm	18.044	2131	8.42	199	0.1137	ppm	100	2019-12-11 PM 3:00:14 KST	2020-04-06 AM 10:04:25 KST	Flavonol365nm	2020-04-06 AM 9:59:09 KST	Y = 1.32e+004 X + 6.30e+002
1234	191210_5TEx_Fr	F3MTE100	F3MTE	100ppm	27318	27369		27393	W2489 ChB 365nm	18.538	996	3.94	75			100	2019-12-11 PM 3:00:14 KST	2020-04-06 AM 10:04:25 KST	Flavonol365nm	2020-04-06 AM 9:59:09 KST
1233	191210_5TEx_Fr	F3MTE100	F3MTE	100ppm	27318	27369		27393	W2489 ChB 365nm	19.007	3278	12.96	480			100	2019-12-11 PM 3:00:14 KST	2020-04-06 AM 10:04:25 KST	Flavonol365nm	2020-04-06 AM 9:59:09 KST
1237	191210_5TEx_Fr	F3MTE100	F3MTE	100ppm	27318	27369		27393	W2489 ChB 365nm	20.737	1094	4.32	111			100	2019-12-11 PM 3:00:14 KST	2020-04-06 AM 10:04:25 KST	Flavonol365nm	2020-04-06 AM 9:59:09 KST
923	191210_5TEx_Fr	F3MTE100	F3MTE	100ppm	27318	27369	Myricetin	27393	W2489 ChB 365nm	24.456	583	2.3	60	0.0105	ppm	100	2019-12-11 PM 3:00:14 KST	2020-04-06 AM 10:04:25 KST	Flavonol365nm	2020-04-06 AM 9:59:09 KST	Y = 3.06e+004 X + 2.60e+002
1242	191210_5TEx_Fr	F3MTE200	F3MTE	200ppm	27394	27395		27419	W2489 ChB 365nm	15.628	8167	13.97	763			200	2019-12-11 PM 3:51:04 KST	2020-04-06 AM 10:04:26 KST	Flavonol365nm	2020-04-06 AM 9:59:09 KST
1241	191210_5TEx_Fr	F3MTE200	F3MTE	200ppm	27394	27395		27419	W2489 ChB 365nm	15.96	374	0.64	35			200	2019-12-11 PM 3:51:04 KST	2020-04-06 AM 10:04:26 KST	Flavonol365nm	2020-04-06 AM 9:59:09 KST
1240	191210_5TEx_Fr	F3MTE200	F3MTE	200ppm	27394	27395		27419	W2489 ChB 365nm	16.411	1318	2.25	89			200	2019-12-11 PM 3:51:04 KST	2020-04-06 AM 10:04:26 KST	Flavonol365nm	2020-04-06 AM 9:59:09 KST
1013	191210_5TEx_Fr	F3MTE200	F3MTE	200ppm	27394	27395	Rutin	27419	W2489 ChB 365nm	16.732	3211	5.49	263	0.2563	ppm	200	2019-12-11 PM 3:51:04 KST	2020-04-06 AM 10:04:26 KST	Flavonol365nm	2020-04-06 AM 9:59:09 KST	Y = 1.05e+004 X + 5.07e+002
1247	191210_5TEx_Fr	F3MTE200	F3MTE	200ppm	27394	27395		27419	W2489 ChB 365nm	17.156	1166	1.99	121			200	2019-12-11 PM 3:51:04 KST	2020-04-06 AM 10:04:26 KST	Flavonol365nm	2020-04-06 AM 9:59:09 KST
1248	191210_5TEx_Fr	F3MTE200	F3MTE	200ppm	27394	27395		27419	W2489 ChB 365nm	17.489	23448	40.1	2497			200	2019-12-11 PM 3:51:04 KST	2020-04-06 AM 10:04:26 KST	Flavonol365nm	2020-04-06 AM 9:59:09 KST
868	191210_5TEx_Fr	F3MTE200	F3MTE	200ppm	27394	27395	Isoquercitrin	27419	W2489 ChB 365nm	18.015	3912	6.69	435	0.2486	ppm	200	2019-12-11 PM 3:51:04 KST	2020-04-06 AM 10:04:26 KST	Flavonol365nm	2020-04-06 AM 9:59:09 KST	Y = 1.32e+004 X + 6.30e+002
1249	191210_5TEx_Fr	F3MTE200	F3MTE	200ppm	27394	27395		27419	W2489 ChB 365nm	18.527	2805	4.8	179			200	2019-12-11 PM 3:51:04 KST	2020-04-06 AM 10:04:26 KST	Flavonol365nm	2020-04-06 AM 9:59:09 KST
1246	191210_5TEx_Fr	F3MTE200	F3MTE	200ppm	27394	27395		27419	W2489 ChB 365nm	18.989	6961	11.9	993			200	2019-12-11 PM 3:51:04 KST	2020-04-06 AM 10:04:26 KST	Flavonol365nm	2020-04-06 AM 9:59:09 KST
1245	191210_5TEx_Fr	F3MTE200	F3MTE	200ppm	27394	27395		27419	W2489 ChB 365nm	19.242	777	1.33	81			200	2019-12-11 PM 3:51:04 KST	2020-04-06 AM 10:04:26 KST	Flavonol365nm	2020-04-06 AM 9:59:09 KST
1244	191210_5TEx_Fr	F3MTE200	F3MTE	200ppm	27394	27395		27419	W2489 ChB 365nm	20.699	4430	7.58	216			200	2019-12-11 PM 3:51:04 KST	2020-04-06 AM 10:04:26 KST	Flavonol365nm	2020-04-06 AM 9:59:09 KST
1243	191210_5TEx_Fr	F3MTE200	F3MTE	200ppm	27394	27395		27419	W2489 ChB 365nm	22.243	1094	1.87	77			200	2019-12-11 PM 3:51:04 KST	2020-04-06 AM 10:04:26 KST	Flavonol365nm	2020-04-06 AM 9:59:09 KST
924	191210_5TEx_Fr	F3MTE200	F3MTE	200ppm	27394	27395	Myricetin	27419	W2489 ChB 365nm	24.425	816	1.4	94	0.0182	ppm	200	2019-12-11 PM 3:51:04 KST	2020-04-06 AM 10:04:26 KST	Flavonol365nm	2020-04-06 AM 9:59:09 KST	Y = 3.06e+004 X + 2.60e+002
1256	191210_5TEx_Fr	F3MTE200	F3MTE	200ppm	27394	27420		27444	W2489 ChB 365nm	15.653	8371	13.71	776			200	2019-12-11 PM 4:41:54 KST	2020-04-06 AM 10:04:26 KST	Flavonol365nm	2020-04-06 AM 9:59:09 KST
1255	191210_5TEx_Fr	F3MTE200	F3MTE	200ppm	27394	27420		27444	W2489 ChB 365nm	16.441	603	0.99	57			200	2019-12-11 PM 4:41:54 KST	2020-04-06 AM 10:04:26 KST	Flavonol365nm	2020-04-06 AM 9:59:09 KST
1014	191210_5TEx_Fr	F3MTE200	F3MTE	200ppm	27394	27420	Rutin	27444	W2489 ChB 365nm	16.753	2815	4.61	238	0.2188	ppm	200	2019-12-11 PM 4:41:54 KST	2020-04-06 AM 10:04:26 KST	Flavonol365nm	2020-04-06 AM 9:59:09 KST	Y = 1.05e+004 X + 5.07e+002
1258	191210_5TEx_Fr	F3MTE200	F3MTE	200ppm	27394	27420		27444	W2489 ChB 365nm	17.162	850	1.39	104			200	2019-12-11 PM 4:41:54 KST	2020-04-06 AM 10:04:26 KST	Flavonol365nm	2020-04-06 AM 9:59:09 KST
1253	191210_5TEx_Fr	F3MTE200	F3MTE	200ppm	27394	27420		27444	W2489 ChB 365nm	17.497	23770	38.93	2446			200	2019-12-11 PM 4:41:54 KST	2020-04-06 AM 10:04:26 KST	Flavonol365nm	2020-04-06 AM 9:59:09 KST
869	191210_5TEx_Fr	F3MTE200	F3MTE	200ppm	27394	27420	Isoquercitrin	27444	W2489 ChB 365nm	18.012	3894	6.38	399	0.2472	ppm	200	2019-12-11 PM 4:41:54 KST	2020-04-06 AM 10:04:26 KST	Flavonol365nm	2020-04-06 AM 9:59:09 KST	Y = 1.32e+004 X + 6.30e+002
1252	191210_5TEx_Fr	F3MTE200	F3MTE	200ppm	27394	27420		27444	W2489 ChB 365nm	18.512	2575	4.22	153			200	2019-12-11 PM 4:41:54 KST	2020-04-06 AM 10:04:26 KST	Flavonol365nm	2020-04-06 AM 9:59:09 KST
1251	191210_5TEx_Fr	F3MTE200	F3MTE	200ppm	27394	27420		27444	W2489 ChB 365nm	18.989	7702	12.61	977			200	2019-12-11 PM 4:41:54 KST	2020-04-06 AM 10:04:26 KST	Flavonol365nm	2020-04-06 AM 9:59:09 KST
1250	191210_5TEx_Fr	F3MTE200	F3MTE	200ppm	27394	27420		27444	W2489 ChB 365nm	20.68	2406	3.94	211			200	2019-12-11 PM 4:41:54 KST	2020-04-06 AM 10:04:26 KST	Flavonol365nm	2020-04-06 AM 9:59:09 KST
1254	191210_5TEx_Fr	F3MTE200	F3MTE	200ppm	27394	27420		27444	W2489 ChB 365nm	22.245	945	1.55	80			200	2019-12-11 PM 4:41:54 KST	2020-04-06 AM 10:04:26 KST	Flavonol365nm	2020-04-06 AM 9:59:09 KST
925	191210_5TEx_Fr	F3MTE200	F3MTE	200ppm	27394	27420	Myricetin	27444	W2489 ChB 365nm	24.373	729	1.19	78	0.0153	ppm	200	2019-12-11 PM 4:41:54 KST	2020-04-06 AM 10:04:26 KST	Flavonol365nm	2020-04-06 AM 9:59:09 KST	Y = 3.06e+004 X + 2.60e+002
1257	191210_5TEx_Fr	F3MTE200	F3MTE	200ppm	27394	27420		27444	W2489 ChB 365nm	25.825	4757	7.79	62			200	2019-12-11 PM 4:41:54 KST	2020-04-06 AM 10:04:26 KST	Flavonol365nm	2020-04-06 AM 9:59:09 KST
839	191210_5TEx_Fr	F3MTE200	F3MTE	200ppm	27394	27420	Apigenin	27444	W2489 ChB 365nm	40.523	1646	2.7	41	0.05	ppm	200	2019-12-11 PM 4:41:54 KST	2020-04-06 AM 10:04:26 KST	Flavonol365nm	2020-04-06 AM 9:59:09 KST	Y = 1.77e+004 X + 7.60e+002
1268	191210_5TEx_Fr	F3MTE200	F3MTE	200ppm	27394	27445		27469	W2489 ChB 365nm	15.651	8443	14.1	771			200	2019-12-11 PM 5:32:43 KST	2020-04-06 AM 10:04:26 KST	Flavonol365nm	2020-04-06 AM 9:59:09 KST
1267	191210_5TEx_Fr	F3MTE200	F3MTE	200ppm	27394	27445		27469	W2489 ChB 365nm	16.147	558	0.93	54			200	2019-12-11 PM 5:32:43 KST	2020-04-06 AM 10:04:26 KST	Flavonol365nm	2020-04-06 AM 9:59:09 KST
1266	191210_5TEx_Fr	F3MTE200	F3MTE	200ppm	27394	27445		27469	W2489 ChB 365nm	16.469	1591	2.66	95			200	2019-12-11 PM 5:32:43 KST	2020-04-06 AM 10:04:26 KST	Flavonol365nm	2020-04-06 AM 9:59:09 KST
1015	191210_5TEx_Fr	F3MTE200	F3MTE	200ppm	27394	27445	Rutin	27469	W2489 ChB 365nm	16.753	3164	5.28	263	0.2519	ppm	200	2019-12-11 PM 5:32:43 KST	2020-04-06 AM 10:04:26 KST	Flavonol365nm	2020-04-06 AM 9:59:09 KST	Y = 1.05e+004 X + 5.07e+002
1265	191210_5TEx_Fr	F3MTE200	F3MTE	200ppm	27394	27445		27469	W2489 ChB 365nm	17.183	852	1.42	105			200	2019-12-11 PM 5:32:43 KST	2020-04-06 AM 10:04:26 KST	Flavonol365nm	2020-04-06 AM 9:59:09 KST
1264	191210_5TEx_Fr	F3MTE200	F3MTE	200ppm	27394	27445		27469	W2489 ChB 365nm	17.503	23383	39.04	2485			200	2019-12-11 PM 5:32:43 KST	2020-04-06 AM 10:04:26 KST	Flavonol365nm	2020-04-06 AM 9:59:09 KST
870	191210_5TEx_Fr	F3MTE200	F3MTE	200ppm	27394	27445	Isoquercitrin	27469	W2489 ChB 365nm	18.024	4012	6.7	439	0.2562	ppm	200	2019-12-11 PM 5:32:43 KST	2020-04-06 AM 10:04:26 KST	Flavonol365nm	2020-04-06 AM 9:59:09 KST	Y = 1.32e+004 X + 6.30e+002
1263	191210_5TEx_Fr	F3MTE200	F3MTE	200ppm	27394	27445		27469	W2489 ChB 365nm	18.557	2777	4.64	172			200	2019-12-11 PM 5:32:43 KST	2020-04-06 AM 10:04:26 KST	Flavonol365nm	2020-04-06 AM 9:59:09 KST
1262	191210_5TEx_Fr	F3MTE200	F3MTE	200ppm	27394	27445		27469	W2489 ChB 365nm	18.998	7202	12.03	996			200	2019-12-11 PM 5:32:43 KST	2020-04-06 AM 10:04:26 KST	Flavonol365nm	2020-04-06 AM 9:59:09 KST
1261	191210_5TEx_Fr	F3MTE200	F3MTE	200ppm	27394	27445		27469	W2489 ChB 365nm	19.245	593	0.99	77			200	2019-12-11 PM 5:32:43 KST	2020-04-06 AM 10:04:26 KST	Flavonol365nm	2020-04-06 AM 9:59:09 KST
1260	191210_5TEx_Fr	F3MTE200	F3MTE	200ppm	27394	27445		27469	W2489 ChB 365nm	20.696	2654	4.43	223			200	2019-12-11 PM 5:32:43 KST	2020-04-06 AM 10:04:26 KST	Flavonol365nm	2020-04-06 AM 9:59:09 KST
1259	191210_5TEx_Fr	F3MTE200	F3MTE	200ppm	27394	27445		27469	W2489 ChB 365nm	22.253	816	1.36	71			200	2019-12-11 PM 5:32:43 KST	2020-04-06 AM 10:04:26 KST	Flavonol365nm	2020-04-06 AM 9:59:09 KST
926	191210_5TEx_Fr	F3MTE200	F3MTE	200ppm	27394	27445	Myricetin	27469	W2489 ChB 365nm	24.421	749	1.25	92	0.016	ppm	200	2019-12-11 PM 5:32:43 KST	2020-04-06 AM 10:04:26 KST	Flavonol365nm	2020-04-06 AM 9:59:09 KST	Y = 3.06e+004 X + 2.60e+002
1269	191210_5TEx_Fr	F3MTE200	F3MTE	200ppm	27394	27445		27469	W2489 ChB 365nm	25.097	316	0.53	38			200	2019-12-11 PM 5:32:43 KST	2020-04-06 AM 10:04:26 KST	Flavonol365nm	2020-04-06 AM 9:59:09 KST
1271	191210_5TEx_Fr	F3MTE200	F3MTE	200ppm	27394	27445		27469	W2489 ChB 365nm	25.562	504	0.84	40			200	2019-12-11 PM 5:32:43 KST	2020-04-06 AM 10:04:26 KST	Flavonol365nm	2020-04-06 AM 9:59:09 KST
1270	191210_5TEx_Fr	F3MTE200	F3MTE	200ppm	27394	27445		27469	W2489 ChB 365nm	32.239	864	1.44	69			200	2019-12-11 PM 5:32:43 KST	2020-04-06 AM 10:04:26 KST	Flavonol365nm	2020-04-06 AM 9:59:09 KST
970	191210_5TEx_Fr	F3MTE200	F3MTE	200ppm	27394	27445	Quercetin	27469	W2489 ChB 365nm	32.72	1410	2.35	76	0.0396	ppm	200	2019-12-11 PM 5:32:43 KST	2020-04-06 AM 10:04:26 KST	Flavonol365nm	2020-04-06 AM 9:59:09 KST	Y = 2.59e+004 X + 3.85e+002
1190	191210_5TEx_Fr	F3MTE50	F3MTE	50ppm	27242	27243		27267	W2489 ChB 365nm	15.669	2403	13	215			50	2019-12-11 AM 10:46:03 KST	2020-04-06 AM 10:04:25 KST	Flavonol365nm	2020-04-06 AM 9:59:09 KST
1007	191210_5TEx_Fr	F3MTE50	F3MTE	50ppm	27242	27243	Rutin	27267	W2489 ChB 365nm	16.832	715	3.87	64	0.0197	ppm	50	2019-12-11 AM 10:46:03 KST	2020-04-06 AM 10:04:25 KST	Flavonol365nm	2020-04-06 AM 9:59:09 KST	Y = 1.05e+004 X + 5.07e+002
1191	191210_5TEx_Fr	F3MTE50	F3MTE	50ppm	27242	27243		27267	W2489 ChB 365nm	16.979	321	1.74	50			50	2019-12-11 AM 10:46:03 KST	2020-04-06 AM 10:04:25 KST	Flavonol365nm	2020-04-06 AM 9:59:09 KST
1200	191210_5TEx_Fr	F3MTE50	F3MTE	50ppm	27242	27243		27267	W2489 ChB 365nm	17.175	416	2.25	55			50	2019-12-11 AM 10:46:03 KST	2020-04-06 AM 10:04:25 KST	Flavonol365nm	2020-04-06 AM 9:59:09 KST
1199	191210_5TEx_Fr	F3MTE50	F3MTE	50ppm	27242	27243		27267	W2489 ChB 365nm	17.533	6372	34.48	661			50	2019-12-11 AM 10:46:03 KST	2020-04-06 AM 10:04:25 KST	Flavonol365nm	2020-04-06 AM 9:59:09 KST
862	191210_5TEx_Fr	F3MTE50	F3MTE	50ppm	27242	27243	Isoquercitrin	27267	W2489 ChB 365nm	18.063	1019	5.51	131	0.0295	ppm	50	2019-12-11 AM 10:46:03 KST	2020-04-06 AM 10:04:25 KST	Flavonol365nm	2020-04-06 AM 9:59:09 KST	Y = 1.32e+004 X + 6.30e+002
1198	191210_5TEx_Fr	F3MTE50	F3MTE	50ppm	27242	27243		27267	W2489 ChB 365nm	18.61	902	4.88	57			50	2019-12-11 AM 10:46:03 KST	2020-04-06 AM 10:04:25 KST	Flavonol365nm	2020-04-06 AM 9:59:09 KST
1197	191210_5TEx_Fr	F3MTE50	F3MTE	50ppm	27242	27243		27267	W2489 ChB 365nm	19.033	2055	11.12	258			50	2019-12-11 AM 10:46:03 KST	2020-04-06 AM 10:04:25 KST	Flavonol365nm	2020-04-06 AM 9:59:09 KST
1196	191210_5TEx_Fr	F3MTE50	F3MTE	50ppm	27242	27243		27267	W2489 ChB 365nm	19.274	748	4.05	50			50	2019-12-11 AM 10:46:03 KST	2020-04-06 AM 10:04:25 KST	Flavonol365nm	2020-04-06 AM 9:59:09 KST
1195	191210_5TEx_Fr	F3MTE50	F3MTE	50ppm	27242	27243		27267	W2489 ChB 365nm	20.404	1283	6.94	41			50	2019-12-11 AM 10:46:03 KST	2020-04-06 AM 10:04:25 KST	Flavonol365nm	2020-04-06 AM 9:59:09 KST
1194	191210_5TEx_Fr	F3MTE50	F3MTE	50ppm	27242	27243		27267	W2489 ChB 365nm	20.738	940	5.09	65			50	2019-12-11 AM 10:46:03 KST	2020-04-06 AM 10:04:25 KST	Flavonol365nm	2020-04-06 AM 9:59:09 KST
1193	191210_5TEx_Fr	F3MTE50	F3MTE	50ppm	27242	27243		27267	W2489 ChB 365nm	21.193	668	3.62	40			50	2019-12-11 AM 10:46:03 KST	2020-04-06 AM 10:04:25 KST	Flavonol365nm	2020-04-06 AM 9:59:09 KST
1192	191210_5TEx_Fr	F3MTE50	F3MTE	50ppm	27242	27243		27267	W2489 ChB 365nm	22.292	639	3.46	57			50	2019-12-11 AM 10:46:03 KST	2020-04-06 AM 10:04:25 KST	Flavonol365nm	2020-04-06 AM 9:59:09 KST
1201	191210_5TEx_Fr	F3MTE50	F3MTE	50ppm	27242	27268		27292	W2489 ChB 365nm	15.68	2314	12.8	204			50	2019-12-11 AM 11:36:53 KST	2020-04-06 AM 10:04:25 KST	Flavonol365nm	2020-04-06 AM 9:59:09 KST
1008	191210_5TEx_Fr	F3MTE50	F3MTE	50ppm	27242	27268	Rutin	27292	W2489 ChB 365nm	16.758	330	1.83	51		ppm	50	2019-12-11 AM 11:36:53 KST	2020-04-06 AM 10:04:25 KST	Flavonol365nm	2020-04-06 AM 9:59:09 KST	Y = 1.05e+004 X + 5.07e+002
1203	191210_5TEx_Fr	F3MTE50	F3MTE	50ppm	27242	27268		27292	W2489 ChB 365nm	17.526	6922	38.3	656			50	2019-12-11 AM 11:36:53 KST	2020-04-06 AM 10:04:25 KST	Flavonol365nm	2020-04-06 AM 9:59:09 KST
863	191210_5TEx_Fr	F3MTE50	F3MTE	50ppm	27242	27268	Isoquercitrin	27292	W2489 ChB 365nm	18.042	1265	7	125	0.0481	ppm	50	2019-12-11 AM 11:36:53 KST	2020-04-06 AM 10:04:25 KST	Flavonol365nm	2020-04-06 AM 9:59:09 KST	Y = 1.32e+004 X + 6.30e+002
1204	191210_5TEx_Fr	F3MTE50	F3MTE	50ppm	27242	27268		27292	W2489 ChB 365nm	18.567	759	4.2	56			50	2019-12-11 AM 11:36:53 KST	2020-04-06 AM 10:04:25 KST	Flavonol365nm	2020-04-06 AM 9:59:09 KST
1205	191210_5TEx_Fr	F3MTE50	F3MTE	50ppm	27242	27268		27292	W2489 ChB 365nm	18.775	361	2	41			50	2019-12-11 AM 11:36:53 KST	2020-04-06 AM 10:04:25 KST	Flavonol365nm	2020-04-06 AM 9:59:09 KST
1207	191210_5TEx_Fr	F3MTE50	F3MTE	50ppm	27242	27268		27292	W2489 ChB 365nm	19.023	1985	10.98	257			50	2019-12-11 AM 11:36:53 KST	2020-04-06 AM 10:04:25 KST	Flavonol365nm	2020-04-06 AM 9:59:09 KST
1202	191210_5TEx_Fr	F3MTE50	F3MTE	50ppm	27242	27268		27292	W2489 ChB 365nm	31.717	859	4.75	49			50	2019-12-11 AM 11:36:53 KST	2020-04-06 AM 10:04:25 KST	Flavonol365nm	2020-04-06 AM 9:59:09 KST
969	191210_5TEx_Fr	F3MTE50	F3MTE	50ppm	27242	27268	Quercetin	27292	W2489 ChB 365nm	32.928	1399	7.74	44	0.0392	ppm	50	2019-12-11 AM 11:36:53 KST	2020-04-06 AM 10:04:25 KST	Flavonol365nm	2020-04-06 AM 9:59:09 KST	Y = 2.59e+004 X + 3.85e+002
838	191210_5TEx_Fr	F3MTE50	F3MTE	50ppm	27242	27268	Apigenin	27292	W2489 ChB 365nm	41.475	748	4.14	38		ppm	50	2019-12-11 AM 11:36:53 KST	2020-04-06 AM 10:04:25 KST	Flavonol365nm	2020-04-06 AM 9:59:09 KST	Y = 1.77e+004 X + 7.60e+002
1206	191210_5TEx_Fr	F3MTE50	F3MTE	50ppm	27242	27268		27292	W2489 ChB 365nm	44.253	1130	6.26	48			50	2019-12-11 AM 11:36:53 KST	2020-04-06 AM 10:04:25 KST	Flavonol365nm	2020-04-06 AM 9:59:09 KST
1209	191210_5TEx_Fr	F3MTE50	F3MTE	50ppm	27242	27293		27317	W2489 ChB 365nm	15.648	1604	11.6	169			50	2019-12-11 PM 12:27:42 KST	2020-04-06 AM 10:04:25 KST	Flavonol365nm	2020-04-06 AM 9:59:09 KST
1009	191210_5TEx_Fr	F3MTE50	F3MTE	50ppm	27242	27293	Rutin	27317	W2489 ChB 365nm	16.736	1363	9.85	67	0.0811	ppm	50	2019-12-11 PM 12:27:42 KST	2020-04-06 AM 10:04:25 KST	Flavonol365nm	2020-04-06 AM 9:59:09 KST	Y = 1.05e+004 X + 5.07e+002
1210	191210_5TEx_Fr	F3MTE50	F3MTE	50ppm	27242	27293		27317	W2489 ChB 365nm	17.5	6137	44.38	658			50	2019-12-11 PM 12:27:42 KST	2020-04-06 AM 10:04:25 KST	Flavonol365nm	2020-04-06 AM 9:59:09 KST
864	191210_5TEx_Fr	F3MTE50	F3MTE	50ppm	27242	27293	Isoquercitrin	27317	W2489 ChB 365nm	18.025	2253	16.29	141	0.1229	ppm	50	2019-12-11 PM 12:27:42 KST	2020-04-06 AM 10:04:25 KST	Flavonol365nm	2020-04-06 AM 9:59:09 KST	Y = 1.32e+004 X + 6.30e+002
1211	191210_5TEx_Fr	F3MTE50	F3MTE	50ppm	27242	27293		27317	W2489 ChB 365nm	18.534	718	5.19	73			50	2019-12-11 PM 12:27:42 KST	2020-04-06 AM 10:04:25 KST	Flavonol365nm	2020-04-06 AM 9:59:09 KST
1208	191210_5TEx_Fr	F3MTE50	F3MTE	50ppm	27242	27293		27317	W2489 ChB 365nm	18.996	1754	12.69	232			50	2019-12-11 PM 12:27:42 KST	2020-04-06 AM 10:04:25 KST	Flavonol365nm	2020-04-06 AM 9:59:09 KST
1409	191210_5TEx_Fr	F3PTE100	F3PTE	100ppm	27774	27775		27799	W2489 ChB 365nm	16.651	1146	5.12	129			100	2019-12-12 AM 4:34:06 KST	2020-04-06 AM 10:04:29 KST	Flavonol365nm	2020-04-06 AM 9:59:09 KST
1028	191210_5TEx_Fr	F3PTE100	F3PTE	100ppm	27774	27775	Rutin	27799	W2489 ChB 365nm	16.891	1765	7.89	118	0.1193	ppm	100	2019-12-12 AM 4:34:06 KST	2020-04-06 AM 10:04:29 KST	Flavonol365nm	2020-04-06 AM 9:59:09 KST	Y = 1.05e+004 X + 5.07e+002
1408	191210_5TEx_Fr	F3PTE100	F3PTE	100ppm	27774	27775		27799	W2489 ChB 365nm	17.408	7518	33.58	788			100	2019-12-12 AM 4:34:06 KST	2020-04-06 AM 10:04:29 KST	Flavonol365nm	2020-04-06 AM 9:59:09 KST
883	191210_5TEx_Fr	F3PTE100	F3PTE	100ppm	27774	27775	Isoquercitrin	27799	W2489 ChB 365nm	17.958	1571	7.02	182	0.0713	ppm	100	2019-12-12 AM 4:34:06 KST	2020-04-06 AM 10:04:29 KST	Flavonol365nm	2020-04-06 AM 9:59:09 KST	Y = 1.32e+004 X + 6.30e+002
1407	191210_5TEx_Fr	F3PTE100	F3PTE	100ppm	27774	27775		27799	W2489 ChB 365nm	18.478	1791	8	110			100	2019-12-12 AM 4:34:06 KST	2020-04-06 AM 10:04:29 KST	Flavonol365nm	2020-04-06 AM 9:59:09 KST
1406	191210_5TEx_Fr	F3PTE100	F3PTE	100ppm	27774	27775		27799	W2489 ChB 365nm	18.914	3029	13.53	343			100	2019-12-12 AM 4:34:06 KST	2020-04-06 AM 10:04:29 KST	Flavonol365nm	2020-04-06 AM 9:59:09 KST
1405	191210_5TEx_Fr	F3PTE100	F3PTE	100ppm	27774	27775		27799	W2489 ChB 365nm	19.141	2223	9.93	95			100	2019-12-12 AM 4:34:06 KST	2020-04-06 AM 10:04:29 KST	Flavonol365nm	2020-04-06 AM 9:59:09 KST
1410	191210_5TEx_Fr	F3PTE100	F3PTE	100ppm	27774	27775		27799	W2489 ChB 365nm	20.652	2411	10.77	97			100	2019-12-12 AM 4:34:06 KST	2020-04-06 AM 10:04:29 KST	Flavonol365nm	2020-04-06 AM 9:59:09 KST
938	191210_5TEx_Fr	F3PTE100	F3PTE	100ppm	27774	27775	Myricetin	27799	W2489 ChB 365nm	24.363	932	4.16	90	0.0219	ppm	100	2019-12-12 AM 4:34:06 KST	2020-04-06 AM 10:04:29 KST	Flavonol365nm	2020-04-06 AM 9:59:09 KST	Y = 3.06e+004 X + 2.60e+002
1411	191210_5TEx_Fr	F3PTE100	F3PTE	100ppm	27774	27800		27824	W2489 ChB 365nm	15.916	615	2.33	46			100	2019-12-12 AM 5:24:52 KST	2020-04-06 AM 10:04:29 KST	Flavonol365nm	2020-04-06 AM 9:59:09 KST
1412	191210_5TEx_Fr	F3PTE100	F3PTE	100ppm	27774	27800		27824	W2489 ChB 365nm	16.614	2120	8.03	108			100	2019-12-12 AM 5:24:52 KST	2020-04-06 AM 10:04:29 KST	Flavonol365nm	2020-04-06 AM 9:59:09 KST
1029	191210_5TEx_Fr	F3PTE100	F3PTE	100ppm	27774	27800	Rutin	27824	W2489 ChB 365nm	16.86	1738	6.58	112	0.1167	ppm	100	2019-12-12 AM 5:24:52 KST	2020-04-06 AM 10:04:29 KST	Flavonol365nm	2020-04-06 AM 9:59:09 KST	Y = 1.05e+004 X + 5.07e+002
1413	191210_5TEx_Fr	F3PTE100	F3PTE	100ppm	27774	27800		27824	W2489 ChB 365nm	17.397	7882	29.85	827			100	2019-12-12 AM 5:24:52 KST	2020-04-06 AM 10:04:29 KST	Flavonol365nm	2020-04-06 AM 9:59:09 KST
884	191210_5TEx_Fr	F3PTE100	F3PTE	100ppm	27774	27800	Isoquercitrin	27824	W2489 ChB 365nm	17.935	1717	6.5	187	0.0823	ppm	100	2019-12-12 AM 5:24:52 KST	2020-04-06 AM 10:04:29 KST	Flavonol365nm	2020-04-06 AM 9:59:09 KST	Y = 1.32e+004 X + 6.30e+002
1414	191210_5TEx_Fr	F3PTE100	F3PTE	100ppm	27774	27800		27824	W2489 ChB 365nm	18.464	2031	7.69	110			100	2019-12-12 AM 5:24:52 KST	2020-04-06 AM 10:04:29 KST	Flavonol365nm	2020-04-06 AM 9:59:09 KST
1415	191210_5TEx_Fr	F3PTE100	F3PTE	100ppm	27774	27800		27824	W2489 ChB 365nm	18.908	2620	9.92	341			100	2019-12-12 AM 5:24:52 KST	2020-04-06 AM 10:04:29 KST	Flavonol365nm	2020-04-06 AM 9:59:09 KST
1416	191210_5TEx_Fr	F3PTE100	F3PTE	100ppm	27774	27800		27824	W2489 ChB 365nm	19.12	3273	12.39	100			100	2019-12-12 AM 5:24:52 KST	2020-04-06 AM 10:04:29 KST	Flavonol365nm	2020-04-06 AM 9:59:09 KST
1417	191210_5TEx_Fr	F3PTE100	F3PTE	100ppm	27774	27800		27824	W2489 ChB 365nm	20.593	2245	8.5	121			100	2019-12-12 AM 5:24:52 KST	2020-04-06 AM 10:04:29 KST	Flavonol365nm	2020-04-06 AM 9:59:09 KST
1418	191210_5TEx_Fr	F3PTE100	F3PTE	100ppm	27774	27800		27824	W2489 ChB 365nm	20.916	694	2.63	41			100	2019-12-12 AM 5:24:52 KST	2020-04-06 AM 10:04:29 KST	Flavonol365nm	2020-04-06 AM 9:59:09 KST
939	191210_5TEx_Fr	F3PTE100	F3PTE	100ppm	27774	27800	Myricetin	27824	W2489 ChB 365nm	24.414	524	1.98	55	0.0086	ppm	100	2019-12-12 AM 5:24:52 KST	2020-04-06 AM 10:04:29 KST	Flavonol365nm	2020-04-06 AM 9:59:09 KST	Y = 3.06e+004 X + 2.60e+002
1419	191210_5TEx_Fr	F3PTE100	F3PTE	100ppm	27774	27800		27824	W2489 ChB 365nm	25.162	950	3.6	39			100	2019-12-12 AM 5:24:52 KST	2020-04-06 AM 10:04:29 KST	Flavonol365nm	2020-04-06 AM 9:59:09 KST
1423	191210_5TEx_Fr	F3PTE100	F3PTE	100ppm	27774	27825		27849	W2489 ChB 365nm	16.602	746	3.9	100			100	2019-12-12 AM 6:15:39 KST	2020-04-06 AM 10:04:29 KST	Flavonol365nm	2020-04-06 AM 9:59:09 KST
1030	191210_5TEx_Fr	F3PTE100	F3PTE	100ppm	27774	27825	Rutin	27849	W2489 ChB 365nm	16.86	1351	7.05	92	0.08	ppm	100	2019-12-12 AM 6:15:39 KST	2020-04-06 AM 10:04:29 KST	Flavonol365nm	2020-04-06 AM 9:59:09 KST	Y = 1.05e+004 X + 5.07e+002
1422	191210_5TEx_Fr	F3PTE100	F3PTE	100ppm	27774	27825		27849	W2489 ChB 365nm	17.386	7402	38.64	810			100	2019-12-12 AM 6:15:39 KST	2020-04-06 AM 10:04:29 KST	Flavonol365nm	2020-04-06 AM 9:59:09 KST
885	191210_5TEx_Fr	F3PTE100	F3PTE	100ppm	27774	27825	Isoquercitrin	27849	W2489 ChB 365nm	17.934	2026	10.57	186	0.1057	ppm	100	2019-12-12 AM 6:15:39 KST	2020-04-06 AM 10:04:29 KST	Flavonol365nm	2020-04-06 AM 9:59:09 KST	Y = 1.32e+004 X + 6.30e+002
1421	191210_5TEx_Fr	F3PTE100	F3PTE	100ppm	27774	27825		27849	W2489 ChB 365nm	18.452	841	4.39	71			100	2019-12-12 AM 6:15:39 KST	2020-04-06 AM 10:04:29 KST	Flavonol365nm	2020-04-06 AM 9:59:09 KST
1420	191210_5TEx_Fr	F3PTE100	F3PTE	100ppm	27774	27825		27849	W2489 ChB 365nm	18.891	2408	12.57	339			100	2019-12-12 AM 6:15:39 KST	2020-04-06 AM 10:04:29 KST	Flavonol365nm	2020-04-06 AM 9:59:09 KST
1424	191210_5TEx_Fr	F3PTE100	F3PTE	100ppm	27774	27825		27849	W2489 ChB 365nm	19.148	1255	6.55	82			100	2019-12-12 AM 6:15:39 KST	2020-04-06 AM 10:04:29 KST	Flavonol365nm	2020-04-06 AM 9:59:09 KST
1425	191210_5TEx_Fr	F3PTE100	F3PTE	100ppm	27774	27825		27849	W2489 ChB 365nm	20.596	1178	6.15	98			100	2019-12-12 AM 6:15:39 KST	2020-04-06 AM 10:04:29 KST	Flavonol365nm	2020-04-06 AM 9:59:09 KST
940	191210_5TEx_Fr	F3PTE100	F3PTE	100ppm	27774	27825	Myricetin	27849	W2489 ChB 365nm	24.317	798	4.16	89	0.0176	ppm	100	2019-12-12 AM 6:15:39 KST	2020-04-06 AM 10:04:29 KST	Flavonol365nm	2020-04-06 AM 9:59:09 KST	Y = 3.06e+004 X + 2.60e+002
1426	191210_5TEx_Fr	F3PTE100	F3PTE	100ppm	27774	27825		27849	W2489 ChB 365nm	44.292	1152	6.01	44			100	2019-12-12 AM 6:15:39 KST	2020-04-06 AM 10:04:29 KST	Flavonol365nm	2020-04-06 AM 9:59:09 KST
1430	191210_5TEx_Fr	F3PTE200	F3PTE	200ppm	27850	27851		27875	W2489 ChB 365nm	16.256	643	1.98	62			200	2019-12-12 AM 7:06:33 KST	2020-04-06 AM 10:04:29 KST	Flavonol365nm	2020-04-06 AM 9:59:09 KST
1429	191210_5TEx_Fr	F3PTE200	F3PTE	200ppm	27850	27851		27875	W2489 ChB 365nm	16.577	1822	5.62	200			200	2019-12-12 AM 7:06:33 KST	2020-04-06 AM 10:04:29 KST	Flavonol365nm	2020-04-06 AM 9:59:09 KST
1031	191210_5TEx_Fr	F3PTE200	F3PTE	200ppm	27850	27851	Rutin	27875	W2489 ChB 365nm	16.826	2548	7.86	168	0.1934	ppm	200	2019-12-12 AM 7:06:33 KST	2020-04-06 AM 10:04:29 KST	Flavonol365nm	2020-04-06 AM 9:59:09 KST	Y = 1.05e+004 X + 5.07e+002
1428	191210_5TEx_Fr	F3PTE200	F3PTE	200ppm	27850	27851		27875	W2489 ChB 365nm	17.357	14543	44.87	1584			200	2019-12-12 AM 7:06:33 KST	2020-04-06 AM 10:04:29 KST	Flavonol365nm	2020-04-06 AM 9:59:09 KST
886	191210_5TEx_Fr	F3PTE200	F3PTE	200ppm	27850	27851	Isoquercitrin	27875	W2489 ChB 365nm	17.912	2562	7.9	308	0.1463	ppm	200	2019-12-12 AM 7:06:33 KST	2020-04-06 AM 10:04:29 KST	Flavonol365nm	2020-04-06 AM 9:59:09 KST	Y = 1.32e+004 X + 6.30e+002
1427	191210_5TEx_Fr	F3PTE200	F3PTE	200ppm	27850	27851		27875	W2489 ChB 365nm	18.426	1700	5.25	160			200	2019-12-12 AM 7:06:33 KST	2020-04-06 AM 10:04:29 KST	Flavonol365nm	2020-04-06 AM 9:59:09 KST
1431	191210_5TEx_Fr	F3PTE200	F3PTE	200ppm	27850	27851		27875	W2489 ChB 365nm	18.87	4273	13.19	615			200	2019-12-12 AM 7:06:33 KST	2020-04-06 AM 10:04:29 KST	Flavonol365nm	2020-04-06 AM 9:59:09 KST
1433	191210_5TEx_Fr	F3PTE200	F3PTE	200ppm	27850	27851		27875	W2489 ChB 365nm	19.098	795	2.45	99			200	2019-12-12 AM 7:06:33 KST	2020-04-06 AM 10:04:29 KST	Flavonol365nm	2020-04-06 AM 9:59:09 KST
1432	191210_5TEx_Fr	F3PTE200	F3PTE	200ppm	27850	27851		27875	W2489 ChB 365nm	20.575	1929	5.95	165			200	2019-12-12 AM 7:06:33 KST	2020-04-06 AM 10:04:29 KST	Flavonol365nm	2020-04-06 AM 9:59:09 KST
941	191210_5TEx_Fr	F3PTE200	F3PTE	200ppm	27850	27851	Myricetin	27875	W2489 ChB 365nm	24.302	1593	4.92	166	0.0435	ppm	200	2019-12-12 AM 7:06:33 KST	2020-04-06 AM 10:04:29 KST	Flavonol365nm	2020-04-06 AM 9:59:09 KST	Y = 3.06e+004 X + 2.60e+002
1434	191210_5TEx_Fr	F3PTE200	F3PTE	200ppm	27850	27876		27900	W2489 ChB 365nm	16.282	668	1.47	73			200	2019-12-12 AM 7:57:22 KST	2020-04-06 AM 10:04:29 KST	Flavonol365nm	2020-04-06 AM 9:59:09 KST
1435	191210_5TEx_Fr	F3PTE200	F3PTE	200ppm	27850	27876		27900	W2489 ChB 365nm	16.586	1882	4.15	184			200	2019-12-12 AM 7:57:22 KST	2020-04-06 AM 10:04:29 KST	Flavonol365nm	2020-04-06 AM 9:59:09 KST
1032	191210_5TEx_Fr	F3PTE200	F3PTE	200ppm	27850	27876	Rutin	27900	W2489 ChB 365nm	16.848	2355	5.19	175	0.1752	ppm	200	2019-12-12 AM 7:57:22 KST	2020-04-06 AM 10:04:29 KST	Flavonol365nm	2020-04-06 AM 9:59:09 KST	Y = 1.05e+004 X + 5.07e+002
1436	191210_5TEx_Fr	F3PTE200	F3PTE	200ppm	27850	27876		27900	W2489 ChB 365nm	17.38	14116	31.12	1582			200	2019-12-12 AM 7:57:22 KST	2020-04-06 AM 10:04:29 KST	Flavonol365nm	2020-04-06 AM 9:59:09 KST
887	191210_5TEx_Fr	F3PTE200	F3PTE	200ppm	27850	27876	Isoquercitrin	27900	W2489 ChB 365nm	17.925	2555	5.63	329	0.1458	ppm	200	2019-12-12 AM 7:57:22 KST	2020-04-06 AM 10:04:29 KST	Flavonol365nm	2020-04-06 AM 9:59:09 KST	Y = 1.32e+004 X + 6.30e+002
1437	191210_5TEx_Fr	F3PTE200	F3PTE	200ppm	27850	27876		27900	W2489 ChB 365nm	18.432	2278	5.02	179			200	2019-12-12 AM 7:57:22 KST	2020-04-06 AM 10:04:29 KST	Flavonol365nm	2020-04-06 AM 9:59:09 KST
1443	191210_5TEx_Fr	F3PTE200	F3PTE	200ppm	27850	27876		27900	W2489 ChB 365nm	18.888	4534	10	628			200	2019-12-12 AM 7:57:22 KST	2020-04-06 AM 10:04:29 KST	Flavonol365nm	2020-04-06 AM 9:59:09 KST
1439	191210_5TEx_Fr	F3PTE200	F3PTE	200ppm	27850	27876		27900	W2489 ChB 365nm	19.124	1649	3.63	145			200	2019-12-12 AM 7:57:22 KST	2020-04-06 AM 10:04:29 KST	Flavonol365nm	2020-04-06 AM 9:59:09 KST
1440	191210_5TEx_Fr	F3PTE200	F3PTE	200ppm	27850	27876		27900	W2489 ChB 365nm	20.622	1642	3.62	156			200	2019-12-12 AM 7:57:22 KST	2020-04-06 AM 10:04:29 KST	Flavonol365nm	2020-04-06 AM 9:59:09 KST
1442	191210_5TEx_Fr	F3PTE200	F3PTE	200ppm	27850	27876		27900	W2489 ChB 365nm	22.121	1201	2.65	76			200	2019-12-12 AM 7:57:22 KST	2020-04-06 AM 10:04:29 KST	Flavonol365nm	2020-04-06 AM 9:59:09 KST
942	191210_5TEx_Fr	F3PTE200	F3PTE	200ppm	27850	27876	Myricetin	27900	W2489 ChB 365nm	24.332	1828	4.03	173	0.0512	ppm	200	2019-12-12 AM 7:57:22 KST	2020-04-06 AM 10:04:29 KST	Flavonol365nm	2020-04-06 AM 9:59:09 KST	Y = 3.06e+004 X + 2.60e+002
1441	191210_5TEx_Fr	F3PTE200	F3PTE	200ppm	27850	27876		27900	W2489 ChB 365nm	25.596	492	1.09	56			200	2019-12-12 AM 7:57:22 KST	2020-04-06 AM 10:04:29 KST	Flavonol365nm	2020-04-06 AM 9:59:09 KST
1438	191210_5TEx_Fr	F3PTE200	F3PTE	200ppm	27850	27876		27900	W2489 ChB 365nm	25.849	8161	17.99	69			200	2019-12-12 AM 7:57:22 KST	2020-04-06 AM 10:04:29 KST	Flavonol365nm	2020-04-06 AM 9:59:09 KST
981	191210_5TEx_Fr	F3PTE200	F3PTE	200ppm	27850	27876	Quercetin	27900	W2489 ChB 365nm	32.572	964	2.13	49	0.0224	ppm	200	2019-12-12 AM 7:57:22 KST	2020-04-06 AM 10:04:29 KST	Flavonol365nm	2020-04-06 AM 9:59:09 KST	Y = 2.59e+004 X + 3.85e+002
907	191210_5TEx_Fr	F3PTE200	F3PTE	200ppm	27850	27876	Kaempferol	27900	W2489 ChB 365nm	42.271	1038	2.29	42	0.014	ppm	200	2019-12-12 AM 7:57:22 KST	2020-04-06 AM 10:04:29 KST	Flavonol365nm	2020-04-06 AM 9:59:09 KST	Y = 2.32e+004 X + 7.14e+002
1453	191210_5TEx_Fr	F3PTE200	F3PTE	200ppm	27850	27901		27925	W2489 ChB 365nm	16.256	667	1.72	73			200	2019-12-12 AM 8:48:14 KST	2020-04-06 AM 10:04:30 KST	Flavonol365nm	2020-04-06 AM 9:59:09 KST
1454	191210_5TEx_Fr	F3PTE200	F3PTE	200ppm	27850	27901		27925	W2489 ChB 365nm	16.609	2159	5.56	214			200	2019-12-12 AM 8:48:14 KST	2020-04-06 AM 10:04:30 KST	Flavonol365nm	2020-04-06 AM 9:59:09 KST
1033	191210_5TEx_Fr	F3PTE200	F3PTE	200ppm	27850	27901	Rutin	27925	W2489 ChB 365nm	16.861	2959	7.61	181	0.2324	ppm	200	2019-12-12 AM 8:48:14 KST	2020-04-06 AM 10:04:30 KST	Flavonol365nm	2020-04-06 AM 9:59:09 KST	Y = 1.05e+004 X + 5.07e+002
1455	191210_5TEx_Fr	F3PTE200	F3PTE	200ppm	27850	27901		27925	W2489 ChB 365nm	17.377	14930	38.42	1597			200	2019-12-12 AM 8:48:14 KST	2020-04-06 AM 10:04:30 KST	Flavonol365nm	2020-04-06 AM 9:59:09 KST
888	191210_5TEx_Fr	F3PTE200	F3PTE	200ppm	27850	27901	Isoquercitrin	27925	W2489 ChB 365nm	17.931	2896	7.45	333	0.1716	ppm	200	2019-12-12 AM 8:48:14 KST	2020-04-06 AM 10:04:30 KST	Flavonol365nm	2020-04-06 AM 9:59:09 KST	Y = 1.32e+004 X + 6.30e+002
1444	191210_5TEx_Fr	F3PTE200	F3PTE	200ppm	27850	27901		27925	W2489 ChB 365nm	18.434	2114	5.44	171			200	2019-12-12 AM 8:48:14 KST	2020-04-06 AM 10:04:30 KST	Flavonol365nm	2020-04-06 AM 9:59:09 KST
1448	191210_5TEx_Fr	F3PTE200	F3PTE	200ppm	27850	27901		27925	W2489 ChB 365nm	18.891	4345	11.18	634			200	2019-12-12 AM 8:48:14 KST	2020-04-06 AM 10:04:30 KST	Flavonol365nm	2020-04-06 AM 9:59:09 KST
1446	191210_5TEx_Fr	F3PTE200	F3PTE	200ppm	27850	27901		27925	W2489 ChB 365nm	19.114	1123	2.89	124			200	2019-12-12 AM 8:48:14 KST	2020-04-06 AM 10:04:30 KST	Flavonol365nm	2020-04-06 AM 9:59:09 KST
1447	191210_5TEx_Fr	F3PTE200	F3PTE	200ppm	27850	27901		27925	W2489 ChB 365nm	20.603	2050	5.27	166			200	2019-12-12 AM 8:48:14 KST	2020-04-06 AM 10:04:30 KST	Flavonol365nm	2020-04-06 AM 9:59:09 KST
1445	191210_5TEx_Fr	F3PTE200	F3PTE	200ppm	27850	27901		27925	W2489 ChB 365nm	20.952	569	1.46	41			200	2019-12-12 AM 8:48:14 KST	2020-04-06 AM 10:04:30 KST	Flavonol365nm	2020-04-06 AM 9:59:09 KST
1449	191210_5TEx_Fr	F3PTE200	F3PTE	200ppm	27850	27901		27925	W2489 ChB 365nm	21.882	1069	2.75	48			200	2019-12-12 AM 8:48:14 KST	2020-04-06 AM 10:04:30 KST	Flavonol365nm	2020-04-06 AM 9:59:09 KST
1450	191210_5TEx_Fr	F3PTE200	F3PTE	200ppm	27850	27901		27925	W2489 ChB 365nm	22.165	1409	3.63	84			200	2019-12-12 AM 8:48:14 KST	2020-04-06 AM 10:04:30 KST	Flavonol365nm	2020-04-06 AM 9:59:09 KST
1451	191210_5TEx_Fr	F3PTE200	F3PTE	200ppm	27850	27901		27925	W2489 ChB 365nm	22.682	727	1.87	42			200	2019-12-12 AM 8:48:14 KST	2020-04-06 AM 10:04:30 KST	Flavonol365nm	2020-04-06 AM 9:59:09 KST
1452	191210_5TEx_Fr	F3PTE200	F3PTE	200ppm	27850	27901		27925	W2489 ChB 365nm	23.134	413	1.06	44			200	2019-12-12 AM 8:48:14 KST	2020-04-06 AM 10:04:30 KST	Flavonol365nm	2020-04-06 AM 9:59:09 KST
943	191210_5TEx_Fr	F3PTE200	F3PTE	200ppm	27850	27901	Myricetin	27925	W2489 ChB 365nm	24.35	1431	3.68	150	0.0382	ppm	200	2019-12-12 AM 8:48:14 KST	2020-04-06 AM 10:04:30 KST	Flavonol365nm	2020-04-06 AM 9:59:09 KST	Y = 3.06e+004 X + 2.60e+002
1025	191210_5TEx_Fr	F3PTE50	F3PTE	50ppm	27698	27699	Rutin	27723	W2489 ChB 365nm	17.408	3846	45.77	379	0.3165	ppm	50	2019-12-12 AM 2:01:40 KST	2020-04-06 AM 10:04:28 KST	Flavonol365nm	2020-04-06 AM 9:59:09 KST	Y = 1.05e+004 X + 5.07e+002
880	191210_5TEx_Fr	F3PTE50	F3PTE	50ppm	27698	27699	Isoquercitrin	27723	W2489 ChB 365nm	17.961	1659	19.74	78	0.0779	ppm	50	2019-12-12 AM 2:01:40 KST	2020-04-06 AM 10:04:28 KST	Flavonol365nm	2020-04-06 AM 9:59:09 KST	Y = 1.32e+004 X + 6.30e+002
1385	191210_5TEx_Fr	F3PTE50	F3PTE	50ppm	27698	27699		27723	W2489 ChB 365nm	18.91	894	10.64	138			50	2019-12-12 AM 2:01:40 KST	2020-04-06 AM 10:04:28 KST	Flavonol365nm	2020-04-06 AM 9:59:09 KST
1387	191210_5TEx_Fr	F3PTE50	F3PTE	50ppm	27698	27699		27723	W2489 ChB 365nm	19.641	759	9.03	36			50	2019-12-12 AM 2:01:40 KST	2020-04-06 AM 10:04:28 KST	Flavonol365nm	2020-04-06 AM 9:59:09 KST
1386	191210_5TEx_Fr	F3PTE50	F3PTE	50ppm	27698	27699		27723	W2489 ChB 365nm	23.636	404	4.8	52			50	2019-12-12 AM 2:01:40 KST	2020-04-06 AM 10:04:28 KST	Flavonol365nm	2020-04-06 AM 9:59:09 KST
936	191210_5TEx_Fr	F3PTE50	F3PTE	50ppm	27698	27699	Myricetin	27723	W2489 ChB 365nm	24.344	841	10.01	51	0.019	ppm	50	2019-12-12 AM 2:01:40 KST	2020-04-06 AM 10:04:28 KST	Flavonol365nm	2020-04-06 AM 9:59:09 KST	Y = 3.06e+004 X + 2.60e+002
1026	191210_5TEx_Fr	F3PTE50	F3PTE	50ppm	27698	27724	Rutin	27748	W2489 ChB 365nm	17.426	3363	22.76	380	0.2707	ppm	50	2019-12-12 AM 2:52:30 KST	2020-04-06 AM 10:04:28 KST	Flavonol365nm	2020-04-06 AM 9:59:09 KST	Y = 1.05e+004 X + 5.07e+002
881	191210_5TEx_Fr	F3PTE50	F3PTE	50ppm	27698	27724	Isoquercitrin	27748	W2489 ChB 365nm	17.979	449	3.04	67		ppm	50	2019-12-12 AM 2:52:30 KST	2020-04-06 AM 10:04:28 KST	Flavonol365nm	2020-04-06 AM 9:59:09 KST	Y = 1.32e+004 X + 6.30e+002
1388	191210_5TEx_Fr	F3PTE50	F3PTE	50ppm	27698	27724		27748	W2489 ChB 365nm	18.467	467	3.16	43			50	2019-12-12 AM 2:52:30 KST	2020-04-06 AM 10:04:28 KST	Flavonol365nm	2020-04-06 AM 9:59:09 KST
1389	191210_5TEx_Fr	F3PTE50	F3PTE	50ppm	27698	27724		27748	W2489 ChB 365nm	18.924	1844	12.48	159			50	2019-12-12 AM 2:52:30 KST	2020-04-06 AM 10:04:28 KST	Flavonol365nm	2020-04-06 AM 9:59:09 KST
1390	191210_5TEx_Fr	F3PTE50	F3PTE	50ppm	27698	27724		27748	W2489 ChB 365nm	20.078	1232	8.34	44			50	2019-12-12 AM 2:52:30 KST	2020-04-06 AM 10:04:28 KST	Flavonol365nm	2020-04-06 AM 9:59:09 KST
1391	191210_5TEx_Fr	F3PTE50	F3PTE	50ppm	27698	27724		27748	W2489 ChB 365nm	20.763	1136	7.69	60			50	2019-12-12 AM 2:52:30 KST	2020-04-06 AM 10:04:28 KST	Flavonol365nm	2020-04-06 AM 9:59:09 KST
1397	191210_5TEx_Fr	F3PTE50	F3PTE	50ppm	27698	27724		27748	W2489 ChB 365nm	20.961	827	5.6	45			50	2019-12-12 AM 2:52:30 KST	2020-04-06 AM 10:04:28 KST	Flavonol365nm	2020-04-06 AM 9:59:09 KST
1393	191210_5TEx_Fr	F3PTE50	F3PTE	50ppm	27698	27724		27748	W2489 ChB 365nm	21.522	1066	7.22	46			50	2019-12-12 AM 2:52:30 KST	2020-04-06 AM 10:04:28 KST	Flavonol365nm	2020-04-06 AM 9:59:09 KST
1394	191210_5TEx_Fr	F3PTE50	F3PTE	50ppm	27698	27724		27748	W2489 ChB 365nm	22.35	1359	9.2	48			50	2019-12-12 AM 2:52:30 KST	2020-04-06 AM 10:04:28 KST	Flavonol365nm	2020-04-06 AM 9:59:09 KST
937	191210_5TEx_Fr	F3PTE50	F3PTE	50ppm	27698	27724	Myricetin	27748	W2489 ChB 365nm	23.33	1091	7.38	45	0.0271	ppm	50	2019-12-12 AM 2:52:30 KST	2020-04-06 AM 10:04:28 KST	Flavonol365nm	2020-04-06 AM 9:59:09 KST	Y = 3.06e+004 X + 2.60e+002
1395	191210_5TEx_Fr	F3PTE50	F3PTE	50ppm	27698	27724		27748	W2489 ChB 365nm	23.659	283	1.92	39			50	2019-12-12 AM 2:52:30 KST	2020-04-06 AM 10:04:28 KST	Flavonol365nm	2020-04-06 AM 9:59:09 KST
1396	191210_5TEx_Fr	F3PTE50	F3PTE	50ppm	27698	27724		27748	W2489 ChB 365nm	23.816	610	4.13	38			50	2019-12-12 AM 2:52:30 KST	2020-04-06 AM 10:04:28 KST	Flavonol365nm	2020-04-06 AM 9:59:09 KST
1392	191210_5TEx_Fr	F3PTE50	F3PTE	50ppm	27698	27724		27748	W2489 ChB 365nm	24.406	1050	7.1	62			50	2019-12-12 AM 2:52:30 KST	2020-04-06 AM 10:04:28 KST	Flavonol365nm	2020-04-06 AM 9:59:09 KST
1027	191210_5TEx_Fr	F3PTE50	F3PTE	50ppm	27698	27749	Rutin	27773	W2489 ChB 365nm	16.85	1731	10.82	60	0.116	ppm	50	2019-12-12 AM 3:43:16 KST	2020-04-06 AM 10:04:28 KST	Flavonol365nm	2020-04-06 AM 9:59:09 KST	Y = 1.05e+004 X + 5.07e+002
1398	191210_5TEx_Fr	F3PTE50	F3PTE	50ppm	27698	27749		27773	W2489 ChB 365nm	17.417	3641	22.77	395			50	2019-12-12 AM 3:43:16 KST	2020-04-06 AM 10:04:28 KST	Flavonol365nm	2020-04-06 AM 9:59:09 KST
882	191210_5TEx_Fr	F3PTE50	F3PTE	50ppm	27698	27749	Isoquercitrin	27773	W2489 ChB 365nm	17.954	611	3.82	92		ppm	50	2019-12-12 AM 3:43:16 KST	2020-04-06 AM 10:04:28 KST	Flavonol365nm	2020-04-06 AM 9:59:09 KST	Y = 1.32e+004 X + 6.30e+002
1399	191210_5TEx_Fr	F3PTE50	F3PTE	50ppm	27698	27749		27773	W2489 ChB 365nm	18.181	274	1.71	37			50	2019-12-12 AM 3:43:16 KST	2020-04-06 AM 10:04:28 KST	Flavonol365nm	2020-04-06 AM 9:59:09 KST
1404	191210_5TEx_Fr	F3PTE50	F3PTE	50ppm	27698	27749		27773	W2489 ChB 365nm	18.531	725	4.53	59			50	2019-12-12 AM 3:43:16 KST	2020-04-06 AM 10:04:28 KST	Flavonol365nm	2020-04-06 AM 9:59:09 KST
1403	191210_5TEx_Fr	F3PTE50	F3PTE	50ppm	27698	27749		27773	W2489 ChB 365nm	18.927	1014	6.34	145			50	2019-12-12 AM 3:43:16 KST	2020-04-06 AM 10:04:28 KST	Flavonol365nm	2020-04-06 AM 9:59:09 KST
1402	191210_5TEx_Fr	F3PTE50	F3PTE	50ppm	27698	27749		27773	W2489 ChB 365nm	20.66	1425	8.91	61			50	2019-12-12 AM 3:43:16 KST	2020-04-06 AM 10:04:28 KST	Flavonol365nm	2020-04-06 AM 9:59:09 KST
980	191210_5TEx_Fr	F3PTE50	F3PTE	50ppm	27698	27749	Quercetin	27773	W2489 ChB 365nm	33.084	3142	19.64	59	0.1065	ppm	50	2019-12-12 AM 3:43:16 KST	2020-04-06 AM 10:04:28 KST	Flavonol365nm	2020-04-06 AM 9:59:09 KST	Y = 2.59e+004 X + 3.85e+002
906	191210_5TEx_Fr	F3PTE50	F3PTE	50ppm	27698	27749	Kaempferol	27773	W2489 ChB 365nm	43.062	603	3.77	51		ppm	50	2019-12-12 AM 3:43:16 KST	2020-04-06 AM 10:04:28 KST	Flavonol365nm	2020-04-06 AM 9:59:09 KST	Y = 2.32e+004 X + 7.14e+002
1401	191210_5TEx_Fr	F3PTE50	F3PTE	50ppm	27698	27749		27773	W2489 ChB 365nm	43.334	1639	10.25	47			50	2019-12-12 AM 3:43:16 KST	2020-04-06 AM 10:04:28 KST	Flavonol365nm	2020-04-06 AM 9:59:09 KST
1400	191210_5TEx_Fr	F3PTE50	F3PTE	50ppm	27698	27749		27773	W2489 ChB 365nm	44.678	1191	7.44	42			50	2019-12-12 AM 3:43:16 KST	2020-04-06 AM 10:04:28 KST	Flavonol365nm	2020-04-06 AM 9:59:09 KST
1141	191210_5TEx_Fr	F4BTE100	F4BTE	100ppm	27090	27091		27115	W2489 ChB 365nm	15.733	698	4.75	85			100	2019-12-11 AM 5:41:07 KST	2020-04-06 AM 10:04:23 KST	Flavonol365nm	2020-04-06 AM 9:59:09 KST
1001	191210_5TEx_Fr	F4BTE100	F4BTE	100ppm	27090	27091	Rutin	27115	W2489 ChB 365nm	17.213	369	2.51	56		ppm	100	2019-12-11 AM 5:41:07 KST	2020-04-06 AM 10:04:23 KST	Flavonol365nm	2020-04-06 AM 9:59:09 KST	Y = 1.05e+004 X + 5.07e+002
1142	191210_5TEx_Fr	F4BTE100	F4BTE	100ppm	27090	27091		27115	W2489 ChB 365nm	17.564	1886	12.82	197			100	2019-12-11 AM 5:41:07 KST	2020-04-06 AM 10:04:23 KST	Flavonol365nm	2020-04-06 AM 9:59:09 KST
856	191210_5TEx_Fr	F4BTE100	F4BTE	100ppm	27090	27091	Isoquercitrin	27115	W2489 ChB 365nm	18.175	667	4.53	54	0.0028	ppm	100	2019-12-11 AM 5:41:07 KST	2020-04-06 AM 10:04:23 KST	Flavonol365nm	2020-04-06 AM 9:59:09 KST	Y = 1.32e+004 X + 6.30e+002
1143	191210_5TEx_Fr	F4BTE100	F4BTE	100ppm	27090	27091		27115	W2489 ChB 365nm	18.443	183	1.24	35			100	2019-12-11 AM 5:41:07 KST	2020-04-06 AM 10:04:23 KST	Flavonol365nm	2020-04-06 AM 9:59:09 KST
1146	191210_5TEx_Fr	F4BTE100	F4BTE	100ppm	27090	27091		27115	W2489 ChB 365nm	18.594	516	3.51	62			100	2019-12-11 AM 5:41:07 KST	2020-04-06 AM 10:04:23 KST	Flavonol365nm	2020-04-06 AM 9:59:09 KST
1145	191210_5TEx_Fr	F4BTE100	F4BTE	100ppm	27090	27091		27115	W2489 ChB 365nm	19.067	2107	14.32	276			100	2019-12-11 AM 5:41:07 KST	2020-04-06 AM 10:04:23 KST	Flavonol365nm	2020-04-06 AM 9:59:09 KST
963	191210_5TEx_Fr	F4BTE100	F4BTE	100ppm	27090	27091	Quercetin	27115	W2489 ChB 365nm	32.441	1647	11.2	160	0.0488	ppm	100	2019-12-11 AM 5:41:07 KST	2020-04-06 AM 10:04:23 KST	Flavonol365nm	2020-04-06 AM 9:59:09 KST	Y = 2.59e+004 X + 3.85e+002
1144	191210_5TEx_Fr	F4BTE100	F4BTE	100ppm	27090	27091		27115	W2489 ChB 365nm	32.995	1601	10.88	115			100	2019-12-11 AM 5:41:07 KST	2020-04-06 AM 10:04:23 KST	Flavonol365nm	2020-04-06 AM 9:59:09 KST
1147	191210_5TEx_Fr	F4BTE100	F4BTE	100ppm	27090	27091		27115	W2489 ChB 365nm	43.727	5036	34.24	261			100	2019-12-11 AM 5:41:07 KST	2020-04-06 AM 10:04:23 KST	Flavonol365nm	2020-04-06 AM 9:59:09 KST
1148	191210_5TEx_Fr	F4BTE100	F4BTE	100ppm	27090	27116		27140	W2489 ChB 365nm	15.656	1040	6.45	83			100	2019-12-11 AM 6:31:53 KST	2020-04-06 AM 10:04:24 KST	Flavonol365nm	2020-04-06 AM 9:59:09 KST
1149	191210_5TEx_Fr	F4BTE100	F4BTE	100ppm	27090	27116		27140	W2489 ChB 365nm	16.015	600	3.72	44			100	2019-12-11 AM 6:31:53 KST	2020-04-06 AM 10:04:24 KST	Flavonol365nm	2020-04-06 AM 9:59:09 KST
1002	191210_5TEx_Fr	F4BTE100	F4BTE	100ppm	27090	27116	Rutin	27140	W2489 ChB 365nm	16.615	429	2.66	42		ppm	100	2019-12-11 AM 6:31:53 KST	2020-04-06 AM 10:04:24 KST	Flavonol365nm	2020-04-06 AM 9:59:09 KST	Y = 1.05e+004 X + 5.07e+002
857	191210_5TEx_Fr	F4BTE100	F4BTE	100ppm	27090	27116	Isoquercitrin	27140	W2489 ChB 365nm	17.515	2268	14.06	201	0.1241	ppm	100	2019-12-11 AM 6:31:53 KST	2020-04-06 AM 10:04:24 KST	Flavonol365nm	2020-04-06 AM 9:59:09 KST	Y = 1.32e+004 X + 6.30e+002
1150	191210_5TEx_Fr	F4BTE100	F4BTE	100ppm	27090	27116		27140	W2489 ChB 365nm	19.011	2059	12.77	282			100	2019-12-11 AM 6:31:53 KST	2020-04-06 AM 10:04:24 KST	Flavonol365nm	2020-04-06 AM 9:59:09 KST
919	191210_5TEx_Fr	F4BTE100	F4BTE	100ppm	27090	27116	Myricetin	27140	W2489 ChB 365nm	23.507	1960	12.16	56	0.0555	ppm	100	2019-12-11 AM 6:31:53 KST	2020-04-06 AM 10:04:24 KST	Flavonol365nm	2020-04-06 AM 9:59:09 KST	Y = 3.06e+004 X + 2.60e+002
964	191210_5TEx_Fr	F4BTE100	F4BTE	100ppm	27090	27116	Quercetin	27140	W2489 ChB 365nm	32.389	1840	11.41	146	0.0562	ppm	100	2019-12-11 AM 6:31:53 KST	2020-04-06 AM 10:04:24 KST	Flavonol365nm	2020-04-06 AM 9:59:09 KST	Y = 2.59e+004 X + 3.85e+002
1151	191210_5TEx_Fr	F4BTE100	F4BTE	100ppm	27090	27116		27140	W2489 ChB 365nm	32.942	1774	11	113			100	2019-12-11 AM 6:31:53 KST	2020-04-06 AM 10:04:24 KST	Flavonol365nm	2020-04-06 AM 9:59:09 KST
1152	191210_5TEx_Fr	F4BTE100	F4BTE	100ppm	27090	27116		27140	W2489 ChB 365nm	43.625	4158	25.78	238			100	2019-12-11 AM 6:31:53 KST	2020-04-06 AM 10:04:24 KST	Flavonol365nm	2020-04-06 AM 9:59:09 KST
1163	191210_5TEx_Fr	F4BTE100	F4BTE	100ppm	27090	27141		27165	W2489 ChB 365nm	15.723	948	3.52	79			100	2019-12-11 AM 7:22:42 KST	2020-04-06 AM 10:04:24 KST	Flavonol365nm	2020-04-06 AM 9:59:09 KST
1162	191210_5TEx_Fr	F4BTE100	F4BTE	100ppm	27090	27141		27165	W2489 ChB 365nm	16.151	576	2.14	63			100	2019-12-11 AM 7:22:42 KST	2020-04-06 AM 10:04:24 KST	Flavonol365nm	2020-04-06 AM 9:59:09 KST
1161	191210_5TEx_Fr	F4BTE100	F4BTE	100ppm	27090	27141		27165	W2489 ChB 365nm	16.308	848	3.14	69			100	2019-12-11 AM 7:22:42 KST	2020-04-06 AM 10:04:24 KST	Flavonol365nm	2020-04-06 AM 9:59:09 KST
1003	191210_5TEx_Fr	F4BTE100	F4BTE	100ppm	27090	27141	Rutin	27165	W2489 ChB 365nm	16.943	866	3.21	56	0.034	ppm	100	2019-12-11 AM 7:22:42 KST	2020-04-06 AM 10:04:24 KST	Flavonol365nm	2020-04-06 AM 9:59:09 KST	Y = 1.05e+004 X + 5.07e+002
1160	191210_5TEx_Fr	F4BTE100	F4BTE	100ppm	27090	27141		27165	W2489 ChB 365nm	17.205	622	2.31	62			100	2019-12-11 AM 7:22:42 KST	2020-04-06 AM 10:04:24 KST	Flavonol365nm	2020-04-06 AM 9:59:09 KST
1159	191210_5TEx_Fr	F4BTE100	F4BTE	100ppm	27090	27141		27165	W2489 ChB 365nm	17.544	2600	9.64	216			100	2019-12-11 AM 7:22:42 KST	2020-04-06 AM 10:04:24 KST	Flavonol365nm	2020-04-06 AM 9:59:09 KST
858	191210_5TEx_Fr	F4BTE100	F4BTE	100ppm	27090	27141	Isoquercitrin	27165	W2489 ChB 365nm	18.118	2167	8.04	82	0.1164	ppm	100	2019-12-11 AM 7:22:42 KST	2020-04-06 AM 10:04:24 KST	Flavonol365nm	2020-04-06 AM 9:59:09 KST	Y = 1.32e+004 X + 6.30e+002
1158	191210_5TEx_Fr	F4BTE100	F4BTE	100ppm	27090	27141		27165	W2489 ChB 365nm	19.039	1981	7.35	275			100	2019-12-11 AM 7:22:42 KST	2020-04-06 AM 10:04:24 KST	Flavonol365nm	2020-04-06 AM 9:59:09 KST
1153	191210_5TEx_Fr	F4BTE100	F4BTE	100ppm	27090	27141		27165	W2489 ChB 365nm	20.847	2796	10.37	56			100	2019-12-11 AM 7:22:42 KST	2020-04-06 AM 10:04:24 KST	Flavonol365nm	2020-04-06 AM 9:59:09 KST
1154	191210_5TEx_Fr	F4BTE100	F4BTE	100ppm	27090	27141		27165	W2489 ChB 365nm	22.088	1515	5.62	58			100	2019-12-11 AM 7:22:42 KST	2020-04-06 AM 10:04:24 KST	Flavonol365nm	2020-04-06 AM 9:59:09 KST
1155	191210_5TEx_Fr	F4BTE100	F4BTE	100ppm	27090	27141		27165	W2489 ChB 365nm	22.621	2146	7.96	59			100	2019-12-11 AM 7:22:42 KST	2020-04-06 AM 10:04:24 KST	Flavonol365nm	2020-04-06 AM 9:59:09 KST
920	191210_5TEx_Fr	F4BTE100	F4BTE	100ppm	27090	27141	Myricetin	27165	W2489 ChB 365nm	23.869	1702	6.31	54	0.0471	ppm	100	2019-12-11 AM 7:22:42 KST	2020-04-06 AM 10:04:24 KST	Flavonol365nm	2020-04-06 AM 9:59:09 KST	Y = 3.06e+004 X + 2.60e+002
1156	191210_5TEx_Fr	F4BTE100	F4BTE	100ppm	27090	27141		27165	W2489 ChB 365nm	32.396	1598	5.93	149			100	2019-12-11 AM 7:22:42 KST	2020-04-06 AM 10:04:24 KST	Flavonol365nm	2020-04-06 AM 9:59:09 KST
965	191210_5TEx_Fr	F4BTE100	F4BTE	100ppm	27090	27141	Quercetin	27165	W2489 ChB 365nm	32.939	1916	7.11	128	0.0592	ppm	100	2019-12-11 AM 7:22:42 KST	2020-04-06 AM 10:04:24 KST	Flavonol365nm	2020-04-06 AM 9:59:09 KST	Y = 2.59e+004 X + 3.85e+002
1157	191210_5TEx_Fr	F4BTE100	F4BTE	100ppm	27090	27141		27165	W2489 ChB 365nm	43.671	4683	17.37	242			100	2019-12-11 AM 7:22:42 KST	2020-04-06 AM 10:04:24 KST	Flavonol365nm	2020-04-06 AM 9:59:09 KST
1168	191210_5TEx_Fr	F4BTE200	F4BTE	200ppm	27166	27167		27191	W2489 ChB 365nm	15.651	1545	5.33	164			200	2019-12-11 AM 8:13:35 KST	2020-04-06 AM 10:04:24 KST	Flavonol365nm	2020-04-06 AM 9:59:09 KST
1004	191210_5TEx_Fr	F4BTE200	F4BTE	200ppm	27166	27167	Rutin	27191	W2489 ChB 365nm	17.507	3372	11.63	377	0.2716	ppm	200	2019-12-11 AM 8:13:35 KST	2020-04-06 AM 10:04:24 KST	Flavonol365nm	2020-04-06 AM 9:59:09 KST	Y = 1.05e+004 X + 5.07e+002
859	191210_5TEx_Fr	F4BTE200	F4BTE	200ppm	27166	27167	Isoquercitrin	27191	W2489 ChB 365nm	18.056	779	2.69	72	0.0113	ppm	200	2019-12-11 AM 8:13:35 KST	2020-04-06 AM 10:04:24 KST	Flavonol365nm	2020-04-06 AM 9:59:09 KST	Y = 1.32e+004 X + 6.30e+002
1169	191210_5TEx_Fr	F4BTE200	F4BTE	200ppm	27166	27167		27191	W2489 ChB 365nm	18.516	1307	4.51	90			200	2019-12-11 AM 8:13:35 KST	2020-04-06 AM 10:04:24 KST	Flavonol365nm	2020-04-06 AM 9:59:09 KST
1170	191210_5TEx_Fr	F4BTE200	F4BTE	200ppm	27166	27167		27191	W2489 ChB 365nm	19.007	4145	14.3	579			200	2019-12-11 AM 8:13:35 KST	2020-04-06 AM 10:04:24 KST	Flavonol365nm	2020-04-06 AM 9:59:09 KST
1165	191210_5TEx_Fr	F4BTE200	F4BTE	200ppm	27166	27167		27191	W2489 ChB 365nm	19.405	897	3.1	35			200	2019-12-11 AM 8:13:35 KST	2020-04-06 AM 10:04:24 KST	Flavonol365nm	2020-04-06 AM 9:59:09 KST
1164	191210_5TEx_Fr	F4BTE200	F4BTE	200ppm	27166	27167		27191	W2489 ChB 365nm	20.797	799	2.76	57			200	2019-12-11 AM 8:13:35 KST	2020-04-06 AM 10:04:24 KST	Flavonol365nm	2020-04-06 AM 9:59:09 KST
1167	191210_5TEx_Fr	F4BTE200	F4BTE	200ppm	27166	27167		27191	W2489 ChB 365nm	32.345	2945	10.16	291			200	2019-12-11 AM 8:13:35 KST	2020-04-06 AM 10:04:24 KST	Flavonol365nm	2020-04-06 AM 9:59:09 KST
966	191210_5TEx_Fr	F4BTE200	F4BTE	200ppm	27166	27167	Quercetin	27191	W2489 ChB 365nm	32.873	3088	10.65	206	0.1045	ppm	200	2019-12-11 AM 8:13:35 KST	2020-04-06 AM 10:04:24 KST	Flavonol365nm	2020-04-06 AM 9:59:09 KST	Y = 2.59e+004 X + 3.85e+002
1166	191210_5TEx_Fr	F4BTE200	F4BTE	200ppm	27166	27167		27191	W2489 ChB 365nm	43.585	10107	34.87	500			200	2019-12-11 AM 8:13:35 KST	2020-04-06 AM 10:04:24 KST	Flavonol365nm	2020-04-06 AM 9:59:09 KST
1175	191210_5TEx_Fr	F4BTE200	F4BTE	200ppm	27166	27192		27216	W2489 ChB 365nm	15.665	2295	7.23	173			200	2019-12-11 AM 9:04:22 KST	2020-04-06 AM 10:04:24 KST	Flavonol365nm	2020-04-06 AM 9:59:09 KST
1005	191210_5TEx_Fr	F4BTE200	F4BTE	200ppm	27166	27192	Rutin	27216	W2489 ChB 365nm	17.163	311	0.98	50		ppm	200	2019-12-11 AM 9:04:22 KST	2020-04-06 AM 10:04:24 KST	Flavonol365nm	2020-04-06 AM 9:59:09 KST	Y = 1.05e+004 X + 5.07e+002
1178	191210_5TEx_Fr	F4BTE200	F4BTE	200ppm	27166	27192		27216	W2489 ChB 365nm	17.512	3261	10.27	361			200	2019-12-11 AM 9:04:22 KST	2020-04-06 AM 10:04:24 KST	Flavonol365nm	2020-04-06 AM 9:59:09 KST
1177	191210_5TEx_Fr	F4BTE200	F4BTE	200ppm	27166	27192		27216	W2489 ChB 365nm	17.862	221	0.69	36			200	2019-12-11 AM 9:04:22 KST	2020-04-06 AM 10:04:24 KST	Flavonol365nm	2020-04-06 AM 9:59:09 KST
860	191210_5TEx_Fr	F4BTE200	F4BTE	200ppm	27166	27192	Isoquercitrin	27216	W2489 ChB 365nm	18.017	579	1.82	66		ppm	200	2019-12-11 AM 9:04:22 KST	2020-04-06 AM 10:04:24 KST	Flavonol365nm	2020-04-06 AM 9:59:09 KST	Y = 1.32e+004 X + 6.30e+002
1176	191210_5TEx_Fr	F4BTE200	F4BTE	200ppm	27166	27192		27216	W2489 ChB 365nm	18.549	1194	3.76	66			200	2019-12-11 AM 9:04:22 KST	2020-04-06 AM 10:04:24 KST	Flavonol365nm	2020-04-06 AM 9:59:09 KST
1171	191210_5TEx_Fr	F4BTE200	F4BTE	200ppm	27166	27192		27216	W2489 ChB 365nm	19.01	3841	12.1	563			200	2019-12-11 AM 9:04:22 KST	2020-04-06 AM 10:04:24 KST	Flavonol365nm	2020-04-06 AM 9:59:09 KST
1172	191210_5TEx_Fr	F4BTE200	F4BTE	200ppm	27166	27192		27216	W2489 ChB 365nm	20.693	1110	3.5	57			200	2019-12-11 AM 9:04:22 KST	2020-04-06 AM 10:04:24 KST	Flavonol365nm	2020-04-06 AM 9:59:09 KST
967	191210_5TEx_Fr	F4BTE200	F4BTE	200ppm	27166	27192	Quercetin	27216	W2489 ChB 365nm	32.329	3134	9.87	303	0.1062	ppm	200	2019-12-11 AM 9:04:22 KST	2020-04-06 AM 10:04:24 KST	Flavonol365nm	2020-04-06 AM 9:59:09 KST	Y = 2.59e+004 X + 3.85e+002
1173	191210_5TEx_Fr	F4BTE200	F4BTE	200ppm	27166	27192		27216	W2489 ChB 365nm	32.872	2965	9.34	200			200	2019-12-11 AM 9:04:22 KST	2020-04-06 AM 10:04:24 KST	Flavonol365nm	2020-04-06 AM 9:59:09 KST
836	191210_5TEx_Fr	F4BTE200	F4BTE	200ppm	27166	27192	Apigenin	27216	W2489 ChB 365nm	41.686	448	1.41	44		ppm	200	2019-12-11 AM 9:04:22 KST	2020-04-06 AM 10:04:24 KST	Flavonol365nm	2020-04-06 AM 9:59:09 KST	Y = 1.77e+004 X + 7.60e+002
1174	191210_5TEx_Fr	F4BTE200	F4BTE	200ppm	27166	27192		27216	W2489 ChB 365nm	43.572	11791	37.13	521			200	2019-12-11 AM 9:04:22 KST	2020-04-06 AM 10:04:24 KST	Flavonol365nm	2020-04-06 AM 9:59:09 KST
1179	191210_5TEx_Fr	F4BTE200	F4BTE	200ppm	27166	27192		27216	W2489 ChB 365nm	44.369	602	1.9	46			200	2019-12-11 AM 9:04:22 KST	2020-04-06 AM 10:04:24 KST	Flavonol365nm	2020-04-06 AM 9:59:09 KST
1180	191210_5TEx_Fr	F4BTE200	F4BTE	200ppm	27166	27217		27241	W2489 ChB 365nm	15.665	1805	6.16	155			200	2019-12-11 AM 9:55:11 KST	2020-04-06 AM 10:04:24 KST	Flavonol365nm	2020-04-06 AM 9:59:09 KST
1006	191210_5TEx_Fr	F4BTE200	F4BTE	200ppm	27166	27217	Rutin	27241	W2489 ChB 365nm	17.168	565	1.93	46	0.0055	ppm	200	2019-12-11 AM 9:55:11 KST	2020-04-06 AM 10:04:24 KST	Flavonol365nm	2020-04-06 AM 9:59:09 KST	Y = 1.05e+004 X + 5.07e+002
1181	191210_5TEx_Fr	F4BTE200	F4BTE	200ppm	27166	27217		27241	W2489 ChB 365nm	17.506	2900	9.9	345			200	2019-12-11 AM 9:55:11 KST	2020-04-06 AM 10:04:24 KST	Flavonol365nm	2020-04-06 AM 9:59:09 KST
861	191210_5TEx_Fr	F4BTE200	F4BTE	200ppm	27166	27217	Isoquercitrin	27241	W2489 ChB 365nm	18.015	602	2.05	66		ppm	200	2019-12-11 AM 9:55:11 KST	2020-04-06 AM 10:04:24 KST	Flavonol365nm	2020-04-06 AM 9:59:09 KST	Y = 1.32e+004 X + 6.30e+002
1182	191210_5TEx_Fr	F4BTE200	F4BTE	200ppm	27166	27217		27241	W2489 ChB 365nm	18.539	558	1.9	53			200	2019-12-11 AM 9:55:11 KST	2020-04-06 AM 10:04:24 KST	Flavonol365nm	2020-04-06 AM 9:59:09 KST
1183	191210_5TEx_Fr	F4BTE200	F4BTE	200ppm	27166	27217		27241	W2489 ChB 365nm	18.737	200	0.68	35			200	2019-12-11 AM 9:55:11 KST	2020-04-06 AM 10:04:24 KST	Flavonol365nm	2020-04-06 AM 9:59:09 KST
1184	191210_5TEx_Fr	F4BTE200	F4BTE	200ppm	27166	27217		27241	W2489 ChB 365nm	19.008	4038	13.78	564			200	2019-12-11 AM 9:55:11 KST	2020-04-06 AM 10:04:24 KST	Flavonol365nm	2020-04-06 AM 9:59:09 KST
1185	191210_5TEx_Fr	F4BTE200	F4BTE	200ppm	27166	27217		27241	W2489 ChB 365nm	20.83	723	2.47	64			200	2019-12-11 AM 9:55:11 KST	2020-04-06 AM 10:04:24 KST	Flavonol365nm	2020-04-06 AM 9:59:09 KST
1186	191210_5TEx_Fr	F4BTE200	F4BTE	200ppm	27166	27217		27241	W2489 ChB 365nm	21.395	296	1.01	46			200	2019-12-11 AM 9:55:11 KST	2020-04-06 AM 10:04:24 KST	Flavonol365nm	2020-04-06 AM 9:59:09 KST
1187	191210_5TEx_Fr	F4BTE200	F4BTE	200ppm	27166	27217		27241	W2489 ChB 365nm	22.257	1791	6.11	71			200	2019-12-11 AM 9:55:11 KST	2020-04-06 AM 10:04:24 KST	Flavonol365nm	2020-04-06 AM 9:59:09 KST
968	191210_5TEx_Fr	F4BTE200	F4BTE	200ppm	27166	27217	Quercetin	27241	W2489 ChB 365nm	32.337	2760	9.42	275	0.0918	ppm	200	2019-12-11 AM 9:55:11 KST	2020-04-06 AM 10:04:24 KST	Flavonol365nm	2020-04-06 AM 9:59:09 KST	Y = 2.59e+004 X + 3.85e+002
1188	191210_5TEx_Fr	F4BTE200	F4BTE	200ppm	27166	27217		27241	W2489 ChB 365nm	32.893	2426	8.28	181			200	2019-12-11 AM 9:55:11 KST	2020-04-06 AM 10:04:24 KST	Flavonol365nm	2020-04-06 AM 9:59:09 KST
837	191210_5TEx_Fr	F4BTE200	F4BTE	200ppm	27166	27217	Apigenin	27241	W2489 ChB 365nm	41.676	729	2.49	48		ppm	200	2019-12-11 AM 9:55:11 KST	2020-04-06 AM 10:04:24 KST	Flavonol365nm	2020-04-06 AM 9:59:09 KST	Y = 1.77e+004 X + 7.60e+002
1189	191210_5TEx_Fr	F4BTE200	F4BTE	200ppm	27166	27217		27241	W2489 ChB 365nm	43.578	9912	33.82	483			200	2019-12-11 AM 9:55:11 KST	2020-04-06 AM 10:04:24 KST	Flavonol365nm	2020-04-06 AM 9:59:09 KST
1127	191210_5TEx_Fr	F4BTE50	F4BTE	50ppm	27014	27015		27039	W2489 ChB 365nm	15.698	461	5.04	53			50	2019-12-11 AM 3:08:39 KST	2020-04-06 AM 10:04:23 KST	Flavonol365nm	2020-04-06 AM 9:59:09 KST
1128	191210_5TEx_Fr	F4BTE50	F4BTE	50ppm	27014	27015		27039	W2489 ChB 365nm	16.057	332	3.62	35			50	2019-12-11 AM 3:08:39 KST	2020-04-06 AM 10:04:23 KST	Flavonol365nm	2020-04-06 AM 9:59:09 KST
1129	191210_5TEx_Fr	F4BTE50	F4BTE	50ppm	27014	27015		27039	W2489 ChB 365nm	16.52	736	8.03	52			50	2019-12-11 AM 3:08:39 KST	2020-04-06 AM 10:04:23 KST	Flavonol365nm	2020-04-06 AM 9:59:09 KST
1000	191210_5TEx_Fr	F4BTE50	F4BTE	50ppm	27014	27015	Rutin	27039	W2489 ChB 365nm	16.894	398	4.35	47		ppm	50	2019-12-11 AM 3:08:39 KST	2020-04-06 AM 10:04:23 KST	Flavonol365nm	2020-04-06 AM 9:59:09 KST	Y = 1.05e+004 X + 5.07e+002
853	191210_5TEx_Fr	F4BTE50	F4BTE	50ppm	27014	27015	Isoquercitrin	27039	W2489 ChB 365nm	17.54	692	7.56	67	0.0047	ppm	50	2019-12-11 AM 3:08:39 KST	2020-04-06 AM 10:04:23 KST	Flavonol365nm	2020-04-06 AM 9:59:09 KST	Y = 1.32e+004 X + 6.30e+002
1130	191210_5TEx_Fr	F4BTE50	F4BTE	50ppm	27014	27015		27039	W2489 ChB 365nm	19.024	790	8.63	122			50	2019-12-11 AM 3:08:39 KST	2020-04-06 AM 10:04:23 KST	Flavonol365nm	2020-04-06 AM 9:59:09 KST
1131	191210_5TEx_Fr	F4BTE50	F4BTE	50ppm	27014	27015		27039	W2489 ChB 365nm	19.525	469	5.12	36			50	2019-12-11 AM 3:08:39 KST	2020-04-06 AM 10:04:23 KST	Flavonol365nm	2020-04-06 AM 9:59:09 KST
1133	191210_5TEx_Fr	F4BTE50	F4BTE	50ppm	27014	27015		27039	W2489 ChB 365nm	32.38	968	10.57	90			50	2019-12-11 AM 3:08:39 KST	2020-04-06 AM 10:04:23 KST	Flavonol365nm	2020-04-06 AM 9:59:09 KST
960	191210_5TEx_Fr	F4BTE50	F4BTE	50ppm	27014	27015	Quercetin	27039	W2489 ChB 365nm	32.85	1170	12.77	72	0.0303	ppm	50	2019-12-11 AM 3:08:39 KST	2020-04-06 AM 10:04:23 KST	Flavonol365nm	2020-04-06 AM 9:59:09 KST	Y = 2.59e+004 X + 3.85e+002
1132	191210_5TEx_Fr	F4BTE50	F4BTE	50ppm	27014	27015		27039	W2489 ChB 365nm	43.623	3143	34.32	134			50	2019-12-11 AM 3:08:39 KST	2020-04-06 AM 10:04:23 KST	Flavonol365nm	2020-04-06 AM 9:59:09 KST
854	191210_5TEx_Fr	F4BTE50	F4BTE	50ppm	27014	27040	Isoquercitrin	27064	W2489 ChB 365nm	17.535	767	13.58	97	0.0103	ppm	50	2019-12-11 AM 3:59:25 KST	2020-04-06 AM 10:04:23 KST	Flavonol365nm	2020-04-06 AM 9:59:09 KST	Y = 1.32e+004 X + 6.30e+002
1135	191210_5TEx_Fr	F4BTE50	F4BTE	50ppm	27014	27040		27064	W2489 ChB 365nm	19.009	1489	26.38	165			50	2019-12-11 AM 3:59:25 KST	2020-04-06 AM 10:04:23 KST	Flavonol365nm	2020-04-06 AM 9:59:09 KST
961	191210_5TEx_Fr	F4BTE50	F4BTE	50ppm	27014	27040	Quercetin	27064	W2489 ChB 365nm	32.32	977	17.3	90	0.0229	ppm	50	2019-12-11 AM 3:59:25 KST	2020-04-06 AM 10:04:23 KST	Flavonol365nm	2020-04-06 AM 9:59:09 KST	Y = 2.59e+004 X + 3.85e+002
1134	191210_5TEx_Fr	F4BTE50	F4BTE	50ppm	27014	27040		27064	W2489 ChB 365nm	32.874	878	15.54	72			50	2019-12-11 AM 3:59:25 KST	2020-04-06 AM 10:04:23 KST	Flavonol365nm	2020-04-06 AM 9:59:09 KST
1136	191210_5TEx_Fr	F4BTE50	F4BTE	50ppm	27014	27040		27064	W2489 ChB 365nm	43.625	1536	27.2	92			50	2019-12-11 AM 3:59:25 KST	2020-04-06 AM 10:04:23 KST	Flavonol365nm	2020-04-06 AM 9:59:09 KST
1137	191210_5TEx_Fr	F4BTE50	F4BTE	50ppm	27014	27065		27089	W2489 ChB 365nm	15.734	768	7.99	63			50	2019-12-11 AM 4:50:14 KST	2020-04-06 AM 10:04:23 KST	Flavonol365nm	2020-04-06 AM 9:59:09 KST
855	191210_5TEx_Fr	F4BTE50	F4BTE	50ppm	27014	27065	Isoquercitrin	27089	W2489 ChB 365nm	17.532	2809	29.24	110	0.1651	ppm	50	2019-12-11 AM 4:50:14 KST	2020-04-06 AM 10:04:23 KST	Flavonol365nm	2020-04-06 AM 9:59:09 KST	Y = 1.32e+004 X + 6.30e+002
1140	191210_5TEx_Fr	F4BTE50	F4BTE	50ppm	27014	27065		27089	W2489 ChB 365nm	19.023	1209	12.58	142			50	2019-12-11 AM 4:50:14 KST	2020-04-06 AM 10:04:23 KST	Flavonol365nm	2020-04-06 AM 9:59:09 KST
962	191210_5TEx_Fr	F4BTE50	F4BTE	50ppm	27014	27065	Quercetin	27089	W2489 ChB 365nm	32.424	649	6.76	76	0.0102	ppm	50	2019-12-11 AM 4:50:14 KST	2020-04-06 AM 10:04:23 KST	Flavonol365nm	2020-04-06 AM 9:59:09 KST	Y = 2.59e+004 X + 3.85e+002
1139	191210_5TEx_Fr	F4BTE50	F4BTE	50ppm	27014	27065		27089	W2489 ChB 365nm	40.162	521	5.42	44			50	2019-12-11 AM 4:50:14 KST	2020-04-06 AM 10:04:23 KST	Flavonol365nm	2020-04-06 AM 9:59:09 KST
835	191210_5TEx_Fr	F4BTE50	F4BTE	50ppm	27014	27065	Apigenin	27089	W2489 ChB 365nm	40.89	1224	12.74	47	0.0262	ppm	50	2019-12-11 AM 4:50:14 KST	2020-04-06 AM 10:04:23 KST	Flavonol365nm	2020-04-06 AM 9:59:09 KST	Y = 1.77e+004 X + 7.60e+002
1138	191210_5TEx_Fr	F4BTE50	F4BTE	50ppm	27014	27065		27089	W2489 ChB 365nm	43.675	2427	25.26	136			50	2019-12-11 AM 4:50:14 KST	2020-04-06 AM 10:04:23 KST	Flavonol365nm	2020-04-06 AM 9:59:09 KST
453	191206_5TEx_Fr	F4CoGTE100	F4CoG	100ppm	26378	26379	Rutin	26403	W2489 ChB 365nm	16.866	1777	3.72	149	0.1204	ppm	100	2019-12-09 PM 6:46:41 KST	2020-04-06 AM 10:04:10 KST	Flavonol365nm	2020-04-06 AM 9:59:09 KST	Y = 1.05e+004 X + 5.07e+002
567	191206_5TEx_Fr	F4CoGTE100	F4CoG	100ppm	26378	26379		26403	W2489 ChB 365nm	17.28	8331	17.45	898			100	2019-12-09 PM 6:46:41 KST	2020-04-06 AM 10:04:10 KST	Flavonol365nm	2020-04-06 AM 9:59:09 KST
390	191206_5TEx_Fr	F4CoGTE100	F4CoG	100ppm	26378	26379	Isoquercitrin	26403	W2489 ChB 365nm	17.845	3039	6.37	306	0.1824	ppm	100	2019-12-09 PM 6:46:41 KST	2020-04-06 AM 10:04:10 KST	Flavonol365nm	2020-04-06 AM 9:59:09 KST	Y = 1.32e+004 X + 6.30e+002
568	191206_5TEx_Fr	F4CoGTE100	F4CoG	100ppm	26378	26379		26403	W2489 ChB 365nm	18.366	2477	5.19	273			100	2019-12-09 PM 6:46:41 KST	2020-04-06 AM 10:04:10 KST	Flavonol365nm	2020-04-06 AM 9:59:09 KST
565	191206_5TEx_Fr	F4CoGTE100	F4CoG	100ppm	26378	26379		26403	W2489 ChB 365nm	18.809	3951	8.28	555			100	2019-12-09 PM 6:46:41 KST	2020-04-06 AM 10:04:10 KST	Flavonol365nm	2020-04-06 AM 9:59:09 KST
564	191206_5TEx_Fr	F4CoGTE100	F4CoG	100ppm	26378	26379		26403	W2489 ChB 365nm	19.197	1811	3.79	94			100	2019-12-09 PM 6:46:41 KST	2020-04-06 AM 10:04:10 KST	Flavonol365nm	2020-04-06 AM 9:59:09 KST
563	191206_5TEx_Fr	F4CoGTE100	F4CoG	100ppm	26378	26379		26403	W2489 ChB 365nm	19.968	819	1.72	51			100	2019-12-09 PM 6:46:41 KST	2020-04-06 AM 10:04:10 KST	Flavonol365nm	2020-04-06 AM 9:59:09 KST
566	191206_5TEx_Fr	F4CoGTE100	F4CoG	100ppm	26378	26379		26403	W2489 ChB 365nm	20.508	2724	5.71	196			100	2019-12-09 PM 6:46:41 KST	2020-04-06 AM 10:04:10 KST	Flavonol365nm	2020-04-06 AM 9:59:09 KST
560	191206_5TEx_Fr	F4CoGTE100	F4CoG	100ppm	26378	26379		26403	W2489 ChB 365nm	20.768	766	1.61	46			100	2019-12-09 PM 6:46:41 KST	2020-04-06 AM 10:04:10 KST	Flavonol365nm	2020-04-06 AM 9:59:09 KST
559	191206_5TEx_Fr	F4CoGTE100	F4CoG	100ppm	26378	26379		26403	W2489 ChB 365nm	22.008	1168	2.45	77			100	2019-12-09 PM 6:46:41 KST	2020-04-06 AM 10:04:10 KST	Flavonol365nm	2020-04-06 AM 9:59:09 KST
558	191206_5TEx_Fr	F4CoGTE100	F4CoG	100ppm	26378	26379		26403	W2489 ChB 365nm	25.276	288	0.6	44			100	2019-12-09 PM 6:46:41 KST	2020-04-06 AM 10:04:10 KST	Flavonol365nm	2020-04-06 AM 9:59:09 KST
561	191206_5TEx_Fr	F4CoGTE100	F4CoG	100ppm	26378	26379		26403	W2489 ChB 365nm	25.702	621	1.3	50			100	2019-12-09 PM 6:46:41 KST	2020-04-06 AM 10:04:10 KST	Flavonol365nm	2020-04-06 AM 9:59:09 KST
432	191206_5TEx_Fr	F4CoGTE100	F4CoG	100ppm	26378	26379	Quercetin	26403	W2489 ChB 365nm	31.979	8192	17.16	809	0.3017	ppm	100	2019-12-09 PM 6:46:41 KST	2020-04-06 AM 10:04:10 KST	Flavonol365nm	2020-04-06 AM 9:59:09 KST	Y = 2.59e+004 X + 3.85e+002
562	191206_5TEx_Fr	F4CoGTE100	F4CoG	100ppm	26378	26379		26403	W2489 ChB 365nm	32.562	5022	10.52	380			100	2019-12-09 PM 6:46:41 KST	2020-04-06 AM 10:04:10 KST	Flavonol365nm	2020-04-06 AM 9:59:09 KST
407	191206_5TEx_Fr	F4CoGTE100	F4CoG	100ppm	26378	26379	Kaempferol	26403	W2489 ChB 365nm	43.15	6750	14.14	349	0.2596	ppm	100	2019-12-09 PM 6:46:41 KST	2020-04-06 AM 10:04:10 KST	Flavonol365nm	2020-04-06 AM 9:59:09 KST	Y = 2.32e+004 X + 7.14e+002
675	191206_5TEx_Fr	F4CoGTE100	F4CoG	100ppm	26690	26691		26715	W2489 ChB 365nm	16.53	384	0.75	51			100	2019-12-10 AM 4:56:56 KST	2020-04-06 AM 10:04:12 KST	Flavonol365nm	2020-04-06 AM 9:59:09 KST
465	191206_5TEx_Fr	F4CoGTE100	F4CoG	100ppm	26690	26691	Rutin	26715	W2489 ChB 365nm	16.891	1645	3.2	152	0.1078	ppm	100	2019-12-10 AM 4:56:56 KST	2020-04-06 AM 10:04:12 KST	Flavonol365nm	2020-04-06 AM 9:59:09 KST	Y = 1.05e+004 X + 5.07e+002
676	191206_5TEx_Fr	F4CoGTE100	F4CoG	100ppm	26690	26691		26715	W2489 ChB 365nm	17.308	7629	14.85	882			100	2019-12-10 AM 4:56:56 KST	2020-04-06 AM 10:04:12 KST	Flavonol365nm	2020-04-06 AM 9:59:09 KST
402	191206_5TEx_Fr	F4CoGTE100	F4CoG	100ppm	26690	26691	Isoquercitrin	26715	W2489 ChB 365nm	17.867	2926	5.7	306	0.1739	ppm	100	2019-12-10 AM 4:56:56 KST	2020-04-06 AM 10:04:12 KST	Flavonol365nm	2020-04-06 AM 9:59:09 KST	Y = 1.32e+004 X + 6.30e+002
686	191206_5TEx_Fr	F4CoGTE100	F4CoG	100ppm	26690	26691		26715	W2489 ChB 365nm	18.395	2199	4.28	274			100	2019-12-10 AM 4:56:56 KST	2020-04-06 AM 10:04:12 KST	Flavonol365nm	2020-04-06 AM 9:59:09 KST
685	191206_5TEx_Fr	F4CoGTE100	F4CoG	100ppm	26690	26691		26715	W2489 ChB 365nm	18.833	4726	9.2	549			100	2019-12-10 AM 4:56:56 KST	2020-04-06 AM 10:04:12 KST	Flavonol365nm	2020-04-06 AM 9:59:09 KST
684	191206_5TEx_Fr	F4CoGTE100	F4CoG	100ppm	26690	26691		26715	W2489 ChB 365nm	19.247	1807	3.52	75			100	2019-12-10 AM 4:56:56 KST	2020-04-06 AM 10:04:12 KST	Flavonol365nm	2020-04-06 AM 9:59:09 KST
683	191206_5TEx_Fr	F4CoGTE100	F4CoG	100ppm	26690	26691		26715	W2489 ChB 365nm	20.54	2338	4.55	180			100	2019-12-10 AM 4:56:56 KST	2020-04-06 AM 10:04:12 KST	Flavonol365nm	2020-04-06 AM 9:59:09 KST
682	191206_5TEx_Fr	F4CoGTE100	F4CoG	100ppm	26690	26691		26715	W2489 ChB 365nm	22.062	908	1.77	94			100	2019-12-10 AM 4:56:56 KST	2020-04-06 AM 10:04:12 KST	Flavonol365nm	2020-04-06 AM 9:59:09 KST
681	191206_5TEx_Fr	F4CoGTE100	F4CoG	100ppm	26690	26691		26715	W2489 ChB 365nm	22.215	2040	3.97	91			100	2019-12-10 AM 4:56:56 KST	2020-04-06 AM 10:04:12 KST	Flavonol365nm	2020-04-06 AM 9:59:09 KST
680	191206_5TEx_Fr	F4CoGTE100	F4CoG	100ppm	26690	26691		26715	W2489 ChB 365nm	23.594	1005	1.96	61			100	2019-12-10 AM 4:56:56 KST	2020-04-06 AM 10:04:12 KST	Flavonol365nm	2020-04-06 AM 9:59:09 KST
425	191206_5TEx_Fr	F4CoGTE100	F4CoG	100ppm	26690	26691	Myricetin	26715	W2489 ChB 365nm	24.289	1056	2.06	59	0.026	ppm	100	2019-12-10 AM 4:56:56 KST	2020-04-06 AM 10:04:12 KST	Flavonol365nm	2020-04-06 AM 9:59:09 KST	Y = 3.06e+004 X + 2.60e+002
679	191206_5TEx_Fr	F4CoGTE100	F4CoG	100ppm	26690	26691		26715	W2489 ChB 365nm	24.661	357	0.69	47			100	2019-12-10 AM 4:56:56 KST	2020-04-06 AM 10:04:12 KST	Flavonol365nm	2020-04-06 AM 9:59:09 KST
678	191206_5TEx_Fr	F4CoGTE100	F4CoG	100ppm	26690	26691		26715	W2489 ChB 365nm	24.858	304	0.59	50			100	2019-12-10 AM 4:56:56 KST	2020-04-06 AM 10:04:12 KST	Flavonol365nm	2020-04-06 AM 9:59:09 KST
441	191206_5TEx_Fr	F4CoGTE100	F4CoG	100ppm	26690	26691	Quercetin	26715	W2489 ChB 365nm	32.052	8660	16.86	828	0.3198	ppm	100	2019-12-10 AM 4:56:56 KST	2020-04-06 AM 10:04:12 KST	Flavonol365nm	2020-04-06 AM 9:59:09 KST	Y = 2.59e+004 X + 3.85e+002
677	191206_5TEx_Fr	F4CoGTE100	F4CoG	100ppm	26690	26691		26715	W2489 ChB 365nm	32.623	6212	12.09	410			100	2019-12-10 AM 4:56:56 KST	2020-04-06 AM 10:04:12 KST	Flavonol365nm	2020-04-06 AM 9:59:09 KST
412	191206_5TEx_Fr	F4CoGTE100	F4CoG	100ppm	26690	26691	Kaempferol	26715	W2489 ChB 365nm	43.247	7163	13.95	340	0.2774	ppm	100	2019-12-10 AM 4:56:56 KST	2020-04-06 AM 10:04:12 KST	Flavonol365nm	2020-04-06 AM 9:59:09 KST	Y = 2.32e+004 X + 7.14e+002
569	191206_5TEx_Fr	F4CoGTE200	F4CoG	200ppm	26404	26405		26429	W2489 ChB 365nm	16.511	801	0.84	98			200	2019-12-09 PM 7:37:31 KST	2020-04-06 AM 10:04:10 KST	Flavonol365nm	2020-04-06 AM 9:59:09 KST
454	191206_5TEx_Fr	F4CoGTE200	F4CoG	200ppm	26404	26405	Rutin	26429	W2489 ChB 365nm	16.864	3091	3.26	298	0.2449	ppm	200	2019-12-09 PM 7:37:31 KST	2020-04-06 AM 10:04:10 KST	Flavonol365nm	2020-04-06 AM 9:59:09 KST	Y = 1.05e+004 X + 5.07e+002
585	191206_5TEx_Fr	F4CoGTE200	F4CoG	200ppm	26404	26405		26429	W2489 ChB 365nm	17.287	14494	15.27	1704			200	2019-12-09 PM 7:37:31 KST	2020-04-06 AM 10:04:10 KST	Flavonol365nm	2020-04-06 AM 9:59:09 KST
391	191206_5TEx_Fr	F4CoGTE200	F4CoG	200ppm	26404	26405	Isoquercitrin	26429	W2489 ChB 365nm	17.841	4737	4.99	560	0.3111	ppm	200	2019-12-09 PM 7:37:31 KST	2020-04-06 AM 10:04:10 KST	Flavonol365nm	2020-04-06 AM 9:59:09 KST	Y = 1.32e+004 X + 6.30e+002
571	191206_5TEx_Fr	F4CoGTE200	F4CoG	200ppm	26404	26405		26429	W2489 ChB 365nm	18.374	4455	4.69	518			200	2019-12-09 PM 7:37:31 KST	2020-04-06 AM 10:04:10 KST	Flavonol365nm	2020-04-06 AM 9:59:09 KST
572	191206_5TEx_Fr	F4CoGTE200	F4CoG	200ppm	26404	26405		26429	W2489 ChB 365nm	18.811	7075	7.45	1037			200	2019-12-09 PM 7:37:31 KST	2020-04-06 AM 10:04:10 KST	Flavonol365nm	2020-04-06 AM 9:59:09 KST
573	191206_5TEx_Fr	F4CoGTE200	F4CoG	200ppm	26404	26405		26429	W2489 ChB 365nm	19.196	1906	2.01	137			200	2019-12-09 PM 7:37:31 KST	2020-04-06 AM 10:04:10 KST	Flavonol365nm	2020-04-06 AM 9:59:09 KST
574	191206_5TEx_Fr	F4CoGTE200	F4CoG	200ppm	26404	26405		26429	W2489 ChB 365nm	20.35	134	0.14	70			200	2019-12-09 PM 7:37:31 KST	2020-04-06 AM 10:04:10 KST	Flavonol365nm	2020-04-06 AM 9:59:09 KST
575	191206_5TEx_Fr	F4CoGTE200	F4CoG	200ppm	26404	26405		26429	W2489 ChB 365nm	20.501	4276	4.5	369			200	2019-12-09 PM 7:37:31 KST	2020-04-06 AM 10:04:10 KST	Flavonol365nm	2020-04-06 AM 9:59:09 KST
576	191206_5TEx_Fr	F4CoGTE200	F4CoG	200ppm	26404	26405		26429	W2489 ChB 365nm	22.022	938	0.99	104			200	2019-12-09 PM 7:37:31 KST	2020-04-06 AM 10:04:10 KST	Flavonol365nm	2020-04-06 AM 9:59:09 KST
577	191206_5TEx_Fr	F4CoGTE200	F4CoG	200ppm	26404	26405		26429	W2489 ChB 365nm	22.184	1703	1.79	142			200	2019-12-09 PM 7:37:31 KST	2020-04-06 AM 10:04:10 KST	Flavonol365nm	2020-04-06 AM 9:59:09 KST
578	191206_5TEx_Fr	F4CoGTE200	F4CoG	200ppm	26404	26405		26429	W2489 ChB 365nm	23.078	695	0.73	49			200	2019-12-09 PM 7:37:31 KST	2020-04-06 AM 10:04:10 KST	Flavonol365nm	2020-04-06 AM 9:59:09 KST
579	191206_5TEx_Fr	F4CoGTE200	F4CoG	200ppm	26404	26405		26429	W2489 ChB 365nm	23.38	490	0.52	64			200	2019-12-09 PM 7:37:31 KST	2020-04-06 AM 10:04:10 KST	Flavonol365nm	2020-04-06 AM 9:59:09 KST
419	191206_5TEx_Fr	F4CoGTE200	F4CoG	200ppm	26404	26405	Myricetin	26429	W2489 ChB 365nm	23.59	2338	2.46	112	0.0678	ppm	200	2019-12-09 PM 7:37:31 KST	2020-04-06 AM 10:04:10 KST	Flavonol365nm	2020-04-06 AM 9:59:09 KST	Y = 3.06e+004 X + 2.60e+002
580	191206_5TEx_Fr	F4CoGTE200	F4CoG	200ppm	26404	26405		26429	W2489 ChB 365nm	24.265	1383	1.46	120			200	2019-12-09 PM 7:37:31 KST	2020-04-06 AM 10:04:10 KST	Flavonol365nm	2020-04-06 AM 9:59:09 KST
581	191206_5TEx_Fr	F4CoGTE200	F4CoG	200ppm	26404	26405		26429	W2489 ChB 365nm	24.855	1072	1.13	67			200	2019-12-09 PM 7:37:31 KST	2020-04-06 AM 10:04:10 KST	Flavonol365nm	2020-04-06 AM 9:59:09 KST
582	191206_5TEx_Fr	F4CoGTE200	F4CoG	200ppm	26404	26405		26429	W2489 ChB 365nm	25.275	1783	1.88	130			200	2019-12-09 PM 7:37:31 KST	2020-04-06 AM 10:04:10 KST	Flavonol365nm	2020-04-06 AM 9:59:09 KST
583	191206_5TEx_Fr	F4CoGTE200	F4CoG	200ppm	26404	26405		26429	W2489 ChB 365nm	25.569	981	1.03	100			200	2019-12-09 PM 7:37:31 KST	2020-04-06 AM 10:04:10 KST	Flavonol365nm	2020-04-06 AM 9:59:09 KST
584	191206_5TEx_Fr	F4CoGTE200	F4CoG	200ppm	26404	26405		26429	W2489 ChB 365nm	25.711	940	0.99	102			200	2019-12-09 PM 7:37:31 KST	2020-04-06 AM 10:04:10 KST	Flavonol365nm	2020-04-06 AM 9:59:09 KST
433	191206_5TEx_Fr	F4CoGTE200	F4CoG	200ppm	26404	26405	Quercetin	26429	W2489 ChB 365nm	31.988	16721	17.62	1577	0.6313	ppm	200	2019-12-09 PM 7:37:31 KST	2020-04-06 AM 10:04:10 KST	Flavonol365nm	2020-04-06 AM 9:59:09 KST	Y = 2.59e+004 X + 3.85e+002
570	191206_5TEx_Fr	F4CoGTE200	F4CoG	200ppm	26404	26405		26429	W2489 ChB 365nm	32.578	11770	12.4	761			200	2019-12-09 PM 7:37:31 KST	2020-04-06 AM 10:04:10 KST	Flavonol365nm	2020-04-06 AM 9:59:09 KST
408	191206_5TEx_Fr	F4CoGTE200	F4CoG	200ppm	26404	26405	Kaempferol	26429	W2489 ChB 365nm	43.149	13131	13.83	662	0.5341	ppm	200	2019-12-09 PM 7:37:31 KST	2020-04-06 AM 10:04:10 KST	Flavonol365nm	2020-04-06 AM 9:59:09 KST	Y = 2.32e+004 X + 7.14e+002
687	191206_5TEx_Fr	F4CoGTE200	F4CoG	200ppm	26716	26717		26741	W2489 ChB 365nm	16.526	1167	1.3	107			200	2019-12-10 AM 5:47:50 KST	2020-04-06 AM 10:04:13 KST	Flavonol365nm	2020-04-06 AM 9:59:09 KST
466	191206_5TEx_Fr	F4CoGTE200	F4CoG	200ppm	26716	26717	Rutin	26741	W2489 ChB 365nm	16.886	2932	3.26	275	0.2299	ppm	200	2019-12-10 AM 5:47:50 KST	2020-04-06 AM 10:04:13 KST	Flavonol365nm	2020-04-06 AM 9:59:09 KST	Y = 1.05e+004 X + 5.07e+002
688	191206_5TEx_Fr	F4CoGTE200	F4CoG	200ppm	26716	26717		26741	W2489 ChB 365nm	17.312	14931	16.59	1738			200	2019-12-10 AM 5:47:50 KST	2020-04-06 AM 10:04:13 KST	Flavonol365nm	2020-04-06 AM 9:59:09 KST
403	191206_5TEx_Fr	F4CoGTE200	F4CoG	200ppm	26716	26717	Isoquercitrin	26741	W2489 ChB 365nm	17.866	5026	5.59	557	0.3329	ppm	200	2019-12-10 AM 5:47:50 KST	2020-04-06 AM 10:04:13 KST	Flavonol365nm	2020-04-06 AM 9:59:09 KST	Y = 1.32e+004 X + 6.30e+002
698	191206_5TEx_Fr	F4CoGTE200	F4CoG	200ppm	26716	26717		26741	W2489 ChB 365nm	18.405	4582	5.09	527			200	2019-12-10 AM 5:47:50 KST	2020-04-06 AM 10:04:13 KST	Flavonol365nm	2020-04-06 AM 9:59:09 KST
697	191206_5TEx_Fr	F4CoGTE200	F4CoG	200ppm	26716	26717		26741	W2489 ChB 365nm	18.838	7071	7.86	1053			200	2019-12-10 AM 5:47:50 KST	2020-04-06 AM 10:04:13 KST	Flavonol365nm	2020-04-06 AM 9:59:09 KST
696	191206_5TEx_Fr	F4CoGTE200	F4CoG	200ppm	26716	26717		26741	W2489 ChB 365nm	19.235	1586	1.76	129			200	2019-12-10 AM 5:47:50 KST	2020-04-06 AM 10:04:13 KST	Flavonol365nm	2020-04-06 AM 9:59:09 KST
695	191206_5TEx_Fr	F4CoGTE200	F4CoG	200ppm	26716	26717		26741	W2489 ChB 365nm	20.554	4405	4.9	352			200	2019-12-10 AM 5:47:50 KST	2020-04-06 AM 10:04:13 KST	Flavonol365nm	2020-04-06 AM 9:59:09 KST
694	191206_5TEx_Fr	F4CoGTE200	F4CoG	200ppm	26716	26717		26741	W2489 ChB 365nm	22.063	1084	1.21	127			200	2019-12-10 AM 5:47:50 KST	2020-04-06 AM 10:04:13 KST	Flavonol365nm	2020-04-06 AM 9:59:09 KST
699	191206_5TEx_Fr	F4CoGTE200	F4CoG	200ppm	26716	26717		26741	W2489 ChB 365nm	22.262	1840	2.04	137			200	2019-12-10 AM 5:47:50 KST	2020-04-06 AM 10:04:13 KST	Flavonol365nm	2020-04-06 AM 9:59:09 KST
692	191206_5TEx_Fr	F4CoGTE200	F4CoG	200ppm	26716	26717		26741	W2489 ChB 365nm	23.383	216	0.24	44			200	2019-12-10 AM 5:47:50 KST	2020-04-06 AM 10:04:13 KST	Flavonol365nm	2020-04-06 AM 9:59:09 KST
691	191206_5TEx_Fr	F4CoGTE200	F4CoG	200ppm	26716	26717		26741	W2489 ChB 365nm	23.612	615	0.68	65			200	2019-12-10 AM 5:47:50 KST	2020-04-06 AM 10:04:13 KST	Flavonol365nm	2020-04-06 AM 9:59:09 KST
426	191206_5TEx_Fr	F4CoGTE200	F4CoG	200ppm	26716	26717	Myricetin	26741	W2489 ChB 365nm	24.306	1109	1.23	89	0.0277	ppm	200	2019-12-10 AM 5:47:50 KST	2020-04-06 AM 10:04:13 KST	Flavonol365nm	2020-04-06 AM 9:59:09 KST	Y = 3.06e+004 X + 2.60e+002
690	191206_5TEx_Fr	F4CoGTE200	F4CoG	200ppm	26716	26717		26741	W2489 ChB 365nm	25.354	1179	1.31	90			200	2019-12-10 AM 5:47:50 KST	2020-04-06 AM 10:04:13 KST	Flavonol365nm	2020-04-06 AM 9:59:09 KST
689	191206_5TEx_Fr	F4CoGTE200	F4CoG	200ppm	26716	26717		26741	W2489 ChB 365nm	25.598	758	0.84	60			200	2019-12-10 AM 5:47:50 KST	2020-04-06 AM 10:04:13 KST	Flavonol365nm	2020-04-06 AM 9:59:09 KST
442	191206_5TEx_Fr	F4CoGTE200	F4CoG	200ppm	26716	26717	Quercetin	26741	W2489 ChB 365nm	32.058	16909	18.79	1614	0.6385	ppm	200	2019-12-10 AM 5:47:50 KST	2020-04-06 AM 10:04:13 KST	Flavonol365nm	2020-04-06 AM 9:59:09 KST	Y = 2.59e+004 X + 3.85e+002
693	191206_5TEx_Fr	F4CoGTE200	F4CoG	200ppm	26716	26717		26741	W2489 ChB 365nm	32.64	11474	12.75	760			200	2019-12-10 AM 5:47:50 KST	2020-04-06 AM 10:04:13 KST	Flavonol365nm	2020-04-06 AM 9:59:09 KST
413	191206_5TEx_Fr	F4CoGTE200	F4CoG	200ppm	26716	26717	Kaempferol	26741	W2489 ChB 365nm	43.245	13095	14.55	647	0.5326	ppm	200	2019-12-10 AM 5:47:50 KST	2020-04-06 AM 10:04:13 KST	Flavonol365nm	2020-04-06 AM 9:59:09 KST	Y = 2.32e+004 X + 7.14e+002
452	191206_5TEx_Fr	F4CoGTE50	F4CoG	50ppm	26352	26353	Rutin	26377	W2489 ChB 365nm	16.858	739	2.82	75	0.022	ppm	50	2019-12-09 PM 5:55:52 KST	2020-04-06 AM 10:04:10 KST	Flavonol365nm	2020-04-06 AM 9:59:09 KST	Y = 1.05e+004 X + 5.07e+002
555	191206_5TEx_Fr	F4CoGTE50	F4CoG	50ppm	26352	26353		26377	W2489 ChB 365nm	17.282	4482	17.1	467			50	2019-12-09 PM 5:55:52 KST	2020-04-06 AM 10:04:10 KST	Flavonol365nm	2020-04-06 AM 9:59:09 KST
389	191206_5TEx_Fr	F4CoGTE50	F4CoG	50ppm	26352	26353	Isoquercitrin	26377	W2489 ChB 365nm	17.829	1627	6.21	149	0.0755	ppm	50	2019-12-09 PM 5:55:52 KST	2020-04-06 AM 10:04:10 KST	Flavonol365nm	2020-04-06 AM 9:59:09 KST	Y = 1.32e+004 X + 6.30e+002
554	191206_5TEx_Fr	F4CoGTE50	F4CoG	50ppm	26352	26353		26377	W2489 ChB 365nm	18.367	1429	5.45	145			50	2019-12-09 PM 5:55:52 KST	2020-04-06 AM 10:04:10 KST	Flavonol365nm	2020-04-06 AM 9:59:09 KST
553	191206_5TEx_Fr	F4CoGTE50	F4CoG	50ppm	26352	26353		26377	W2489 ChB 365nm	18.814	2150	8.2	277			50	2019-12-09 PM 5:55:52 KST	2020-04-06 AM 10:04:10 KST	Flavonol365nm	2020-04-06 AM 9:59:09 KST
552	191206_5TEx_Fr	F4CoGTE50	F4CoG	50ppm	26352	26353		26377	W2489 ChB 365nm	20.474	1127	4.3	99			50	2019-12-09 PM 5:55:52 KST	2020-04-06 AM 10:04:10 KST	Flavonol365nm	2020-04-06 AM 9:59:09 KST
551	191206_5TEx_Fr	F4CoGTE50	F4CoG	50ppm	26352	26353		26377	W2489 ChB 365nm	23.564	317	1.21	37			50	2019-12-09 PM 5:55:52 KST	2020-04-06 AM 10:04:10 KST	Flavonol365nm	2020-04-06 AM 9:59:09 KST
418	191206_5TEx_Fr	F4CoGTE50	F4CoG	50ppm	26352	26353	Myricetin	26377	W2489 ChB 365nm	24.149	796	3.04	47	0.0175	ppm	50	2019-12-09 PM 5:55:52 KST	2020-04-06 AM 10:04:10 KST	Flavonol365nm	2020-04-06 AM 9:59:09 KST	Y = 3.06e+004 X + 2.60e+002
431	191206_5TEx_Fr	F4CoGTE50	F4CoG	50ppm	26352	26353	Quercetin	26377	W2489 ChB 365nm	32	4576	17.45	425	0.1619	ppm	50	2019-12-09 PM 5:55:52 KST	2020-04-06 AM 10:04:10 KST	Flavonol365nm	2020-04-06 AM 9:59:09 KST	Y = 2.59e+004 X + 3.85e+002
557	191206_5TEx_Fr	F4CoGTE50	F4CoG	50ppm	26352	26353		26377	W2489 ChB 365nm	32.601	2698	10.29	193			50	2019-12-09 PM 5:55:52 KST	2020-04-06 AM 10:04:10 KST	Flavonol365nm	2020-04-06 AM 9:59:09 KST
556	191206_5TEx_Fr	F4CoGTE50	F4CoG	50ppm	26352	26353		26377	W2489 ChB 365nm	33.345	2468	9.41	59			50	2019-12-09 PM 5:55:52 KST	2020-04-06 AM 10:04:10 KST	Flavonol365nm	2020-04-06 AM 9:59:09 KST
406	191206_5TEx_Fr	F4CoGTE50	F4CoG	50ppm	26352	26353	Kaempferol	26377	W2489 ChB 365nm	43.149	3806	14.52	195	0.133	ppm	50	2019-12-09 PM 5:55:52 KST	2020-04-06 AM 10:04:10 KST	Flavonol365nm	2020-04-06 AM 9:59:09 KST	Y = 2.32e+004 X + 7.14e+002
464	191206_5TEx_Fr	F4CoGTE50	F4CoG	50ppm	26664	26665	Rutin	26689	W2489 ChB 365nm	16.92	1055	4.34	82	0.0519	ppm	50	2019-12-10 AM 4:06:03 KST	2020-04-06 AM 10:04:12 KST	Flavonol365nm	2020-04-06 AM 9:59:09 KST	Y = 1.05e+004 X + 5.07e+002
671	191206_5TEx_Fr	F4CoGTE50	F4CoG	50ppm	26664	26665		26689	W2489 ChB 365nm	17.311	4119	16.95	452			50	2019-12-10 AM 4:06:03 KST	2020-04-06 AM 10:04:12 KST	Flavonol365nm	2020-04-06 AM 9:59:09 KST
401	191206_5TEx_Fr	F4CoGTE50	F4CoG	50ppm	26664	26665	Isoquercitrin	26689	W2489 ChB 365nm	17.862	1686	6.94	163	0.08	ppm	50	2019-12-10 AM 4:06:03 KST	2020-04-06 AM 10:04:12 KST	Flavonol365nm	2020-04-06 AM 9:59:09 KST	Y = 1.32e+004 X + 6.30e+002
670	191206_5TEx_Fr	F4CoGTE50	F4CoG	50ppm	26664	26665		26689	W2489 ChB 365nm	18.16	436	1.79	42			50	2019-12-10 AM 4:06:03 KST	2020-04-06 AM 10:04:12 KST	Flavonol365nm	2020-04-06 AM 9:59:09 KST
674	191206_5TEx_Fr	F4CoGTE50	F4CoG	50ppm	26664	26665		26689	W2489 ChB 365nm	18.391	1613	6.64	152			50	2019-12-10 AM 4:06:03 KST	2020-04-06 AM 10:04:12 KST	Flavonol365nm	2020-04-06 AM 9:59:09 KST
669	191206_5TEx_Fr	F4CoGTE50	F4CoG	50ppm	26664	26665		26689	W2489 ChB 365nm	18.83	2016	8.29	279			50	2019-12-10 AM 4:06:03 KST	2020-04-06 AM 10:04:12 KST	Flavonol365nm	2020-04-06 AM 9:59:09 KST
668	191206_5TEx_Fr	F4CoGTE50	F4CoG	50ppm	26664	26665		26689	W2489 ChB 365nm	19.076	943	3.88	40			50	2019-12-10 AM 4:06:03 KST	2020-04-06 AM 10:04:12 KST	Flavonol365nm	2020-04-06 AM 9:59:09 KST
667	191206_5TEx_Fr	F4CoGTE50	F4CoG	50ppm	26664	26665		26689	W2489 ChB 365nm	20.536	1148	4.72	103			50	2019-12-10 AM 4:06:03 KST	2020-04-06 AM 10:04:12 KST	Flavonol365nm	2020-04-06 AM 9:59:09 KST
673	191206_5TEx_Fr	F4CoGTE50	F4CoG	50ppm	26664	26665		26689	W2489 ChB 365nm	22.088	715	2.94	48			50	2019-12-10 AM 4:06:03 KST	2020-04-06 AM 10:04:12 KST	Flavonol365nm	2020-04-06 AM 9:59:09 KST
440	191206_5TEx_Fr	F4CoGTE50	F4CoG	50ppm	26664	26665	Quercetin	26689	W2489 ChB 365nm	32.038	4660	19.18	410	0.1652	ppm	50	2019-12-10 AM 4:06:03 KST	2020-04-06 AM 10:04:12 KST	Flavonol365nm	2020-04-06 AM 9:59:09 KST	Y = 2.59e+004 X + 3.85e+002
672	191206_5TEx_Fr	F4CoGTE50	F4CoG	50ppm	26664	26665		26689	W2489 ChB 365nm	32.646	2786	11.46	190			50	2019-12-10 AM 4:06:03 KST	2020-04-06 AM 10:04:12 KST	Flavonol365nm	2020-04-06 AM 9:59:09 KST
411	191206_5TEx_Fr	F4CoGTE50	F4CoG	50ppm	26664	26665	Kaempferol	26689	W2489 ChB 365nm	43.257	3124	12.86	182	0.1037	ppm	50	2019-12-10 AM 4:06:03 KST	2020-04-06 AM 10:04:12 KST	Flavonol365nm	2020-04-06 AM 9:59:09 KST	Y = 2.32e+004 X + 7.14e+002
447	191206_5TEx_Fr	F4GTE100	F4GTE	100ppm	26222	26223	Rutin	26247	W2489 ChB 365nm	16.937	418	1.06	43		ppm	100	2019-12-09 PM 1:41:04 KST	2020-04-06 AM 10:04:09 KST	Flavonol365nm	2020-04-06 AM 9:59:09 KST	Y = 1.05e+004 X + 5.07e+002
505	191206_5TEx_Fr	F4GTE100	F4GTE	100ppm	26222	26223		26247	W2489 ChB 365nm	17.426	8413	21.43	988			100	2019-12-09 PM 1:41:04 KST	2020-04-06 AM 10:04:09 KST	Flavonol365nm	2020-04-06 AM 9:59:09 KST
384	191206_5TEx_Fr	F4GTE100	F4GTE	100ppm	26222	26223	Isoquercitrin	26247	W2489 ChB 365nm	17.957	3714	9.46	428	0.2336	ppm	100	2019-12-09 PM 1:41:04 KST	2020-04-06 AM 10:04:09 KST	Flavonol365nm	2020-04-06 AM 9:59:09 KST	Y = 1.32e+004 X + 6.30e+002
506	191206_5TEx_Fr	F4GTE100	F4GTE	100ppm	26222	26223		26247	W2489 ChB 365nm	18.473	2660	6.78	228			100	2019-12-09 PM 1:41:04 KST	2020-04-06 AM 10:04:09 KST	Flavonol365nm	2020-04-06 AM 9:59:09 KST
513	191206_5TEx_Fr	F4GTE100	F4GTE	100ppm	26222	26223		26247	W2489 ChB 365nm	18.916	9364	23.86	1258			100	2019-12-09 PM 1:41:04 KST	2020-04-06 AM 10:04:09 KST	Flavonol365nm	2020-04-06 AM 9:59:09 KST
508	191206_5TEx_Fr	F4GTE100	F4GTE	100ppm	26222	26223		26247	W2489 ChB 365nm	19.295	734	1.87	66			100	2019-12-09 PM 1:41:04 KST	2020-04-06 AM 10:04:09 KST	Flavonol365nm	2020-04-06 AM 9:59:09 KST
509	191206_5TEx_Fr	F4GTE100	F4GTE	100ppm	26222	26223		26247	W2489 ChB 365nm	19.685	1020	2.6	41			100	2019-12-09 PM 1:41:04 KST	2020-04-06 AM 10:04:09 KST	Flavonol365nm	2020-04-06 AM 9:59:09 KST
510	191206_5TEx_Fr	F4GTE100	F4GTE	100ppm	26222	26223		26247	W2489 ChB 365nm	20.627	4620	11.77	363			100	2019-12-09 PM 1:41:04 KST	2020-04-06 AM 10:04:09 KST	Flavonol365nm	2020-04-06 AM 9:59:09 KST
511	191206_5TEx_Fr	F4GTE100	F4GTE	100ppm	26222	26223		26247	W2489 ChB 365nm	20.969	549	1.4	39			100	2019-12-09 PM 1:41:04 KST	2020-04-06 AM 10:04:09 KST	Flavonol365nm	2020-04-06 AM 9:59:09 KST
512	191206_5TEx_Fr	F4GTE100	F4GTE	100ppm	26222	26223		26247	W2489 ChB 365nm	21.579	529	1.35	42			100	2019-12-09 PM 1:41:04 KST	2020-04-06 AM 10:04:09 KST	Flavonol365nm	2020-04-06 AM 9:59:09 KST
507	191206_5TEx_Fr	F4GTE100	F4GTE	100ppm	26222	26223		26247	W2489 ChB 365nm	22.162	2604	6.63	163			100	2019-12-09 PM 1:41:04 KST	2020-04-06 AM 10:04:09 KST	Flavonol365nm	2020-04-06 AM 9:59:09 KST
503	191206_5TEx_Fr	F4GTE100	F4GTE	100ppm	26222	26223		26247	W2489 ChB 365nm	22.392	217	0.55	64			100	2019-12-09 PM 1:41:04 KST	2020-04-06 AM 10:04:09 KST	Flavonol365nm	2020-04-06 AM 9:59:09 KST
502	191206_5TEx_Fr	F4GTE100	F4GTE	100ppm	26222	26223		26247	W2489 ChB 365nm	22.634	630	1.6	51			100	2019-12-09 PM 1:41:04 KST	2020-04-06 AM 10:04:09 KST	Flavonol365nm	2020-04-06 AM 9:59:09 KST
501	191206_5TEx_Fr	F4GTE100	F4GTE	100ppm	26222	26223		26247	W2489 ChB 365nm	23.181	754	1.92	45			100	2019-12-09 PM 1:41:04 KST	2020-04-06 AM 10:04:09 KST	Flavonol365nm	2020-04-06 AM 9:59:09 KST
415	191206_5TEx_Fr	F4GTE100	F4GTE	100ppm	26222	26223	Myricetin	26247	W2489 ChB 365nm	23.687	1308	3.33	79	0.0342	ppm	100	2019-12-09 PM 1:41:04 KST	2020-04-06 AM 10:04:09 KST	Flavonol365nm	2020-04-06 AM 9:59:09 KST	Y = 3.06e+004 X + 2.60e+002
504	191206_5TEx_Fr	F4GTE100	F4GTE	100ppm	26222	26223		26247	W2489 ChB 365nm	25.84	1721	4.38	146			100	2019-12-09 PM 1:41:04 KST	2020-04-06 AM 10:04:09 KST	Flavonol365nm	2020-04-06 AM 9:59:09 KST
459	191206_5TEx_Fr	F4GTE100	F4GTE	100ppm	26534	26535	Rutin	26559	W2489 ChB 365nm	17.269	8153	20.12	952	0.7248	ppm	100	2019-12-09 PM 11:51:49 KST	2020-04-06 AM 10:04:11 KST	Flavonol365nm	2020-04-06 AM 9:59:09 KST	Y = 1.05e+004 X + 5.07e+002
396	191206_5TEx_Fr	F4GTE100	F4GTE	100ppm	26534	26535	Isoquercitrin	26559	W2489 ChB 365nm	17.825	3876	9.57	409	0.2458	ppm	100	2019-12-09 PM 11:51:49 KST	2020-04-06 AM 10:04:11 KST	Flavonol365nm	2020-04-06 AM 9:59:09 KST	Y = 1.32e+004 X + 6.30e+002
622	191206_5TEx_Fr	F4GTE100	F4GTE	100ppm	26534	26535		26559	W2489 ChB 365nm	18.355	2634	6.5	251			100	2019-12-09 PM 11:51:49 KST	2020-04-06 AM 10:04:11 KST	Flavonol365nm	2020-04-06 AM 9:59:09 KST
621	191206_5TEx_Fr	F4GTE100	F4GTE	100ppm	26534	26535		26559	W2489 ChB 365nm	18.798	8564	21.14	1281			100	2019-12-09 PM 11:51:49 KST	2020-04-06 AM 10:04:11 KST	Flavonol365nm	2020-04-06 AM 9:59:09 KST
620	191206_5TEx_Fr	F4GTE100	F4GTE	100ppm	26534	26535		26559	W2489 ChB 365nm	19.01	1137	2.81	65			100	2019-12-09 PM 11:51:49 KST	2020-04-06 AM 10:04:11 KST	Flavonol365nm	2020-04-06 AM 9:59:09 KST
619	191206_5TEx_Fr	F4GTE100	F4GTE	100ppm	26534	26535		26559	W2489 ChB 365nm	20.486	4352	10.74	383			100	2019-12-09 PM 11:51:49 KST	2020-04-06 AM 10:04:11 KST	Flavonol365nm	2020-04-06 AM 9:59:09 KST
618	191206_5TEx_Fr	F4GTE100	F4GTE	100ppm	26534	26535		26559	W2489 ChB 365nm	20.803	1027	2.53	51			100	2019-12-09 PM 11:51:49 KST	2020-04-06 AM 10:04:11 KST	Flavonol365nm	2020-04-06 AM 9:59:09 KST
617	191206_5TEx_Fr	F4GTE100	F4GTE	100ppm	26534	26535		26559	W2489 ChB 365nm	21.998	2225	5.49	145			100	2019-12-09 PM 11:51:49 KST	2020-04-06 AM 10:04:11 KST	Flavonol365nm	2020-04-06 AM 9:59:09 KST
616	191206_5TEx_Fr	F4GTE100	F4GTE	100ppm	26534	26535		26559	W2489 ChB 365nm	23.328	289	0.71	37			100	2019-12-09 PM 11:51:49 KST	2020-04-06 AM 10:04:11 KST	Flavonol365nm	2020-04-06 AM 9:59:09 KST
421	191206_5TEx_Fr	F4GTE100	F4GTE	100ppm	26534	26535	Myricetin	26559	W2489 ChB 365nm	23.577	602	1.49	65	0.0112	ppm	100	2019-12-09 PM 11:51:49 KST	2020-04-06 AM 10:04:11 KST	Flavonol365nm	2020-04-06 AM 9:59:09 KST	Y = 3.06e+004 X + 2.60e+002
623	191206_5TEx_Fr	F4GTE100	F4GTE	100ppm	26534	26535		26559	W2489 ChB 365nm	25.722	1664	4.11	138			100	2019-12-09 PM 11:51:49 KST	2020-04-06 AM 10:04:11 KST	Flavonol365nm	2020-04-06 AM 9:59:09 KST
435	191206_5TEx_Fr	F4GTE100	F4GTE	100ppm	26534	26535	Quercetin	26559	W2489 ChB 365nm	32.529	702	1.73	50	0.0123	ppm	100	2019-12-09 PM 11:51:49 KST	2020-04-06 AM 10:04:11 KST	Flavonol365nm	2020-04-06 AM 9:59:09 KST	Y = 2.59e+004 X + 3.85e+002
626	191206_5TEx_Fr	F4GTE100	F4GTE	100ppm	26534	26535		26559	W2489 ChB 365nm	40.541	1046	2.58	51			100	2019-12-09 PM 11:51:49 KST	2020-04-06 AM 10:04:11 KST	Flavonol365nm	2020-04-06 AM 9:59:09 KST
378	191206_5TEx_Fr	F4GTE100	F4GTE	100ppm	26534	26535	Apigenin	26559	W2489 ChB 365nm	41.531	1200	2.96	55	0.0248	ppm	100	2019-12-09 PM 11:51:49 KST	2020-04-06 AM 10:04:11 KST	Flavonol365nm	2020-04-06 AM 9:59:09 KST	Y = 1.77e+004 X + 7.60e+002
625	191206_5TEx_Fr	F4GTE100	F4GTE	100ppm	26534	26535		26559	W2489 ChB 365nm	41.894	838	2.07	52			100	2019-12-09 PM 11:51:49 KST	2020-04-06 AM 10:04:11 KST	Flavonol365nm	2020-04-06 AM 9:59:09 KST
409	191206_5TEx_Fr	F4GTE100	F4GTE	100ppm	26534	26535	Kaempferol	26559	W2489 ChB 365nm	42.269	614	1.52	52		ppm	100	2019-12-09 PM 11:51:49 KST	2020-04-06 AM 10:04:11 KST	Flavonol365nm	2020-04-06 AM 9:59:09 KST	Y = 2.32e+004 X + 7.14e+002
624	191206_5TEx_Fr	F4GTE100	F4GTE	100ppm	26534	26535		26559	W2489 ChB 365nm	43.136	1595	3.94	44			100	2019-12-09 PM 11:51:49 KST	2020-04-06 AM 10:04:11 KST	Flavonol365nm	2020-04-06 AM 9:59:09 KST
448	191206_5TEx_Fr	F4GTE200	F4GTE	200ppm	26248	26249	Rutin	26273	W2489 ChB 365nm	16.885	1079	1.59	85	0.0543	ppm	200	2019-12-09 PM 2:31:57 KST	2020-04-06 AM 10:04:09 KST	Flavonol365nm	2020-04-06 AM 9:59:09 KST	Y = 1.05e+004 X + 5.07e+002
516	191206_5TEx_Fr	F4GTE200	F4GTE	200ppm	26248	26249		26273	W2489 ChB 365nm	17.311	15824	23.29	1930			200	2019-12-09 PM 2:31:57 KST	2020-04-06 AM 10:04:09 KST	Flavonol365nm	2020-04-06 AM 9:59:09 KST
385	191206_5TEx_Fr	F4GTE200	F4GTE	200ppm	26248	26249	Isoquercitrin	26273	W2489 ChB 365nm	17.858	6356	9.35	788	0.4337	ppm	200	2019-12-09 PM 2:31:57 KST	2020-04-06 AM 10:04:09 KST	Flavonol365nm	2020-04-06 AM 9:59:09 KST	Y = 1.32e+004 X + 6.30e+002
515	191206_5TEx_Fr	F4GTE200	F4GTE	200ppm	26248	26249		26273	W2489 ChB 365nm	18.387	4636	6.82	436			200	2019-12-09 PM 2:31:57 KST	2020-04-06 AM 10:04:09 KST	Flavonol365nm	2020-04-06 AM 9:59:09 KST
514	191206_5TEx_Fr	F4GTE200	F4GTE	200ppm	26248	26249		26273	W2489 ChB 365nm	18.83	16374	24.1	2524			200	2019-12-09 PM 2:31:57 KST	2020-04-06 AM 10:04:09 KST	Flavonol365nm	2020-04-06 AM 9:59:09 KST
517	191206_5TEx_Fr	F4GTE200	F4GTE	200ppm	26248	26249		26273	W2489 ChB 365nm	19.073	1305	1.92	112			200	2019-12-09 PM 2:31:57 KST	2020-04-06 AM 10:04:09 KST	Flavonol365nm	2020-04-06 AM 9:59:09 KST
525	191206_5TEx_Fr	F4GTE200	F4GTE	200ppm	26248	26249		26273	W2489 ChB 365nm	20.526	8929	13.14	775			200	2019-12-09 PM 2:31:57 KST	2020-04-06 AM 10:04:09 KST	Flavonol365nm	2020-04-06 AM 9:59:09 KST
524	191206_5TEx_Fr	F4GTE200	F4GTE	200ppm	26248	26249		26273	W2489 ChB 365nm	20.906	1004	1.48	75			200	2019-12-09 PM 2:31:57 KST	2020-04-06 AM 10:04:09 KST	Flavonol365nm	2020-04-06 AM 9:59:09 KST
523	191206_5TEx_Fr	F4GTE200	F4GTE	200ppm	26248	26249		26273	W2489 ChB 365nm	22.054	3808	5.6	283			200	2019-12-09 PM 2:31:57 KST	2020-04-06 AM 10:04:09 KST	Flavonol365nm	2020-04-06 AM 9:59:09 KST
522	191206_5TEx_Fr	F4GTE200	F4GTE	200ppm	26248	26249		26273	W2489 ChB 365nm	22.292	327	0.48	101			200	2019-12-09 PM 2:31:57 KST	2020-04-06 AM 10:04:09 KST	Flavonol365nm	2020-04-06 AM 9:59:09 KST
521	191206_5TEx_Fr	F4GTE200	F4GTE	200ppm	26248	26249		26273	W2489 ChB 365nm	22.982	666	0.98	49			200	2019-12-09 PM 2:31:57 KST	2020-04-06 AM 10:04:09 KST	Flavonol365nm	2020-04-06 AM 9:59:09 KST
520	191206_5TEx_Fr	F4GTE200	F4GTE	200ppm	26248	26249		26273	W2489 ChB 365nm	23.406	764	1.12	84			200	2019-12-09 PM 2:31:57 KST	2020-04-06 AM 10:04:09 KST	Flavonol365nm	2020-04-06 AM 9:59:09 KST
416	191206_5TEx_Fr	F4GTE200	F4GTE	200ppm	26248	26249	Myricetin	26273	W2489 ChB 365nm	23.588	1556	2.29	156	0.0423	ppm	200	2019-12-09 PM 2:31:57 KST	2020-04-06 AM 10:04:09 KST	Flavonol365nm	2020-04-06 AM 9:59:09 KST	Y = 3.06e+004 X + 2.60e+002
519	191206_5TEx_Fr	F4GTE200	F4GTE	200ppm	26248	26249		26273	W2489 ChB 365nm	25.748	2655	3.91	240			200	2019-12-09 PM 2:31:57 KST	2020-04-06 AM 10:04:09 KST	Flavonol365nm	2020-04-06 AM 9:59:09 KST
428	191206_5TEx_Fr	F4GTE200	F4GTE	200ppm	26248	26249	Quercetin	26273	W2489 ChB 365nm	32.604	802	1.18	59	0.0161	ppm	200	2019-12-09 PM 2:31:57 KST	2020-04-06 AM 10:04:09 KST	Flavonol365nm	2020-04-06 AM 9:59:09 KST	Y = 2.59e+004 X + 3.85e+002
518	191206_5TEx_Fr	F4GTE200	F4GTE	200ppm	26248	26249		26273	W2489 ChB 365nm	33.412	1027	1.51	78			200	2019-12-09 PM 2:31:57 KST	2020-04-06 AM 10:04:09 KST	Flavonol365nm	2020-04-06 AM 9:59:09 KST
405	191206_5TEx_Fr	F4GTE200	F4GTE	200ppm	26248	26249	Kaempferol	26273	W2489 ChB 365nm	43.039	839	1.23	48	0.0054	ppm	200	2019-12-09 PM 2:31:57 KST	2020-04-06 AM 10:04:09 KST	Flavonol365nm	2020-04-06 AM 9:59:09 KST	Y = 2.32e+004 X + 7.14e+002
460	191206_5TEx_Fr	F4GTE200	F4GTE	200ppm	26560	26561	Rutin	26585	W2489 ChB 365nm	16.859	1150	1.68	101	0.061	ppm	200	2019-12-10 AM 12:42:38 KST	2020-04-06 AM 10:04:12 KST	Flavonol365nm	2020-04-06 AM 9:59:09 KST	Y = 1.05e+004 X + 5.07e+002
632	191206_5TEx_Fr	F4GTE200	F4GTE	200ppm	26560	26561		26585	W2489 ChB 365nm	17.287	16303	23.75	1886			200	2019-12-10 AM 12:42:38 KST	2020-04-06 AM 10:04:12 KST	Flavonol365nm	2020-04-06 AM 9:59:09 KST
397	191206_5TEx_Fr	F4GTE200	F4GTE	200ppm	26560	26561	Isoquercitrin	26585	W2489 ChB 365nm	17.844	6398	9.32	777	0.4369	ppm	200	2019-12-10 AM 12:42:38 KST	2020-04-06 AM 10:04:12 KST	Flavonol365nm	2020-04-06 AM 9:59:09 KST	Y = 1.32e+004 X + 6.30e+002
633	191206_5TEx_Fr	F4GTE200	F4GTE	200ppm	26560	26561		26585	W2489 ChB 365nm	18.373	4476	6.52	406			200	2019-12-10 AM 12:42:38 KST	2020-04-06 AM 10:04:12 KST	Flavonol365nm	2020-04-06 AM 9:59:09 KST
634	191206_5TEx_Fr	F4GTE200	F4GTE	200ppm	26560	26561		26585	W2489 ChB 365nm	18.815	16777	24.44	2511			200	2019-12-10 AM 12:42:38 KST	2020-04-06 AM 10:04:12 KST	Flavonol365nm	2020-04-06 AM 9:59:09 KST
635	191206_5TEx_Fr	F4GTE200	F4GTE	200ppm	26560	26561		26585	W2489 ChB 365nm	19.033	748	1.09	113			200	2019-12-10 AM 12:42:38 KST	2020-04-06 AM 10:04:12 KST	Flavonol365nm	2020-04-06 AM 9:59:09 KST
636	191206_5TEx_Fr	F4GTE200	F4GTE	200ppm	26560	26561		26585	W2489 ChB 365nm	19.2	704	1.03	95			200	2019-12-10 AM 12:42:38 KST	2020-04-06 AM 10:04:12 KST	Flavonol365nm	2020-04-06 AM 9:59:09 KST
637	191206_5TEx_Fr	F4GTE200	F4GTE	200ppm	26560	26561		26585	W2489 ChB 365nm	20.503	8265	12.04	767			200	2019-12-10 AM 12:42:38 KST	2020-04-06 AM 10:04:12 KST	Flavonol365nm	2020-04-06 AM 9:59:09 KST
638	191206_5TEx_Fr	F4GTE200	F4GTE	200ppm	26560	26561		26585	W2489 ChB 365nm	20.871	654	0.95	66			200	2019-12-10 AM 12:42:38 KST	2020-04-06 AM 10:04:12 KST	Flavonol365nm	2020-04-06 AM 9:59:09 KST
639	191206_5TEx_Fr	F4GTE200	F4GTE	200ppm	26560	26561		26585	W2489 ChB 365nm	22.02	2557	3.72	271			200	2019-12-10 AM 12:42:38 KST	2020-04-06 AM 10:04:12 KST	Flavonol365nm	2020-04-06 AM 9:59:09 KST
631	191206_5TEx_Fr	F4GTE200	F4GTE	200ppm	26560	26561		26585	W2489 ChB 365nm	22.213	1217	1.77	153			200	2019-12-10 AM 12:42:38 KST	2020-04-06 AM 10:04:12 KST	Flavonol365nm	2020-04-06 AM 9:59:09 KST
630	191206_5TEx_Fr	F4GTE200	F4GTE	200ppm	26560	26561		26585	W2489 ChB 365nm	23.359	505	0.74	54			200	2019-12-10 AM 12:42:38 KST	2020-04-06 AM 10:04:12 KST	Flavonol365nm	2020-04-06 AM 9:59:09 KST
422	191206_5TEx_Fr	F4GTE200	F4GTE	200ppm	26560	26561	Myricetin	26585	W2489 ChB 365nm	23.59	1114	1.62	120	0.0279	ppm	200	2019-12-10 AM 12:42:38 KST	2020-04-06 AM 10:04:12 KST	Flavonol365nm	2020-04-06 AM 9:59:09 KST	Y = 3.06e+004 X + 2.60e+002
629	191206_5TEx_Fr	F4GTE200	F4GTE	200ppm	26560	26561		26585	W2489 ChB 365nm	25.284	593	0.86	52			200	2019-12-10 AM 12:42:38 KST	2020-04-06 AM 10:04:12 KST	Flavonol365nm	2020-04-06 AM 9:59:09 KST
627	191206_5TEx_Fr	F4GTE200	F4GTE	200ppm	26560	26561		26585	W2489 ChB 365nm	25.738	2482	3.62	240			200	2019-12-10 AM 12:42:38 KST	2020-04-06 AM 10:04:12 KST	Flavonol365nm	2020-04-06 AM 9:59:09 KST
436	191206_5TEx_Fr	F4GTE200	F4GTE	200ppm	26560	26561	Quercetin	26585	W2489 ChB 365nm	32.564	1633	2.38	76	0.0482	ppm	200	2019-12-10 AM 12:42:38 KST	2020-04-06 AM 10:04:12 KST	Flavonol365nm	2020-04-06 AM 9:59:09 KST	Y = 2.59e+004 X + 3.85e+002
628	191206_5TEx_Fr	F4GTE200	F4GTE	200ppm	26560	26561		26585	W2489 ChB 365nm	33.388	1143	1.67	68			200	2019-12-10 AM 12:42:38 KST	2020-04-06 AM 10:04:12 KST	Flavonol365nm	2020-04-06 AM 9:59:09 KST
379	191206_5TEx_Fr	F4GTE200	F4GTE	200ppm	26560	26561	Apigenin	26585	W2489 ChB 365nm	40.715	1102	1.61	40	0.0193	ppm	200	2019-12-10 AM 12:42:38 KST	2020-04-06 AM 10:04:12 KST	Flavonol365nm	2020-04-06 AM 9:59:09 KST	Y = 1.77e+004 X + 7.60e+002
410	191206_5TEx_Fr	F4GTE200	F4GTE	200ppm	26560	26561	Kaempferol	26585	W2489 ChB 365nm	43.11	812	1.18	57	0.0042	ppm	200	2019-12-10 AM 12:42:38 KST	2020-04-06 AM 10:04:12 KST	Flavonol365nm	2020-04-06 AM 9:59:09 KST	Y = 2.32e+004 X + 7.14e+002
446	191206_5TEx_Fr	F4GTE50	F4GTE	50ppm	26196	26197	Rutin	26221	W2489 ChB 365nm	16.912	586	2.55	50	0.0075	ppm	50	2019-12-09 PM 12:50:12 KST	2020-04-06 AM 10:04:09 KST	Flavonol365nm	2020-04-06 AM 9:59:09 KST	Y = 1.05e+004 X + 5.07e+002
499	191206_5TEx_Fr	F4GTE50	F4GTE	50ppm	26196	26197		26221	W2489 ChB 365nm	17.459	4374	19.04	488			50	2019-12-09 PM 12:50:12 KST	2020-04-06 AM 10:04:09 KST	Flavonol365nm	2020-04-06 AM 9:59:09 KST
383	191206_5TEx_Fr	F4GTE50	F4GTE	50ppm	26196	26197	Isoquercitrin	26221	W2489 ChB 365nm	17.992	1979	8.61	206	0.1022	ppm	50	2019-12-09 PM 12:50:12 KST	2020-04-06 AM 10:04:09 KST	Flavonol365nm	2020-04-06 AM 9:59:09 KST	Y = 1.32e+004 X + 6.30e+002
498	191206_5TEx_Fr	F4GTE50	F4GTE	50ppm	26196	26197		26221	W2489 ChB 365nm	18.518	1144	4.98	108			50	2019-12-09 PM 12:50:12 KST	2020-04-06 AM 10:04:09 KST	Flavonol365nm	2020-04-06 AM 9:59:09 KST
497	191206_5TEx_Fr	F4GTE50	F4GTE	50ppm	26196	26197		26221	W2489 ChB 365nm	18.95	3913	17.03	606			50	2019-12-09 PM 12:50:12 KST	2020-04-06 AM 10:04:09 KST	Flavonol365nm	2020-04-06 AM 9:59:09 KST
500	191206_5TEx_Fr	F4GTE50	F4GTE	50ppm	26196	26197		26221	W2489 ChB 365nm	20.686	2090	9.1	182			50	2019-12-09 PM 12:50:12 KST	2020-04-06 AM 10:04:09 KST	Flavonol365nm	2020-04-06 AM 9:59:09 KST
495	191206_5TEx_Fr	F4GTE50	F4GTE	50ppm	26196	26197		26221	W2489 ChB 365nm	21.065	1137	4.95	49			50	2019-12-09 PM 12:50:12 KST	2020-04-06 AM 10:04:09 KST	Flavonol365nm	2020-04-06 AM 9:59:09 KST
494	191206_5TEx_Fr	F4GTE50	F4GTE	50ppm	26196	26197		26221	W2489 ChB 365nm	21.808	312	1.36	45			50	2019-12-09 PM 12:50:12 KST	2020-04-06 AM 10:04:09 KST	Flavonol365nm	2020-04-06 AM 9:59:09 KST
493	191206_5TEx_Fr	F4GTE50	F4GTE	50ppm	26196	26197		26221	W2489 ChB 365nm	22.219	2245	9.77	104			50	2019-12-09 PM 12:50:12 KST	2020-04-06 AM 10:04:09 KST	Flavonol365nm	2020-04-06 AM 9:59:09 KST
414	191206_5TEx_Fr	F4GTE50	F4GTE	50ppm	26196	26197	Myricetin	26221	W2489 ChB 365nm	23.743	2138	9.3	53	0.0613	ppm	50	2019-12-09 PM 12:50:12 KST	2020-04-06 AM 10:04:09 KST	Flavonol365nm	2020-04-06 AM 9:59:09 KST	Y = 3.06e+004 X + 2.60e+002
492	191206_5TEx_Fr	F4GTE50	F4GTE	50ppm	26196	26197		26221	W2489 ChB 365nm	25.016	580	2.52	45			50	2019-12-09 PM 12:50:12 KST	2020-04-06 AM 10:04:09 KST	Flavonol365nm	2020-04-06 AM 9:59:09 KST
496	191206_5TEx_Fr	F4GTE50	F4GTE	50ppm	26196	26197		26221	W2489 ChB 365nm	25.876	287	1.25	52			50	2019-12-09 PM 12:50:12 KST	2020-04-06 AM 10:04:09 KST	Flavonol365nm	2020-04-06 AM 9:59:09 KST
427	191206_5TEx_Fr	F4GTE50	F4GTE	50ppm	26196	26197	Quercetin	26221	W2489 ChB 365nm	31.66	2194	9.55	48	0.0699	ppm	50	2019-12-09 PM 12:50:12 KST	2020-04-06 AM 10:04:09 KST	Flavonol365nm	2020-04-06 AM 9:59:09 KST	Y = 2.59e+004 X + 3.85e+002
610	191206_5TEx_Fr	F4GTE50	F4GTE	50ppm	26508	26509		26533	W2489 ChB 365nm	15.993	806	1.96	43			50	2019-12-09 PM 11:00:59 KST	2020-04-06 AM 10:04:11 KST	Flavonol365nm	2020-04-06 AM 9:59:09 KST
615	191206_5TEx_Fr	F4GTE50	F4GTE	50ppm	26508	26509		26533	W2489 ChB 365nm	16.23	1198	2.91	62			50	2019-12-09 PM 11:00:59 KST	2020-04-06 AM 10:04:11 KST	Flavonol365nm	2020-04-06 AM 9:59:09 KST
458	191206_5TEx_Fr	F4GTE50	F4GTE	50ppm	26508	26509	Rutin	26533	W2489 ChB 365nm	17.262	6074	14.75	493	0.5277	ppm	50	2019-12-09 PM 11:00:59 KST	2020-04-06 AM 10:04:11 KST	Flavonol365nm	2020-04-06 AM 9:59:09 KST	Y = 1.05e+004 X + 5.07e+002
395	191206_5TEx_Fr	F4GTE50	F4GTE	50ppm	26508	26509	Isoquercitrin	26533	W2489 ChB 365nm	17.826	1754	4.26	208	0.0851	ppm	50	2019-12-09 PM 11:00:59 KST	2020-04-06 AM 10:04:11 KST	Flavonol365nm	2020-04-06 AM 9:59:09 KST	Y = 1.32e+004 X + 6.30e+002
608	191206_5TEx_Fr	F4GTE50	F4GTE	50ppm	26508	26509		26533	W2489 ChB 365nm	18.342	1381	3.35	97			50	2019-12-09 PM 11:00:59 KST	2020-04-06 AM 10:04:11 KST	Flavonol365nm	2020-04-06 AM 9:59:09 KST
607	191206_5TEx_Fr	F4GTE50	F4GTE	50ppm	26508	26509		26533	W2489 ChB 365nm	18.795	4106	9.98	614			50	2019-12-09 PM 11:00:59 KST	2020-04-06 AM 10:04:11 KST	Flavonol365nm	2020-04-06 AM 9:59:09 KST
606	191206_5TEx_Fr	F4GTE50	F4GTE	50ppm	26508	26509		26533	W2489 ChB 365nm	20.48	1863	4.52	184			50	2019-12-09 PM 11:00:59 KST	2020-04-06 AM 10:04:11 KST	Flavonol365nm	2020-04-06 AM 9:59:09 KST
605	191206_5TEx_Fr	F4GTE50	F4GTE	50ppm	26508	26509		26533	W2489 ChB 365nm	22.05	1314	3.19	64			50	2019-12-09 PM 11:00:59 KST	2020-04-06 AM 10:04:11 KST	Flavonol365nm	2020-04-06 AM 9:59:09 KST
604	191206_5TEx_Fr	F4GTE50	F4GTE	50ppm	26508	26509		26533	W2489 ChB 365nm	22.787	228	0.55	35			50	2019-12-09 PM 11:00:59 KST	2020-04-06 AM 10:04:11 KST	Flavonol365nm	2020-04-06 AM 9:59:09 KST
420	191206_5TEx_Fr	F4GTE50	F4GTE	50ppm	26508	26509	Myricetin	26533	W2489 ChB 365nm	23.317	1228	2.98	56	0.0316	ppm	50	2019-12-09 PM 11:00:59 KST	2020-04-06 AM 10:04:11 KST	Flavonol365nm	2020-04-06 AM 9:59:09 KST	Y = 3.06e+004 X + 2.60e+002
611	191206_5TEx_Fr	F4GTE50	F4GTE	50ppm	26508	26509		26533	W2489 ChB 365nm	23.559	692	1.68	69			50	2019-12-09 PM 11:00:59 KST	2020-04-06 AM 10:04:11 KST	Flavonol365nm	2020-04-06 AM 9:59:09 KST
612	191206_5TEx_Fr	F4GTE50	F4GTE	50ppm	26508	26509		26533	W2489 ChB 365nm	25.169	3262	7.92	50			50	2019-12-09 PM 11:00:59 KST	2020-04-06 AM 10:04:11 KST	Flavonol365nm	2020-04-06 AM 9:59:09 KST
613	191206_5TEx_Fr	F4GTE50	F4GTE	50ppm	26508	26509		26533	W2489 ChB 365nm	25.731	13915	33.8	93			50	2019-12-09 PM 11:00:59 KST	2020-04-06 AM 10:04:11 KST	Flavonol365nm	2020-04-06 AM 9:59:09 KST
614	191206_5TEx_Fr	F4GTE50	F4GTE	50ppm	26508	26509		26533	W2489 ChB 365nm	32.026	1222	2.97	62			50	2019-12-09 PM 11:00:59 KST	2020-04-06 AM 10:04:11 KST	Flavonol365nm	2020-04-06 AM 9:59:09 KST
434	191206_5TEx_Fr	F4GTE50	F4GTE	50ppm	26508	26509	Quercetin	26533	W2489 ChB 365nm	32.581	1672	4.06	52	0.0497	ppm	50	2019-12-09 PM 11:00:59 KST	2020-04-06 AM 10:04:11 KST	Flavonol365nm	2020-04-06 AM 9:59:09 KST	Y = 2.59e+004 X + 3.85e+002
609	191206_5TEx_Fr	F4GTE50	F4GTE	50ppm	26508	26509		26533	W2489 ChB 365nm	33.28	449	1.09	40			50	2019-12-09 PM 11:00:59 KST	2020-04-06 AM 10:04:11 KST	Flavonol365nm	2020-04-06 AM 9:59:09 KST
1300	191210_5TEx_Fr	F4MTE100	F4MTE	100ppm	27546	27547		27571	W2489 ChB 365nm	15.653	4080	6.52	386			100	2019-12-11 PM 8:56:04 KST	2020-04-06 AM 10:04:27 KST	Flavonol365nm	2020-04-06 AM 9:59:09 KST
1019	191210_5TEx_Fr	F4MTE100	F4MTE	100ppm	27546	27547	Rutin	27571	W2489 ChB 365nm	16.76	1115	1.78	139	0.0576	ppm	100	2019-12-11 PM 8:56:04 KST	2020-04-06 AM 10:04:27 KST	Flavonol365nm	2020-04-06 AM 9:59:09 KST	Y = 1.05e+004 X + 5.07e+002
1301	191210_5TEx_Fr	F4MTE100	F4MTE	100ppm	27546	27547		27571	W2489 ChB 365nm	17.516	14223	22.72	1726			100	2019-12-11 PM 8:56:04 KST	2020-04-06 AM 10:04:27 KST	Flavonol365nm	2020-04-06 AM 9:59:09 KST
874	191210_5TEx_Fr	F4MTE100	F4MTE	100ppm	27546	27547	Isoquercitrin	27571	W2489 ChB 365nm	18.042	3440	5.5	435	0.2128	ppm	100	2019-12-11 PM 8:56:04 KST	2020-04-06 AM 10:04:27 KST	Flavonol365nm	2020-04-06 AM 9:59:09 KST	Y = 1.32e+004 X + 6.30e+002
1307	191210_5TEx_Fr	F4MTE100	F4MTE	100ppm	27546	27547		27571	W2489 ChB 365nm	18.548	2194	3.5	175			100	2019-12-11 PM 8:56:04 KST	2020-04-06 AM 10:04:27 KST	Flavonol365nm	2020-04-06 AM 9:59:09 KST
1309	191210_5TEx_Fr	F4MTE100	F4MTE	100ppm	27546	27547		27571	W2489 ChB 365nm	19.004	7623	12.18	1070			100	2019-12-11 PM 8:56:04 KST	2020-04-06 AM 10:04:27 KST	Flavonol365nm	2020-04-06 AM 9:59:09 KST
1308	191210_5TEx_Fr	F4MTE100	F4MTE	100ppm	27546	27547		27571	W2489 ChB 365nm	19.219	900	1.44	88			100	2019-12-11 PM 8:56:04 KST	2020-04-06 AM 10:04:27 KST	Flavonol365nm	2020-04-06 AM 9:59:09 KST
1310	191210_5TEx_Fr	F4MTE100	F4MTE	100ppm	27546	27547		27571	W2489 ChB 365nm	20.733	5011	8	443			100	2019-12-11 PM 8:56:04 KST	2020-04-06 AM 10:04:27 KST	Flavonol365nm	2020-04-06 AM 9:59:09 KST
1306	191210_5TEx_Fr	F4MTE100	F4MTE	100ppm	27546	27547		27571	W2489 ChB 365nm	21.078	382	0.61	49			100	2019-12-11 PM 8:56:04 KST	2020-04-06 AM 10:04:27 KST	Flavonol365nm	2020-04-06 AM 9:59:09 KST
1305	191210_5TEx_Fr	F4MTE100	F4MTE	100ppm	27546	27547		27571	W2489 ChB 365nm	21.327	626	1	37			100	2019-12-11 PM 8:56:04 KST	2020-04-06 AM 10:04:27 KST	Flavonol365nm	2020-04-06 AM 9:59:09 KST
1304	191210_5TEx_Fr	F4MTE100	F4MTE	100ppm	27546	27547		27571	W2489 ChB 365nm	22.287	2739	4.38	203			100	2019-12-11 PM 8:56:04 KST	2020-04-06 AM 10:04:27 KST	Flavonol365nm	2020-04-06 AM 9:59:09 KST
1303	191210_5TEx_Fr	F4MTE100	F4MTE	100ppm	27546	27547		27571	W2489 ChB 365nm	23.783	318	0.51	53			100	2019-12-11 PM 8:56:04 KST	2020-04-06 AM 10:04:27 KST	Flavonol365nm	2020-04-06 AM 9:59:09 KST
930	191210_5TEx_Fr	F4MTE100	F4MTE	100ppm	27546	27547	Myricetin	27571	W2489 ChB 365nm	24.451	4454	7.12	410	0.1369	ppm	100	2019-12-11 PM 8:56:04 KST	2020-04-06 AM 10:04:27 KST	Flavonol365nm	2020-04-06 AM 9:59:09 KST	Y = 3.06e+004 X + 2.60e+002
1302	191210_5TEx_Fr	F4MTE100	F4MTE	100ppm	27546	27547		27571	W2489 ChB 365nm	25.424	431	0.69	41			100	2019-12-11 PM 8:56:04 KST	2020-04-06 AM 10:04:27 KST	Flavonol365nm	2020-04-06 AM 9:59:09 KST
1297	191210_5TEx_Fr	F4MTE100	F4MTE	100ppm	27546	27547		27571	W2489 ChB 365nm	25.937	2287	3.65	99			100	2019-12-11 PM 8:56:04 KST	2020-04-06 AM 10:04:27 KST	Flavonol365nm	2020-04-06 AM 9:59:09 KST
974	191210_5TEx_Fr	F4MTE100	F4MTE	100ppm	27546	27547	Quercetin	27571	W2489 ChB 365nm	32.869	4490	7.17	316	0.1586	ppm	100	2019-12-11 PM 8:56:04 KST	2020-04-06 AM 10:04:27 KST	Flavonol365nm	2020-04-06 AM 9:59:09 KST	Y = 2.59e+004 X + 3.85e+002
1298	191210_5TEx_Fr	F4MTE100	F4MTE	100ppm	27546	27547		27571	W2489 ChB 365nm	40.71	1058	1.69	49			100	2019-12-11 PM 8:56:04 KST	2020-04-06 AM 10:04:27 KST	Flavonol365nm	2020-04-06 AM 9:59:09 KST
840	191210_5TEx_Fr	F4MTE100	F4MTE	100ppm	27546	27547	Apigenin	27571	W2489 ChB 365nm	41.169	745	1.19	42		ppm	100	2019-12-11 PM 8:56:04 KST	2020-04-06 AM 10:04:27 KST	Flavonol365nm	2020-04-06 AM 9:59:09 KST	Y = 1.77e+004 X + 7.60e+002
900	191210_5TEx_Fr	F4MTE100	F4MTE	100ppm	27546	27547	Kaempferol	27571	W2489 ChB 365nm	42.089	856	1.37	52	0.0061	ppm	100	2019-12-11 PM 8:56:04 KST	2020-04-06 AM 10:04:27 KST	Flavonol365nm	2020-04-06 AM 9:59:09 KST	Y = 2.32e+004 X + 7.14e+002
1299	191210_5TEx_Fr	F4MTE100	F4MTE	100ppm	27546	27547		27571	W2489 ChB 365nm	43.521	5625	8.99	270			100	2019-12-11 PM 8:56:04 KST	2020-04-06 AM 10:04:27 KST	Flavonol365nm	2020-04-06 AM 9:59:09 KST
1312	191210_5TEx_Fr	F4MTE100	F4MTE	100ppm	27546	27572		27596	W2489 ChB 365nm	15.596	3685	6.13	354			100	2019-12-11 PM 9:46:54 KST	2020-04-06 AM 10:04:27 KST	Flavonol365nm	2020-04-06 AM 9:59:09 KST
1020	191210_5TEx_Fr	F4MTE100	F4MTE	100ppm	27546	27572	Rutin	27596	W2489 ChB 365nm	16.698	1176	1.96	128	0.0634	ppm	100	2019-12-11 PM 9:46:54 KST	2020-04-06 AM 10:04:27 KST	Flavonol365nm	2020-04-06 AM 9:59:09 KST	Y = 1.05e+004 X + 5.07e+002
1323	191210_5TEx_Fr	F4MTE100	F4MTE	100ppm	27546	27572		27596	W2489 ChB 365nm	16.918	784	1.3	53			100	2019-12-11 PM 9:46:54 KST	2020-04-06 AM 10:04:27 KST	Flavonol365nm	2020-04-06 AM 9:59:09 KST
1322	191210_5TEx_Fr	F4MTE100	F4MTE	100ppm	27546	27572		27596	W2489 ChB 365nm	17.475	14424	23.99	1688			100	2019-12-11 PM 9:46:54 KST	2020-04-06 AM 10:04:27 KST	Flavonol365nm	2020-04-06 AM 9:59:09 KST
875	191210_5TEx_Fr	F4MTE100	F4MTE	100ppm	27546	27572	Isoquercitrin	27596	W2489 ChB 365nm	18.004	3436	5.71	442	0.2125	ppm	100	2019-12-11 PM 9:46:54 KST	2020-04-06 AM 10:04:27 KST	Flavonol365nm	2020-04-06 AM 9:59:09 KST	Y = 1.32e+004 X + 6.30e+002
1321	191210_5TEx_Fr	F4MTE100	F4MTE	100ppm	27546	27572		27596	W2489 ChB 365nm	18.355	407	0.68	44			100	2019-12-11 PM 9:46:54 KST	2020-04-06 AM 10:04:27 KST	Flavonol365nm	2020-04-06 AM 9:59:09 KST
1320	191210_5TEx_Fr	F4MTE100	F4MTE	100ppm	27546	27572		27596	W2489 ChB 365nm	18.52	2075	3.45	177			100	2019-12-11 PM 9:46:54 KST	2020-04-06 AM 10:04:27 KST	Flavonol365nm	2020-04-06 AM 9:59:09 KST
1319	191210_5TEx_Fr	F4MTE100	F4MTE	100ppm	27546	27572		27596	W2489 ChB 365nm	18.959	7417	12.33	1054			100	2019-12-11 PM 9:46:54 KST	2020-04-06 AM 10:04:27 KST	Flavonol365nm	2020-04-06 AM 9:59:09 KST
1318	191210_5TEx_Fr	F4MTE100	F4MTE	100ppm	27546	27572		27596	W2489 ChB 365nm	19.2	745	1.24	94			100	2019-12-11 PM 9:46:54 KST	2020-04-06 AM 10:04:27 KST	Flavonol365nm	2020-04-06 AM 9:59:09 KST
1317	191210_5TEx_Fr	F4MTE100	F4MTE	100ppm	27546	27572		27596	W2489 ChB 365nm	20.676	4603	7.65	441			100	2019-12-11 PM 9:46:54 KST	2020-04-06 AM 10:04:27 KST	Flavonol365nm	2020-04-06 AM 9:59:09 KST
1316	191210_5TEx_Fr	F4MTE100	F4MTE	100ppm	27546	27572		27596	W2489 ChB 365nm	22.206	2400	3.99	187			100	2019-12-11 PM 9:46:54 KST	2020-04-06 AM 10:04:27 KST	Flavonol365nm	2020-04-06 AM 9:59:09 KST
1315	191210_5TEx_Fr	F4MTE100	F4MTE	100ppm	27546	27572		27596	W2489 ChB 365nm	23.755	652	1.08	61			100	2019-12-11 PM 9:46:54 KST	2020-04-06 AM 10:04:27 KST	Flavonol365nm	2020-04-06 AM 9:59:09 KST
931	191210_5TEx_Fr	F4MTE100	F4MTE	100ppm	27546	27572	Myricetin	27596	W2489 ChB 365nm	24.402	5052	8.4	418	0.1565	ppm	100	2019-12-11 PM 9:46:54 KST	2020-04-06 AM 10:04:27 KST	Flavonol365nm	2020-04-06 AM 9:59:09 KST	Y = 3.06e+004 X + 2.60e+002
1314	191210_5TEx_Fr	F4MTE100	F4MTE	100ppm	27546	27572		27596	W2489 ChB 365nm	25.883	911	1.52	91			100	2019-12-11 PM 9:46:54 KST	2020-04-06 AM 10:04:27 KST	Flavonol365nm	2020-04-06 AM 9:59:09 KST
1313	191210_5TEx_Fr	F4MTE100	F4MTE	100ppm	27546	27572		27596	W2489 ChB 365nm	32.302	468	0.78	37			100	2019-12-11 PM 9:46:54 KST	2020-04-06 AM 10:04:27 KST	Flavonol365nm	2020-04-06 AM 9:59:09 KST
975	191210_5TEx_Fr	F4MTE100	F4MTE	100ppm	27546	27572	Quercetin	27596	W2489 ChB 365nm	32.766	4875	8.11	306	0.1735	ppm	100	2019-12-11 PM 9:46:54 KST	2020-04-06 AM 10:04:27 KST	Flavonol365nm	2020-04-06 AM 9:59:09 KST	Y = 2.59e+004 X + 3.85e+002
841	191210_5TEx_Fr	F4MTE100	F4MTE	100ppm	27546	27572	Apigenin	27596	W2489 ChB 365nm	40.762	677	1.13	50		ppm	100	2019-12-11 PM 9:46:54 KST	2020-04-06 AM 10:04:27 KST	Flavonol365nm	2020-04-06 AM 9:59:09 KST	Y = 1.77e+004 X + 7.60e+002
901	191210_5TEx_Fr	F4MTE100	F4MTE	100ppm	27546	27572	Kaempferol	27596	W2489 ChB 365nm	42.074	909	1.51	57	0.0084	ppm	100	2019-12-11 PM 9:46:54 KST	2020-04-06 AM 10:04:27 KST	Flavonol365nm	2020-04-06 AM 9:59:09 KST	Y = 2.32e+004 X + 7.14e+002
1311	191210_5TEx_Fr	F4MTE100	F4MTE	100ppm	27546	27572		27596	W2489 ChB 365nm	43.424	5437	9.04	275			100	2019-12-11 PM 9:46:54 KST	2020-04-06 AM 10:04:27 KST	Flavonol365nm	2020-04-06 AM 9:59:09 KST
1334	191210_5TEx_Fr	F4MTE100	F4MTE	100ppm	27546	27597		27621	W2489 ChB 365nm	15.591	4212	6.85	392			100	2019-12-11 PM 10:37:44 KST	2020-04-06 AM 10:04:27 KST	Flavonol365nm	2020-04-06 AM 9:59:09 KST
1021	191210_5TEx_Fr	F4MTE100	F4MTE	100ppm	27546	27597	Rutin	27621	W2489 ChB 365nm	16.721	1357	2.21	143	0.0806	ppm	100	2019-12-11 PM 10:37:44 KST	2020-04-06 AM 10:04:27 KST	Flavonol365nm	2020-04-06 AM 9:59:09 KST	Y = 1.05e+004 X + 5.07e+002
1333	191210_5TEx_Fr	F4MTE100	F4MTE	100ppm	27546	27597		27621	W2489 ChB 365nm	17.157	1155	1.88	73			100	2019-12-11 PM 10:37:44 KST	2020-04-06 AM 10:04:27 KST	Flavonol365nm	2020-04-06 AM 9:59:09 KST
1332	191210_5TEx_Fr	F4MTE100	F4MTE	100ppm	27546	27597		27621	W2489 ChB 365nm	17.48	14836	24.13	1709			100	2019-12-11 PM 10:37:44 KST	2020-04-06 AM 10:04:27 KST	Flavonol365nm	2020-04-06 AM 9:59:09 KST
876	191210_5TEx_Fr	F4MTE100	F4MTE	100ppm	27546	27597	Isoquercitrin	27621	W2489 ChB 365nm	18.008	3571	5.81	439	0.2228	ppm	100	2019-12-11 PM 10:37:44 KST	2020-04-06 AM 10:04:27 KST	Flavonol365nm	2020-04-06 AM 9:59:09 KST	Y = 1.32e+004 X + 6.30e+002
1331	191210_5TEx_Fr	F4MTE100	F4MTE	100ppm	27546	27597		27621	W2489 ChB 365nm	18.525	2295	3.73	174			100	2019-12-11 PM 10:37:44 KST	2020-04-06 AM 10:04:27 KST	Flavonol365nm	2020-04-06 AM 9:59:09 KST
1330	191210_5TEx_Fr	F4MTE100	F4MTE	100ppm	27546	27597		27621	W2489 ChB 365nm	18.968	7575	12.32	1065			100	2019-12-11 PM 10:37:44 KST	2020-04-06 AM 10:04:27 KST	Flavonol365nm	2020-04-06 AM 9:59:09 KST
1335	191210_5TEx_Fr	F4MTE100	F4MTE	100ppm	27546	27597		27621	W2489 ChB 365nm	19.197	811	1.32	99			100	2019-12-11 PM 10:37:44 KST	2020-04-06 AM 10:04:27 KST	Flavonol365nm	2020-04-06 AM 9:59:09 KST
1328	191210_5TEx_Fr	F4MTE100	F4MTE	100ppm	27546	27597		27621	W2489 ChB 365nm	20.677	5403	8.79	463			100	2019-12-11 PM 10:37:44 KST	2020-04-06 AM 10:04:27 KST	Flavonol365nm	2020-04-06 AM 9:59:09 KST
1327	191210_5TEx_Fr	F4MTE100	F4MTE	100ppm	27546	27597		27621	W2489 ChB 365nm	21.087	366	0.59	36			100	2019-12-11 PM 10:37:44 KST	2020-04-06 AM 10:04:27 KST	Flavonol365nm	2020-04-06 AM 9:59:09 KST
1326	191210_5TEx_Fr	F4MTE100	F4MTE	100ppm	27546	27597		27621	W2489 ChB 365nm	22.226	3093	5.03	177			100	2019-12-11 PM 10:37:44 KST	2020-04-06 AM 10:04:27 KST	Flavonol365nm	2020-04-06 AM 9:59:09 KST
1325	191210_5TEx_Fr	F4MTE100	F4MTE	100ppm	27546	27597		27621	W2489 ChB 365nm	24.241	843	1.37	81			100	2019-12-11 PM 10:37:44 KST	2020-04-06 AM 10:04:27 KST	Flavonol365nm	2020-04-06 AM 9:59:09 KST
932	191210_5TEx_Fr	F4MTE100	F4MTE	100ppm	27546	27597	Myricetin	27621	W2489 ChB 365nm	24.413	3968	6.45	400	0.1211	ppm	100	2019-12-11 PM 10:37:44 KST	2020-04-06 AM 10:04:27 KST	Flavonol365nm	2020-04-06 AM 9:59:09 KST	Y = 3.06e+004 X + 2.60e+002
1324	191210_5TEx_Fr	F4MTE100	F4MTE	100ppm	27546	27597		27621	W2489 ChB 365nm	25.886	567	0.92	75			100	2019-12-11 PM 10:37:44 KST	2020-04-06 AM 10:04:27 KST	Flavonol365nm	2020-04-06 AM 9:59:09 KST
1329	191210_5TEx_Fr	F4MTE100	F4MTE	100ppm	27546	27597		27621	W2489 ChB 365nm	31.715	399	0.65	38			100	2019-12-11 PM 10:37:44 KST	2020-04-06 AM 10:04:27 KST	Flavonol365nm	2020-04-06 AM 9:59:09 KST
976	191210_5TEx_Fr	F4MTE100	F4MTE	100ppm	27546	27597	Quercetin	27621	W2489 ChB 365nm	32.804	4884	7.94	314	0.1739	ppm	100	2019-12-11 PM 10:37:44 KST	2020-04-06 AM 10:04:27 KST	Flavonol365nm	2020-04-06 AM 9:59:09 KST	Y = 2.59e+004 X + 3.85e+002
902	191210_5TEx_Fr	F4MTE100	F4MTE	100ppm	27546	27597	Kaempferol	27621	W2489 ChB 365nm	43.452	6145	10	292	0.2336	ppm	100	2019-12-11 PM 10:37:44 KST	2020-04-06 AM 10:04:27 KST	Flavonol365nm	2020-04-06 AM 9:59:09 KST	Y = 2.32e+004 X + 7.14e+002
1349	191210_5TEx_Fr	F4MTE200	F4MTE	200ppm	27622	27623		27647	W2489 ChB 365nm	16.202	672	0.54	52			200	2019-12-11 PM 11:28:37 KST	2020-04-06 AM 10:04:28 KST	Flavonol365nm	2020-04-06 AM 9:59:09 KST
1348	191210_5TEx_Fr	F4MTE200	F4MTE	200ppm	27622	27623		27647	W2489 ChB 365nm	16.657	4076	3.28	347			200	2019-12-11 PM 11:28:37 KST	2020-04-06 AM 10:04:28 KST	Flavonol365nm	2020-04-06 AM 9:59:09 KST
1022	191210_5TEx_Fr	F4MTE200	F4MTE	200ppm	27622	27623	Rutin	27647	W2489 ChB 365nm	16.903	1060	0.85	123	0.0524	ppm	200	2019-12-11 PM 11:28:37 KST	2020-04-06 AM 10:04:28 KST	Flavonol365nm	2020-04-06 AM 9:59:09 KST	Y = 1.05e+004 X + 5.07e+002
1347	191210_5TEx_Fr	F4MTE200	F4MTE	200ppm	27622	27623		27647	W2489 ChB 365nm	17.087	1072	0.86	117			200	2019-12-11 PM 11:28:37 KST	2020-04-06 AM 10:04:28 KST	Flavonol365nm	2020-04-06 AM 9:59:09 KST
1346	191210_5TEx_Fr	F4MTE200	F4MTE	200ppm	27622	27623		27647	W2489 ChB 365nm	17.432	31736	25.53	3744			200	2019-12-11 PM 11:28:37 KST	2020-04-06 AM 10:04:28 KST	Flavonol365nm	2020-04-06 AM 9:59:09 KST
877	191210_5TEx_Fr	F4MTE200	F4MTE	200ppm	27622	27623	Isoquercitrin	27647	W2489 ChB 365nm	17.967	7504	6.04	944	0.5206	ppm	200	2019-12-11 PM 11:28:37 KST	2020-04-06 AM 10:04:28 KST	Flavonol365nm	2020-04-06 AM 9:59:09 KST	Y = 1.32e+004 X + 6.30e+002
1345	191210_5TEx_Fr	F4MTE200	F4MTE	200ppm	27622	27623		27647	W2489 ChB 365nm	18.483	4509	3.63	389			200	2019-12-11 PM 11:28:37 KST	2020-04-06 AM 10:04:28 KST	Flavonol365nm	2020-04-06 AM 9:59:09 KST
1344	191210_5TEx_Fr	F4MTE200	F4MTE	200ppm	27622	27623		27647	W2489 ChB 365nm	18.936	16689	13.43	2401			200	2019-12-11 PM 11:28:37 KST	2020-04-06 AM 10:04:28 KST	Flavonol365nm	2020-04-06 AM 9:59:09 KST
1343	191210_5TEx_Fr	F4MTE200	F4MTE	200ppm	27622	27623		27647	W2489 ChB 365nm	19.177	1670	1.34	200			200	2019-12-11 PM 11:28:37 KST	2020-04-06 AM 10:04:28 KST	Flavonol365nm	2020-04-06 AM 9:59:09 KST
1342	191210_5TEx_Fr	F4MTE200	F4MTE	200ppm	27622	27623		27647	W2489 ChB 365nm	20.065	667	0.54	53			200	2019-12-11 PM 11:28:37 KST	2020-04-06 AM 10:04:28 KST	Flavonol365nm	2020-04-06 AM 9:59:09 KST
1341	191210_5TEx_Fr	F4MTE200	F4MTE	200ppm	27622	27623		27647	W2489 ChB 365nm	20.405	351	0.28	48			200	2019-12-11 PM 11:28:37 KST	2020-04-06 AM 10:04:28 KST	Flavonol365nm	2020-04-06 AM 9:59:09 KST
1340	191210_5TEx_Fr	F4MTE200	F4MTE	200ppm	27622	27623		27647	W2489 ChB 365nm	20.647	11047	8.89	995			200	2019-12-11 PM 11:28:37 KST	2020-04-06 AM 10:04:28 KST	Flavonol365nm	2020-04-06 AM 9:59:09 KST
1336	191210_5TEx_Fr	F4MTE200	F4MTE	200ppm	27622	27623		27647	W2489 ChB 365nm	21.003	460	0.37	43			200	2019-12-11 PM 11:28:37 KST	2020-04-06 AM 10:04:28 KST	Flavonol365nm	2020-04-06 AM 9:59:09 KST
1337	191210_5TEx_Fr	F4MTE200	F4MTE	200ppm	27622	27623		27647	W2489 ChB 365nm	22.186	4997	4.02	430			200	2019-12-11 PM 11:28:37 KST	2020-04-06 AM 10:04:28 KST	Flavonol365nm	2020-04-06 AM 9:59:09 KST
1351	191210_5TEx_Fr	F4MTE200	F4MTE	200ppm	27622	27623		27647	W2489 ChB 365nm	22.442	714	0.57	105			200	2019-12-11 PM 11:28:37 KST	2020-04-06 AM 10:04:28 KST	Flavonol365nm	2020-04-06 AM 9:59:09 KST
1352	191210_5TEx_Fr	F4MTE200	F4MTE	200ppm	27622	27623		27647	W2489 ChB 365nm	22.642	454	0.36	43			200	2019-12-11 PM 11:28:37 KST	2020-04-06 AM 10:04:28 KST	Flavonol365nm	2020-04-06 AM 9:59:09 KST
1353	191210_5TEx_Fr	F4MTE200	F4MTE	200ppm	27622	27623		27647	W2489 ChB 365nm	23.145	582	0.47	46			200	2019-12-11 PM 11:28:37 KST	2020-04-06 AM 10:04:28 KST	Flavonol365nm	2020-04-06 AM 9:59:09 KST
1354	191210_5TEx_Fr	F4MTE200	F4MTE	200ppm	27622	27623		27647	W2489 ChB 365nm	23.71	837	0.67	109			200	2019-12-11 PM 11:28:37 KST	2020-04-06 AM 10:04:28 KST	Flavonol365nm	2020-04-06 AM 9:59:09 KST
1355	191210_5TEx_Fr	F4MTE200	F4MTE	200ppm	27622	27623		27647	W2489 ChB 365nm	24.157	1121	0.9	155			200	2019-12-11 PM 11:28:37 KST	2020-04-06 AM 10:04:28 KST	Flavonol365nm	2020-04-06 AM 9:59:09 KST
933	191210_5TEx_Fr	F4MTE200	F4MTE	200ppm	27622	27623	Myricetin	27647	W2489 ChB 365nm	24.375	9391	7.56	918	0.2981	ppm	200	2019-12-11 PM 11:28:37 KST	2020-04-06 AM 10:04:28 KST	Flavonol365nm	2020-04-06 AM 9:59:09 KST	Y = 3.06e+004 X + 2.60e+002
1350	191210_5TEx_Fr	F4MTE200	F4MTE	200ppm	27622	27623		27647	W2489 ChB 365nm	24.968	485	0.39	49			200	2019-12-11 PM 11:28:37 KST	2020-04-06 AM 10:04:28 KST	Flavonol365nm	2020-04-06 AM 9:59:09 KST
1339	191210_5TEx_Fr	F4MTE200	F4MTE	200ppm	27622	27623		27647	W2489 ChB 365nm	25.355	628	0.51	55			200	2019-12-11 PM 11:28:37 KST	2020-04-06 AM 10:04:28 KST	Flavonol365nm	2020-04-06 AM 9:59:09 KST
1338	191210_5TEx_Fr	F4MTE200	F4MTE	200ppm	27622	27623		27647	W2489 ChB 365nm	25.871	1459	1.17	183			200	2019-12-11 PM 11:28:37 KST	2020-04-06 AM 10:04:28 KST	Flavonol365nm	2020-04-06 AM 9:59:09 KST
977	191210_5TEx_Fr	F4MTE200	F4MTE	200ppm	27622	27623	Quercetin	27647	W2489 ChB 365nm	32.799	9542	7.68	671	0.3538	ppm	200	2019-12-11 PM 11:28:37 KST	2020-04-06 AM 10:04:28 KST	Flavonol365nm	2020-04-06 AM 9:59:09 KST	Y = 2.59e+004 X + 3.85e+002
903	191210_5TEx_Fr	F4MTE200	F4MTE	200ppm	27622	27623	Kaempferol	27647	W2489 ChB 365nm	43.468	12579	10.12	620	0.5103	ppm	200	2019-12-11 PM 11:28:37 KST	2020-04-06 AM 10:04:28 KST	Flavonol365nm	2020-04-06 AM 9:59:09 KST	Y = 2.32e+004 X + 7.14e+002
1361	191210_5TEx_Fr	F4MTE200	F4MTE	200ppm	27622	27648		27672	W2489 ChB 365nm	16.655	2798	2.31	305			200	2019-12-12 AM 12:19:27 KST	2020-04-06 AM 10:04:28 KST	Flavonol365nm	2020-04-06 AM 9:59:09 KST
1023	191210_5TEx_Fr	F4MTE200	F4MTE	200ppm	27622	27648	Rutin	27672	W2489 ChB 365nm	16.874	679	0.56	102	0.0163	ppm	200	2019-12-12 AM 12:19:27 KST	2020-04-06 AM 10:04:28 KST	Flavonol365nm	2020-04-06 AM 9:59:09 KST	Y = 1.05e+004 X + 5.07e+002
1360	191210_5TEx_Fr	F4MTE200	F4MTE	200ppm	27622	27648		27672	W2489 ChB 365nm	17.059	881	0.73	105			200	2019-12-12 AM 12:19:27 KST	2020-04-06 AM 10:04:28 KST	Flavonol365nm	2020-04-06 AM 9:59:09 KST
1359	191210_5TEx_Fr	F4MTE200	F4MTE	200ppm	27622	27648		27672	W2489 ChB 365nm	17.424	31346	25.85	3764			200	2019-12-12 AM 12:19:27 KST	2020-04-06 AM 10:04:28 KST	Flavonol365nm	2020-04-06 AM 9:59:09 KST
878	191210_5TEx_Fr	F4MTE200	F4MTE	200ppm	27622	27648	Isoquercitrin	27672	W2489 ChB 365nm	17.96	7296	6.02	928	0.5049	ppm	200	2019-12-12 AM 12:19:27 KST	2020-04-06 AM 10:04:28 KST	Flavonol365nm	2020-04-06 AM 9:59:09 KST	Y = 1.32e+004 X + 6.30e+002
1358	191210_5TEx_Fr	F4MTE200	F4MTE	200ppm	27622	27648		27672	W2489 ChB 365nm	18.483	4195	3.46	370			200	2019-12-12 AM 12:19:27 KST	2020-04-06 AM 10:04:28 KST	Flavonol365nm	2020-04-06 AM 9:59:09 KST
1357	191210_5TEx_Fr	F4MTE200	F4MTE	200ppm	27622	27648		27672	W2489 ChB 365nm	18.925	16379	13.51	2404			200	2019-12-12 AM 12:19:27 KST	2020-04-06 AM 10:04:28 KST	Flavonol365nm	2020-04-06 AM 9:59:09 KST
1356	191210_5TEx_Fr	F4MTE200	F4MTE	200ppm	27622	27648		27672	W2489 ChB 365nm	19.156	1335	1.1	165			200	2019-12-12 AM 12:19:27 KST	2020-04-06 AM 10:04:28 KST	Flavonol365nm	2020-04-06 AM 9:59:09 KST
1368	191210_5TEx_Fr	F4MTE200	F4MTE	200ppm	27622	27648		27672	W2489 ChB 365nm	20.634	11499	9.48	1044			200	2019-12-12 AM 12:19:27 KST	2020-04-06 AM 10:04:28 KST	Flavonol365nm	2020-04-06 AM 9:59:09 KST
1367	191210_5TEx_Fr	F4MTE200	F4MTE	200ppm	27622	27648		27672	W2489 ChB 365nm	20.976	755	0.62	64			200	2019-12-12 AM 12:19:27 KST	2020-04-06 AM 10:04:28 KST	Flavonol365nm	2020-04-06 AM 9:59:09 KST
1366	191210_5TEx_Fr	F4MTE200	F4MTE	200ppm	27622	27648		27672	W2489 ChB 365nm	22.183	4862	4.01	412			200	2019-12-12 AM 12:19:27 KST	2020-04-06 AM 10:04:28 KST	Flavonol365nm	2020-04-06 AM 9:59:09 KST
1365	191210_5TEx_Fr	F4MTE200	F4MTE	200ppm	27622	27648		27672	W2489 ChB 365nm	22.594	456	0.38	40			200	2019-12-12 AM 12:19:27 KST	2020-04-06 AM 10:04:28 KST	Flavonol365nm	2020-04-06 AM 9:59:09 KST
1364	191210_5TEx_Fr	F4MTE200	F4MTE	200ppm	27622	27648		27672	W2489 ChB 365nm	23.149	1129	0.93	67			200	2019-12-12 AM 12:19:27 KST	2020-04-06 AM 10:04:28 KST	Flavonol365nm	2020-04-06 AM 9:59:09 KST
1363	191210_5TEx_Fr	F4MTE200	F4MTE	200ppm	27622	27648		27672	W2489 ChB 365nm	23.713	1415	1.17	126			200	2019-12-12 AM 12:19:27 KST	2020-04-06 AM 10:04:28 KST	Flavonol365nm	2020-04-06 AM 9:59:09 KST
934	191210_5TEx_Fr	F4MTE200	F4MTE	200ppm	27622	27648	Myricetin	27672	W2489 ChB 365nm	24.368	10207	8.42	919	0.3248	ppm	200	2019-12-12 AM 12:19:27 KST	2020-04-06 AM 10:04:28 KST	Flavonol365nm	2020-04-06 AM 9:59:09 KST	Y = 3.06e+004 X + 2.60e+002
1362	191210_5TEx_Fr	F4MTE200	F4MTE	200ppm	27622	27648		27672	W2489 ChB 365nm	25.867	1678	1.38	215			200	2019-12-12 AM 12:19:27 KST	2020-04-06 AM 10:04:28 KST	Flavonol365nm	2020-04-06 AM 9:59:09 KST
978	191210_5TEx_Fr	F4MTE200	F4MTE	200ppm	27622	27648	Quercetin	27672	W2489 ChB 365nm	32.796	10826	8.93	708	0.4035	ppm	200	2019-12-12 AM 12:19:27 KST	2020-04-06 AM 10:04:28 KST	Flavonol365nm	2020-04-06 AM 9:59:09 KST	Y = 2.59e+004 X + 3.85e+002
904	191210_5TEx_Fr	F4MTE200	F4MTE	200ppm	27622	27648	Kaempferol	27672	W2489 ChB 365nm	42.029	1522	1.26	91	0.0348	ppm	200	2019-12-12 AM 12:19:27 KST	2020-04-06 AM 10:04:28 KST	Flavonol365nm	2020-04-06 AM 9:59:09 KST	Y = 2.32e+004 X + 7.14e+002
1369	191210_5TEx_Fr	F4MTE200	F4MTE	200ppm	27622	27648		27672	W2489 ChB 365nm	43.441	12011	9.9	630			200	2019-12-12 AM 12:19:27 KST	2020-04-06 AM 10:04:28 KST	Flavonol365nm	2020-04-06 AM 9:59:09 KST
1370	191210_5TEx_Fr	F4MTE200	F4MTE	200ppm	27622	27673		27697	W2489 ChB 365nm	16.662	3441	2.73	334			200	2019-12-12 AM 1:10:17 KST	2020-04-06 AM 10:04:28 KST	Flavonol365nm	2020-04-06 AM 9:59:09 KST
1024	191210_5TEx_Fr	F4MTE200	F4MTE	200ppm	27622	27673	Rutin	27697	W2489 ChB 365nm	16.938	944	0.75	102	0.0415	ppm	200	2019-12-12 AM 1:10:17 KST	2020-04-06 AM 10:04:28 KST	Flavonol365nm	2020-04-06 AM 9:59:09 KST	Y = 1.05e+004 X + 5.07e+002
1371	191210_5TEx_Fr	F4MTE200	F4MTE	200ppm	27622	27673		27697	W2489 ChB 365nm	17.078	1007	0.8	114			200	2019-12-12 AM 1:10:17 KST	2020-04-06 AM 10:04:28 KST	Flavonol365nm	2020-04-06 AM 9:59:09 KST
1372	191210_5TEx_Fr	F4MTE200	F4MTE	200ppm	27622	27673		27697	W2489 ChB 365nm	17.44	32055	25.41	3769			200	2019-12-12 AM 1:10:17 KST	2020-04-06 AM 10:04:28 KST	Flavonol365nm	2020-04-06 AM 9:59:09 KST
879	191210_5TEx_Fr	F4MTE200	F4MTE	200ppm	27622	27673	Isoquercitrin	27697	W2489 ChB 365nm	17.977	7264	5.76	943	0.5024	ppm	200	2019-12-12 AM 1:10:17 KST	2020-04-06 AM 10:04:28 KST	Flavonol365nm	2020-04-06 AM 9:59:09 KST	Y = 1.32e+004 X + 6.30e+002
1373	191210_5TEx_Fr	F4MTE200	F4MTE	200ppm	27622	27673		27697	W2489 ChB 365nm	18.498	4550	3.61	388			200	2019-12-12 AM 1:10:17 KST	2020-04-06 AM 10:04:28 KST	Flavonol365nm	2020-04-06 AM 9:59:09 KST
1374	191210_5TEx_Fr	F4MTE200	F4MTE	200ppm	27622	27673		27697	W2489 ChB 365nm	18.944	16757	13.29	2403			200	2019-12-12 AM 1:10:17 KST	2020-04-06 AM 10:04:28 KST	Flavonol365nm	2020-04-06 AM 9:59:09 KST
1375	191210_5TEx_Fr	F4MTE200	F4MTE	200ppm	27622	27673		27697	W2489 ChB 365nm	19.19	1694	1.34	179			200	2019-12-12 AM 1:10:17 KST	2020-04-06 AM 10:04:28 KST	Flavonol365nm	2020-04-06 AM 9:59:09 KST
1376	191210_5TEx_Fr	F4MTE200	F4MTE	200ppm	27622	27673		27697	W2489 ChB 365nm	20.662	10884	8.63	999			200	2019-12-12 AM 1:10:17 KST	2020-04-06 AM 10:04:28 KST	Flavonol365nm	2020-04-06 AM 9:59:09 KST
1377	191210_5TEx_Fr	F4MTE200	F4MTE	200ppm	27622	27673		27697	W2489 ChB 365nm	21.089	630	0.5	66			200	2019-12-12 AM 1:10:17 KST	2020-04-06 AM 10:04:28 KST	Flavonol365nm	2020-04-06 AM 9:59:09 KST
1378	191210_5TEx_Fr	F4MTE200	F4MTE	200ppm	27622	27673		27697	W2489 ChB 365nm	22.213	5804	4.6	420			200	2019-12-12 AM 1:10:17 KST	2020-04-06 AM 10:04:28 KST	Flavonol365nm	2020-04-06 AM 9:59:09 KST
1379	191210_5TEx_Fr	F4MTE200	F4MTE	200ppm	27622	27673		27697	W2489 ChB 365nm	23.156	998	0.79	57			200	2019-12-12 AM 1:10:17 KST	2020-04-06 AM 10:04:28 KST	Flavonol365nm	2020-04-06 AM 9:59:09 KST
1380	191210_5TEx_Fr	F4MTE200	F4MTE	200ppm	27622	27673		27697	W2489 ChB 365nm	23.734	1081	0.86	116			200	2019-12-12 AM 1:10:17 KST	2020-04-06 AM 10:04:28 KST	Flavonol365nm	2020-04-06 AM 9:59:09 KST
935	191210_5TEx_Fr	F4MTE200	F4MTE	200ppm	27622	27673	Myricetin	27697	W2489 ChB 365nm	24.395	11000	8.72	941	0.3507	ppm	200	2019-12-12 AM 1:10:17 KST	2020-04-06 AM 10:04:28 KST	Flavonol365nm	2020-04-06 AM 9:59:09 KST	Y = 3.06e+004 X + 2.60e+002
1381	191210_5TEx_Fr	F4MTE200	F4MTE	200ppm	27622	27673		27697	W2489 ChB 365nm	24.961	924	0.73	62			200	2019-12-12 AM 1:10:17 KST	2020-04-06 AM 10:04:28 KST	Flavonol365nm	2020-04-06 AM 9:59:09 KST
1382	191210_5TEx_Fr	F4MTE200	F4MTE	200ppm	27622	27673		27697	W2489 ChB 365nm	25.389	414	0.33	45			200	2019-12-12 AM 1:10:17 KST	2020-04-06 AM 10:04:28 KST	Flavonol365nm	2020-04-06 AM 9:59:09 KST
1383	191210_5TEx_Fr	F4MTE200	F4MTE	200ppm	27622	27673		27697	W2489 ChB 365nm	25.892	2142	1.7	205			200	2019-12-12 AM 1:10:17 KST	2020-04-06 AM 10:04:28 KST	Flavonol365nm	2020-04-06 AM 9:59:09 KST
979	191210_5TEx_Fr	F4MTE200	F4MTE	200ppm	27622	27673	Quercetin	27697	W2489 ChB 365nm	32.842	9947	7.89	686	0.3695	ppm	200	2019-12-12 AM 1:10:17 KST	2020-04-06 AM 10:04:28 KST	Flavonol365nm	2020-04-06 AM 9:59:09 KST	Y = 2.59e+004 X + 3.85e+002
905	191210_5TEx_Fr	F4MTE200	F4MTE	200ppm	27622	27673	Kaempferol	27697	W2489 ChB 365nm	42.162	1734	1.37	107	0.0439	ppm	200	2019-12-12 AM 1:10:17 KST	2020-04-06 AM 10:04:28 KST	Flavonol365nm	2020-04-06 AM 9:59:09 KST	Y = 2.32e+004 X + 7.14e+002
1384	191210_5TEx_Fr	F4MTE200	F4MTE	200ppm	27622	27673		27697	W2489 ChB 365nm	43.516	12861	10.2	638			200	2019-12-12 AM 1:10:17 KST	2020-04-06 AM 10:04:28 KST	Flavonol365nm	2020-04-06 AM 9:59:09 KST
1272	191210_5TEx_Fr	F4MTE50	F4MTE	50ppm	27470	27471		27495	W2489 ChB 365nm	15.739	2904	9.25	203			50	2019-12-11 PM 6:23:36 KST	2020-04-06 AM 10:04:26 KST	Flavonol365nm	2020-04-06 AM 9:59:09 KST
1273	191210_5TEx_Fr	F4MTE50	F4MTE	50ppm	27470	27471		27495	W2489 ChB 365nm	16.182	643	2.05	43			50	2019-12-11 PM 6:23:36 KST	2020-04-06 AM 10:04:26 KST	Flavonol365nm	2020-04-06 AM 9:59:09 KST
1016	191210_5TEx_Fr	F4MTE50	F4MTE	50ppm	27470	27471	Rutin	27495	W2489 ChB 365nm	16.818	541	1.72	74	0.0032	ppm	50	2019-12-11 PM 6:23:36 KST	2020-04-06 AM 10:04:26 KST	Flavonol365nm	2020-04-06 AM 9:59:09 KST	Y = 1.05e+004 X + 5.07e+002
1280	191210_5TEx_Fr	F4MTE50	F4MTE	50ppm	27470	27471		27495	W2489 ChB 365nm	17.571	7559	24.07	872			50	2019-12-11 PM 6:23:36 KST	2020-04-06 AM 10:04:26 KST	Flavonol365nm	2020-04-06 AM 9:59:09 KST
871	191210_5TEx_Fr	F4MTE50	F4MTE	50ppm	27470	27471	Isoquercitrin	27495	W2489 ChB 365nm	18.091	1978	6.3	243	0.1021	ppm	50	2019-12-11 PM 6:23:36 KST	2020-04-06 AM 10:04:26 KST	Flavonol365nm	2020-04-06 AM 9:59:09 KST	Y = 1.32e+004 X + 6.30e+002
1281	191210_5TEx_Fr	F4MTE50	F4MTE	50ppm	27470	27471		27495	W2489 ChB 365nm	18.607	1494	4.76	108			50	2019-12-11 PM 6:23:36 KST	2020-04-06 AM 10:04:26 KST	Flavonol365nm	2020-04-06 AM 9:59:09 KST
1279	191210_5TEx_Fr	F4MTE50	F4MTE	50ppm	27470	27471		27495	W2489 ChB 365nm	19.057	3733	11.89	525			50	2019-12-11 PM 6:23:36 KST	2020-04-06 AM 10:04:26 KST	Flavonol365nm	2020-04-06 AM 9:59:09 KST
1278	191210_5TEx_Fr	F4MTE50	F4MTE	50ppm	27470	27471		27495	W2489 ChB 365nm	19.289	600	1.91	55			50	2019-12-11 PM 6:23:36 KST	2020-04-06 AM 10:04:26 KST	Flavonol365nm	2020-04-06 AM 9:59:09 KST
1277	191210_5TEx_Fr	F4MTE50	F4MTE	50ppm	27470	27471		27495	W2489 ChB 365nm	20.805	3512	11.18	212			50	2019-12-11 PM 6:23:36 KST	2020-04-06 AM 10:04:26 KST	Flavonol365nm	2020-04-06 AM 9:59:09 KST
1276	191210_5TEx_Fr	F4MTE50	F4MTE	50ppm	27470	27471		27495	W2489 ChB 365nm	22.36	1206	3.84	92			50	2019-12-11 PM 6:23:36 KST	2020-04-06 AM 10:04:26 KST	Flavonol365nm	2020-04-06 AM 9:59:09 KST
1275	191210_5TEx_Fr	F4MTE50	F4MTE	50ppm	27470	27471		27495	W2489 ChB 365nm	23.855	711	2.26	55			50	2019-12-11 PM 6:23:36 KST	2020-04-06 AM 10:04:26 KST	Flavonol365nm	2020-04-06 AM 9:59:09 KST
927	191210_5TEx_Fr	F4MTE50	F4MTE	50ppm	27470	27471	Myricetin	27495	W2489 ChB 365nm	24.502	2566	8.17	222	0.0753	ppm	50	2019-12-11 PM 6:23:36 KST	2020-04-06 AM 10:04:26 KST	Flavonol365nm	2020-04-06 AM 9:59:09 KST	Y = 3.06e+004 X + 2.60e+002
971	191210_5TEx_Fr	F4MTE50	F4MTE	50ppm	27470	27471	Quercetin	27495	W2489 ChB 365nm	32.963	1888	6.01	151	0.0581	ppm	50	2019-12-11 PM 6:23:36 KST	2020-04-06 AM 10:04:26 KST	Flavonol365nm	2020-04-06 AM 9:59:09 KST	Y = 2.59e+004 X + 3.85e+002
1274	191210_5TEx_Fr	F4MTE50	F4MTE	50ppm	27470	27471		27495	W2489 ChB 365nm	43.708	2072	6.6	125			50	2019-12-11 PM 6:23:36 KST	2020-04-06 AM 10:04:26 KST	Flavonol365nm	2020-04-06 AM 9:59:09 KST
1285	191210_5TEx_Fr	F4MTE50	F4MTE	50ppm	27470	27496		27520	W2489 ChB 365nm	15.716	2266	8.43	200			50	2019-12-11 PM 7:14:25 KST	2020-04-06 AM 10:04:26 KST	Flavonol365nm	2020-04-06 AM 9:59:09 KST
1017	191210_5TEx_Fr	F4MTE50	F4MTE	50ppm	27470	27496	Rutin	27520	W2489 ChB 365nm	16.805	555	2.06	65	0.0045	ppm	50	2019-12-11 PM 7:14:25 KST	2020-04-06 AM 10:04:26 KST	Flavonol365nm	2020-04-06 AM 9:59:09 KST	Y = 1.05e+004 X + 5.07e+002
1284	191210_5TEx_Fr	F4MTE50	F4MTE	50ppm	27470	27496		27520	W2489 ChB 365nm	17.557	7284	27.1	876			50	2019-12-11 PM 7:14:25 KST	2020-04-06 AM 10:04:26 KST	Flavonol365nm	2020-04-06 AM 9:59:09 KST
872	191210_5TEx_Fr	F4MTE50	F4MTE	50ppm	27470	27496	Isoquercitrin	27520	W2489 ChB 365nm	18.077	2199	8.18	225	0.1188	ppm	50	2019-12-11 PM 7:14:25 KST	2020-04-06 AM 10:04:26 KST	Flavonol365nm	2020-04-06 AM 9:59:09 KST	Y = 1.32e+004 X + 6.30e+002
1283	191210_5TEx_Fr	F4MTE50	F4MTE	50ppm	27470	27496		27520	W2489 ChB 365nm	18.569	973	3.62	89			50	2019-12-11 PM 7:14:25 KST	2020-04-06 AM 10:04:26 KST	Flavonol365nm	2020-04-06 AM 9:59:09 KST
1282	191210_5TEx_Fr	F4MTE50	F4MTE	50ppm	27470	27496		27520	W2489 ChB 365nm	19.05	3608	13.42	532			50	2019-12-11 PM 7:14:25 KST	2020-04-06 AM 10:04:26 KST	Flavonol365nm	2020-04-06 AM 9:59:09 KST
1286	191210_5TEx_Fr	F4MTE50	F4MTE	50ppm	27470	27496		27520	W2489 ChB 365nm	20.804	2643	9.83	220			50	2019-12-11 PM 7:14:25 KST	2020-04-06 AM 10:04:26 KST	Flavonol365nm	2020-04-06 AM 9:59:09 KST
1287	191210_5TEx_Fr	F4MTE50	F4MTE	50ppm	27470	27496		27520	W2489 ChB 365nm	22.334	851	3.17	91			50	2019-12-11 PM 7:14:25 KST	2020-04-06 AM 10:04:26 KST	Flavonol365nm	2020-04-06 AM 9:59:09 KST
928	191210_5TEx_Fr	F4MTE50	F4MTE	50ppm	27470	27496	Myricetin	27520	W2489 ChB 365nm	24.495	2201	8.19	203	0.0634	ppm	50	2019-12-11 PM 7:14:25 KST	2020-04-06 AM 10:04:26 KST	Flavonol365nm	2020-04-06 AM 9:59:09 KST	Y = 3.06e+004 X + 2.60e+002
972	191210_5TEx_Fr	F4MTE50	F4MTE	50ppm	27470	27496	Quercetin	27520	W2489 ChB 365nm	32.924	1899	7.06	148	0.0585	ppm	50	2019-12-11 PM 7:14:25 KST	2020-04-06 AM 10:04:26 KST	Flavonol365nm	2020-04-06 AM 9:59:09 KST	Y = 2.59e+004 X + 3.85e+002
1288	191210_5TEx_Fr	F4MTE50	F4MTE	50ppm	27470	27496		27520	W2489 ChB 365nm	43.627	2398	8.92	148			50	2019-12-11 PM 7:14:25 KST	2020-04-06 AM 10:04:26 KST	Flavonol365nm	2020-04-06 AM 9:59:09 KST
1293	191210_5TEx_Fr	F4MTE50	F4MTE	50ppm	27470	27521		27545	W2489 ChB 365nm	15.718	2158	7.63	201			50	2019-12-11 PM 8:05:15 KST	2020-04-06 AM 10:04:26 KST	Flavonol365nm	2020-04-06 AM 9:59:09 KST
1018	191210_5TEx_Fr	F4MTE50	F4MTE	50ppm	27470	27521	Rutin	27545	W2489 ChB 365nm	16.785	932	3.3	90	0.0403	ppm	50	2019-12-11 PM 8:05:15 KST	2020-04-06 AM 10:04:26 KST	Flavonol365nm	2020-04-06 AM 9:59:09 KST	Y = 1.05e+004 X + 5.07e+002
1292	191210_5TEx_Fr	F4MTE50	F4MTE	50ppm	27470	27521		27545	W2489 ChB 365nm	17.062	826	2.92	65			50	2019-12-11 PM 8:05:15 KST	2020-04-06 AM 10:04:26 KST	Flavonol365nm	2020-04-06 AM 9:59:09 KST
1291	191210_5TEx_Fr	F4MTE50	F4MTE	50ppm	27470	27521		27545	W2489 ChB 365nm	17.559	7463	26.38	862			50	2019-12-11 PM 8:05:15 KST	2020-04-06 AM 10:04:26 KST	Flavonol365nm	2020-04-06 AM 9:59:09 KST
873	191210_5TEx_Fr	F4MTE50	F4MTE	50ppm	27470	27521	Isoquercitrin	27545	W2489 ChB 365nm	18.073	2311	8.17	229	0.1273	ppm	50	2019-12-11 PM 8:05:15 KST	2020-04-06 AM 10:04:26 KST	Flavonol365nm	2020-04-06 AM 9:59:09 KST	Y = 1.32e+004 X + 6.30e+002
1290	191210_5TEx_Fr	F4MTE50	F4MTE	50ppm	27470	27521		27545	W2489 ChB 365nm	18.576	1467	5.19	120			50	2019-12-11 PM 8:05:15 KST	2020-04-06 AM 10:04:26 KST	Flavonol365nm	2020-04-06 AM 9:59:09 KST
1289	191210_5TEx_Fr	F4MTE50	F4MTE	50ppm	27470	27521		27545	W2489 ChB 365nm	19.037	3457	12.22	496			50	2019-12-11 PM 8:05:15 KST	2020-04-06 AM 10:04:26 KST	Flavonol365nm	2020-04-06 AM 9:59:09 KST
1296	191210_5TEx_Fr	F4MTE50	F4MTE	50ppm	27470	27521		27545	W2489 ChB 365nm	20.802	2447	8.65	213			50	2019-12-11 PM 8:05:15 KST	2020-04-06 AM 10:04:26 KST	Flavonol365nm	2020-04-06 AM 9:59:09 KST
1295	191210_5TEx_Fr	F4MTE50	F4MTE	50ppm	27470	27521		27545	W2489 ChB 365nm	22.327	1045	3.69	78			50	2019-12-11 PM 8:05:15 KST	2020-04-06 AM 10:04:26 KST	Flavonol365nm	2020-04-06 AM 9:59:09 KST
929	191210_5TEx_Fr	F4MTE50	F4MTE	50ppm	27470	27521	Myricetin	27545	W2489 ChB 365nm	24.503	1585	5.6	161	0.0433	ppm	50	2019-12-11 PM 8:05:15 KST	2020-04-06 AM 10:04:26 KST	Flavonol365nm	2020-04-06 AM 9:59:09 KST	Y = 3.06e+004 X + 2.60e+002
973	191210_5TEx_Fr	F4MTE50	F4MTE	50ppm	27470	27521	Quercetin	27545	W2489 ChB 365nm	32.936	1996	7.06	151	0.0623	ppm	50	2019-12-11 PM 8:05:15 KST	2020-04-06 AM 10:04:26 KST	Flavonol365nm	2020-04-06 AM 9:59:09 KST	Y = 2.59e+004 X + 3.85e+002
1294	191210_5TEx_Fr	F4MTE50	F4MTE	50ppm	27470	27521		27545	W2489 ChB 365nm	43.62	2601	9.2	144			50	2019-12-11 PM 8:05:15 KST	2020-04-06 AM 10:04:26 KST	Flavonol365nm	2020-04-06 AM 9:59:09 KST
1486	191210_5TEx_Fr	F4PTE100	F4PTE	100ppm	28002	28003		28027	W2489 ChB 365nm	15.613	3453	7.81	316			100	2019-12-12 PM 12:11:29 KST	2020-04-06 AM 10:04:30 KST	Flavonol365nm	2020-04-06 AM 9:59:09 KST
1485	191210_5TEx_Fr	F4PTE100	F4PTE	100ppm	28002	28003		28027	W2489 ChB 365nm	16.226	565	1.28	36			100	2019-12-12 PM 12:11:29 KST	2020-04-06 AM 10:04:30 KST	Flavonol365nm	2020-04-06 AM 9:59:09 KST
1037	191210_5TEx_Fr	F4PTE100	F4PTE	100ppm	28002	28003	Rutin	28027	W2489 ChB 365nm	16.723	1472	3.33	151	0.0915	ppm	100	2019-12-12 PM 12:11:29 KST	2020-04-06 AM 10:04:30 KST	Flavonol365nm	2020-04-06 AM 9:59:09 KST	Y = 1.05e+004 X + 5.07e+002
1496	191210_5TEx_Fr	F4PTE100	F4PTE	100ppm	28002	28003		28027	W2489 ChB 365nm	16.947	1942	4.39	143			100	2019-12-12 PM 12:11:29 KST	2020-04-06 AM 10:04:30 KST	Flavonol365nm	2020-04-06 AM 9:59:09 KST
1497	191210_5TEx_Fr	F4PTE100	F4PTE	100ppm	28002	28003		28027	W2489 ChB 365nm	17.491	8791	19.87	998			100	2019-12-12 PM 12:11:29 KST	2020-04-06 AM 10:04:30 KST	Flavonol365nm	2020-04-06 AM 9:59:09 KST
892	191210_5TEx_Fr	F4PTE100	F4PTE	100ppm	28002	28003	Isoquercitrin	28027	W2489 ChB 365nm	18.022	3256	7.36	339	0.1989	ppm	100	2019-12-12 PM 12:11:29 KST	2020-04-06 AM 10:04:30 KST	Flavonol365nm	2020-04-06 AM 9:59:09 KST	Y = 1.32e+004 X + 6.30e+002
1498	191210_5TEx_Fr	F4PTE100	F4PTE	100ppm	28002	28003		28027	W2489 ChB 365nm	18.533	1753	3.96	199			100	2019-12-12 PM 12:11:29 KST	2020-04-06 AM 10:04:30 KST	Flavonol365nm	2020-04-06 AM 9:59:09 KST
1499	191210_5TEx_Fr	F4PTE100	F4PTE	100ppm	28002	28003		28027	W2489 ChB 365nm	18.986	3847	8.7	563			100	2019-12-12 PM 12:11:29 KST	2020-04-06 AM 10:04:30 KST	Flavonol365nm	2020-04-06 AM 9:59:09 KST
1495	191210_5TEx_Fr	F4PTE100	F4PTE	100ppm	28002	28003		28027	W2489 ChB 365nm	19.225	1498	3.39	171			100	2019-12-12 PM 12:11:29 KST	2020-04-06 AM 10:04:30 KST	Flavonol365nm	2020-04-06 AM 9:59:09 KST
1494	191210_5TEx_Fr	F4PTE100	F4PTE	100ppm	28002	28003		28027	W2489 ChB 365nm	20.717	3925	8.87	297			100	2019-12-12 PM 12:11:29 KST	2020-04-06 AM 10:04:30 KST	Flavonol365nm	2020-04-06 AM 9:59:09 KST
1493	191210_5TEx_Fr	F4PTE100	F4PTE	100ppm	28002	28003		28027	W2489 ChB 365nm	21.086	681	1.54	59			100	2019-12-12 PM 12:11:29 KST	2020-04-06 AM 10:04:30 KST	Flavonol365nm	2020-04-06 AM 9:59:09 KST
1492	191210_5TEx_Fr	F4PTE100	F4PTE	100ppm	28002	28003		28027	W2489 ChB 365nm	21.535	803	1.82	50			100	2019-12-12 PM 12:11:29 KST	2020-04-06 AM 10:04:30 KST	Flavonol365nm	2020-04-06 AM 9:59:09 KST
1491	191210_5TEx_Fr	F4PTE100	F4PTE	100ppm	28002	28003		28027	W2489 ChB 365nm	22.271	1049	2.37	111			100	2019-12-12 PM 12:11:29 KST	2020-04-06 AM 10:04:30 KST	Flavonol365nm	2020-04-06 AM 9:59:09 KST
1490	191210_5TEx_Fr	F4PTE100	F4PTE	100ppm	28002	28003		28027	W2489 ChB 365nm	22.428	752	1.7	99			100	2019-12-12 PM 12:11:29 KST	2020-04-06 AM 10:04:30 KST	Flavonol365nm	2020-04-06 AM 9:59:09 KST
1489	191210_5TEx_Fr	F4PTE100	F4PTE	100ppm	28002	28003		28027	W2489 ChB 365nm	23.797	277	0.63	42			100	2019-12-12 PM 12:11:29 KST	2020-04-06 AM 10:04:30 KST	Flavonol365nm	2020-04-06 AM 9:59:09 KST
947	191210_5TEx_Fr	F4PTE100	F4PTE	100ppm	28002	28003	Myricetin	28027	W2489 ChB 365nm	24.425	5268	11.91	514	0.1635	ppm	100	2019-12-12 PM 12:11:29 KST	2020-04-06 AM 10:04:30 KST	Flavonol365nm	2020-04-06 AM 9:59:09 KST	Y = 3.06e+004 X + 2.60e+002
1488	191210_5TEx_Fr	F4PTE100	F4PTE	100ppm	28002	28003		28027	W2489 ChB 365nm	32.022	257	0.58	47			100	2019-12-12 PM 12:11:29 KST	2020-04-06 AM 10:04:30 KST	Flavonol365nm	2020-04-06 AM 9:59:09 KST
985	191210_5TEx_Fr	F4PTE100	F4PTE	100ppm	28002	28003	Quercetin	28027	W2489 ChB 365nm	32.841	3126	7.07	233	0.1059	ppm	100	2019-12-12 PM 12:11:29 KST	2020-04-06 AM 10:04:30 KST	Flavonol365nm	2020-04-06 AM 9:59:09 KST	Y = 2.59e+004 X + 3.85e+002
1487	191210_5TEx_Fr	F4PTE100	F4PTE	100ppm	28002	28003		28027	W2489 ChB 365nm	43.518	1519	3.43	100			100	2019-12-12 PM 12:11:29 KST	2020-04-06 AM 10:04:30 KST	Flavonol365nm	2020-04-06 AM 9:59:09 KST
1509	191210_5TEx_Fr	F4PTE100	F4PTE	100ppm	28002	28028		28052	W2489 ChB 365nm	15.636	3716	8.8	333			100	2019-12-12 PM 1:02:19 KST	2020-04-06 AM 10:04:30 KST	Flavonol365nm	2020-04-06 AM 9:59:09 KST
1038	191210_5TEx_Fr	F4PTE100	F4PTE	100ppm	28002	28028	Rutin	28052	W2489 ChB 365nm	16.756	1413	3.35	156	0.0859	ppm	100	2019-12-12 PM 1:02:19 KST	2020-04-06 AM 10:04:30 KST	Flavonol365nm	2020-04-06 AM 9:59:09 KST	Y = 1.05e+004 X + 5.07e+002
1503	191210_5TEx_Fr	F4PTE100	F4PTE	100ppm	28002	28028		28052	W2489 ChB 365nm	16.985	1925	4.56	162			100	2019-12-12 PM 1:02:19 KST	2020-04-06 AM 10:04:30 KST	Flavonol365nm	2020-04-06 AM 9:59:09 KST
1502	191210_5TEx_Fr	F4PTE100	F4PTE	100ppm	28002	28028		28052	W2489 ChB 365nm	17.507	9088	21.53	1038			100	2019-12-12 PM 1:02:19 KST	2020-04-06 AM 10:04:30 KST	Flavonol365nm	2020-04-06 AM 9:59:09 KST
893	191210_5TEx_Fr	F4PTE100	F4PTE	100ppm	28002	28028	Isoquercitrin	28052	W2489 ChB 365nm	18.032	2924	6.93	339	0.1738	ppm	100	2019-12-12 PM 1:02:19 KST	2020-04-06 AM 10:04:30 KST	Flavonol365nm	2020-04-06 AM 9:59:09 KST	Y = 1.32e+004 X + 6.30e+002
1501	191210_5TEx_Fr	F4PTE100	F4PTE	100ppm	28002	28028		28052	W2489 ChB 365nm	18.553	1525	3.61	174			100	2019-12-12 PM 1:02:19 KST	2020-04-06 AM 10:04:30 KST	Flavonol365nm	2020-04-06 AM 9:59:09 KST
1500	191210_5TEx_Fr	F4PTE100	F4PTE	100ppm	28002	28028		28052	W2489 ChB 365nm	19.007	4004	9.49	594			100	2019-12-12 PM 1:02:19 KST	2020-04-06 AM 10:04:30 KST	Flavonol365nm	2020-04-06 AM 9:59:09 KST
1508	191210_5TEx_Fr	F4PTE100	F4PTE	100ppm	28002	28028		28052	W2489 ChB 365nm	19.243	1198	2.84	171			100	2019-12-12 PM 1:02:19 KST	2020-04-06 AM 10:04:30 KST	Flavonol365nm	2020-04-06 AM 9:59:09 KST
1507	191210_5TEx_Fr	F4PTE100	F4PTE	100ppm	28002	28028		28052	W2489 ChB 365nm	20.734	3657	8.67	269			100	2019-12-12 PM 1:02:19 KST	2020-04-06 AM 10:04:30 KST	Flavonol365nm	2020-04-06 AM 9:59:09 KST
1506	191210_5TEx_Fr	F4PTE100	F4PTE	100ppm	28002	28028		28052	W2489 ChB 365nm	22.271	2155	5.11	134			100	2019-12-12 PM 1:02:19 KST	2020-04-06 AM 10:04:30 KST	Flavonol365nm	2020-04-06 AM 9:59:09 KST
948	191210_5TEx_Fr	F4PTE100	F4PTE	100ppm	28002	28028	Myricetin	28052	W2489 ChB 365nm	24.454	5326	12.62	507	0.1654	ppm	100	2019-12-12 PM 1:02:19 KST	2020-04-06 AM 10:04:30 KST	Flavonol365nm	2020-04-06 AM 9:59:09 KST	Y = 3.06e+004 X + 2.60e+002
1505	191210_5TEx_Fr	F4PTE100	F4PTE	100ppm	28002	28028		28052	W2489 ChB 365nm	25.942	833	1.97	109			100	2019-12-12 PM 1:02:19 KST	2020-04-06 AM 10:04:30 KST	Flavonol365nm	2020-04-06 AM 9:59:09 KST
986	191210_5TEx_Fr	F4PTE100	F4PTE	100ppm	28002	28028	Quercetin	28052	W2489 ChB 365nm	32.896	3410	8.08	243	0.1169	ppm	100	2019-12-12 PM 1:02:19 KST	2020-04-06 AM 10:04:30 KST	Flavonol365nm	2020-04-06 AM 9:59:09 KST	Y = 2.59e+004 X + 3.85e+002
1504	191210_5TEx_Fr	F4PTE100	F4PTE	100ppm	28002	28028		28052	W2489 ChB 365nm	43.661	1035	2.45	69			100	2019-12-12 PM 1:02:19 KST	2020-04-06 AM 10:04:30 KST	Flavonol365nm	2020-04-06 AM 9:59:09 KST
1516	191210_5TEx_Fr	F4PTE100	F4PTE	100ppm	28002	28053		28077	W2489 ChB 365nm	15.674	4159	8.27	345			100	2019-12-12 PM 1:53:08 KST	2020-04-06 AM 10:04:31 KST	Flavonol365nm	2020-04-06 AM 9:59:09 KST
1039	191210_5TEx_Fr	F4PTE100	F4PTE	100ppm	28002	28053	Rutin	28077	W2489 ChB 365nm	16.769	1767	3.51	158	0.1195	ppm	100	2019-12-12 PM 1:53:08 KST	2020-04-06 AM 10:04:31 KST	Flavonol365nm	2020-04-06 AM 9:59:09 KST	Y = 1.05e+004 X + 5.07e+002
1515	191210_5TEx_Fr	F4PTE100	F4PTE	100ppm	28002	28053		28077	W2489 ChB 365nm	17.009	2218	4.41	156			100	2019-12-12 PM 1:53:08 KST	2020-04-06 AM 10:04:31 KST	Flavonol365nm	2020-04-06 AM 9:59:09 KST
1514	191210_5TEx_Fr	F4PTE100	F4PTE	100ppm	28002	28053		28077	W2489 ChB 365nm	17.528	9591	19.07	1031			100	2019-12-12 PM 1:53:08 KST	2020-04-06 AM 10:04:31 KST	Flavonol365nm	2020-04-06 AM 9:59:09 KST
894	191210_5TEx_Fr	F4PTE100	F4PTE	100ppm	28002	28053	Isoquercitrin	28077	W2489 ChB 365nm	18.048	2764	5.5	343	0.1616	ppm	100	2019-12-12 PM 1:53:08 KST	2020-04-06 AM 10:04:31 KST	Flavonol365nm	2020-04-06 AM 9:59:09 KST	Y = 1.32e+004 X + 6.30e+002
1513	191210_5TEx_Fr	F4PTE100	F4PTE	100ppm	28002	28053		28077	W2489 ChB 365nm	18.563	2168	4.31	206			100	2019-12-12 PM 1:53:08 KST	2020-04-06 AM 10:04:31 KST	Flavonol365nm	2020-04-06 AM 9:59:09 KST
1511	191210_5TEx_Fr	F4PTE100	F4PTE	100ppm	28002	28053		28077	W2489 ChB 365nm	19.018	4248	8.45	592			100	2019-12-12 PM 1:53:08 KST	2020-04-06 AM 10:04:31 KST	Flavonol365nm	2020-04-06 AM 9:59:09 KST
1510	191210_5TEx_Fr	F4PTE100	F4PTE	100ppm	28002	28053		28077	W2489 ChB 365nm	19.252	1289	2.56	169			100	2019-12-12 PM 1:53:08 KST	2020-04-06 AM 10:04:31 KST	Flavonol365nm	2020-04-06 AM 9:59:09 KST
1512	191210_5TEx_Fr	F4PTE100	F4PTE	100ppm	28002	28053		28077	W2489 ChB 365nm	20.782	3418	6.8	278			100	2019-12-12 PM 1:53:08 KST	2020-04-06 AM 10:04:31 KST	Flavonol365nm	2020-04-06 AM 9:59:09 KST
1522	191210_5TEx_Fr	F4PTE100	F4PTE	100ppm	28002	28053		28077	W2489 ChB 365nm	22.294	1850	3.68	133			100	2019-12-12 PM 1:53:08 KST	2020-04-06 AM 10:04:31 KST	Flavonol365nm	2020-04-06 AM 9:59:09 KST
1521	191210_5TEx_Fr	F4PTE100	F4PTE	100ppm	28002	28053		28077	W2489 ChB 365nm	22.542	305	0.61	53			100	2019-12-12 PM 1:53:08 KST	2020-04-06 AM 10:04:31 KST	Flavonol365nm	2020-04-06 AM 9:59:09 KST
1520	191210_5TEx_Fr	F4PTE100	F4PTE	100ppm	28002	28053		28077	W2489 ChB 365nm	22.93	662	1.32	45			100	2019-12-12 PM 1:53:08 KST	2020-04-06 AM 10:04:31 KST	Flavonol365nm	2020-04-06 AM 9:59:09 KST
949	191210_5TEx_Fr	F4PTE100	F4PTE	100ppm	28002	28053	Myricetin	28077	W2489 ChB 365nm	24.454	4161	8.28	464	0.1274	ppm	100	2019-12-12 PM 1:53:08 KST	2020-04-06 AM 10:04:31 KST	Flavonol365nm	2020-04-06 AM 9:59:09 KST	Y = 3.06e+004 X + 2.60e+002
1519	191210_5TEx_Fr	F4PTE100	F4PTE	100ppm	28002	28053		28077	W2489 ChB 365nm	25.935	576	1.15	73			100	2019-12-12 PM 1:53:08 KST	2020-04-06 AM 10:04:31 KST	Flavonol365nm	2020-04-06 AM 9:59:09 KST
1518	191210_5TEx_Fr	F4PTE100	F4PTE	100ppm	28002	28053		28077	W2489 ChB 365nm	31.923	1062	2.11	43			100	2019-12-12 PM 1:53:08 KST	2020-04-06 AM 10:04:31 KST	Flavonol365nm	2020-04-06 AM 9:59:09 KST
987	191210_5TEx_Fr	F4PTE100	F4PTE	100ppm	28002	28053	Quercetin	28077	W2489 ChB 365nm	32.876	3407	6.77	236	0.1168	ppm	100	2019-12-12 PM 1:53:08 KST	2020-04-06 AM 10:04:31 KST	Flavonol365nm	2020-04-06 AM 9:59:09 KST	Y = 2.59e+004 X + 3.85e+002
842	191210_5TEx_Fr	F4PTE100	F4PTE	100ppm	28002	28053	Apigenin	28077	W2489 ChB 365nm	41.076	1553	3.09	50	0.0447	ppm	100	2019-12-12 PM 1:53:08 KST	2020-04-06 AM 10:04:31 KST	Flavonol365nm	2020-04-06 AM 9:59:09 KST	Y = 1.77e+004 X + 7.60e+002
909	191210_5TEx_Fr	F4PTE100	F4PTE	100ppm	28002	28053	Kaempferol	28077	W2489 ChB 365nm	41.98	2690	5.35	57	0.085	ppm	100	2019-12-12 PM 1:53:08 KST	2020-04-06 AM 10:04:31 KST	Flavonol365nm	2020-04-06 AM 9:59:09 KST	Y = 2.32e+004 X + 7.14e+002
1517	191210_5TEx_Fr	F4PTE100	F4PTE	100ppm	28002	28053		28077	W2489 ChB 365nm	43.585	2397	4.77	119			100	2019-12-12 PM 1:53:08 KST	2020-04-06 AM 10:04:31 KST	Flavonol365nm	2020-04-06 AM 9:59:09 KST
1523	191210_5TEx_Fr	F4PTE200	F4PTE	200ppm	28078	28079		28103	W2489 ChB 365nm	15.793	7879	7.8	704			200	2019-12-12 PM 2:43:58 KST	2020-04-06 AM 10:04:31 KST	Flavonol365nm	2020-04-06 AM 9:59:09 KST
1040	191210_5TEx_Fr	F4PTE200	F4PTE	200ppm	28078	28079	Rutin	28103	W2489 ChB 365nm	16.848	3275	3.24	340	0.2624	ppm	200	2019-12-12 PM 2:43:58 KST	2020-04-06 AM 10:04:31 KST	Flavonol365nm	2020-04-06 AM 9:59:09 KST	Y = 1.05e+004 X + 5.07e+002
1539	191210_5TEx_Fr	F4PTE200	F4PTE	200ppm	28078	28079		28103	W2489 ChB 365nm	17.068	3863	3.83	326			200	2019-12-12 PM 2:43:58 KST	2020-04-06 AM 10:04:31 KST	Flavonol365nm	2020-04-06 AM 9:59:09 KST
1525	191210_5TEx_Fr	F4PTE200	F4PTE	200ppm	28078	28079		28103	W2489 ChB 365nm	17.292	317	0.31	109			200	2019-12-12 PM 2:43:58 KST	2020-04-06 AM 10:04:31 KST	Flavonol365nm	2020-04-06 AM 9:59:09 KST
1526	191210_5TEx_Fr	F4PTE200	F4PTE	200ppm	28078	28079		28103	W2489 ChB 365nm	17.582	20191	20	2302			200	2019-12-12 PM 2:43:58 KST	2020-04-06 AM 10:04:31 KST	Flavonol365nm	2020-04-06 AM 9:59:09 KST
895	191210_5TEx_Fr	F4PTE200	F4PTE	200ppm	28078	28079	Isoquercitrin	28103	W2489 ChB 365nm	18.081	6029	5.97	731	0.4089	ppm	200	2019-12-12 PM 2:43:58 KST	2020-04-06 AM 10:04:31 KST	Flavonol365nm	2020-04-06 AM 9:59:09 KST	Y = 1.32e+004 X + 6.30e+002
1527	191210_5TEx_Fr	F4PTE200	F4PTE	200ppm	28078	28079		28103	W2489 ChB 365nm	18.586	3670	3.63	394			200	2019-12-12 PM 2:43:58 KST	2020-04-06 AM 10:04:31 KST	Flavonol365nm	2020-04-06 AM 9:59:09 KST
1528	191210_5TEx_Fr	F4PTE200	F4PTE	200ppm	28078	28079		28103	W2489 ChB 365nm	19.041	8902	8.82	1294			200	2019-12-12 PM 2:43:58 KST	2020-04-06 AM 10:04:31 KST	Flavonol365nm	2020-04-06 AM 9:59:09 KST
1538	191210_5TEx_Fr	F4PTE200	F4PTE	200ppm	28078	28079		28103	W2489 ChB 365nm	19.271	2938	2.91	356			200	2019-12-12 PM 2:43:58 KST	2020-04-06 AM 10:04:31 KST	Flavonol365nm	2020-04-06 AM 9:59:09 KST
1537	191210_5TEx_Fr	F4PTE200	F4PTE	200ppm	28078	28079		28103	W2489 ChB 365nm	20.762	7640	7.57	614			200	2019-12-12 PM 2:43:58 KST	2020-04-06 AM 10:04:31 KST	Flavonol365nm	2020-04-06 AM 9:59:09 KST
1536	191210_5TEx_Fr	F4PTE200	F4PTE	200ppm	28078	28079		28103	W2489 ChB 365nm	21.107	501	0.5	51			200	2019-12-12 PM 2:43:58 KST	2020-04-06 AM 10:04:31 KST	Flavonol365nm	2020-04-06 AM 9:59:09 KST
1535	191210_5TEx_Fr	F4PTE200	F4PTE	200ppm	28078	28079		28103	W2489 ChB 365nm	21.44	662	0.66	35			200	2019-12-12 PM 2:43:58 KST	2020-04-06 AM 10:04:31 KST	Flavonol365nm	2020-04-06 AM 9:59:09 KST
1534	191210_5TEx_Fr	F4PTE200	F4PTE	200ppm	28078	28079		28103	W2489 ChB 365nm	22.288	5005	4.96	287			200	2019-12-12 PM 2:43:58 KST	2020-04-06 AM 10:04:31 KST	Flavonol365nm	2020-04-06 AM 9:59:09 KST
1533	191210_5TEx_Fr	F4PTE200	F4PTE	200ppm	28078	28079		28103	W2489 ChB 365nm	23.277	1215	1.2	63			200	2019-12-12 PM 2:43:58 KST	2020-04-06 AM 10:04:31 KST	Flavonol365nm	2020-04-06 AM 9:59:09 KST
1532	191210_5TEx_Fr	F4PTE200	F4PTE	200ppm	28078	28079		28103	W2489 ChB 365nm	23.824	805	0.8	75			200	2019-12-12 PM 2:43:58 KST	2020-04-06 AM 10:04:31 KST	Flavonol365nm	2020-04-06 AM 9:59:09 KST
950	191210_5TEx_Fr	F4PTE200	F4PTE	200ppm	28078	28079	Myricetin	28103	W2489 ChB 365nm	24.43	11529	11.42	1121	0.3679	ppm	200	2019-12-12 PM 2:43:58 KST	2020-04-06 AM 10:04:31 KST	Flavonol365nm	2020-04-06 AM 9:59:09 KST	Y = 3.06e+004 X + 2.60e+002
1531	191210_5TEx_Fr	F4PTE200	F4PTE	200ppm	28078	28079		28103	W2489 ChB 365nm	25.466	397	0.39	53			200	2019-12-12 PM 2:43:58 KST	2020-04-06 AM 10:04:31 KST	Flavonol365nm	2020-04-06 AM 9:59:09 KST
1530	191210_5TEx_Fr	F4PTE200	F4PTE	200ppm	28078	28079		28103	W2489 ChB 365nm	25.923	2529	2.5	228			200	2019-12-12 PM 2:43:58 KST	2020-04-06 AM 10:04:31 KST	Flavonol365nm	2020-04-06 AM 9:59:09 KST
988	191210_5TEx_Fr	F4PTE200	F4PTE	200ppm	28078	28079	Quercetin	28103	W2489 ChB 365nm	32.778	7984	7.91	567	0.2937	ppm	200	2019-12-12 PM 2:43:58 KST	2020-04-06 AM 10:04:31 KST	Flavonol365nm	2020-04-06 AM 9:59:09 KST	Y = 2.59e+004 X + 3.85e+002
1529	191210_5TEx_Fr	F4PTE200	F4PTE	200ppm	28078	28079		28103	W2489 ChB 365nm	33.117	1630	1.61	109			200	2019-12-12 PM 2:43:58 KST	2020-04-06 AM 10:04:31 KST	Flavonol365nm	2020-04-06 AM 9:59:09 KST
1524	191210_5TEx_Fr	F4PTE200	F4PTE	200ppm	28078	28079		28103	W2489 ChB 365nm	43.516	4007	3.97	222			200	2019-12-12 PM 2:43:58 KST	2020-04-06 AM 10:04:31 KST	Flavonol365nm	2020-04-06 AM 9:59:09 KST
1542	191210_5TEx_Fr	F4PTE200	F4PTE	200ppm	28078	28104		28128	W2489 ChB 365nm	15.804	7862	7.97	737			200	2019-12-12 PM 3:34:47 KST	2020-04-06 AM 10:04:31 KST	Flavonol365nm	2020-04-06 AM 9:59:09 KST
1041	191210_5TEx_Fr	F4PTE200	F4PTE	200ppm	28078	28104	Rutin	28128	W2489 ChB 365nm	16.851	2530	2.57	276	0.1918	ppm	200	2019-12-12 PM 3:34:47 KST	2020-04-06 AM 10:04:31 KST	Flavonol365nm	2020-04-06 AM 9:59:09 KST	Y = 1.05e+004 X + 5.07e+002
1541	191210_5TEx_Fr	F4PTE200	F4PTE	200ppm	28078	28104		28128	W2489 ChB 365nm	17.079	2455	2.49	301			200	2019-12-12 PM 3:34:47 KST	2020-04-06 AM 10:04:31 KST	Flavonol365nm	2020-04-06 AM 9:59:09 KST
1540	191210_5TEx_Fr	F4PTE200	F4PTE	200ppm	28078	28104		28128	W2489 ChB 365nm	17.27	1292	1.31	153			200	2019-12-12 PM 3:34:47 KST	2020-04-06 AM 10:04:31 KST	Flavonol365nm	2020-04-06 AM 9:59:09 KST
1546	191210_5TEx_Fr	F4PTE200	F4PTE	200ppm	28078	28104		28128	W2489 ChB 365nm	17.608	19619	19.89	2261			200	2019-12-12 PM 3:34:47 KST	2020-04-06 AM 10:04:31 KST	Flavonol365nm	2020-04-06 AM 9:59:09 KST
896	191210_5TEx_Fr	F4PTE200	F4PTE	200ppm	28078	28104	Isoquercitrin	28128	W2489 ChB 365nm	18.094	5368	5.44	730	0.3588	ppm	200	2019-12-12 PM 3:34:47 KST	2020-04-06 AM 10:04:31 KST	Flavonol365nm	2020-04-06 AM 9:59:09 KST	Y = 1.32e+004 X + 6.30e+002
1551	191210_5TEx_Fr	F4PTE200	F4PTE	200ppm	28078	28104		28128	W2489 ChB 365nm	18.596	3976	4.03	400			200	2019-12-12 PM 3:34:47 KST	2020-04-06 AM 10:04:31 KST	Flavonol365nm	2020-04-06 AM 9:59:09 KST
1550	191210_5TEx_Fr	F4PTE200	F4PTE	200ppm	28078	28104		28128	W2489 ChB 365nm	19.061	9297	9.43	1335			200	2019-12-12 PM 3:34:47 KST	2020-04-06 AM 10:04:31 KST	Flavonol365nm	2020-04-06 AM 9:59:09 KST
1549	191210_5TEx_Fr	F4PTE200	F4PTE	200ppm	28078	28104		28128	W2489 ChB 365nm	19.296	3812	3.86	396			200	2019-12-12 PM 3:34:47 KST	2020-04-06 AM 10:04:31 KST	Flavonol365nm	2020-04-06 AM 9:59:09 KST
1548	191210_5TEx_Fr	F4PTE200	F4PTE	200ppm	28078	28104		28128	W2489 ChB 365nm	20.767	7326	7.43	553			200	2019-12-12 PM 3:34:47 KST	2020-04-06 AM 10:04:31 KST	Flavonol365nm	2020-04-06 AM 9:59:09 KST
1547	191210_5TEx_Fr	F4PTE200	F4PTE	200ppm	28078	28104		28128	W2489 ChB 365nm	21.857	389	0.39	56			200	2019-12-12 PM 3:34:47 KST	2020-04-06 AM 10:04:31 KST	Flavonol365nm	2020-04-06 AM 9:59:09 KST
1552	191210_5TEx_Fr	F4PTE200	F4PTE	200ppm	28078	28104		28128	W2489 ChB 365nm	22.296	4809	4.88	289			200	2019-12-12 PM 3:34:47 KST	2020-04-06 AM 10:04:31 KST	Flavonol365nm	2020-04-06 AM 9:59:09 KST
1545	191210_5TEx_Fr	F4PTE200	F4PTE	200ppm	28078	28104		28128	W2489 ChB 365nm	22.542	548	0.56	108			200	2019-12-12 PM 3:34:47 KST	2020-04-06 AM 10:04:31 KST	Flavonol365nm	2020-04-06 AM 9:59:09 KST
1544	191210_5TEx_Fr	F4PTE200	F4PTE	200ppm	28078	28104		28128	W2489 ChB 365nm	23.805	535	0.54	88			200	2019-12-12 PM 3:34:47 KST	2020-04-06 AM 10:04:31 KST	Flavonol365nm	2020-04-06 AM 9:59:09 KST
951	191210_5TEx_Fr	F4PTE200	F4PTE	200ppm	28078	28104	Myricetin	28128	W2489 ChB 365nm	24.418	11390	11.55	1132	0.3634	ppm	200	2019-12-12 PM 3:34:47 KST	2020-04-06 AM 10:04:31 KST	Flavonol365nm	2020-04-06 AM 9:59:09 KST	Y = 3.06e+004 X + 2.60e+002
1543	191210_5TEx_Fr	F4PTE200	F4PTE	200ppm	28078	28104		28128	W2489 ChB 365nm	25.895	4382	4.44	229			200	2019-12-12 PM 3:34:47 KST	2020-04-06 AM 10:04:31 KST	Flavonol365nm	2020-04-06 AM 9:59:09 KST
989	191210_5TEx_Fr	F4PTE200	F4PTE	200ppm	28078	28104	Quercetin	28128	W2489 ChB 365nm	32.738	7620	7.73	564	0.2796	ppm	200	2019-12-12 PM 3:34:47 KST	2020-04-06 AM 10:04:31 KST	Flavonol365nm	2020-04-06 AM 9:59:09 KST	Y = 2.59e+004 X + 3.85e+002
910	191210_5TEx_Fr	F4PTE200	F4PTE	200ppm	28078	28104	Kaempferol	28128	W2489 ChB 365nm	43.448	5423	5.5	250	0.2026	ppm	200	2019-12-12 PM 3:34:47 KST	2020-04-06 AM 10:04:31 KST	Flavonol365nm	2020-04-06 AM 9:59:09 KST	Y = 2.32e+004 X + 7.14e+002
1563	191210_5TEx_Fr	F4PTE200	F4PTE	200ppm	28078	28129		28153	W2489 ChB 365nm	15.648	7362	7.14	685			200	2019-12-12 PM 4:25:37 KST	2020-04-06 AM 10:04:31 KST	Flavonol365nm	2020-04-06 AM 9:59:09 KST
1042	191210_5TEx_Fr	F4PTE200	F4PTE	200ppm	28078	28129	Rutin	28153	W2489 ChB 365nm	16.755	3616	3.51	320	0.2947	ppm	200	2019-12-12 PM 4:25:37 KST	2020-04-06 AM 10:04:31 KST	Flavonol365nm	2020-04-06 AM 9:59:09 KST	Y = 1.05e+004 X + 5.07e+002
1562	191210_5TEx_Fr	F4PTE200	F4PTE	200ppm	28078	28129		28153	W2489 ChB 365nm	16.976	2822	2.74	325			200	2019-12-12 PM 4:25:37 KST	2020-04-06 AM 10:04:31 KST	Flavonol365nm	2020-04-06 AM 9:59:09 KST
1561	191210_5TEx_Fr	F4PTE200	F4PTE	200ppm	28078	28129		28153	W2489 ChB 365nm	17.165	1728	1.68	205			200	2019-12-12 PM 4:25:37 KST	2020-04-06 AM 10:04:31 KST	Flavonol365nm	2020-04-06 AM 9:59:09 KST
1560	191210_5TEx_Fr	F4PTE200	F4PTE	200ppm	28078	28129		28153	W2489 ChB 365nm	17.524	20330	19.72	2184			200	2019-12-12 PM 4:25:37 KST	2020-04-06 AM 10:04:31 KST	Flavonol365nm	2020-04-06 AM 9:59:09 KST
897	191210_5TEx_Fr	F4PTE200	F4PTE	200ppm	28078	28129	Isoquercitrin	28153	W2489 ChB 365nm	18.023	5727	5.55	721	0.386	ppm	200	2019-12-12 PM 4:25:37 KST	2020-04-06 AM 10:04:31 KST	Flavonol365nm	2020-04-06 AM 9:59:09 KST	Y = 1.32e+004 X + 6.30e+002
1559	191210_5TEx_Fr	F4PTE200	F4PTE	200ppm	28078	28129		28153	W2489 ChB 365nm	18.53	3918	3.8	393			200	2019-12-12 PM 4:25:37 KST	2020-04-06 AM 10:04:31 KST	Flavonol365nm	2020-04-06 AM 9:59:09 KST
1558	191210_5TEx_Fr	F4PTE200	F4PTE	200ppm	28078	28129		28153	W2489 ChB 365nm	19.008	8971	8.7	1297			200	2019-12-12 PM 4:25:37 KST	2020-04-06 AM 10:04:31 KST	Flavonol365nm	2020-04-06 AM 9:59:09 KST
1557	191210_5TEx_Fr	F4PTE200	F4PTE	200ppm	28078	28129		28153	W2489 ChB 365nm	19.238	3032	2.94	366			200	2019-12-12 PM 4:25:37 KST	2020-04-06 AM 10:04:31 KST	Flavonol365nm	2020-04-06 AM 9:59:09 KST
1553	191210_5TEx_Fr	F4PTE200	F4PTE	200ppm	28078	28129		28153	W2489 ChB 365nm	20.731	7015	6.8	528			200	2019-12-12 PM 4:25:37 KST	2020-04-06 AM 10:04:31 KST	Flavonol365nm	2020-04-06 AM 9:59:09 KST
1554	191210_5TEx_Fr	F4PTE200	F4PTE	200ppm	28078	28129		28153	W2489 ChB 365nm	22.24	4217	4.09	269			200	2019-12-12 PM 4:25:37 KST	2020-04-06 AM 10:04:31 KST	Flavonol365nm	2020-04-06 AM 9:59:09 KST
1555	191210_5TEx_Fr	F4PTE200	F4PTE	200ppm	28078	28129		28153	W2489 ChB 365nm	22.492	790	0.77	98			200	2019-12-12 PM 4:25:37 KST	2020-04-06 AM 10:04:31 KST	Flavonol365nm	2020-04-06 AM 9:59:09 KST
1556	191210_5TEx_Fr	F4PTE200	F4PTE	200ppm	28078	28129		28153	W2489 ChB 365nm	22.927	550	0.53	52			200	2019-12-12 PM 4:25:37 KST	2020-04-06 AM 10:04:31 KST	Flavonol365nm	2020-04-06 AM 9:59:09 KST
1568	191210_5TEx_Fr	F4PTE200	F4PTE	200ppm	28078	28129		28153	W2489 ChB 365nm	23.313	773	0.75	61			200	2019-12-12 PM 4:25:37 KST	2020-04-06 AM 10:04:31 KST	Flavonol365nm	2020-04-06 AM 9:59:09 KST
1569	191210_5TEx_Fr	F4PTE200	F4PTE	200ppm	28078	28129		28153	W2489 ChB 365nm	23.751	966	0.94	61			200	2019-12-12 PM 4:25:37 KST	2020-04-06 AM 10:04:31 KST	Flavonol365nm	2020-04-06 AM 9:59:09 KST
952	191210_5TEx_Fr	F4PTE200	F4PTE	200ppm	28078	28129	Myricetin	28153	W2489 ChB 365nm	24.355	11969	11.61	1124	0.3823	ppm	200	2019-12-12 PM 4:25:37 KST	2020-04-06 AM 10:04:31 KST	Flavonol365nm	2020-04-06 AM 9:59:09 KST	Y = 3.06e+004 X + 2.60e+002
1570	191210_5TEx_Fr	F4PTE200	F4PTE	200ppm	28078	28129		28153	W2489 ChB 365nm	25.838	2177	2.11	206			200	2019-12-12 PM 4:25:37 KST	2020-04-06 AM 10:04:31 KST	Flavonol365nm	2020-04-06 AM 9:59:09 KST
990	191210_5TEx_Fr	F4PTE200	F4PTE	200ppm	28078	28129	Quercetin	28153	W2489 ChB 365nm	32.662	7073	6.86	542	0.2585	ppm	200	2019-12-12 PM 4:25:37 KST	2020-04-06 AM 10:04:31 KST	Flavonol365nm	2020-04-06 AM 9:59:09 KST	Y = 2.59e+004 X + 3.85e+002
1567	191210_5TEx_Fr	F4PTE200	F4PTE	200ppm	28078	28129		28153	W2489 ChB 365nm	40.307	924	0.9	56			200	2019-12-12 PM 4:25:37 KST	2020-04-06 AM 10:04:31 KST	Flavonol365nm	2020-04-06 AM 9:59:09 KST
1566	191210_5TEx_Fr	F4PTE200	F4PTE	200ppm	28078	28129		28153	W2489 ChB 365nm	40.923	622	0.6	53			200	2019-12-12 PM 4:25:37 KST	2020-04-06 AM 10:04:31 KST	Flavonol365nm	2020-04-06 AM 9:59:09 KST
843	191210_5TEx_Fr	F4PTE200	F4PTE	200ppm	28078	28129	Apigenin	28153	W2489 ChB 365nm	41.454	658	0.64	45		ppm	200	2019-12-12 PM 4:25:37 KST	2020-04-06 AM 10:04:31 KST	Flavonol365nm	2020-04-06 AM 9:59:09 KST	Y = 1.77e+004 X + 7.60e+002
1565	191210_5TEx_Fr	F4PTE200	F4PTE	200ppm	28078	28129		28153	W2489 ChB 365nm	41.768	2062	2	60			200	2019-12-12 PM 4:25:37 KST	2020-04-06 AM 10:04:31 KST	Flavonol365nm	2020-04-06 AM 9:59:09 KST
911	191210_5TEx_Fr	F4PTE200	F4PTE	200ppm	28078	28129	Kaempferol	28153	W2489 ChB 365nm	42.518	532	0.52	52		ppm	200	2019-12-12 PM 4:25:37 KST	2020-04-06 AM 10:04:31 KST	Flavonol365nm	2020-04-06 AM 9:59:09 KST	Y = 2.32e+004 X + 7.14e+002
1564	191210_5TEx_Fr	F4PTE200	F4PTE	200ppm	28078	28129		28153	W2489 ChB 365nm	43.323	5281	5.12	231			200	2019-12-12 PM 4:25:37 KST	2020-04-06 AM 10:04:31 KST	Flavonol365nm	2020-04-06 AM 9:59:09 KST
1459	191210_5TEx_Fr	F4PTE50	F4PTE	50ppm	27926	27927		27951	W2489 ChB 365nm	16.666	422	2.11	55			50	2019-12-12 AM 9:39:06 KST	2020-04-06 AM 10:04:30 KST	Flavonol365nm	2020-04-06 AM 9:59:09 KST
1034	191210_5TEx_Fr	F4PTE50	F4PTE	50ppm	27926	27927	Rutin	27951	W2489 ChB 365nm	16.873	944	4.72	75	0.0414	ppm	50	2019-12-12 AM 9:39:06 KST	2020-04-06 AM 10:04:30 KST	Flavonol365nm	2020-04-06 AM 9:59:09 KST	Y = 1.05e+004 X + 5.07e+002
1458	191210_5TEx_Fr	F4PTE50	F4PTE	50ppm	27926	27927		27951	W2489 ChB 365nm	17.428	4770	23.88	500			50	2019-12-12 AM 9:39:06 KST	2020-04-06 AM 10:04:30 KST	Flavonol365nm	2020-04-06 AM 9:59:09 KST
889	191210_5TEx_Fr	F4PTE50	F4PTE	50ppm	27926	27927	Isoquercitrin	27951	W2489 ChB 365nm	17.974	1327	6.64	170	0.0528	ppm	50	2019-12-12 AM 9:39:06 KST	2020-04-06 AM 10:04:30 KST	Flavonol365nm	2020-04-06 AM 9:59:09 KST	Y = 1.32e+004 X + 6.30e+002
1456	191210_5TEx_Fr	F4PTE50	F4PTE	50ppm	27926	27927		27951	W2489 ChB 365nm	18.49	782	3.92	89			50	2019-12-12 AM 9:39:06 KST	2020-04-06 AM 10:04:30 KST	Flavonol365nm	2020-04-06 AM 9:59:09 KST
1457	191210_5TEx_Fr	F4PTE50	F4PTE	50ppm	27926	27927		27951	W2489 ChB 365nm	18.938	2167	10.85	294			50	2019-12-12 AM 9:39:06 KST	2020-04-06 AM 10:04:30 KST	Flavonol365nm	2020-04-06 AM 9:59:09 KST
1460	191210_5TEx_Fr	F4PTE50	F4PTE	50ppm	27926	27927		27951	W2489 ChB 365nm	19.162	1146	5.74	80			50	2019-12-12 AM 9:39:06 KST	2020-04-06 AM 10:04:30 KST	Flavonol365nm	2020-04-06 AM 9:59:09 KST
1464	191210_5TEx_Fr	F4PTE50	F4PTE	50ppm	27926	27927		27951	W2489 ChB 365nm	19.921	469	2.35	46			50	2019-12-12 AM 9:39:06 KST	2020-04-06 AM 10:04:30 KST	Flavonol365nm	2020-04-06 AM 9:59:09 KST
1463	191210_5TEx_Fr	F4PTE50	F4PTE	50ppm	27926	27927		27951	W2489 ChB 365nm	20.24	550	2.75	49			50	2019-12-12 AM 9:39:06 KST	2020-04-06 AM 10:04:30 KST	Flavonol365nm	2020-04-06 AM 9:59:09 KST
1462	191210_5TEx_Fr	F4PTE50	F4PTE	50ppm	27926	27927		27951	W2489 ChB 365nm	20.684	2400	12.01	163			50	2019-12-12 AM 9:39:06 KST	2020-04-06 AM 10:04:30 KST	Flavonol365nm	2020-04-06 AM 9:59:09 KST
1461	191210_5TEx_Fr	F4PTE50	F4PTE	50ppm	27926	27927		27951	W2489 ChB 365nm	22.226	945	4.73	72			50	2019-12-12 AM 9:39:06 KST	2020-04-06 AM 10:04:30 KST	Flavonol365nm	2020-04-06 AM 9:59:09 KST
944	191210_5TEx_Fr	F4PTE50	F4PTE	50ppm	27926	27927	Myricetin	27951	W2489 ChB 365nm	24.39	2136	10.69	233	0.0612	ppm	50	2019-12-12 AM 9:39:06 KST	2020-04-06 AM 10:04:30 KST	Flavonol365nm	2020-04-06 AM 9:59:09 KST	Y = 3.06e+004 X + 2.60e+002
1465	191210_5TEx_Fr	F4PTE50	F4PTE	50ppm	27926	27927		27951	W2489 ChB 365nm	25.867	326	1.63	52			50	2019-12-12 AM 9:39:06 KST	2020-04-06 AM 10:04:30 KST	Flavonol365nm	2020-04-06 AM 9:59:09 KST
982	191210_5TEx_Fr	F4PTE50	F4PTE	50ppm	27926	27927	Quercetin	27951	W2489 ChB 365nm	32.787	1590	7.96	133	0.0466	ppm	50	2019-12-12 AM 9:39:06 KST	2020-04-06 AM 10:04:30 KST	Flavonol365nm	2020-04-06 AM 9:59:09 KST	Y = 2.59e+004 X + 3.85e+002
1469	191210_5TEx_Fr	F4PTE50	F4PTE	50ppm	27926	27952		27976	W2489 ChB 365nm	16.634	855	3.7	78			50	2019-12-12 AM 10:29:53 KST	2020-04-06 AM 10:04:30 KST	Flavonol365nm	2020-04-06 AM 9:59:09 KST
1035	191210_5TEx_Fr	F4PTE50	F4PTE	50ppm	27926	27952	Rutin	27976	W2489 ChB 365nm	16.892	1360	5.89	91	0.0808	ppm	50	2019-12-12 AM 10:29:53 KST	2020-04-06 AM 10:04:30 KST	Flavonol365nm	2020-04-06 AM 9:59:09 KST	Y = 1.05e+004 X + 5.07e+002
1468	191210_5TEx_Fr	F4PTE50	F4PTE	50ppm	27926	27952		27976	W2489 ChB 365nm	17.426	5590	24.2	542			50	2019-12-12 AM 10:29:53 KST	2020-04-06 AM 10:04:30 KST	Flavonol365nm	2020-04-06 AM 9:59:09 KST
890	191210_5TEx_Fr	F4PTE50	F4PTE	50ppm	27926	27952	Isoquercitrin	27976	W2489 ChB 365nm	17.96	1956	8.47	188	0.1005	ppm	50	2019-12-12 AM 10:29:53 KST	2020-04-06 AM 10:04:30 KST	Flavonol365nm	2020-04-06 AM 9:59:09 KST	Y = 1.32e+004 X + 6.30e+002
1467	191210_5TEx_Fr	F4PTE50	F4PTE	50ppm	27926	27952		27976	W2489 ChB 365nm	18.478	1527	6.61	121			50	2019-12-12 AM 10:29:53 KST	2020-04-06 AM 10:04:30 KST	Flavonol365nm	2020-04-06 AM 9:59:09 KST
1473	191210_5TEx_Fr	F4PTE50	F4PTE	50ppm	27926	27952		27976	W2489 ChB 365nm	18.926	2303	9.97	325			50	2019-12-12 AM 10:29:53 KST	2020-04-06 AM 10:04:30 KST	Flavonol365nm	2020-04-06 AM 9:59:09 KST
1472	191210_5TEx_Fr	F4PTE50	F4PTE	50ppm	27926	27952		27976	W2489 ChB 365nm	19.14	1342	5.81	124			50	2019-12-12 AM 10:29:53 KST	2020-04-06 AM 10:04:30 KST	Flavonol365nm	2020-04-06 AM 9:59:09 KST
1470	191210_5TEx_Fr	F4PTE50	F4PTE	50ppm	27926	27952		27976	W2489 ChB 365nm	20.662	1638	7.09	138			50	2019-12-12 AM 10:29:53 KST	2020-04-06 AM 10:04:30 KST	Flavonol365nm	2020-04-06 AM 9:59:09 KST
1471	191210_5TEx_Fr	F4PTE50	F4PTE	50ppm	27926	27952		27976	W2489 ChB 365nm	22.17	570	2.47	61			50	2019-12-12 AM 10:29:53 KST	2020-04-06 AM 10:04:30 KST	Flavonol365nm	2020-04-06 AM 9:59:09 KST
945	191210_5TEx_Fr	F4PTE50	F4PTE	50ppm	27926	27952	Myricetin	27976	W2489 ChB 365nm	24.367	2314	10.02	238	0.0671	ppm	50	2019-12-12 AM 10:29:53 KST	2020-04-06 AM 10:04:30 KST	Flavonol365nm	2020-04-06 AM 9:59:09 KST	Y = 3.06e+004 X + 2.60e+002
1466	191210_5TEx_Fr	F4PTE50	F4PTE	50ppm	27926	27952		27976	W2489 ChB 365nm	25.864	515	2.23	68			50	2019-12-12 AM 10:29:53 KST	2020-04-06 AM 10:04:30 KST	Flavonol365nm	2020-04-06 AM 9:59:09 KST
983	191210_5TEx_Fr	F4PTE50	F4PTE	50ppm	27926	27952	Quercetin	27976	W2489 ChB 365nm	32.8	2287	9.9	140	0.0735	ppm	50	2019-12-12 AM 10:29:53 KST	2020-04-06 AM 10:04:30 KST	Flavonol365nm	2020-04-06 AM 9:59:09 KST	Y = 2.59e+004 X + 3.85e+002
908	191210_5TEx_Fr	F4PTE50	F4PTE	50ppm	27926	27952	Kaempferol	27976	W2489 ChB 365nm	43.378	840	3.64	53	0.0054	ppm	50	2019-12-12 AM 10:29:53 KST	2020-04-06 AM 10:04:30 KST	Flavonol365nm	2020-04-06 AM 9:59:09 KST	Y = 2.32e+004 X + 7.14e+002
1480	191210_5TEx_Fr	F4PTE50	F4PTE	50ppm	27926	27977		28001	W2489 ChB 365nm	15.593	1718	7.22	150			50	2019-12-12 AM 11:20:38 KST	2020-04-06 AM 10:04:30 KST	Flavonol365nm	2020-04-06 AM 9:59:09 KST
1036	191210_5TEx_Fr	F4PTE50	F4PTE	50ppm	27926	27977	Rutin	28001	W2489 ChB 365nm	16.704	628	2.64	86	0.0114	ppm	50	2019-12-12 AM 11:20:38 KST	2020-04-06 AM 10:04:30 KST	Flavonol365nm	2020-04-06 AM 9:59:09 KST	Y = 1.05e+004 X + 5.07e+002
1484	191210_5TEx_Fr	F4PTE50	F4PTE	50ppm	27926	27977		28001	W2489 ChB 365nm	16.982	1085	4.56	81			50	2019-12-12 AM 11:20:38 KST	2020-04-06 AM 10:04:30 KST	Flavonol365nm	2020-04-06 AM 9:59:09 KST
1478	191210_5TEx_Fr	F4PTE50	F4PTE	50ppm	27926	27977		28001	W2489 ChB 365nm	17.472	4768	20.05	507			50	2019-12-12 AM 11:20:38 KST	2020-04-06 AM 10:04:30 KST	Flavonol365nm	2020-04-06 AM 9:59:09 KST
891	191210_5TEx_Fr	F4PTE50	F4PTE	50ppm	27926	27977	Isoquercitrin	28001	W2489 ChB 365nm	18.003	1650	6.94	180	0.0773	ppm	50	2019-12-12 AM 11:20:38 KST	2020-04-06 AM 10:04:30 KST	Flavonol365nm	2020-04-06 AM 9:59:09 KST	Y = 1.32e+004 X + 6.30e+002
1477	191210_5TEx_Fr	F4PTE50	F4PTE	50ppm	27926	27977		28001	W2489 ChB 365nm	18.516	1247	5.24	108			50	2019-12-12 AM 11:20:38 KST	2020-04-06 AM 10:04:30 KST	Flavonol365nm	2020-04-06 AM 9:59:09 KST
1476	191210_5TEx_Fr	F4PTE50	F4PTE	50ppm	27926	27977		28001	W2489 ChB 365nm	18.974	2229	9.37	315			50	2019-12-12 AM 11:20:38 KST	2020-04-06 AM 10:04:30 KST	Flavonol365nm	2020-04-06 AM 9:59:09 KST
1475	191210_5TEx_Fr	F4PTE50	F4PTE	50ppm	27926	27977		28001	W2489 ChB 365nm	19.192	1239	5.21	98			50	2019-12-12 AM 11:20:38 KST	2020-04-06 AM 10:04:30 KST	Flavonol365nm	2020-04-06 AM 9:59:09 KST
1474	191210_5TEx_Fr	F4PTE50	F4PTE	50ppm	27926	27977		28001	W2489 ChB 365nm	20.133	555	2.33	60			50	2019-12-12 AM 11:20:38 KST	2020-04-06 AM 10:04:30 KST	Flavonol365nm	2020-04-06 AM 9:59:09 KST
1481	191210_5TEx_Fr	F4PTE50	F4PTE	50ppm	27926	27977		28001	W2489 ChB 365nm	20.72	2597	10.92	159			50	2019-12-12 AM 11:20:38 KST	2020-04-06 AM 10:04:30 KST	Flavonol365nm	2020-04-06 AM 9:59:09 KST
1482	191210_5TEx_Fr	F4PTE50	F4PTE	50ppm	27926	27977		28001	W2489 ChB 365nm	22.014	415	1.75	41			50	2019-12-12 AM 11:20:38 KST	2020-04-06 AM 10:04:30 KST	Flavonol365nm	2020-04-06 AM 9:59:09 KST
1483	191210_5TEx_Fr	F4PTE50	F4PTE	50ppm	27926	27977		28001	W2489 ChB 365nm	22.398	981	4.12	71			50	2019-12-12 AM 11:20:38 KST	2020-04-06 AM 10:04:30 KST	Flavonol365nm	2020-04-06 AM 9:59:09 KST
1479	191210_5TEx_Fr	F4PTE50	F4PTE	50ppm	27926	27977		28001	W2489 ChB 365nm	22.946	616	2.59	37			50	2019-12-12 AM 11:20:38 KST	2020-04-06 AM 10:04:30 KST	Flavonol365nm	2020-04-06 AM 9:59:09 KST
946	191210_5TEx_Fr	F4PTE50	F4PTE	50ppm	27926	27977	Myricetin	28001	W2489 ChB 365nm	24.405	2178	9.16	245	0.0626	ppm	50	2019-12-12 AM 11:20:38 KST	2020-04-06 AM 10:04:30 KST	Flavonol365nm	2020-04-06 AM 9:59:09 KST	Y = 3.06e+004 X + 2.60e+002
984	191210_5TEx_Fr	F4PTE50	F4PTE	50ppm	27926	27977	Quercetin	28001	W2489 ChB 365nm	32.834	1878	7.89	139	0.0577	ppm	50	2019-12-12 AM 11:20:38 KST	2020-04-06 AM 10:04:30 KST	Flavonol365nm	2020-04-06 AM 9:59:09 KST	Y = 2.59e+004 X + 3.85e+002
