# Supplementary material for: Chemometric Analysis of Extracts and Fractions from Green, Oxidized, and Microbial Fermented Teas and Their Correlation to Potential Antioxidant and Anticancer Effects
Source: Antioxidants (Basel). 2020 Oct 19;9(10):1015. doi: 10.3390/antiox9101015 (PMC7650543; doi:10.3390/antiox9101015)
Supplement: Supplementary file 1 [file antioxidants-09-01015-s001.zip › Suppl/Tea_MS2.csv]

#	Sample_Set_Name	SampleName	SMP	Level	Vial_Id	Injection_Id	Peak_Name	Channel_Id	Processed_Channel	Retention_Time	Area	%_Area	Height	Amount	Units	Date_Acquired	Date_Processed	Processing_Method	Date_Calibrated	Equation
3	191206_5TEx	BTE100	BTE	100ppm	24812	24813	Rutin	24826	12: QDa Negative(-) SIR Ch12 609.15 Da, CV=15, Smoothed by 9 point Mean Filter.	16.849	2480	100	271		ppm	2019-12-06 PM 2:13:00 KST	2020-04-05 PM 9:50:00 KST	MS_Rutin	2020-04-05 PM 9:17:04 KST	Y = 3.11e+004 X + 1.82e+004
17	191206_5TEx	BTE100	BTE	100ppm	25205	25206	Rutin	25219	12: QDa Negative(-) SIR Ch12 609.15 Da, CV=15, Smoothed by 9 point Mean Filter.	17.067	1963	100	242		ppm	2019-12-07 AM 2:55:59 KST	2020-04-05 PM 9:50:18 KST	MS_Rutin	2020-04-05 PM 9:17:04 KST	Y = 3.11e+004 X + 1.82e+004
31	191206_5TEx	BTE100	BTE	100ppm	25595	25596	Rutin	25609	12: QDa Negative(-) SIR Ch12 609.15 Da, CV=15, Smoothed by 9 point Mean Filter.	17.083	1152	100	152		ppm	2019-12-07 PM 3:38:57 KST	2020-04-05 PM 9:50:36 KST	MS_Rutin	2020-04-05 PM 9:17:04 KST	Y = 3.11e+004 X + 1.82e+004
128	191206_5TEx	BTE100	BTE	100ppm	25205	25206	Isoquercitrin	25221	14: QDa Negative(-) SIR Ch14 463.10 Da, CV=15, Smoothed by 9 point Mean Filter.	18.192	2128	50.56	314		ppm	2019-12-07 AM 2:55:59 KST	2020-04-05 PM 9:50:18 KST	MS_IQ	2020-04-05 PM 9:17:04 KST	Y = 3.64e+004 X + 1.85e+004
154	191206_5TEx	BTE100	BTE	100ppm	25205	25206		25221	14: QDa Negative(-) SIR Ch14 463.10 Da, CV=15, Smoothed by 9 point Mean Filter.	17.667	2081	49.44	332			2019-12-07 AM 2:55:59 KST	2020-04-05 PM 9:50:18 KST	MS_IQ	2020-04-05 PM 9:17:04 KST
4	191206_5TEx	BTE200	BTE	200ppm	24838	24839	Rutin	24852	12: QDa Negative(-) SIR Ch12 609.15 Da, CV=15, Smoothed by 9 point Mean Filter.	16.905	4918	100	609		ppm	2019-12-06 PM 3:03:49 KST	2020-04-05 PM 9:50:02 KST	MS_Rutin	2020-04-05 PM 9:17:04 KST	Y = 3.11e+004 X + 1.82e+004
18	191206_5TEx	BTE200	BTE	200ppm	25231	25232	Rutin	25245	12: QDa Negative(-) SIR Ch12 609.15 Da, CV=15, Smoothed by 9 point Mean Filter.	17.08	3539	100	461		ppm	2019-12-07 AM 3:46:54 KST	2020-04-05 PM 9:50:20 KST	MS_Rutin	2020-04-05 PM 9:17:04 KST	Y = 3.11e+004 X + 1.82e+004
32	191206_5TEx	BTE200	BTE	200ppm	25621	25622	Rutin	25635	12: QDa Negative(-) SIR Ch12 609.15 Da, CV=15, Smoothed by 9 point Mean Filter.	17.107	3069	100	311		ppm	2019-12-07 PM 4:29:47 KST	2020-04-05 PM 9:50:36 KST	MS_Rutin	2020-04-05 PM 9:17:04 KST	Y = 3.11e+004 X + 1.82e+004
118	191206_5TEx	BTE200	BTE	200ppm	24838	24839	Isoquercitrin	24854	14: QDa Negative(-) SIR Ch14 463.10 Da, CV=15, Smoothed by 9 point Mean Filter.	18.059	3679	50.64	470		ppm	2019-12-06 PM 3:03:49 KST	2020-04-05 PM 9:50:02 KST	MS_IQ	2020-04-05 PM 9:17:04 KST	Y = 3.64e+004 X + 1.85e+004
129	191206_5TEx	BTE200	BTE	200ppm	25231	25232	Isoquercitrin	25247	14: QDa Negative(-) SIR Ch14 463.10 Da, CV=15, Smoothed by 9 point Mean Filter.	17.692	4252	51.18	590		ppm	2019-12-07 AM 3:46:54 KST	2020-04-05 PM 9:50:20 KST	MS_IQ	2020-04-05 PM 9:17:04 KST	Y = 3.64e+004 X + 1.85e+004
140	191206_5TEx	BTE200	BTE	200ppm	25621	25622	Isoquercitrin	25637	14: QDa Negative(-) SIR Ch14 463.10 Da, CV=15, Smoothed by 9 point Mean Filter.	17.727	4707	58.67	703		ppm	2019-12-07 PM 4:29:47 KST	2020-04-05 PM 9:50:36 KST	MS_IQ	2020-04-05 PM 9:17:04 KST	Y = 3.64e+004 X + 1.85e+004
146	191206_5TEx	BTE200	BTE	200ppm	24838	24839		24854	14: QDa Negative(-) SIR Ch14 463.10 Da, CV=15, Smoothed by 9 point Mean Filter.	17.54	3586	49.36	486			2019-12-06 PM 3:03:49 KST	2020-04-05 PM 9:50:02 KST	MS_IQ	2020-04-05 PM 9:17:04 KST
155	191206_5TEx	BTE200	BTE	200ppm	25231	25232		25247	14: QDa Negative(-) SIR Ch14 463.10 Da, CV=15, Smoothed by 9 point Mean Filter.	18.208	4055	48.82	604			2019-12-07 AM 3:46:54 KST	2020-04-05 PM 9:50:20 KST	MS_IQ	2020-04-05 PM 9:17:04 KST
165	191206_5TEx	BTE200	BTE	200ppm	25621	25622		25637	14: QDa Negative(-) SIR Ch14 463.10 Da, CV=15, Smoothed by 9 point Mean Filter.	18.239	3316	41.33	476			2019-12-07 PM 4:29:47 KST	2020-04-05 PM 9:50:36 KST	MS_IQ	2020-04-05 PM 9:17:04 KST
350	191206_5TEx	BTE200	BTE	200ppm	24838	24839	Kaempferol	24861	21: QDa Negative(-) SIR Ch21 285.05 Da, CV=15, Smoothed by 9 point Mean Filter.	42.665	7391	100	647	0.0455	ppm	2019-12-06 PM 3:03:49 KST	2020-04-05 PM 9:50:02 KST	MS_Kaempferol	2020-04-05 PM 9:17:05 KST	Y = 1.03e+005 X + 2.72e+003
353	191206_5TEx	BTE200	BTE	200ppm	25231	25232	Kaempferol	25254	21: QDa Negative(-) SIR Ch21 285.05 Da, CV=15, Smoothed by 9 point Mean Filter.	42.845	7823	100	649	0.0497	ppm	2019-12-07 AM 3:46:54 KST	2020-04-05 PM 9:50:20 KST	MS_Kaempferol	2020-04-05 PM 9:17:05 KST	Y = 1.03e+005 X + 2.72e+003
356	191206_5TEx	BTE200	BTE	200ppm	25621	25622	Kaempferol	25644	21: QDa Negative(-) SIR Ch21 285.05 Da, CV=15, Smoothed by 9 point Mean Filter.	42.981	9858	100	641	0.0695	ppm	2019-12-07 PM 4:29:47 KST	2020-04-05 PM 9:50:37 KST	MS_Kaempferol	2020-04-05 PM 9:17:05 KST	Y = 1.03e+005 X + 2.72e+003
16	191206_5TEx	BTE50	BTE	50ppm	25179	25180	Rutin	25193	12: QDa Negative(-) SIR Ch12 609.15 Da, CV=15, Smoothed by 9 point Mean Filter.	17.035	1359	100	261		ppm	2019-12-07 AM 2:05:11 KST	2020-04-05 PM 9:50:16 KST	MS_Rutin	2020-04-05 PM 9:17:04 KST	Y = 3.11e+004 X + 1.82e+004
30	191206_5TEx	BTE50	BTE	50ppm	25569	25570	Rutin	25583	12: QDa Negative(-) SIR Ch12 609.15 Da, CV=15, Smoothed by 9 point Mean Filter.	17.084	1034	100	184		ppm	2019-12-07 PM 2:48:08 KST	2020-04-05 PM 9:50:34 KST	MS_Rutin	2020-04-05 PM 9:17:04 KST	Y = 3.11e+004 X + 1.82e+004
14	191206_5TEx	CoGTE100	CoG	100ppm	25127	25128	Rutin	25141	12: QDa Negative(-) SIR Ch12 609.15 Da, CV=15, Smoothed by 9 point Mean Filter.	17.019	2608	100	275		ppm	2019-12-07 AM 12:23:28 KST	2020-04-05 PM 9:50:14 KST	MS_Rutin	2020-04-05 PM 9:17:04 KST	Y = 3.11e+004 X + 1.82e+004
28	191206_5TEx	CoGTE100	CoG	100ppm	25517	25518	Rutin	25531	12: QDa Negative(-) SIR Ch12 609.15 Da, CV=15, Smoothed by 9 point Mean Filter.	17.091	2054	100	288		ppm	2019-12-07 PM 1:06:22 KST	2020-04-05 PM 9:50:32 KST	MS_Rutin	2020-04-05 PM 9:17:04 KST	Y = 3.11e+004 X + 1.82e+004
116	191206_5TEx	CoGTE100	CoG	100ppm	24734	24735	Isoquercitrin	24750	14: QDa Negative(-) SIR Ch14 463.10 Da, CV=15, Smoothed by 9 point Mean Filter.	17.436	2671	100	395		ppm	2019-12-06 AM 11:40:28 KST	2020-04-05 PM 9:49:58 KST	MS_IQ	2020-04-05 PM 9:17:04 KST	Y = 3.64e+004 X + 1.85e+004
138	191206_5TEx	CoGTE100	CoG	100ppm	25517	25518	Isoquercitrin	25533	14: QDa Negative(-) SIR Ch14 463.10 Da, CV=15, Smoothed by 9 point Mean Filter.	17.698	2464	100	422		ppm	2019-12-07 PM 1:06:22 KST	2020-04-05 PM 9:50:32 KST	MS_IQ	2020-04-05 PM 9:17:04 KST	Y = 3.64e+004 X + 1.85e+004
206	191206_5TEx	CoGTE100	CoG	100ppm	24734	24735	Quercetin	24753	17: QDa Negative(-) SIR Ch17 301.04 Da, CV=15, Smoothed by 9 point Mean Filter.	32.044	3009	100	304		ppm	2019-12-06 AM 11:40:28 KST	2020-04-05 PM 9:49:58 KST	MS_Quercetin	2020-04-05 PM 9:46:40 KST	Y = 7.25e+004 X + 1.14e+004
211	191206_5TEx	CoGTE100	CoG	100ppm	25127	25128	Quercetin	25146	17: QDa Negative(-) SIR Ch17 301.04 Da, CV=15, Smoothed by 9 point Mean Filter.	32.251	3139	100	286		ppm	2019-12-07 AM 12:23:28 KST	2020-04-05 PM 9:50:14 KST	MS_Quercetin	2020-04-05 PM 9:46:40 KST	Y = 7.25e+004 X + 1.14e+004
216	191206_5TEx	CoGTE100	CoG	100ppm	25517	25518	Quercetin	25536	17: QDa Negative(-) SIR Ch17 301.04 Da, CV=15, Smoothed by 9 point Mean Filter.	32.385	3146	100	312		ppm	2019-12-07 PM 1:06:22 KST	2020-04-05 PM 9:50:32 KST	MS_Quercetin	2020-04-05 PM 9:46:40 KST	Y = 7.25e+004 X + 1.14e+004
2	191206_5TEx	CoGTE200	CoG	200ppm	24760	24761	Rutin	24774	12: QDa Negative(-) SIR Ch12 609.15 Da, CV=15, Smoothed by 9 point Mean Filter.	16.76	4781	100	574		ppm	2019-12-06 PM 12:31:17 KST	2020-04-05 PM 9:49:58 KST	MS_Rutin	2020-04-05 PM 9:17:04 KST	Y = 3.11e+004 X + 1.82e+004
15	191206_5TEx	CoGTE200	CoG	200ppm	25153	25154	Rutin	25167	12: QDa Negative(-) SIR Ch12 609.15 Da, CV=15, Smoothed by 9 point Mean Filter.	17.026	4046	100	527		ppm	2019-12-07 AM 1:14:21 KST	2020-04-05 PM 9:50:15 KST	MS_Rutin	2020-04-05 PM 9:17:04 KST	Y = 3.11e+004 X + 1.82e+004
29	191206_5TEx	CoGTE200	CoG	200ppm	25543	25544	Rutin	25557	12: QDa Negative(-) SIR Ch12 609.15 Da, CV=15, Smoothed by 9 point Mean Filter.	17.11	3266	100	465		ppm	2019-12-07 PM 1:57:14 KST	2020-04-05 PM 9:50:33 KST	MS_Rutin	2020-04-05 PM 9:17:04 KST	Y = 3.11e+004 X + 1.82e+004
117	191206_5TEx	CoGTE200	CoG	200ppm	24760	24761	Isoquercitrin	24776	14: QDa Negative(-) SIR Ch14 463.10 Da, CV=15, Smoothed by 9 point Mean Filter.	17.44	5135	59.89	563		ppm	2019-12-06 PM 12:31:17 KST	2020-04-05 PM 9:49:58 KST	MS_IQ	2020-04-05 PM 9:17:04 KST	Y = 3.64e+004 X + 1.85e+004
127	191206_5TEx	CoGTE200	CoG	200ppm	25153	25154	Isoquercitrin	25169	14: QDa Negative(-) SIR Ch14 463.10 Da, CV=15, Smoothed by 9 point Mean Filter.	17.634	5529	71.97	841		ppm	2019-12-07 AM 1:14:21 KST	2020-04-05 PM 9:50:15 KST	MS_IQ	2020-04-05 PM 9:17:04 KST	Y = 3.64e+004 X + 1.85e+004
139	191206_5TEx	CoGTE200	CoG	200ppm	25543	25544	Isoquercitrin	25559	14: QDa Negative(-) SIR Ch14 463.10 Da, CV=15, Smoothed by 9 point Mean Filter.	17.707	4336	61.03	614		ppm	2019-12-07 PM 1:57:14 KST	2020-04-05 PM 9:50:33 KST	MS_IQ	2020-04-05 PM 9:17:04 KST	Y = 3.64e+004 X + 1.85e+004
145	191206_5TEx	CoGTE200	CoG	200ppm	24760	24761		24776	14: QDa Negative(-) SIR Ch14 463.10 Da, CV=15, Smoothed by 9 point Mean Filter.	17.996	3439	40.11	507			2019-12-06 PM 12:31:17 KST	2020-04-05 PM 9:49:58 KST	MS_IQ	2020-04-05 PM 9:17:04 KST
153	191206_5TEx	CoGTE200	CoG	200ppm	25153	25154		25169	14: QDa Negative(-) SIR Ch14 463.10 Da, CV=15, Smoothed by 9 point Mean Filter.	18.179	2153	28.03	358			2019-12-07 AM 1:14:21 KST	2020-04-05 PM 9:50:15 KST	MS_IQ	2020-04-05 PM 9:17:04 KST
164	191206_5TEx	CoGTE200	CoG	200ppm	25543	25544		25559	14: QDa Negative(-) SIR Ch14 463.10 Da, CV=15, Smoothed by 9 point Mean Filter.	18.24	2769	38.97	457			2019-12-07 PM 1:57:14 KST	2020-04-05 PM 9:50:33 KST	MS_IQ	2020-04-05 PM 9:17:04 KST
207	191206_5TEx	CoGTE200	CoG	200ppm	24760	24761	Quercetin	24779	17: QDa Negative(-) SIR Ch17 301.04 Da, CV=15, Smoothed by 9 point Mean Filter.	32.023	6248	100	511		ppm	2019-12-06 PM 12:31:17 KST	2020-04-05 PM 9:49:58 KST	MS_Quercetin	2020-04-05 PM 9:46:40 KST	Y = 7.25e+004 X + 1.14e+004
212	191206_5TEx	CoGTE200	CoG	200ppm	25153	25154	Quercetin	25172	17: QDa Negative(-) SIR Ch17 301.04 Da, CV=15, Smoothed by 9 point Mean Filter.	32.272	6054	100	526		ppm	2019-12-07 AM 1:14:21 KST	2020-04-05 PM 9:50:15 KST	MS_Quercetin	2020-04-05 PM 9:46:40 KST	Y = 7.25e+004 X + 1.14e+004
217	191206_5TEx	CoGTE200	CoG	200ppm	25543	25544	Quercetin	25562	17: QDa Negative(-) SIR Ch17 301.04 Da, CV=15, Smoothed by 9 point Mean Filter.	32.386	5470	100	481		ppm	2019-12-07 PM 1:57:14 KST	2020-04-05 PM 9:50:33 KST	MS_Quercetin	2020-04-05 PM 9:46:40 KST	Y = 7.25e+004 X + 1.14e+004
349	191206_5TEx	CoGTE200	CoG	200ppm	24760	24761	Kaempferol	24783	21: QDa Negative(-) SIR Ch21 285.05 Da, CV=15, Smoothed by 9 point Mean Filter.	42.517	10283	100	938	0.0736	ppm	2019-12-06 PM 12:31:17 KST	2020-04-05 PM 9:49:58 KST	MS_Kaempferol	2020-04-05 PM 9:17:05 KST	Y = 1.03e+005 X + 2.72e+003
352	191206_5TEx	CoGTE200	CoG	200ppm	25153	25154	Kaempferol	25176	21: QDa Negative(-) SIR Ch21 285.05 Da, CV=15, Smoothed by 9 point Mean Filter.	42.77	10644	100	905	0.0771	ppm	2019-12-07 AM 1:14:21 KST	2020-04-05 PM 9:50:16 KST	MS_Kaempferol	2020-04-05 PM 9:17:05 KST	Y = 1.03e+005 X + 2.72e+003
355	191206_5TEx	CoGTE200	CoG	200ppm	25543	25544	Kaempferol	25566	21: QDa Negative(-) SIR Ch21 285.05 Da, CV=15, Smoothed by 9 point Mean Filter.	42.931	12321	100	827	0.0934	ppm	2019-12-07 PM 1:57:14 KST	2020-04-05 PM 9:50:33 KST	MS_Kaempferol	2020-04-05 PM 9:17:05 KST	Y = 1.03e+005 X + 2.72e+003
1	191206_5TEx	CoGTE50	CoG	50ppm	24708	24709	Rutin	24722	12: QDa Negative(-) SIR Ch12 609.15 Da, CV=15, Smoothed by 9 point Mean Filter.	16.982	2099	100	225		ppm	2019-12-06 AM 10:49:34 KST	2020-04-05 PM 9:49:56 KST	MS_Rutin	2020-04-05 PM 9:17:04 KST	Y = 3.11e+004 X + 1.82e+004
2	191205_20Kinds	GTE100	GTE	100ppm	24704	24650	Rutin	24663	12: QDa Negative(-) SIR Ch12 609.15 Da, CV=15, Smoothed by 9 point Mean Filter.	17.167	4642	40.82	639		ppm	2019-12-06 AM 7:21:57 KST	2020-04-05 PM 9:17:06 KST	MS_Rutin	2020-04-05 PM 9:17:04 KST	Y = 3.11e+004 X + 1.82e+004
6	191205_20Kinds	GTE100	GTE	100ppm	24704	24650		24663	12: QDa Negative(-) SIR Ch12 609.15 Da, CV=15, Smoothed by 9 point Mean Filter.	17.425	3343	29.4	386			2019-12-06 AM 7:21:57 KST	2020-04-05 PM 9:17:06 KST	MS_Rutin	2020-04-05 PM 9:17:04 KST
7	191205_20Kinds	GTE100	GTE	100ppm	24704	24650		24663	12: QDa Negative(-) SIR Ch12 609.15 Da, CV=15, Smoothed by 9 point Mean Filter.	16.597	3386	29.78	535			2019-12-06 AM 7:21:57 KST	2020-04-05 PM 9:17:06 KST	MS_Rutin	2020-04-05 PM 9:17:04 KST
82	191205_20Kinds	GTE100	GTE	100ppm	24704	24650	Isoquercitrin	24665	14: QDa Negative(-) SIR Ch14 463.10 Da, CV=15, Smoothed by 9 point Mean Filter.	17.78	5627	41.83	716		ppm	2019-12-06 AM 7:21:57 KST	2020-04-05 PM 9:17:07 KST	MS_IQ	2020-04-05 PM 9:17:04 KST	Y = 3.64e+004 X + 1.85e+004
85	191205_20Kinds	GTE100	GTE	100ppm	24704	24650		24665	14: QDa Negative(-) SIR Ch14 463.10 Da, CV=15, Smoothed by 9 point Mean Filter.	18.279	2448	18.2	429			2019-12-06 AM 7:21:57 KST	2020-04-05 PM 9:17:07 KST	MS_IQ	2020-04-05 PM 9:17:04 KST
86	191205_20Kinds	GTE100	GTE	100ppm	24704	24650		24665	14: QDa Negative(-) SIR Ch14 463.10 Da, CV=15, Smoothed by 9 point Mean Filter.	17.14	5376	39.97	774			2019-12-06 AM 7:21:57 KST	2020-04-05 PM 9:17:07 KST	MS_IQ	2020-04-05 PM 9:17:04 KST
12	191206_5TEx	GTE100	GTE	100ppm	25049	25050	Rutin	25063	12: QDa Negative(-) SIR Ch12 609.15 Da, CV=15, Smoothed by 9 point Mean Filter.	16.91	5732	66.36	735		ppm	2019-12-06 PM 9:50:48 KST	2020-04-05 PM 9:50:10 KST	MS_Rutin	2020-04-05 PM 9:17:04 KST	Y = 3.11e+004 X + 1.82e+004
26	191206_5TEx	GTE100	GTE	100ppm	25439	25440	Rutin	25453	12: QDa Negative(-) SIR Ch12 609.15 Da, CV=15, Smoothed by 9 point Mean Filter.	17.09	5055	61.71	736		ppm	2019-12-07 AM 10:33:42 KST	2020-04-05 PM 9:50:28 KST	MS_Rutin	2020-04-05 PM 9:17:04 KST	Y = 3.11e+004 X + 1.82e+004
40	191206_5TEx	GTE100	GTE	100ppm	25049	25050		25063	12: QDa Negative(-) SIR Ch12 609.15 Da, CV=15, Smoothed by 9 point Mean Filter.	17.186	2906	33.64	328			2019-12-06 PM 9:50:48 KST	2020-04-05 PM 9:50:10 KST	MS_Rutin	2020-04-05 PM 9:17:04 KST
44	191206_5TEx	GTE100	GTE	100ppm	25439	25440		25453	12: QDa Negative(-) SIR Ch12 609.15 Da, CV=15, Smoothed by 9 point Mean Filter.	17.373	3136	38.29	420			2019-12-07 AM 10:33:42 KST	2020-04-05 PM 9:50:28 KST	MS_Rutin	2020-04-05 PM 9:17:04 KST
125	191206_5TEx	GTE100	GTE	100ppm	25049	25050	Isoquercitrin	25065	14: QDa Negative(-) SIR Ch14 463.10 Da, CV=15, Smoothed by 9 point Mean Filter.	17.55	5100	66.02	757		ppm	2019-12-06 PM 9:50:48 KST	2020-04-05 PM 9:50:10 KST	MS_IQ	2020-04-05 PM 9:17:04 KST	Y = 3.64e+004 X + 1.85e+004
136	191206_5TEx	GTE100	GTE	100ppm	25439	25440	Isoquercitrin	25455	14: QDa Negative(-) SIR Ch14 463.10 Da, CV=15, Smoothed by 9 point Mean Filter.	17.687	5572	52	905		ppm	2019-12-07 AM 10:33:42 KST	2020-04-05 PM 9:50:28 KST	MS_IQ	2020-04-05 PM 9:17:04 KST	Y = 3.64e+004 X + 1.85e+004
151	191206_5TEx	GTE100	GTE	100ppm	25049	25050		25065	14: QDa Negative(-) SIR Ch14 463.10 Da, CV=15, Smoothed by 9 point Mean Filter.	18.094	2625	33.98	449			2019-12-06 PM 9:50:48 KST	2020-04-05 PM 9:50:10 KST	MS_IQ	2020-04-05 PM 9:17:04 KST
160	191206_5TEx	GTE100	GTE	100ppm	25439	25440		25455	14: QDa Negative(-) SIR Ch14 463.10 Da, CV=15, Smoothed by 9 point Mean Filter.	17.065	3312	30.91	558			2019-12-07 AM 10:33:42 KST	2020-04-05 PM 9:50:28 KST	MS_IQ	2020-04-05 PM 9:17:04 KST
161	191206_5TEx	GTE100	GTE	100ppm	25439	25440		25455	14: QDa Negative(-) SIR Ch14 463.10 Da, CV=15, Smoothed by 9 point Mean Filter.	18.221	1832	17.09	342			2019-12-07 AM 10:33:42 KST	2020-04-05 PM 9:50:28 KST	MS_IQ	2020-04-05 PM 9:17:04 KST
3	191205_20Kinds	GTE200	GTE	200ppm	24705	24676	Rutin	24689	12: QDa Negative(-) SIR Ch12 609.15 Da, CV=15, Smoothed by 9 point Mean Filter.	17.149	7999	44.67	1043		ppm	2019-12-06 AM 8:12:46 KST	2020-04-05 PM 9:17:09 KST	MS_Rutin	2020-04-05 PM 9:17:04 KST	Y = 3.11e+004 X + 1.82e+004
8	191205_20Kinds	GTE200	GTE	200ppm	24705	24676		24689	12: QDa Negative(-) SIR Ch12 609.15 Da, CV=15, Smoothed by 9 point Mean Filter.	16.6	3883	21.69	637			2019-12-06 AM 8:12:46 KST	2020-04-05 PM 9:17:09 KST	MS_Rutin	2020-04-05 PM 9:17:04 KST
9	191205_20Kinds	GTE200	GTE	200ppm	24705	24676		24689	12: QDa Negative(-) SIR Ch12 609.15 Da, CV=15, Smoothed by 9 point Mean Filter.	17.42	6023	33.64	815			2019-12-06 AM 8:12:46 KST	2020-04-05 PM 9:17:09 KST	MS_Rutin	2020-04-05 PM 9:17:04 KST
83	191205_20Kinds	GTE200	GTE	200ppm	24705	24676	Isoquercitrin	24691	14: QDa Negative(-) SIR Ch14 463.10 Da, CV=15, Smoothed by 9 point Mean Filter.	17.745	10798	36.62	1511		ppm	2019-12-06 AM 8:12:46 KST	2020-04-05 PM 9:17:10 KST	MS_IQ	2020-04-05 PM 9:17:04 KST	Y = 3.64e+004 X + 1.85e+004
87	191205_20Kinds	GTE200	GTE	200ppm	24705	24676		24691	14: QDa Negative(-) SIR Ch14 463.10 Da, CV=15, Smoothed by 9 point Mean Filter.	18.263	5054	17.14	806			2019-12-06 AM 8:12:46 KST	2020-04-05 PM 9:17:10 KST	MS_IQ	2020-04-05 PM 9:17:04 KST
88	191205_20Kinds	GTE200	GTE	200ppm	24705	24676		24691	14: QDa Negative(-) SIR Ch14 463.10 Da, CV=15, Smoothed by 9 point Mean Filter.	17.109	13632	46.23	1806			2019-12-06 AM 8:12:46 KST	2020-04-05 PM 9:17:10 KST	MS_IQ	2020-04-05 PM 9:17:04 KST
13	191206_5TEx	GTE200	GTE	200ppm	25075	25076	Rutin	25089	12: QDa Negative(-) SIR Ch12 609.15 Da, CV=15, Smoothed by 9 point Mean Filter.	16.962	10436	62.78	1411		ppm	2019-12-06 PM 10:41:42 KST	2020-04-05 PM 9:50:11 KST	MS_Rutin	2020-04-05 PM 9:17:04 KST	Y = 3.11e+004 X + 1.82e+004
27	191206_5TEx	GTE200	GTE	200ppm	25465	25466	Rutin	25479	12: QDa Negative(-) SIR Ch12 609.15 Da, CV=15, Smoothed by 9 point Mean Filter.	17.083	9550	59.51	1205		ppm	2019-12-07 AM 11:24:34 KST	2020-04-05 PM 9:50:29 KST	MS_Rutin	2020-04-05 PM 9:17:04 KST	Y = 3.11e+004 X + 1.82e+004
41	191206_5TEx	GTE200	GTE	200ppm	25075	25076		25089	12: QDa Negative(-) SIR Ch12 609.15 Da, CV=15, Smoothed by 9 point Mean Filter.	17.262	6189	37.22	888			2019-12-06 PM 10:41:42 KST	2020-04-05 PM 9:50:11 KST	MS_Rutin	2020-04-05 PM 9:17:04 KST
45	191206_5TEx	GTE200	GTE	200ppm	25465	25466		25479	12: QDa Negative(-) SIR Ch12 609.15 Da, CV=15, Smoothed by 9 point Mean Filter.	17.372	6497	40.49	747			2019-12-07 AM 11:24:34 KST	2020-04-05 PM 9:50:29 KST	MS_Rutin	2020-04-05 PM 9:17:04 KST
126	191206_5TEx	GTE200	GTE	200ppm	25075	25076	Isoquercitrin	25091	14: QDa Negative(-) SIR Ch14 463.10 Da, CV=15, Smoothed by 9 point Mean Filter.	17.588	11195	63.91	1475		ppm	2019-12-06 PM 10:41:42 KST	2020-04-05 PM 9:50:11 KST	MS_IQ	2020-04-05 PM 9:17:04 KST	Y = 3.64e+004 X + 1.85e+004
137	191206_5TEx	GTE200	GTE	200ppm	25465	25466	Isoquercitrin	25481	14: QDa Negative(-) SIR Ch14 463.10 Da, CV=15, Smoothed by 9 point Mean Filter.	17.691	11745	51.11	1611		ppm	2019-12-07 AM 11:24:34 KST	2020-04-05 PM 9:50:29 KST	MS_IQ	2020-04-05 PM 9:17:04 KST	Y = 3.64e+004 X + 1.85e+004
152	191206_5TEx	GTE200	GTE	200ppm	25075	25076		25091	14: QDa Negative(-) SIR Ch14 463.10 Da, CV=15, Smoothed by 9 point Mean Filter.	18.129	6322	36.09	812			2019-12-06 PM 10:41:42 KST	2020-04-05 PM 9:50:11 KST	MS_IQ	2020-04-05 PM 9:17:04 KST
162	191206_5TEx	GTE200	GTE	200ppm	25465	25466		25481	14: QDa Negative(-) SIR Ch14 463.10 Da, CV=15, Smoothed by 9 point Mean Filter.	18.228	5905	25.7	804			2019-12-07 AM 11:24:34 KST	2020-04-05 PM 9:50:29 KST	MS_IQ	2020-04-05 PM 9:17:04 KST
163	191206_5TEx	GTE200	GTE	200ppm	25465	25466		25481	14: QDa Negative(-) SIR Ch14 463.10 Da, CV=15, Smoothed by 9 point Mean Filter.	17.088	5329	23.19	871			2019-12-07 AM 11:24:34 KST	2020-04-05 PM 9:50:29 KST	MS_IQ	2020-04-05 PM 9:17:04 KST
1	191205_20Kinds	GTE50	GTE	50ppm	24623	24624	Rutin	24637	12: QDa Negative(-) SIR Ch12 609.15 Da, CV=15, Smoothed by 9 point Mean Filter.	17.202	2678	45.84	321		ppm	2019-12-06 AM 6:31:07 KST	2020-04-05 PM 9:17:04 KST	MS_Rutin	2020-04-05 PM 9:17:04 KST	Y = 3.11e+004 X + 1.82e+004
4	191205_20Kinds	GTE50	GTE	50ppm	24623	24624		24637	12: QDa Negative(-) SIR Ch12 609.15 Da, CV=15, Smoothed by 9 point Mean Filter.	16.606	1502	25.7	241			2019-12-06 AM 6:31:07 KST	2020-04-05 PM 9:17:04 KST	MS_Rutin	2020-04-05 PM 9:17:04 KST
5	191205_20Kinds	GTE50	GTE	50ppm	24623	24624		24637	12: QDa Negative(-) SIR Ch12 609.15 Da, CV=15, Smoothed by 9 point Mean Filter.	17.449	1663	28.46	222			2019-12-06 AM 6:31:07 KST	2020-04-05 PM 9:17:04 KST	MS_Rutin	2020-04-05 PM 9:17:04 KST
81	191205_20Kinds	GTE50	GTE	50ppm	24623	24624	Isoquercitrin	24639	14: QDa Negative(-) SIR Ch14 463.10 Da, CV=15, Smoothed by 9 point Mean Filter.	17.782	2323	51.61	373		ppm	2019-12-06 AM 6:31:07 KST	2020-04-05 PM 9:17:04 KST	MS_IQ	2020-04-05 PM 9:17:04 KST	Y = 3.64e+004 X + 1.85e+004
84	191205_20Kinds	GTE50	GTE	50ppm	24623	24624		24639	14: QDa Negative(-) SIR Ch14 463.10 Da, CV=15, Smoothed by 9 point Mean Filter.	17.164	2178	48.39	400			2019-12-06 AM 6:31:07 KST	2020-04-05 PM 9:17:04 KST	MS_IQ	2020-04-05 PM 9:17:04 KST
11	191206_5TEx	GTE50	GTE	50ppm	25023	25024	Rutin	25037	12: QDa Negative(-) SIR Ch12 609.15 Da, CV=15, Smoothed by 9 point Mean Filter.	16.878	2461	62.35	265		ppm	2019-12-06 PM 8:59:55 KST	2020-04-05 PM 9:50:09 KST	MS_Rutin	2020-04-05 PM 9:17:04 KST	Y = 3.11e+004 X + 1.82e+004
25	191206_5TEx	GTE50	GTE	50ppm	25413	25414	Rutin	25427	12: QDa Negative(-) SIR Ch12 609.15 Da, CV=15, Smoothed by 9 point Mean Filter.	17.113	2873	70.26	287		ppm	2019-12-07 AM 9:42:48 KST	2020-04-05 PM 9:50:27 KST	MS_Rutin	2020-04-05 PM 9:17:04 KST	Y = 3.11e+004 X + 1.82e+004
39	191206_5TEx	GTE50	GTE	50ppm	25023	25024		25037	12: QDa Negative(-) SIR Ch12 609.15 Da, CV=15, Smoothed by 9 point Mean Filter.	17.186	1487	37.65	248			2019-12-06 PM 8:59:55 KST	2020-04-05 PM 9:50:09 KST	MS_Rutin	2020-04-05 PM 9:17:04 KST
43	191206_5TEx	GTE50	GTE	50ppm	25413	25414		25427	12: QDa Negative(-) SIR Ch12 609.15 Da, CV=15, Smoothed by 9 point Mean Filter.	17.408	1216	29.74	203			2019-12-07 AM 9:42:48 KST	2020-04-05 PM 9:50:27 KST	MS_Rutin	2020-04-05 PM 9:17:04 KST
124	191206_5TEx	GTE50	GTE	50ppm	25023	25024	Isoquercitrin	25039	14: QDa Negative(-) SIR Ch14 463.10 Da, CV=15, Smoothed by 9 point Mean Filter.	17.487	2945	100	413		ppm	2019-12-06 PM 8:59:55 KST	2020-04-05 PM 9:50:09 KST	MS_IQ	2020-04-05 PM 9:17:04 KST	Y = 3.64e+004 X + 1.85e+004
135	191206_5TEx	GTE50	GTE	50ppm	25413	25414	Isoquercitrin	25429	14: QDa Negative(-) SIR Ch14 463.10 Da, CV=15, Smoothed by 9 point Mean Filter.	17.7	2417	50.16	340		ppm	2019-12-07 AM 9:42:48 KST	2020-04-05 PM 9:50:27 KST	MS_IQ	2020-04-05 PM 9:17:04 KST	Y = 3.64e+004 X + 1.85e+004
159	191206_5TEx	GTE50	GTE	50ppm	25413	25414		25429	14: QDa Negative(-) SIR Ch14 463.10 Da, CV=15, Smoothed by 9 point Mean Filter.	17.071	2402	49.84	402			2019-12-07 AM 9:42:48 KST	2020-04-05 PM 9:50:27 KST	MS_IQ	2020-04-05 PM 9:17:04 KST
6	191206_5TEx	MTE100	MTE	100ppm	24890	24891	Rutin	24904	12: QDa Negative(-) SIR Ch12 609.15 Da, CV=15, Smoothed by 9 point Mean Filter.	16.895	3659	100	381		ppm	2019-12-06 PM 4:45:28 KST	2020-04-05 PM 9:50:03 KST	MS_Rutin	2020-04-05 PM 9:17:04 KST	Y = 3.11e+004 X + 1.82e+004
20	191206_5TEx	MTE100	MTE	100ppm	25283	25284	Rutin	25297	12: QDa Negative(-) SIR Ch12 609.15 Da, CV=15, Smoothed by 9 point Mean Filter.	17.092	2455	100	334		ppm	2019-12-07 AM 5:28:33 KST	2020-04-05 PM 9:50:21 KST	MS_Rutin	2020-04-05 PM 9:17:04 KST	Y = 3.11e+004 X + 1.82e+004
34	191206_5TEx	MTE100	MTE	100ppm	25673	25674	Rutin	25687	12: QDa Negative(-) SIR Ch12 609.15 Da, CV=15, Smoothed by 9 point Mean Filter.	17.135	2416	100	346		ppm	2019-12-07 PM 6:11:31 KST	2020-04-05 PM 9:50:39 KST	MS_Rutin	2020-04-05 PM 9:17:04 KST	Y = 3.11e+004 X + 1.82e+004
120	191206_5TEx	MTE100	MTE	100ppm	24890	24891	Isoquercitrin	24906	14: QDa Negative(-) SIR Ch14 463.10 Da, CV=15, Smoothed by 9 point Mean Filter.	17.529	4496	100	660		ppm	2019-12-06 PM 4:45:28 KST	2020-04-05 PM 9:50:03 KST	MS_IQ	2020-04-05 PM 9:17:04 KST	Y = 3.64e+004 X + 1.85e+004
131	191206_5TEx	MTE100	MTE	100ppm	25283	25284	Isoquercitrin	25299	14: QDa Negative(-) SIR Ch14 463.10 Da, CV=15, Smoothed by 9 point Mean Filter.	17.693	5250	66.72	734		ppm	2019-12-07 AM 5:28:33 KST	2020-04-05 PM 9:50:21 KST	MS_IQ	2020-04-05 PM 9:17:04 KST	Y = 3.64e+004 X + 1.85e+004
141	191206_5TEx	MTE100	MTE	100ppm	25673	25674	Isoquercitrin	25689	14: QDa Negative(-) SIR Ch14 463.10 Da, CV=15, Smoothed by 9 point Mean Filter.	17.736	5307	65.65	674		ppm	2019-12-07 PM 6:11:31 KST	2020-04-05 PM 9:50:39 KST	MS_IQ	2020-04-05 PM 9:17:04 KST	Y = 3.64e+004 X + 1.85e+004
156	191206_5TEx	MTE100	MTE	100ppm	25283	25284		25299	14: QDa Negative(-) SIR Ch14 463.10 Da, CV=15, Smoothed by 9 point Mean Filter.	18.203	2619	33.28	362			2019-12-07 AM 5:28:33 KST	2020-04-05 PM 9:50:21 KST	MS_IQ	2020-04-05 PM 9:17:04 KST
166	191206_5TEx	MTE100	MTE	100ppm	25673	25674		25689	14: QDa Negative(-) SIR Ch14 463.10 Da, CV=15, Smoothed by 9 point Mean Filter.	18.277	2777	34.35	348			2019-12-07 PM 6:11:31 KST	2020-04-05 PM 9:50:39 KST	MS_IQ	2020-04-05 PM 9:17:04 KST
172	191206_5TEx	MTE100	MTE	100ppm	24890	24891	Myricetin	24907	15: QDa Negative(-) SIR Ch15 317.04 Da, CV=15, Smoothed by 13 point Mean Filter.	23.942	3661	100	389	0.2056	ppm	2019-12-06 PM 4:45:28 KST	2020-04-05 PM 9:50:03 KST	MS_Myricetin	2020-04-05 PM 9:17:04 KST	Y = 8.81e+004 X - 1.45e+004
176	191206_5TEx	MTE100	MTE	100ppm	25283	25284	Myricetin	25300	15: QDa Negative(-) SIR Ch15 317.04 Da, CV=15, Smoothed by 13 point Mean Filter.	24.092	5521	100	443	0.2267	ppm	2019-12-07 AM 5:28:33 KST	2020-04-05 PM 9:50:21 KST	MS_Myricetin	2020-04-05 PM 9:17:04 KST	Y = 8.81e+004 X - 1.45e+004
180	191206_5TEx	MTE100	MTE	100ppm	25673	25674	Myricetin	25690	15: QDa Negative(-) SIR Ch15 317.04 Da, CV=15, Smoothed by 13 point Mean Filter.	24.119	4287	100	351	0.2127	ppm	2019-12-07 PM 6:11:31 KST	2020-04-05 PM 9:50:39 KST	MS_Myricetin	2020-04-05 PM 9:17:04 KST	Y = 8.81e+004 X - 1.45e+004
208	191206_5TEx	MTE100	MTE	100ppm	24890	24891	Quercetin	24909	17: QDa Negative(-) SIR Ch17 301.04 Da, CV=15, Smoothed by 9 point Mean Filter.	32.088	3216	100	311		ppm	2019-12-06 PM 4:45:28 KST	2020-04-05 PM 9:50:03 KST	MS_Quercetin	2020-04-05 PM 9:46:40 KST	Y = 7.25e+004 X + 1.14e+004
213	191206_5TEx	MTE100	MTE	100ppm	25283	25284	Quercetin	25302	17: QDa Negative(-) SIR Ch17 301.04 Da, CV=15, Smoothed by 9 point Mean Filter.	32.33	2830	100	291		ppm	2019-12-07 AM 5:28:33 KST	2020-04-05 PM 9:50:21 KST	MS_Quercetin	2020-04-05 PM 9:46:40 KST	Y = 7.25e+004 X + 1.14e+004
218	191206_5TEx	MTE100	MTE	100ppm	25673	25674	Quercetin	25692	17: QDa Negative(-) SIR Ch17 301.04 Da, CV=15, Smoothed by 9 point Mean Filter.	32.426	3108	100	293		ppm	2019-12-07 PM 6:11:31 KST	2020-04-05 PM 9:50:40 KST	MS_Quercetin	2020-04-05 PM 9:46:40 KST	Y = 7.25e+004 X + 1.14e+004
7	191206_5TEx	MTE200	MTE	200ppm	24916	24917	Rutin	24930	12: QDa Negative(-) SIR Ch12 609.15 Da, CV=15, Smoothed by 9 point Mean Filter.	16.711	6378	100	777		ppm	2019-12-06 PM 5:36:20 KST	2020-04-05 PM 9:50:04 KST	MS_Rutin	2020-04-05 PM 9:17:04 KST	Y = 3.11e+004 X + 1.82e+004
21	191206_5TEx	MTE200	MTE	200ppm	25309	25310	Rutin	25323	12: QDa Negative(-) SIR Ch12 609.15 Da, CV=15, Smoothed by 9 point Mean Filter.	17.097	4862	100	648		ppm	2019-12-07 AM 6:19:26 KST	2020-04-05 PM 9:50:22 KST	MS_Rutin	2020-04-05 PM 9:17:04 KST	Y = 3.11e+004 X + 1.82e+004
35	191206_5TEx	MTE200	MTE	200ppm	25699	25700	Rutin	25713	12: QDa Negative(-) SIR Ch12 609.15 Da, CV=15, Smoothed by 9 point Mean Filter.	17.194	4614	71.7	616		ppm	2019-12-07 PM 7:02:23 KST	2020-04-05 PM 9:50:41 KST	MS_Rutin	2020-04-05 PM 9:17:04 KST	Y = 3.11e+004 X + 1.82e+004
46	191206_5TEx	MTE200	MTE	200ppm	25699	25700		25713	12: QDa Negative(-) SIR Ch12 609.15 Da, CV=15, Smoothed by 9 point Mean Filter.	16.664	1821	28.3	249			2019-12-07 PM 7:02:23 KST	2020-04-05 PM 9:50:41 KST	MS_Rutin	2020-04-05 PM 9:17:04 KST
121	191206_5TEx	MTE200	MTE	200ppm	24916	24917	Isoquercitrin	24932	14: QDa Negative(-) SIR Ch14 463.10 Da, CV=15, Smoothed by 9 point Mean Filter.	17.386	11476	60.46	1480		ppm	2019-12-06 PM 5:36:20 KST	2020-04-05 PM 9:50:04 KST	MS_IQ	2020-04-05 PM 9:17:04 KST	Y = 3.64e+004 X + 1.85e+004
132	191206_5TEx	MTE200	MTE	200ppm	25309	25310	Isoquercitrin	25325	14: QDa Negative(-) SIR Ch14 463.10 Da, CV=15, Smoothed by 9 point Mean Filter.	17.701	9076	64.6	1339		ppm	2019-12-07 AM 6:19:26 KST	2020-04-05 PM 9:50:22 KST	MS_IQ	2020-04-05 PM 9:17:04 KST	Y = 3.64e+004 X + 1.85e+004
142	191206_5TEx	MTE200	MTE	200ppm	25699	25700	Isoquercitrin	25715	14: QDa Negative(-) SIR Ch14 463.10 Da, CV=15, Smoothed by 9 point Mean Filter.	17.769	8926	46.65	1106		ppm	2019-12-07 PM 7:02:23 KST	2020-04-05 PM 9:50:41 KST	MS_IQ	2020-04-05 PM 9:17:04 KST	Y = 3.64e+004 X + 1.85e+004
147	191206_5TEx	MTE200	MTE	200ppm	24916	24917		24932	14: QDa Negative(-) SIR Ch14 463.10 Da, CV=15, Smoothed by 9 point Mean Filter.	17.933	4744	24.99	701			2019-12-06 PM 5:36:20 KST	2020-04-05 PM 9:50:04 KST	MS_IQ	2020-04-05 PM 9:17:04 KST
148	191206_5TEx	MTE200	MTE	200ppm	24916	24917		24932	14: QDa Negative(-) SIR Ch14 463.10 Da, CV=15, Smoothed by 9 point Mean Filter.	17.691	2761	14.55	381			2019-12-06 PM 5:36:20 KST	2020-04-05 PM 9:50:04 KST	MS_IQ	2020-04-05 PM 9:17:04 KST
157	191206_5TEx	MTE200	MTE	200ppm	25309	25310		25325	14: QDa Negative(-) SIR Ch14 463.10 Da, CV=15, Smoothed by 9 point Mean Filter.	18.221	4974	35.4	703			2019-12-07 AM 6:19:26 KST	2020-04-05 PM 9:50:22 KST	MS_IQ	2020-04-05 PM 9:17:04 KST
167	191206_5TEx	MTE200	MTE	200ppm	25699	25700		25715	14: QDa Negative(-) SIR Ch14 463.10 Da, CV=15, Smoothed by 9 point Mean Filter.	18.039	2991	15.63	415			2019-12-07 PM 7:02:23 KST	2020-04-05 PM 9:50:41 KST	MS_IQ	2020-04-05 PM 9:17:04 KST
168	191206_5TEx	MTE200	MTE	200ppm	25699	25700		25715	14: QDa Negative(-) SIR Ch14 463.10 Da, CV=15, Smoothed by 9 point Mean Filter.	18.294	3874	20.25	505			2019-12-07 PM 7:02:23 KST	2020-04-05 PM 9:50:41 KST	MS_IQ	2020-04-05 PM 9:17:04 KST
169	191206_5TEx	MTE200	MTE	200ppm	25699	25700		25715	14: QDa Negative(-) SIR Ch14 463.10 Da, CV=15, Smoothed by 9 point Mean Filter.	17.143	3344	17.48	440			2019-12-07 PM 7:02:23 KST	2020-04-05 PM 9:50:41 KST	MS_IQ	2020-04-05 PM 9:17:04 KST
173	191206_5TEx	MTE200	MTE	200ppm	24916	24917	Myricetin	24933	15: QDa Negative(-) SIR Ch15 317.04 Da, CV=15, Smoothed by 13 point Mean Filter.	23.785	6832	100	724	0.2416	ppm	2019-12-06 PM 5:36:20 KST	2020-04-05 PM 9:50:04 KST	MS_Myricetin	2020-04-05 PM 9:17:04 KST	Y = 8.81e+004 X - 1.45e+004
177	191206_5TEx	MTE200	MTE	200ppm	25309	25310	Myricetin	25326	15: QDa Negative(-) SIR Ch15 317.04 Da, CV=15, Smoothed by 13 point Mean Filter.	24.067	10539	100	842	0.2837	ppm	2019-12-07 AM 6:19:26 KST	2020-04-05 PM 9:50:22 KST	MS_Myricetin	2020-04-05 PM 9:17:04 KST	Y = 8.81e+004 X - 1.45e+004
181	191206_5TEx	MTE200	MTE	200ppm	25699	25700	Myricetin	25716	15: QDa Negative(-) SIR Ch15 317.04 Da, CV=15, Smoothed by 13 point Mean Filter.	24.155	9263	100	762	0.2692	ppm	2019-12-07 PM 7:02:23 KST	2020-04-05 PM 9:50:41 KST	MS_Myricetin	2020-04-05 PM 9:17:04 KST	Y = 8.81e+004 X - 1.45e+004
209	191206_5TEx	MTE200	MTE	200ppm	24916	24917	Quercetin	24935	17: QDa Negative(-) SIR Ch17 301.04 Da, CV=15, Smoothed by 9 point Mean Filter.	31.911	6823	100	610		ppm	2019-12-06 PM 5:36:20 KST	2020-04-05 PM 9:50:04 KST	MS_Quercetin	2020-04-05 PM 9:46:40 KST	Y = 7.25e+004 X + 1.14e+004
214	191206_5TEx	MTE200	MTE	200ppm	25309	25310	Quercetin	25328	17: QDa Negative(-) SIR Ch17 301.04 Da, CV=15, Smoothed by 9 point Mean Filter.	32.359	6235	100	509		ppm	2019-12-07 AM 6:19:26 KST	2020-04-05 PM 9:50:22 KST	MS_Quercetin	2020-04-05 PM 9:46:40 KST	Y = 7.25e+004 X + 1.14e+004
219	191206_5TEx	MTE200	MTE	200ppm	25699	25700	Quercetin	25718	17: QDa Negative(-) SIR Ch17 301.04 Da, CV=15, Smoothed by 9 point Mean Filter.	32.484	6144	100	537		ppm	2019-12-07 PM 7:02:23 KST	2020-04-05 PM 9:50:42 KST	MS_Quercetin	2020-04-05 PM 9:46:40 KST	Y = 7.25e+004 X + 1.14e+004
351	191206_5TEx	MTE200	MTE	200ppm	24916	24917	Kaempferol	24939	21: QDa Negative(-) SIR Ch21 285.05 Da, CV=15, Smoothed by 9 point Mean Filter.	42.335	11375	100	1034	0.0842	ppm	2019-12-06 PM 5:36:20 KST	2020-04-05 PM 9:50:05 KST	MS_Kaempferol	2020-04-05 PM 9:17:05 KST	Y = 1.03e+005 X + 2.72e+003
354	191206_5TEx	MTE200	MTE	200ppm	25309	25310	Kaempferol	25332	21: QDa Negative(-) SIR Ch21 285.05 Da, CV=15, Smoothed by 9 point Mean Filter.	42.876	12556	100	879	0.0957	ppm	2019-12-07 AM 6:19:26 KST	2020-04-05 PM 9:50:23 KST	MS_Kaempferol	2020-04-05 PM 9:17:05 KST	Y = 1.03e+005 X + 2.72e+003
357	191206_5TEx	MTE200	MTE	200ppm	25699	25700	Kaempferol	25722	21: QDa Negative(-) SIR Ch21 285.05 Da, CV=15, Smoothed by 9 point Mean Filter.	43.029	14806	100	872	0.1176	ppm	2019-12-07 PM 7:02:23 KST	2020-04-05 PM 9:50:42 KST	MS_Kaempferol	2020-04-05 PM 9:17:05 KST	Y = 1.03e+005 X + 2.72e+003
5	191206_5TEx	MTE50	MTE	50ppm	24864	24865	Rutin	24878	12: QDa Negative(-) SIR Ch12 609.15 Da, CV=15, Smoothed by 9 point Mean Filter.	16.901	1010	100	168		ppm	2019-12-06 PM 3:54:38 KST	2020-04-05 PM 9:50:03 KST	MS_Rutin	2020-04-05 PM 9:17:04 KST	Y = 3.11e+004 X + 1.82e+004
19	191206_5TEx	MTE50	MTE	50ppm	25257	25258	Rutin	25271	12: QDa Negative(-) SIR Ch12 609.15 Da, CV=15, Smoothed by 9 point Mean Filter.	17.104	1102	100	175		ppm	2019-12-07 AM 4:37:43 KST	2020-04-05 PM 9:50:20 KST	MS_Rutin	2020-04-05 PM 9:17:04 KST	Y = 3.11e+004 X + 1.82e+004
33	191206_5TEx	MTE50	MTE	50ppm	25647	25648	Rutin	25661	12: QDa Negative(-) SIR Ch12 609.15 Da, CV=15, Smoothed by 9 point Mean Filter.	17.136	1773	100	279		ppm	2019-12-07 PM 5:20:37 KST	2020-04-05 PM 9:50:38 KST	MS_Rutin	2020-04-05 PM 9:17:04 KST	Y = 3.11e+004 X + 1.82e+004
119	191206_5TEx	MTE50	MTE	50ppm	24864	24865	Isoquercitrin	24880	14: QDa Negative(-) SIR Ch14 463.10 Da, CV=15, Smoothed by 9 point Mean Filter.	17.545	2257	100	300		ppm	2019-12-06 PM 3:54:38 KST	2020-04-05 PM 9:50:03 KST	MS_IQ	2020-04-05 PM 9:17:04 KST	Y = 3.64e+004 X + 1.85e+004
130	191206_5TEx	MTE50	MTE	50ppm	25257	25258	Isoquercitrin	25273	14: QDa Negative(-) SIR Ch14 463.10 Da, CV=15, Smoothed by 9 point Mean Filter.	17.697	2237	100	381		ppm	2019-12-07 AM 4:37:43 KST	2020-04-05 PM 9:50:20 KST	MS_IQ	2020-04-05 PM 9:17:04 KST	Y = 3.64e+004 X + 1.85e+004
9	191206_5TEx	PTE100	PTE	100ppm	24971	24972	Rutin	24985	12: QDa Negative(-) SIR Ch12 609.15 Da, CV=15, Smoothed by 9 point Mean Filter.	16.787	4055	100	490		ppm	2019-12-06 PM 7:18:04 KST	2020-04-05 PM 9:50:07 KST	MS_Rutin	2020-04-05 PM 9:17:04 KST	Y = 3.11e+004 X + 1.82e+004
23	191206_5TEx	PTE100	PTE	100ppm	25361	25362	Rutin	25375	12: QDa Negative(-) SIR Ch12 609.15 Da, CV=15, Smoothed by 9 point Mean Filter.	17.086	3895	100	532		ppm	2019-12-07 AM 8:01:09 KST	2020-04-05 PM 9:50:25 KST	MS_Rutin	2020-04-05 PM 9:17:04 KST	Y = 3.11e+004 X + 1.82e+004
37	191206_5TEx	PTE100	PTE	100ppm	25751	25752	Rutin	25765	12: QDa Negative(-) SIR Ch12 609.15 Da, CV=15, Smoothed by 9 point Mean Filter.	17.15	3770	58.82	383		ppm	2019-12-07 PM 8:44:10 KST	2020-04-05 PM 9:50:43 KST	MS_Rutin	2020-04-05 PM 9:17:04 KST	Y = 3.11e+004 X + 1.82e+004
48	191206_5TEx	PTE100	PTE	100ppm	25751	25752		25765	12: QDa Negative(-) SIR Ch12 609.15 Da, CV=15, Smoothed by 9 point Mean Filter.	16.628	2639	41.18	338			2019-12-07 PM 8:44:10 KST	2020-04-05 PM 9:50:43 KST	MS_Rutin	2020-04-05 PM 9:17:04 KST
122	191206_5TEx	PTE100	PTE	100ppm	24971	24972	Isoquercitrin	24987	14: QDa Negative(-) SIR Ch14 463.10 Da, CV=15, Smoothed by 9 point Mean Filter.	17.44	3466	60.73	494		ppm	2019-12-06 PM 7:18:04 KST	2020-04-05 PM 9:50:07 KST	MS_IQ	2020-04-05 PM 9:17:04 KST	Y = 3.64e+004 X + 1.85e+004
133	191206_5TEx	PTE100	PTE	100ppm	25361	25362	Isoquercitrin	25377	14: QDa Negative(-) SIR Ch14 463.10 Da, CV=15, Smoothed by 9 point Mean Filter.	17.701	3254	100	469		ppm	2019-12-07 AM 8:01:09 KST	2020-04-05 PM 9:50:25 KST	MS_IQ	2020-04-05 PM 9:17:04 KST	Y = 3.64e+004 X + 1.85e+004
143	191206_5TEx	PTE100	PTE	100ppm	25751	25752	Isoquercitrin	25767	14: QDa Negative(-) SIR Ch14 463.10 Da, CV=15, Smoothed by 9 point Mean Filter.	17.728	3813	55.58	577		ppm	2019-12-07 PM 8:44:10 KST	2020-04-05 PM 9:50:43 KST	MS_IQ	2020-04-05 PM 9:17:04 KST	Y = 3.64e+004 X + 1.85e+004
149	191206_5TEx	PTE100	PTE	100ppm	24971	24972		24987	14: QDa Negative(-) SIR Ch14 463.10 Da, CV=15, Smoothed by 9 point Mean Filter.	17.969	2241	39.27	389			2019-12-06 PM 7:18:04 KST	2020-04-05 PM 9:50:07 KST	MS_IQ	2020-04-05 PM 9:17:04 KST
170	191206_5TEx	PTE100	PTE	100ppm	25751	25752		25767	14: QDa Negative(-) SIR Ch14 463.10 Da, CV=15, Smoothed by 9 point Mean Filter.	18.274	3047	44.42	387			2019-12-07 PM 8:44:10 KST	2020-04-05 PM 9:50:43 KST	MS_IQ	2020-04-05 PM 9:17:04 KST
174	191206_5TEx	PTE100	PTE	100ppm	24971	24972	Myricetin	24988	15: QDa Negative(-) SIR Ch15 317.04 Da, CV=15, Smoothed by 13 point Mean Filter.	23.825	5819	100	557	0.2301	ppm	2019-12-06 PM 7:18:04 KST	2020-04-05 PM 9:50:07 KST	MS_Myricetin	2020-04-05 PM 9:17:04 KST	Y = 8.81e+004 X - 1.45e+004
178	191206_5TEx	PTE100	PTE	100ppm	25361	25362	Myricetin	25378	15: QDa Negative(-) SIR Ch15 317.04 Da, CV=15, Smoothed by 13 point Mean Filter.	24.093	3420	57.23	466	0.2029	ppm	2019-12-07 AM 8:01:09 KST	2020-04-05 PM 9:50:25 KST	MS_Myricetin	2020-04-05 PM 9:17:04 KST	Y = 8.81e+004 X - 1.45e+004
182	191206_5TEx	PTE100	PTE	100ppm	25751	25752	Myricetin	25768	15: QDa Negative(-) SIR Ch15 317.04 Da, CV=15, Smoothed by 13 point Mean Filter.	24.133	6596	100	529	0.2389	ppm	2019-12-07 PM 8:44:10 KST	2020-04-05 PM 9:50:44 KST	MS_Myricetin	2020-04-05 PM 9:17:04 KST	Y = 8.81e+004 X - 1.45e+004
184	191206_5TEx	PTE100	PTE	100ppm	25361	25362		25378	15: QDa Negative(-) SIR Ch15 317.04 Da, CV=15, Smoothed by 13 point Mean Filter.	24.101	2556	42.77	465			2019-12-07 AM 8:01:09 KST	2020-04-05 PM 9:50:25 KST	MS_Myricetin	2020-04-05 PM 9:17:04 KST
220	191206_5TEx	PTE100	PTE	100ppm	25751	25752	Quercetin	25770	17: QDa Negative(-) SIR Ch17 301.04 Da, CV=15, Smoothed by 9 point Mean Filter.	32.372	2782	100	221		ppm	2019-12-07 PM 8:44:10 KST	2020-04-05 PM 9:50:44 KST	MS_Quercetin	2020-04-05 PM 9:46:40 KST	Y = 7.25e+004 X + 1.14e+004
10	191206_5TEx	PTE200	PTE	200ppm	24997	24998	Rutin	25011	12: QDa Negative(-) SIR Ch12 609.15 Da, CV=15, Smoothed by 9 point Mean Filter.	16.835	8185	100	966		ppm	2019-12-06 PM 8:08:57 KST	2020-04-05 PM 9:50:08 KST	MS_Rutin	2020-04-05 PM 9:17:04 KST	Y = 3.11e+004 X + 1.82e+004
24	191206_5TEx	PTE200	PTE	200ppm	25387	25388	Rutin	25401	12: QDa Negative(-) SIR Ch12 609.15 Da, CV=15, Smoothed by 9 point Mean Filter.	17.101	9227	75.93	1365		ppm	2019-12-07 AM 8:51:58 KST	2020-04-05 PM 9:50:26 KST	MS_Rutin	2020-04-05 PM 9:17:04 KST	Y = 3.11e+004 X + 1.82e+004
38	191206_5TEx	PTE200	PTE	200ppm	25777	25778	Rutin	25791	12: QDa Negative(-) SIR Ch12 609.15 Da, CV=15, Smoothed by 9 point Mean Filter.	17.122	8897	66.91	1280		ppm	2019-12-07 PM 9:35:04 KST	2020-04-05 PM 9:50:44 KST	MS_Rutin	2020-04-05 PM 9:17:04 KST	Y = 3.11e+004 X + 1.82e+004
42	191206_5TEx	PTE200	PTE	200ppm	25387	25388		25401	12: QDa Negative(-) SIR Ch12 609.15 Da, CV=15, Smoothed by 9 point Mean Filter.	16.583	2924	24.07	436			2019-12-07 AM 8:51:58 KST	2020-04-05 PM 9:50:26 KST	MS_Rutin	2020-04-05 PM 9:17:04 KST
49	191206_5TEx	PTE200	PTE	200ppm	25777	25778		25791	12: QDa Negative(-) SIR Ch12 609.15 Da, CV=15, Smoothed by 9 point Mean Filter.	16.621	4400	33.09	610			2019-12-07 PM 9:35:04 KST	2020-04-05 PM 9:50:44 KST	MS_Rutin	2020-04-05 PM 9:17:04 KST
123	191206_5TEx	PTE200	PTE	200ppm	24997	24998	Isoquercitrin	25013	14: QDa Negative(-) SIR Ch14 463.10 Da, CV=15, Smoothed by 9 point Mean Filter.	17.472	6899	61	1054		ppm	2019-12-06 PM 8:08:57 KST	2020-04-05 PM 9:50:08 KST	MS_IQ	2020-04-05 PM 9:17:04 KST	Y = 3.64e+004 X + 1.85e+004
134	191206_5TEx	PTE200	PTE	200ppm	25387	25388	Isoquercitrin	25403	14: QDa Negative(-) SIR Ch14 463.10 Da, CV=15, Smoothed by 9 point Mean Filter.	17.714	7986	58.59	1143		ppm	2019-12-07 AM 8:51:58 KST	2020-04-05 PM 9:50:26 KST	MS_IQ	2020-04-05 PM 9:17:04 KST	Y = 3.64e+004 X + 1.85e+004
144	191206_5TEx	PTE200	PTE	200ppm	25777	25778	Isoquercitrin	25793	14: QDa Negative(-) SIR Ch14 463.10 Da, CV=15, Smoothed by 9 point Mean Filter.	17.714	8758	61.87	1196		ppm	2019-12-07 PM 9:35:04 KST	2020-04-05 PM 9:50:44 KST	MS_IQ	2020-04-05 PM 9:17:04 KST	Y = 3.64e+004 X + 1.85e+004
150	191206_5TEx	PTE200	PTE	200ppm	24997	24998		25013	14: QDa Negative(-) SIR Ch14 463.10 Da, CV=15, Smoothed by 9 point Mean Filter.	18.019	4411	39	620			2019-12-06 PM 8:08:57 KST	2020-04-05 PM 9:50:08 KST	MS_IQ	2020-04-05 PM 9:17:04 KST
158	191206_5TEx	PTE200	PTE	200ppm	25387	25388		25403	14: QDa Negative(-) SIR Ch14 463.10 Da, CV=15, Smoothed by 9 point Mean Filter.	18.229	5643	41.41	851			2019-12-07 AM 8:51:58 KST	2020-04-05 PM 9:50:26 KST	MS_IQ	2020-04-05 PM 9:17:04 KST
171	191206_5TEx	PTE200	PTE	200ppm	25777	25778		25793	14: QDa Negative(-) SIR Ch14 463.10 Da, CV=15, Smoothed by 9 point Mean Filter.	18.24	5397	38.13	734			2019-12-07 PM 9:35:04 KST	2020-04-05 PM 9:50:44 KST	MS_IQ	2020-04-05 PM 9:17:04 KST
175	191206_5TEx	PTE200	PTE	200ppm	24997	24998	Myricetin	25014	15: QDa Negative(-) SIR Ch15 317.04 Da, CV=15, Smoothed by 13 point Mean Filter.	23.873	11130	100	1080	0.2904	ppm	2019-12-06 PM 8:08:57 KST	2020-04-05 PM 9:50:08 KST	MS_Myricetin	2020-04-05 PM 9:17:04 KST	Y = 8.81e+004 X - 1.45e+004
179	191206_5TEx	PTE200	PTE	200ppm	25387	25388	Myricetin	25404	15: QDa Negative(-) SIR Ch15 317.04 Da, CV=15, Smoothed by 13 point Mean Filter.	24.097	14095	100	1181	0.324	ppm	2019-12-07 AM 8:51:58 KST	2020-04-05 PM 9:50:26 KST	MS_Myricetin	2020-04-05 PM 9:17:04 KST	Y = 8.81e+004 X - 1.45e+004
183	191206_5TEx	PTE200	PTE	200ppm	25777	25778	Myricetin	25794	15: QDa Negative(-) SIR Ch15 317.04 Da, CV=15, Smoothed by 13 point Mean Filter.	24.13	9834	55.75	1277	0.2757	ppm	2019-12-07 PM 9:35:04 KST	2020-04-05 PM 9:50:44 KST	MS_Myricetin	2020-04-05 PM 9:17:04 KST	Y = 8.81e+004 X - 1.45e+004
185	191206_5TEx	PTE200	PTE	200ppm	25777	25778		25794	15: QDa Negative(-) SIR Ch15 317.04 Da, CV=15, Smoothed by 13 point Mean Filter.	24.13	7806	44.25	1277			2019-12-07 PM 9:35:04 KST	2020-04-05 PM 9:50:44 KST	MS_Myricetin	2020-04-05 PM 9:17:04 KST
210	191206_5TEx	PTE200	PTE	200ppm	24997	24998	Quercetin	25016	17: QDa Negative(-) SIR Ch17 301.04 Da, CV=15, Smoothed by 9 point Mean Filter.	32.066	5290	100	483		ppm	2019-12-06 PM 8:08:57 KST	2020-04-05 PM 9:50:08 KST	MS_Quercetin	2020-04-05 PM 9:46:40 KST	Y = 7.25e+004 X + 1.14e+004
215	191206_5TEx	PTE200	PTE	200ppm	25387	25388	Quercetin	25406	17: QDa Negative(-) SIR Ch17 301.04 Da, CV=15, Smoothed by 9 point Mean Filter.	32.396	5248	100	472		ppm	2019-12-07 AM 8:51:58 KST	2020-04-05 PM 9:50:26 KST	MS_Quercetin	2020-04-05 PM 9:46:40 KST	Y = 7.25e+004 X + 1.14e+004
221	191206_5TEx	PTE200	PTE	200ppm	25777	25778	Quercetin	25796	17: QDa Negative(-) SIR Ch17 301.04 Da, CV=15, Smoothed by 9 point Mean Filter.	32.39	5079	100	404		ppm	2019-12-07 PM 9:35:04 KST	2020-04-05 PM 9:50:45 KST	MS_Quercetin	2020-04-05 PM 9:46:40 KST	Y = 7.25e+004 X + 1.14e+004
8	191206_5TEx	PTE50	PTE	50ppm	24943	24944	Rutin	24957	12: QDa Negative(-) SIR Ch12 609.15 Da, CV=15, Smoothed by 9 point Mean Filter.	16.638	2084	100	248		ppm	2019-12-06 PM 6:27:11 KST	2020-04-05 PM 9:50:05 KST	MS_Rutin	2020-04-05 PM 9:17:04 KST	Y = 3.11e+004 X + 1.82e+004
22	191206_5TEx	PTE50	PTE	50ppm	25335	25336	Rutin	25349	12: QDa Negative(-) SIR Ch12 609.15 Da, CV=15, Smoothed by 9 point Mean Filter.	17.072	1503	100	245		ppm	2019-12-07 AM 7:10:19 KST	2020-04-05 PM 9:50:23 KST	MS_Rutin	2020-04-05 PM 9:17:04 KST	Y = 3.11e+004 X + 1.82e+004
36	191206_5TEx	PTE50	PTE	50ppm	25725	25726	Rutin	25739	12: QDa Negative(-) SIR Ch12 609.15 Da, CV=15, Smoothed by 9 point Mean Filter.	17.171	2394	68.31	280		ppm	2019-12-07 PM 7:53:17 KST	2020-04-05 PM 9:50:42 KST	MS_Rutin	2020-04-05 PM 9:17:04 KST	Y = 3.11e+004 X + 1.82e+004
47	191206_5TEx	PTE50	PTE	50ppm	25725	25726		25739	12: QDa Negative(-) SIR Ch12 609.15 Da, CV=15, Smoothed by 9 point Mean Filter.	16.644	1111	31.69	166			2019-12-07 PM 7:53:17 KST	2020-04-05 PM 9:50:42 KST	MS_Rutin	2020-04-05 PM 9:17:04 KST
2	191210_5TEx_Fr	F3BTE100	F3BTE	100ppm	26862	26863	Rutin	26876	12: QDa Negative(-) SIR Ch12 609.15 Da, CV=15, Smoothed by 9 point Mean Filter.	16.902	1988	52.29	146		ppm	2019-12-10 PM 10:03:38 KST	2020-04-05 PM 9:59:38 KST	MS_Rutin	2020-04-05 PM 9:17:04 KST	Y = 3.11e+004 X + 1.82e+004
3	191210_5TEx_Fr	F3BTE100	F3BTE	100ppm	26862	26888	Rutin	26901	12: QDa Negative(-) SIR Ch12 609.15 Da, CV=15, Smoothed by 9 point Mean Filter.	17.49	1600	100	247		ppm	2019-12-10 PM 10:54:27 KST	2020-04-05 PM 9:59:39 KST	MS_Rutin	2020-04-05 PM 9:17:04 KST	Y = 3.11e+004 X + 1.82e+004
4	191210_5TEx_Fr	F3BTE100	F3BTE	100ppm	26862	26913	Rutin	26926	12: QDa Negative(-) SIR Ch12 609.15 Da, CV=15, Smoothed by 9 point Mean Filter.	17.498	1901	100	356		ppm	2019-12-10 PM 11:45:13 KST	2020-04-05 PM 9:59:40 KST	MS_Rutin	2020-04-05 PM 9:17:04 KST	Y = 3.11e+004 X + 1.82e+004
43	191210_5TEx_Fr	F3BTE100	F3BTE	100ppm	26862	26863		26876	12: QDa Negative(-) SIR Ch12 609.15 Da, CV=15, Smoothed by 9 point Mean Filter.	17.458	1813	47.71	227			2019-12-10 PM 10:03:38 KST	2020-04-05 PM 9:59:38 KST	MS_Rutin	2020-04-05 PM 9:17:04 KST
165	191210_5TEx_Fr	F3BTE100	F3BTE	100ppm	26862	26888	Isoquercitrin	26903	14: QDa Negative(-) SIR Ch14 463.10 Da, CV=15, Smoothed by 9 point Mean Filter.	18.534	2639	53.16	378		ppm	2019-12-10 PM 10:54:27 KST	2020-04-05 PM 9:59:39 KST	MS_IQ	2020-04-05 PM 9:17:04 KST	Y = 3.64e+004 X + 1.85e+004
199	191210_5TEx_Fr	F3BTE100	F3BTE	100ppm	26862	26888		26903	14: QDa Negative(-) SIR Ch14 463.10 Da, CV=15, Smoothed by 9 point Mean Filter.	18.059	2325	46.84	301			2019-12-10 PM 10:54:27 KST	2020-04-05 PM 9:59:39 KST	MS_IQ	2020-04-05 PM 9:17:04 KST
5	191210_5TEx_Fr	F3BTE200	F3BTE	200ppm	26938	26939	Rutin	26952	12: QDa Negative(-) SIR Ch12 609.15 Da, CV=15, Smoothed by 9 point Mean Filter.	17.502	3095	60.21	528		ppm	2019-12-11 AM 12:36:06 KST	2020-04-05 PM 9:59:40 KST	MS_Rutin	2020-04-05 PM 9:17:04 KST	Y = 3.11e+004 X + 1.82e+004
6	191210_5TEx_Fr	F3BTE200	F3BTE	200ppm	26938	26964	Rutin	26977	12: QDa Negative(-) SIR Ch12 609.15 Da, CV=15, Smoothed by 9 point Mean Filter.	17.494	2980	69.42	459		ppm	2019-12-11 AM 1:26:55 KST	2020-04-05 PM 9:59:42 KST	MS_Rutin	2020-04-05 PM 9:17:04 KST	Y = 3.11e+004 X + 1.82e+004
7	191210_5TEx_Fr	F3BTE200	F3BTE	200ppm	26938	26989	Rutin	27002	12: QDa Negative(-) SIR Ch12 609.15 Da, CV=15, Smoothed by 9 point Mean Filter.	17.474	4205	72.19	630		ppm	2019-12-11 AM 2:17:45 KST	2020-04-05 PM 9:59:43 KST	MS_Rutin	2020-04-05 PM 9:17:04 KST	Y = 3.11e+004 X + 1.82e+004
44	191210_5TEx_Fr	F3BTE200	F3BTE	200ppm	26938	26939		26952	12: QDa Negative(-) SIR Ch12 609.15 Da, CV=15, Smoothed by 9 point Mean Filter.	17.013	2045	39.79	210			2019-12-11 AM 12:36:06 KST	2020-04-05 PM 9:59:40 KST	MS_Rutin	2020-04-05 PM 9:17:04 KST
45	191210_5TEx_Fr	F3BTE200	F3BTE	200ppm	26938	26964		26977	12: QDa Negative(-) SIR Ch12 609.15 Da, CV=15, Smoothed by 9 point Mean Filter.	17.047	1313	30.58	225			2019-12-11 AM 1:26:55 KST	2020-04-05 PM 9:59:42 KST	MS_Rutin	2020-04-05 PM 9:17:04 KST
46	191210_5TEx_Fr	F3BTE200	F3BTE	200ppm	26938	26989		27002	12: QDa Negative(-) SIR Ch12 609.15 Da, CV=15, Smoothed by 9 point Mean Filter.	17.018	1620	27.81	220			2019-12-11 AM 2:17:45 KST	2020-04-05 PM 9:59:43 KST	MS_Rutin	2020-04-05 PM 9:17:04 KST
166	191210_5TEx_Fr	F3BTE200	F3BTE	200ppm	26938	26939	Isoquercitrin	26954	14: QDa Negative(-) SIR Ch14 463.10 Da, CV=15, Smoothed by 9 point Mean Filter.	18.557	4960	52.27	681		ppm	2019-12-11 AM 12:36:06 KST	2020-04-05 PM 9:59:41 KST	MS_IQ	2020-04-05 PM 9:17:04 KST	Y = 3.64e+004 X + 1.85e+004
167	191210_5TEx_Fr	F3BTE200	F3BTE	200ppm	26938	26964	Isoquercitrin	26979	14: QDa Negative(-) SIR Ch14 463.10 Da, CV=15, Smoothed by 9 point Mean Filter.	18.041	4319	50.9	547		ppm	2019-12-11 AM 1:26:55 KST	2020-04-05 PM 9:59:42 KST	MS_IQ	2020-04-05 PM 9:17:04 KST	Y = 3.64e+004 X + 1.85e+004
168	191210_5TEx_Fr	F3BTE200	F3BTE	200ppm	26938	26989	Isoquercitrin	27004	14: QDa Negative(-) SIR Ch14 463.10 Da, CV=15, Smoothed by 9 point Mean Filter.	18.027	5069	57.02	706		ppm	2019-12-11 AM 2:17:45 KST	2020-04-05 PM 9:59:43 KST	MS_IQ	2020-04-05 PM 9:17:04 KST	Y = 3.64e+004 X + 1.85e+004
200	191210_5TEx_Fr	F3BTE200	F3BTE	200ppm	26938	26939		26954	14: QDa Negative(-) SIR Ch14 463.10 Da, CV=15, Smoothed by 9 point Mean Filter.	18.051	4529	47.73	596			2019-12-11 AM 12:36:06 KST	2020-04-05 PM 9:59:41 KST	MS_IQ	2020-04-05 PM 9:17:04 KST
201	191210_5TEx_Fr	F3BTE200	F3BTE	200ppm	26938	26964		26979	14: QDa Negative(-) SIR Ch14 463.10 Da, CV=15, Smoothed by 9 point Mean Filter.	18.549	4166	49.1	568			2019-12-11 AM 1:26:55 KST	2020-04-05 PM 9:59:42 KST	MS_IQ	2020-04-05 PM 9:17:04 KST
202	191210_5TEx_Fr	F3BTE200	F3BTE	200ppm	26938	26989		27004	14: QDa Negative(-) SIR Ch14 463.10 Da, CV=15, Smoothed by 9 point Mean Filter.	18.526	3821	42.98	536			2019-12-11 AM 2:17:45 KST	2020-04-05 PM 9:59:43 KST	MS_IQ	2020-04-05 PM 9:17:04 KST
1	191210_5TEx_Fr	F3BTE50	F3BTE	50ppm	26786	26812	Rutin	26825	12: QDa Negative(-) SIR Ch12 609.15 Da, CV=15, Smoothed by 9 point Mean Filter.	17.484	1064	100	141		ppm	2019-12-10 PM 8:22:02 KST	2020-04-05 PM 9:59:35 KST	MS_Rutin	2020-04-05 PM 9:17:04 KST	Y = 3.11e+004 X + 1.82e+004
7	191206_5TEx_Fr	F3CoGTE100	F3CoG	100ppm	26300	26301	Rutin	26314	12: QDa Negative(-) SIR Ch12 609.15 Da, CV=15, Smoothed by 9 point Mean Filter.	17.148	1038	100	212		ppm	2019-12-09 PM 4:13:52 KST	2020-04-05 PM 9:55:30 KST	MS_Rutin	2020-04-05 PM 9:17:04 KST	Y = 3.11e+004 X + 1.82e+004
18	191206_5TEx_Fr	F3CoGTE100	F3CoG	100ppm	26612	26613	Rutin	26626	12: QDa Negative(-) SIR Ch12 609.15 Da, CV=15, Smoothed by 9 point Mean Filter.	17.136	1236	100	206		ppm	2019-12-10 AM 2:24:19 KST	2020-04-05 PM 9:55:44 KST	MS_Rutin	2020-04-05 PM 9:17:04 KST	Y = 3.11e+004 X + 1.82e+004
8	191206_5TEx_Fr	F3CoGTE200	F3CoG	200ppm	26326	26327	Rutin	26340	12: QDa Negative(-) SIR Ch12 609.15 Da, CV=15, Smoothed by 9 point Mean Filter.	17.158	3272	100	461		ppm	2019-12-09 PM 5:04:42 KST	2020-04-05 PM 9:55:31 KST	MS_Rutin	2020-04-05 PM 9:17:04 KST	Y = 3.11e+004 X + 1.82e+004
19	191206_5TEx_Fr	F3CoGTE200	F3CoG	200ppm	26638	26639	Rutin	26652	12: QDa Negative(-) SIR Ch12 609.15 Da, CV=15, Smoothed by 9 point Mean Filter.	17.195	2563	50.84	424		ppm	2019-12-10 AM 3:15:12 KST	2020-04-05 PM 9:55:47 KST	MS_Rutin	2020-04-05 PM 9:17:04 KST	Y = 3.11e+004 X + 1.82e+004
42	191206_5TEx_Fr	F3CoGTE200	F3CoG	200ppm	26638	26639		26652	12: QDa Negative(-) SIR Ch12 609.15 Da, CV=15, Smoothed by 9 point Mean Filter.	16.681	2479	49.16	290			2019-12-10 AM 3:15:12 KST	2020-04-05 PM 9:55:47 KST	MS_Rutin	2020-04-05 PM 9:17:04 KST
85	191206_5TEx_Fr	F3CoGTE200	F3CoG	200ppm	26326	26327	Isoquercitrin	26342	14: QDa Negative(-) SIR Ch14 463.10 Da, CV=15, Smoothed by 9 point Mean Filter.	17.762	2937	100	344		ppm	2019-12-09 PM 5:04:42 KST	2020-04-05 PM 9:55:31 KST	MS_IQ	2020-04-05 PM 9:17:04 KST	Y = 3.64e+004 X + 1.85e+004
94	191206_5TEx_Fr	F3CoGTE200	F3CoG	200ppm	26638	26639	Isoquercitrin	26654	14: QDa Negative(-) SIR Ch14 463.10 Da, CV=15, Smoothed by 9 point Mean Filter.	17.792	3363	100	524		ppm	2019-12-10 AM 3:15:12 KST	2020-04-05 PM 9:55:47 KST	MS_IQ	2020-04-05 PM 9:17:04 KST	Y = 3.64e+004 X + 1.85e+004
2	191206_5TEx_Fr	F3GTE100	F3GTE	100ppm	26144	26145	Rutin	26158	12: QDa Negative(-) SIR Ch12 609.15 Da, CV=15, Smoothed by 9 point Mean Filter.	16.835	6186	58.84	692		ppm	2019-12-09 AM 11:08:25 KST	2020-04-05 PM 9:55:24 KST	MS_Rutin	2020-04-05 PM 9:17:04 KST	Y = 3.11e+004 X + 1.82e+004
13	191206_5TEx_Fr	F3GTE100	F3GTE	100ppm	26456	26457	Rutin	26470	12: QDa Negative(-) SIR Ch12 609.15 Da, CV=15, Smoothed by 9 point Mean Filter.	17.109	4407	64.6	545		ppm	2019-12-09 PM 9:19:19 KST	2020-04-05 PM 9:55:37 KST	MS_Rutin	2020-04-05 PM 9:17:04 KST	Y = 3.11e+004 X + 1.82e+004
24	191206_5TEx_Fr	F3GTE100	F3GTE	100ppm	26144	26145		26158	12: QDa Negative(-) SIR Ch12 609.15 Da, CV=15, Smoothed by 9 point Mean Filter.	17.37	4327	41.16	656			2019-12-09 AM 11:08:25 KST	2020-04-05 PM 9:55:24 KST	MS_Rutin	2020-04-05 PM 9:17:04 KST
34	191206_5TEx_Fr	F3GTE100	F3GTE	100ppm	26456	26457		26470	12: QDa Negative(-) SIR Ch12 609.15 Da, CV=15, Smoothed by 9 point Mean Filter.	17.405	2415	35.4	318			2019-12-09 PM 9:19:19 KST	2020-04-05 PM 9:55:37 KST	MS_Rutin	2020-04-05 PM 9:17:04 KST
80	191206_5TEx_Fr	F3GTE100	F3GTE	100ppm	26144	26145	Isoquercitrin	26160	14: QDa Negative(-) SIR Ch14 463.10 Da, CV=15, Smoothed by 9 point Mean Filter.	17.335	5940	56.16	725		ppm	2019-12-09 AM 11:08:25 KST	2020-04-05 PM 9:55:24 KST	MS_IQ	2020-04-05 PM 9:17:04 KST	Y = 3.64e+004 X + 1.85e+004
89	191206_5TEx_Fr	F3GTE100	F3GTE	100ppm	26456	26457	Isoquercitrin	26472	14: QDa Negative(-) SIR Ch14 463.10 Da, CV=15, Smoothed by 9 point Mean Filter.	17.737	3515	42.21	527		ppm	2019-12-09 PM 9:19:19 KST	2020-04-05 PM 9:55:37 KST	MS_IQ	2020-04-05 PM 9:17:04 KST	Y = 3.64e+004 X + 1.85e+004
98	191206_5TEx_Fr	F3GTE100	F3GTE	100ppm	26144	26145		26160	14: QDa Negative(-) SIR Ch14 463.10 Da, CV=15, Smoothed by 9 point Mean Filter.	17.944	4636	43.84	627			2019-12-09 AM 11:08:25 KST	2020-04-05 PM 9:55:24 KST	MS_IQ	2020-04-05 PM 9:17:04 KST
108	191206_5TEx_Fr	F3GTE100	F3GTE	100ppm	26456	26457		26472	14: QDa Negative(-) SIR Ch14 463.10 Da, CV=15, Smoothed by 9 point Mean Filter.	17.1	4813	57.79	632			2019-12-09 PM 9:19:19 KST	2020-04-05 PM 9:55:37 KST	MS_IQ	2020-04-05 PM 9:17:04 KST
3	191206_5TEx_Fr	F3GTE200	F3GTE	200ppm	26170	26171	Rutin	26184	12: QDa Negative(-) SIR Ch12 609.15 Da, CV=15, Smoothed by 9 point Mean Filter.	16.801	12694	64.79	1226		ppm	2019-12-09 AM 11:59:18 KST	2020-04-05 PM 9:55:25 KST	MS_Rutin	2020-04-05 PM 9:17:04 KST	Y = 3.11e+004 X + 1.82e+004
14	191206_5TEx_Fr	F3GTE200	F3GTE	200ppm	26482	26483	Rutin	26496	12: QDa Negative(-) SIR Ch12 609.15 Da, CV=15, Smoothed by 9 point Mean Filter.	17.141	7359	46.56	899		ppm	2019-12-09 PM 10:10:10 KST	2020-04-05 PM 9:55:38 KST	MS_Rutin	2020-04-05 PM 9:17:04 KST	Y = 3.11e+004 X + 1.82e+004
25	191206_5TEx_Fr	F3GTE200	F3GTE	200ppm	26170	26171		26184	12: QDa Negative(-) SIR Ch12 609.15 Da, CV=15, Smoothed by 9 point Mean Filter.	17.343	6897	35.21	890			2019-12-09 AM 11:59:18 KST	2020-04-05 PM 9:55:25 KST	MS_Rutin	2020-04-05 PM 9:17:04 KST
35	191206_5TEx_Fr	F3GTE200	F3GTE	200ppm	26482	26483		26496	12: QDa Negative(-) SIR Ch12 609.15 Da, CV=15, Smoothed by 9 point Mean Filter.	17.421	4494	28.43	601			2019-12-09 PM 10:10:10 KST	2020-04-05 PM 9:55:38 KST	MS_Rutin	2020-04-05 PM 9:17:04 KST
36	191206_5TEx_Fr	F3GTE200	F3GTE	200ppm	26482	26483		26496	12: QDa Negative(-) SIR Ch12 609.15 Da, CV=15, Smoothed by 9 point Mean Filter.	16.577	3953	25.01	607			2019-12-09 PM 10:10:10 KST	2020-04-05 PM 9:55:38 KST	MS_Rutin	2020-04-05 PM 9:17:04 KST
81	191206_5TEx_Fr	F3GTE200	F3GTE	200ppm	26170	26171	Isoquercitrin	26186	14: QDa Negative(-) SIR Ch14 463.10 Da, CV=15, Smoothed by 9 point Mean Filter.	17.315	10746	49.26	1285		ppm	2019-12-09 AM 11:59:18 KST	2020-04-05 PM 9:55:25 KST	MS_IQ	2020-04-05 PM 9:17:04 KST	Y = 3.64e+004 X + 1.85e+004
90	191206_5TEx_Fr	F3GTE200	F3GTE	200ppm	26482	26483	Isoquercitrin	26498	14: QDa Negative(-) SIR Ch14 463.10 Da, CV=15, Smoothed by 9 point Mean Filter.	17.139	11468	51.18	1485		ppm	2019-12-09 PM 10:10:10 KST	2020-04-05 PM 9:55:38 KST	MS_IQ	2020-04-05 PM 9:17:04 KST	Y = 3.64e+004 X + 1.85e+004
99	191206_5TEx_Fr	F3GTE200	F3GTE	200ppm	26170	26171		26186	14: QDa Negative(-) SIR Ch14 463.10 Da, CV=15, Smoothed by 9 point Mean Filter.	17.921	8163	37.42	1263			2019-12-09 AM 11:59:18 KST	2020-04-05 PM 9:55:25 KST	MS_IQ	2020-04-05 PM 9:17:04 KST
100	191206_5TEx_Fr	F3GTE200	F3GTE	200ppm	26170	26171		26186	14: QDa Negative(-) SIR Ch14 463.10 Da, CV=15, Smoothed by 9 point Mean Filter.	18.424	2907	13.32	413			2019-12-09 AM 11:59:18 KST	2020-04-05 PM 9:55:25 KST	MS_IQ	2020-04-05 PM 9:17:04 KST
109	191206_5TEx_Fr	F3GTE200	F3GTE	200ppm	26482	26483		26498	14: QDa Negative(-) SIR Ch14 463.10 Da, CV=15, Smoothed by 9 point Mean Filter.	18.254	3434	15.33	454			2019-12-09 PM 10:10:10 KST	2020-04-05 PM 9:55:38 KST	MS_IQ	2020-04-05 PM 9:17:04 KST
110	191206_5TEx_Fr	F3GTE200	F3GTE	200ppm	26482	26483		26498	14: QDa Negative(-) SIR Ch14 463.10 Da, CV=15, Smoothed by 9 point Mean Filter.	17.743	7504	33.49	1072			2019-12-09 PM 10:10:10 KST	2020-04-05 PM 9:55:38 KST	MS_IQ	2020-04-05 PM 9:17:04 KST
1	191206_5TEx_Fr	F3GTE50	F3GTE	50ppm	26118	26119	Rutin	26132	12: QDa Negative(-) SIR Ch12 609.15 Da, CV=15, Smoothed by 9 point Mean Filter.	16.99	2635	54.36	308		ppm	2019-12-09 AM 10:17:31 KST	2020-04-05 PM 9:55:22 KST	MS_Rutin	2020-04-05 PM 9:17:04 KST	Y = 3.11e+004 X + 1.82e+004
12	191206_5TEx_Fr	F3GTE50	F3GTE	50ppm	26430	26431	Rutin	26444	12: QDa Negative(-) SIR Ch12 609.15 Da, CV=15, Smoothed by 9 point Mean Filter.	17.143	1792	37.43	202		ppm	2019-12-09 PM 8:28:29 KST	2020-04-05 PM 9:55:36 KST	MS_Rutin	2020-04-05 PM 9:17:04 KST	Y = 3.11e+004 X + 1.82e+004
23	191206_5TEx_Fr	F3GTE50	F3GTE	50ppm	26118	26119		26132	12: QDa Negative(-) SIR Ch12 609.15 Da, CV=15, Smoothed by 9 point Mean Filter.	17.519	2212	45.64	277			2019-12-09 AM 10:17:31 KST	2020-04-05 PM 9:55:22 KST	MS_Rutin	2020-04-05 PM 9:17:04 KST
32	191206_5TEx_Fr	F3GTE50	F3GTE	50ppm	26430	26431		26444	12: QDa Negative(-) SIR Ch12 609.15 Da, CV=15, Smoothed by 9 point Mean Filter.	16.586	1673	34.93	243			2019-12-09 PM 8:28:29 KST	2020-04-05 PM 9:55:36 KST	MS_Rutin	2020-04-05 PM 9:17:04 KST
33	191206_5TEx_Fr	F3GTE50	F3GTE	50ppm	26430	26431		26444	12: QDa Negative(-) SIR Ch12 609.15 Da, CV=15, Smoothed by 9 point Mean Filter.	17.436	1323	27.64	182			2019-12-09 PM 8:28:29 KST	2020-04-05 PM 9:55:36 KST	MS_Rutin	2020-04-05 PM 9:17:04 KST
79	191206_5TEx_Fr	F3GTE50	F3GTE	50ppm	26118	26119	Isoquercitrin	26134	14: QDa Negative(-) SIR Ch14 463.10 Da, CV=15, Smoothed by 9 point Mean Filter.	17.475	3593	51.36	526		ppm	2019-12-09 AM 10:17:31 KST	2020-04-05 PM 9:55:23 KST	MS_IQ	2020-04-05 PM 9:17:04 KST	Y = 3.64e+004 X + 1.85e+004
88	191206_5TEx_Fr	F3GTE50	F3GTE	50ppm	26430	26431	Isoquercitrin	26446	14: QDa Negative(-) SIR Ch14 463.10 Da, CV=15, Smoothed by 9 point Mean Filter.	17.151	2313	100	364		ppm	2019-12-09 PM 8:28:29 KST	2020-04-05 PM 9:55:36 KST	MS_IQ	2020-04-05 PM 9:17:04 KST	Y = 3.64e+004 X + 1.85e+004
97	191206_5TEx_Fr	F3GTE50	F3GTE	50ppm	26118	26119		26134	14: QDa Negative(-) SIR Ch14 463.10 Da, CV=15, Smoothed by 9 point Mean Filter.	18.048	3402	48.64	521			2019-12-09 AM 10:17:31 KST	2020-04-05 PM 9:55:23 KST	MS_IQ	2020-04-05 PM 9:17:04 KST
10	191210_5TEx_Fr	F3MTE100	F3MTE	100ppm	27318	27319	Rutin	27332	12: QDa Negative(-) SIR Ch12 609.15 Da, CV=15, Smoothed by 9 point Mean Filter.	17.394	1669	100	280		ppm	2019-12-11 PM 1:18:36 KST	2020-04-05 PM 9:59:57 KST	MS_Rutin	2020-04-05 PM 9:17:04 KST	Y = 3.11e+004 X + 1.82e+004
11	191210_5TEx_Fr	F3MTE100	F3MTE	100ppm	27318	27344	Rutin	27357	12: QDa Negative(-) SIR Ch12 609.15 Da, CV=15, Smoothed by 9 point Mean Filter.	17.343	2189	100	277		ppm	2019-12-11 PM 2:09:25 KST	2020-04-05 PM 9:59:58 KST	MS_Rutin	2020-04-05 PM 9:17:04 KST	Y = 3.11e+004 X + 1.82e+004
12	191210_5TEx_Fr	F3MTE100	F3MTE	100ppm	27318	27369	Rutin	27382	12: QDa Negative(-) SIR Ch12 609.15 Da, CV=15, Smoothed by 9 point Mean Filter.	17.392	2195	65.91	410		ppm	2019-12-11 PM 3:00:14 KST	2020-04-05 PM 9:59:59 KST	MS_Rutin	2020-04-05 PM 9:17:04 KST	Y = 3.11e+004 X + 1.82e+004
47	191210_5TEx_Fr	F3MTE100	F3MTE	100ppm	27318	27369		27382	12: QDa Negative(-) SIR Ch12 609.15 Da, CV=15, Smoothed by 9 point Mean Filter.	16.905	1135	34.09	218			2019-12-11 PM 3:00:14 KST	2020-04-05 PM 9:59:59 KST	MS_Rutin	2020-04-05 PM 9:17:04 KST
169	191210_5TEx_Fr	F3MTE100	F3MTE	100ppm	27318	27319	Isoquercitrin	27334	14: QDa Negative(-) SIR Ch14 463.10 Da, CV=15, Smoothed by 9 point Mean Filter.	17.945	3311	100	496		ppm	2019-12-11 PM 1:18:36 KST	2020-04-05 PM 9:59:57 KST	MS_IQ	2020-04-05 PM 9:17:04 KST	Y = 3.64e+004 X + 1.85e+004
170	191210_5TEx_Fr	F3MTE100	F3MTE	100ppm	27318	27344	Isoquercitrin	27359	14: QDa Negative(-) SIR Ch14 463.10 Da, CV=15, Smoothed by 9 point Mean Filter.	17.929	3898	100	539		ppm	2019-12-11 PM 2:09:25 KST	2020-04-05 PM 9:59:58 KST	MS_IQ	2020-04-05 PM 9:17:04 KST	Y = 3.64e+004 X + 1.85e+004
171	191210_5TEx_Fr	F3MTE100	F3MTE	100ppm	27318	27369	Isoquercitrin	27384	14: QDa Negative(-) SIR Ch14 463.10 Da, CV=15, Smoothed by 9 point Mean Filter.	17.948	3264	100	553		ppm	2019-12-11 PM 3:00:14 KST	2020-04-05 PM 9:59:59 KST	MS_IQ	2020-04-05 PM 9:17:04 KST	Y = 3.64e+004 X + 1.85e+004
13	191210_5TEx_Fr	F3MTE200	F3MTE	200ppm	27394	27395	Rutin	27408	12: QDa Negative(-) SIR Ch12 609.15 Da, CV=15, Smoothed by 9 point Mean Filter.	17.382	3474	69.09	564		ppm	2019-12-11 PM 3:51:04 KST	2020-04-05 PM 10:00:01 KST	MS_Rutin	2020-04-05 PM 9:17:04 KST	Y = 3.11e+004 X + 1.82e+004
14	191210_5TEx_Fr	F3MTE200	F3MTE	200ppm	27394	27420	Rutin	27433	12: QDa Negative(-) SIR Ch12 609.15 Da, CV=15, Smoothed by 9 point Mean Filter.	17.356	4439	68.14	645		ppm	2019-12-11 PM 4:41:54 KST	2020-04-05 PM 10:00:02 KST	MS_Rutin	2020-04-05 PM 9:17:04 KST	Y = 3.11e+004 X + 1.82e+004
15	191210_5TEx_Fr	F3MTE200	F3MTE	200ppm	27394	27445	Rutin	27458	12: QDa Negative(-) SIR Ch12 609.15 Da, CV=15, Smoothed by 9 point Mean Filter.	17.387	4221	68.33	625		ppm	2019-12-11 PM 5:32:43 KST	2020-04-05 PM 10:00:04 KST	MS_Rutin	2020-04-05 PM 9:17:04 KST	Y = 3.11e+004 X + 1.82e+004
48	191210_5TEx_Fr	F3MTE200	F3MTE	200ppm	27394	27395		27408	12: QDa Negative(-) SIR Ch12 609.15 Da, CV=15, Smoothed by 9 point Mean Filter.	16.893	1554	30.91	209			2019-12-11 PM 3:51:04 KST	2020-04-05 PM 10:00:01 KST	MS_Rutin	2020-04-05 PM 9:17:04 KST
49	191210_5TEx_Fr	F3MTE200	F3MTE	200ppm	27394	27420		27433	12: QDa Negative(-) SIR Ch12 609.15 Da, CV=15, Smoothed by 9 point Mean Filter.	16.884	2076	31.86	264			2019-12-11 PM 4:41:54 KST	2020-04-05 PM 10:00:02 KST	MS_Rutin	2020-04-05 PM 9:17:04 KST
50	191210_5TEx_Fr	F3MTE200	F3MTE	200ppm	27394	27445		27458	12: QDa Negative(-) SIR Ch12 609.15 Da, CV=15, Smoothed by 9 point Mean Filter.	16.913	1956	31.67	260			2019-12-11 PM 5:32:43 KST	2020-04-05 PM 10:00:04 KST	MS_Rutin	2020-04-05 PM 9:17:04 KST
172	191210_5TEx_Fr	F3MTE200	F3MTE	200ppm	27394	27395	Isoquercitrin	27410	14: QDa Negative(-) SIR Ch14 463.10 Da, CV=15, Smoothed by 9 point Mean Filter.	17.941	6655	42.94	1011		ppm	2019-12-11 PM 3:51:04 KST	2020-04-05 PM 10:00:01 KST	MS_IQ	2020-04-05 PM 9:17:04 KST	Y = 3.64e+004 X + 1.85e+004
173	191210_5TEx_Fr	F3MTE200	F3MTE	200ppm	27394	27420	Isoquercitrin	27435	14: QDa Negative(-) SIR Ch14 463.10 Da, CV=15, Smoothed by 9 point Mean Filter.	17.932	7407	43.39	1075		ppm	2019-12-11 PM 4:41:54 KST	2020-04-05 PM 10:00:02 KST	MS_IQ	2020-04-05 PM 9:17:04 KST	Y = 3.64e+004 X + 1.85e+004
174	191210_5TEx_Fr	F3MTE200	F3MTE	200ppm	27394	27445	Isoquercitrin	27460	14: QDa Negative(-) SIR Ch14 463.10 Da, CV=15, Smoothed by 9 point Mean Filter.	17.96	6360	37.95	891		ppm	2019-12-11 PM 5:32:43 KST	2020-04-05 PM 10:00:04 KST	MS_IQ	2020-04-05 PM 9:17:04 KST	Y = 3.64e+004 X + 1.85e+004
203	191210_5TEx_Fr	F3MTE200	F3MTE	200ppm	27394	27395		27410	14: QDa Negative(-) SIR Ch14 463.10 Da, CV=15, Smoothed by 9 point Mean Filter.	17.305	4369	28.19	591			2019-12-11 PM 3:51:04 KST	2020-04-05 PM 10:00:01 KST	MS_IQ	2020-04-05 PM 9:17:04 KST
204	191210_5TEx_Fr	F3MTE200	F3MTE	200ppm	27394	27395		27410	14: QDa Negative(-) SIR Ch14 463.10 Da, CV=15, Smoothed by 9 point Mean Filter.	18.213	2573	16.6	314			2019-12-11 PM 3:51:04 KST	2020-04-05 PM 10:00:01 KST	MS_IQ	2020-04-05 PM 9:17:04 KST
205	191210_5TEx_Fr	F3MTE200	F3MTE	200ppm	27394	27395		27410	14: QDa Negative(-) SIR Ch14 463.10 Da, CV=15, Smoothed by 9 point Mean Filter.	18.449	1901	12.27	311			2019-12-11 PM 3:51:04 KST	2020-04-05 PM 10:00:01 KST	MS_IQ	2020-04-05 PM 9:17:04 KST
206	191210_5TEx_Fr	F3MTE200	F3MTE	200ppm	27394	27420		27435	14: QDa Negative(-) SIR Ch14 463.10 Da, CV=15, Smoothed by 9 point Mean Filter.	17.306	3936	23.06	513			2019-12-11 PM 4:41:54 KST	2020-04-05 PM 10:00:02 KST	MS_IQ	2020-04-05 PM 9:17:04 KST
207	191210_5TEx_Fr	F3MTE200	F3MTE	200ppm	27394	27420		27435	14: QDa Negative(-) SIR Ch14 463.10 Da, CV=15, Smoothed by 9 point Mean Filter.	18.178	3087	18.08	362			2019-12-11 PM 4:41:54 KST	2020-04-05 PM 10:00:02 KST	MS_IQ	2020-04-05 PM 9:17:04 KST
208	191210_5TEx_Fr	F3MTE200	F3MTE	200ppm	27394	27420		27435	14: QDa Negative(-) SIR Ch14 463.10 Da, CV=15, Smoothed by 9 point Mean Filter.	18.428	2639	15.46	359			2019-12-11 PM 4:41:54 KST	2020-04-05 PM 10:00:02 KST	MS_IQ	2020-04-05 PM 9:17:04 KST
209	191210_5TEx_Fr	F3MTE200	F3MTE	200ppm	27394	27445		27460	14: QDa Negative(-) SIR Ch14 463.10 Da, CV=15, Smoothed by 9 point Mean Filter.	18.221	3350	19.99	457			2019-12-11 PM 5:32:43 KST	2020-04-05 PM 10:00:04 KST	MS_IQ	2020-04-05 PM 9:17:04 KST
210	191210_5TEx_Fr	F3MTE200	F3MTE	200ppm	27394	27445		27460	14: QDa Negative(-) SIR Ch14 463.10 Da, CV=15, Smoothed by 9 point Mean Filter.	17.346	4387	26.18	657			2019-12-11 PM 5:32:43 KST	2020-04-05 PM 10:00:04 KST	MS_IQ	2020-04-05 PM 9:17:04 KST
211	191210_5TEx_Fr	F3MTE200	F3MTE	200ppm	27394	27445		27460	14: QDa Negative(-) SIR Ch14 463.10 Da, CV=15, Smoothed by 9 point Mean Filter.	18.454	2661	15.88	394			2019-12-11 PM 5:32:43 KST	2020-04-05 PM 10:00:04 KST	MS_IQ	2020-04-05 PM 9:17:04 KST
8	191210_5TEx_Fr	F3MTE50	F3MTE	50ppm	27242	27243	Rutin	27256	12: QDa Negative(-) SIR Ch12 609.15 Da, CV=15, Smoothed by 9 point Mean Filter.	17.423	1399	100	189		ppm	2019-12-11 AM 10:46:03 KST	2020-04-05 PM 9:59:55 KST	MS_Rutin	2020-04-05 PM 9:17:04 KST	Y = 3.11e+004 X + 1.82e+004
9	191210_5TEx_Fr	F3MTE50	F3MTE	50ppm	27242	27293	Rutin	27306	12: QDa Negative(-) SIR Ch12 609.15 Da, CV=15, Smoothed by 9 point Mean Filter.	17.372	1116	100	191		ppm	2019-12-11 PM 12:27:42 KST	2020-04-05 PM 9:59:56 KST	MS_Rutin	2020-04-05 PM 9:17:04 KST	Y = 3.11e+004 X + 1.82e+004
28	191210_5TEx_Fr	F3PTE100	F3PTE	100ppm	27774	27775	Rutin	27788	12: QDa Negative(-) SIR Ch12 609.15 Da, CV=15, Smoothed by 9 point Mean Filter.	17.305	3773	51.85	560		ppm	2019-12-12 AM 4:34:06 KST	2020-04-05 PM 10:00:19 KST	MS_Rutin	2020-04-05 PM 9:17:04 KST	Y = 3.11e+004 X + 1.82e+004
29	191210_5TEx_Fr	F3PTE100	F3PTE	100ppm	27774	27800	Rutin	27813	12: QDa Negative(-) SIR Ch12 609.15 Da, CV=15, Smoothed by 9 point Mean Filter.	17.279	3149	50.51	482		ppm	2019-12-12 AM 5:24:52 KST	2020-04-05 PM 10:00:21 KST	MS_Rutin	2020-04-05 PM 9:17:04 KST	Y = 3.11e+004 X + 1.82e+004
30	191210_5TEx_Fr	F3PTE100	F3PTE	100ppm	27774	27825	Rutin	27838	12: QDa Negative(-) SIR Ch12 609.15 Da, CV=15, Smoothed by 9 point Mean Filter.	17.26	3311	53.73	433		ppm	2019-12-12 AM 6:15:39 KST	2020-04-05 PM 10:00:22 KST	MS_Rutin	2020-04-05 PM 9:17:04 KST	Y = 3.11e+004 X + 1.82e+004
59	191210_5TEx_Fr	F3PTE100	F3PTE	100ppm	27774	27775		27788	12: QDa Negative(-) SIR Ch12 609.15 Da, CV=15, Smoothed by 9 point Mean Filter.	16.794	3504	48.15	385			2019-12-12 AM 4:34:06 KST	2020-04-05 PM 10:00:19 KST	MS_Rutin	2020-04-05 PM 9:17:04 KST
60	191210_5TEx_Fr	F3PTE100	F3PTE	100ppm	27774	27800		27813	12: QDa Negative(-) SIR Ch12 609.15 Da, CV=15, Smoothed by 9 point Mean Filter.	16.828	3086	49.49	369			2019-12-12 AM 5:24:52 KST	2020-04-05 PM 10:00:21 KST	MS_Rutin	2020-04-05 PM 9:17:04 KST
61	191210_5TEx_Fr	F3PTE100	F3PTE	100ppm	27774	27825		27838	12: QDa Negative(-) SIR Ch12 609.15 Da, CV=15, Smoothed by 9 point Mean Filter.	16.757	2851	46.27	357			2019-12-12 AM 6:15:39 KST	2020-04-05 PM 10:00:22 KST	MS_Rutin	2020-04-05 PM 9:17:04 KST
184	191210_5TEx_Fr	F3PTE100	F3PTE	100ppm	27774	27775	Isoquercitrin	27790	14: QDa Negative(-) SIR Ch14 463.10 Da, CV=15, Smoothed by 9 point Mean Filter.	17.884	2560	100	423		ppm	2019-12-12 AM 4:34:06 KST	2020-04-05 PM 10:00:19 KST	MS_IQ	2020-04-05 PM 9:17:04 KST	Y = 3.64e+004 X + 1.85e+004
185	191210_5TEx_Fr	F3PTE100	F3PTE	100ppm	27774	27800	Isoquercitrin	27815	14: QDa Negative(-) SIR Ch14 463.10 Da, CV=15, Smoothed by 9 point Mean Filter.	17.882	3068	100	507		ppm	2019-12-12 AM 5:24:52 KST	2020-04-05 PM 10:00:21 KST	MS_IQ	2020-04-05 PM 9:17:04 KST	Y = 3.64e+004 X + 1.85e+004
186	191210_5TEx_Fr	F3PTE100	F3PTE	100ppm	27774	27825	Isoquercitrin	27840	14: QDa Negative(-) SIR Ch14 463.10 Da, CV=15, Smoothed by 9 point Mean Filter.	17.853	2656	100	467		ppm	2019-12-12 AM 6:15:39 KST	2020-04-05 PM 10:00:22 KST	MS_IQ	2020-04-05 PM 9:17:04 KST	Y = 3.64e+004 X + 1.85e+004
31	191210_5TEx_Fr	F3PTE200	F3PTE	200ppm	27850	27851	Rutin	27864	12: QDa Negative(-) SIR Ch12 609.15 Da, CV=15, Smoothed by 9 point Mean Filter.	16.75	6788	50.14	701		ppm	2019-12-12 AM 7:06:33 KST	2020-04-05 PM 10:00:23 KST	MS_Rutin	2020-04-05 PM 9:17:04 KST	Y = 3.11e+004 X + 1.82e+004
32	191210_5TEx_Fr	F3PTE200	F3PTE	200ppm	27850	27876	Rutin	27889	12: QDa Negative(-) SIR Ch12 609.15 Da, CV=15, Smoothed by 9 point Mean Filter.	16.779	7106	58.22	773		ppm	2019-12-12 AM 7:57:22 KST	2020-04-05 PM 10:00:25 KST	MS_Rutin	2020-04-05 PM 9:17:04 KST	Y = 3.11e+004 X + 1.82e+004
33	191210_5TEx_Fr	F3PTE200	F3PTE	200ppm	27850	27901	Rutin	27914	12: QDa Negative(-) SIR Ch12 609.15 Da, CV=15, Smoothed by 9 point Mean Filter.	17.243	6649	50.68	903		ppm	2019-12-12 AM 8:48:14 KST	2020-04-05 PM 10:00:26 KST	MS_Rutin	2020-04-05 PM 9:17:04 KST	Y = 3.11e+004 X + 1.82e+004
62	191210_5TEx_Fr	F3PTE200	F3PTE	200ppm	27850	27851		27864	12: QDa Negative(-) SIR Ch12 609.15 Da, CV=15, Smoothed by 9 point Mean Filter.	17.235	6749	49.86	792			2019-12-12 AM 7:06:33 KST	2020-04-05 PM 10:00:23 KST	MS_Rutin	2020-04-05 PM 9:17:04 KST
63	191210_5TEx_Fr	F3PTE200	F3PTE	200ppm	27850	27876		27889	12: QDa Negative(-) SIR Ch12 609.15 Da, CV=15, Smoothed by 9 point Mean Filter.	17.265	5100	41.78	705			2019-12-12 AM 7:57:22 KST	2020-04-05 PM 10:00:25 KST	MS_Rutin	2020-04-05 PM 9:17:04 KST
64	191210_5TEx_Fr	F3PTE200	F3PTE	200ppm	27850	27901		27914	12: QDa Negative(-) SIR Ch12 609.15 Da, CV=15, Smoothed by 9 point Mean Filter.	16.742	6470	49.32	717			2019-12-12 AM 8:48:14 KST	2020-04-05 PM 10:00:26 KST	MS_Rutin	2020-04-05 PM 9:17:04 KST
187	191210_5TEx_Fr	F3PTE200	F3PTE	200ppm	27850	27851	Isoquercitrin	27866	14: QDa Negative(-) SIR Ch14 463.10 Da, CV=15, Smoothed by 9 point Mean Filter.	17.852	4575	49.98	644		ppm	2019-12-12 AM 7:06:33 KST	2020-04-05 PM 10:00:24 KST	MS_IQ	2020-04-05 PM 9:17:04 KST	Y = 3.64e+004 X + 1.85e+004
188	191210_5TEx_Fr	F3PTE200	F3PTE	200ppm	27850	27876	Isoquercitrin	27891	14: QDa Negative(-) SIR Ch14 463.10 Da, CV=15, Smoothed by 9 point Mean Filter.	17.86	5310	68.84	728		ppm	2019-12-12 AM 7:57:22 KST	2020-04-05 PM 10:00:25 KST	MS_IQ	2020-04-05 PM 9:17:04 KST	Y = 3.64e+004 X + 1.85e+004
189	191210_5TEx_Fr	F3PTE200	F3PTE	200ppm	27850	27901	Isoquercitrin	27916	14: QDa Negative(-) SIR Ch14 463.10 Da, CV=15, Smoothed by 9 point Mean Filter.	17.843	5015	63.83	778		ppm	2019-12-12 AM 8:48:14 KST	2020-04-05 PM 10:00:26 KST	MS_IQ	2020-04-05 PM 9:17:04 KST	Y = 3.64e+004 X + 1.85e+004
222	191210_5TEx_Fr	F3PTE200	F3PTE	200ppm	27850	27851		27866	14: QDa Negative(-) SIR Ch14 463.10 Da, CV=15, Smoothed by 9 point Mean Filter.	18.343	2567	28.04	460			2019-12-12 AM 7:06:33 KST	2020-04-05 PM 10:00:24 KST	MS_IQ	2020-04-05 PM 9:17:04 KST
223	191210_5TEx_Fr	F3PTE200	F3PTE	200ppm	27850	27851		27866	14: QDa Negative(-) SIR Ch14 463.10 Da, CV=15, Smoothed by 9 point Mean Filter.	17.221	2012	21.98	323			2019-12-12 AM 7:06:33 KST	2020-04-05 PM 10:00:24 KST	MS_IQ	2020-04-05 PM 9:17:04 KST
224	191210_5TEx_Fr	F3PTE200	F3PTE	200ppm	27850	27876		27891	14: QDa Negative(-) SIR Ch14 463.10 Da, CV=15, Smoothed by 9 point Mean Filter.	18.364	2404	31.16	356			2019-12-12 AM 7:57:22 KST	2020-04-05 PM 10:00:25 KST	MS_IQ	2020-04-05 PM 9:17:04 KST
225	191210_5TEx_Fr	F3PTE200	F3PTE	200ppm	27850	27901		27916	14: QDa Negative(-) SIR Ch14 463.10 Da, CV=15, Smoothed by 9 point Mean Filter.	18.373	2842	36.17	327			2019-12-12 AM 8:48:14 KST	2020-04-05 PM 10:00:26 KST	MS_IQ	2020-04-05 PM 9:17:04 KST
247	191210_5TEx_Fr	F3PTE200	F3PTE	200ppm	27850	27851	Myricetin	27867	15: QDa Negative(-) SIR Ch15 317.04 Da, CV=15, Smoothed by 13 point Mean Filter.	24.264	5163	100	391	0.2227	ppm	2019-12-12 AM 7:06:33 KST	2020-04-05 PM 10:00:24 KST	MS_Myricetin	2020-04-05 PM 9:17:04 KST	Y = 8.81e+004 X - 1.45e+004
248	191210_5TEx_Fr	F3PTE200	F3PTE	200ppm	27850	27876	Myricetin	27892	15: QDa Negative(-) SIR Ch15 317.04 Da, CV=15, Smoothed by 13 point Mean Filter.	24.264	4912	100	399	0.2198	ppm	2019-12-12 AM 7:57:22 KST	2020-04-05 PM 10:00:25 KST	MS_Myricetin	2020-04-05 PM 9:17:04 KST	Y = 8.81e+004 X - 1.45e+004
249	191210_5TEx_Fr	F3PTE200	F3PTE	200ppm	27850	27901	Myricetin	27917	15: QDa Negative(-) SIR Ch15 317.04 Da, CV=15, Smoothed by 13 point Mean Filter.	24.274	5246	100	421	0.2236	ppm	2019-12-12 AM 8:48:14 KST	2020-04-05 PM 10:00:26 KST	MS_Myricetin	2020-04-05 PM 9:17:04 KST	Y = 8.81e+004 X - 1.45e+004
25	191210_5TEx_Fr	F3PTE50	F3PTE	50ppm	27698	27699	Rutin	27712	12: QDa Negative(-) SIR Ch12 609.15 Da, CV=15, Smoothed by 9 point Mean Filter.	17.316	1540	55.5	237		ppm	2019-12-12 AM 2:01:40 KST	2020-04-05 PM 10:00:15 KST	MS_Rutin	2020-04-05 PM 9:17:04 KST	Y = 3.11e+004 X + 1.82e+004
26	191210_5TEx_Fr	F3PTE50	F3PTE	50ppm	27698	27724	Rutin	27737	12: QDa Negative(-) SIR Ch12 609.15 Da, CV=15, Smoothed by 9 point Mean Filter.	17.309	1494	100	267		ppm	2019-12-12 AM 2:52:30 KST	2020-04-05 PM 10:00:16 KST	MS_Rutin	2020-04-05 PM 9:17:04 KST	Y = 3.11e+004 X + 1.82e+004
27	191210_5TEx_Fr	F3PTE50	F3PTE	50ppm	27698	27749	Rutin	27762	12: QDa Negative(-) SIR Ch12 609.15 Da, CV=15, Smoothed by 9 point Mean Filter.	17.31	2274	60.11	330		ppm	2019-12-12 AM 3:43:16 KST	2020-04-05 PM 10:00:18 KST	MS_Rutin	2020-04-05 PM 9:17:04 KST	Y = 3.11e+004 X + 1.82e+004
57	191210_5TEx_Fr	F3PTE50	F3PTE	50ppm	27698	27699		27712	12: QDa Negative(-) SIR Ch12 609.15 Da, CV=15, Smoothed by 9 point Mean Filter.	16.79	1235	44.5	191			2019-12-12 AM 2:01:40 KST	2020-04-05 PM 10:00:15 KST	MS_Rutin	2020-04-05 PM 9:17:04 KST
58	191210_5TEx_Fr	F3PTE50	F3PTE	50ppm	27698	27749		27762	12: QDa Negative(-) SIR Ch12 609.15 Da, CV=15, Smoothed by 9 point Mean Filter.	16.831	1509	39.89	182			2019-12-12 AM 3:43:16 KST	2020-04-05 PM 10:00:18 KST	MS_Rutin	2020-04-05 PM 9:17:04 KST
289	191210_5TEx_Fr	F4BTE100	F4BTE	100ppm	27090	27091	Quercetin	27109	17: QDa Negative(-) SIR Ch17 301.04 Da, CV=15, Smoothed by 9 point Mean Filter.	32.912	2632	100	256		ppm	2019-12-11 AM 5:41:07 KST	2020-04-05 PM 9:59:48 KST	MS_Quercetin	2020-04-05 PM 9:46:40 KST	Y = 7.25e+004 X + 1.14e+004
290	191210_5TEx_Fr	F4BTE100	F4BTE	100ppm	27090	27116	Quercetin	27134	17: QDa Negative(-) SIR Ch17 301.04 Da, CV=15, Smoothed by 9 point Mean Filter.	32.857	2968	100	258		ppm	2019-12-11 AM 6:31:53 KST	2020-04-05 PM 9:59:49 KST	MS_Quercetin	2020-04-05 PM 9:46:40 KST	Y = 7.25e+004 X + 1.14e+004
291	191210_5TEx_Fr	F4BTE100	F4BTE	100ppm	27090	27141	Quercetin	27159	17: QDa Negative(-) SIR Ch17 301.04 Da, CV=15, Smoothed by 9 point Mean Filter.	32.894	2335	100	244		ppm	2019-12-11 AM 7:22:42 KST	2020-04-05 PM 9:59:50 KST	MS_Quercetin	2020-04-05 PM 9:46:40 KST	Y = 7.25e+004 X + 1.14e+004
460	191210_5TEx_Fr	F4BTE100	F4BTE	100ppm	27090	27091	Kaempferol	27113	21: QDa Negative(-) SIR Ch21 285.05 Da, CV=15, Smoothed by 9 point Mean Filter.	43.598	25888	100	1177	0.2253	ppm	2019-12-11 AM 5:41:07 KST	2020-04-05 PM 9:59:48 KST	MS_Kaempferol	2020-04-05 PM 9:17:05 KST	Y = 1.03e+005 X + 2.72e+003
461	191210_5TEx_Fr	F4BTE100	F4BTE	100ppm	27090	27116	Kaempferol	27138	21: QDa Negative(-) SIR Ch21 285.05 Da, CV=15, Smoothed by 9 point Mean Filter.	43.55	27813	100	1245	0.2441	ppm	2019-12-11 AM 6:31:53 KST	2020-04-05 PM 9:59:49 KST	MS_Kaempferol	2020-04-05 PM 9:17:05 KST	Y = 1.03e+005 X + 2.72e+003
462	191210_5TEx_Fr	F4BTE100	F4BTE	100ppm	27090	27141	Kaempferol	27163	21: QDa Negative(-) SIR Ch21 285.05 Da, CV=15, Smoothed by 9 point Mean Filter.	43.606	28585	100	1178	0.2516	ppm	2019-12-11 AM 7:22:42 KST	2020-04-05 PM 9:59:50 KST	MS_Kaempferol	2020-04-05 PM 9:17:05 KST	Y = 1.03e+005 X + 2.72e+003
292	191210_5TEx_Fr	F4BTE200	F4BTE	200ppm	27166	27167	Quercetin	27185	17: QDa Negative(-) SIR Ch17 301.04 Da, CV=15, Smoothed by 9 point Mean Filter.	32.804	6069	100	527		ppm	2019-12-11 AM 8:13:35 KST	2020-04-05 PM 9:59:51 KST	MS_Quercetin	2020-04-05 PM 9:46:40 KST	Y = 7.25e+004 X + 1.14e+004
293	191210_5TEx_Fr	F4BTE200	F4BTE	200ppm	27166	27192	Quercetin	27210	17: QDa Negative(-) SIR Ch17 301.04 Da, CV=15, Smoothed by 9 point Mean Filter.	32.807	6014	100	510		ppm	2019-12-11 AM 9:04:22 KST	2020-04-05 PM 9:59:52 KST	MS_Quercetin	2020-04-05 PM 9:46:40 KST	Y = 7.25e+004 X + 1.14e+004
294	191210_5TEx_Fr	F4BTE200	F4BTE	200ppm	27166	27217	Quercetin	27235	17: QDa Negative(-) SIR Ch17 301.04 Da, CV=15, Smoothed by 9 point Mean Filter.	32.824	6052	100	551		ppm	2019-12-11 AM 9:55:11 KST	2020-04-05 PM 9:59:53 KST	MS_Quercetin	2020-04-05 PM 9:46:40 KST	Y = 7.25e+004 X + 1.14e+004
463	191210_5TEx_Fr	F4BTE200	F4BTE	200ppm	27166	27167	Kaempferol	27189	21: QDa Negative(-) SIR Ch21 285.05 Da, CV=15, Smoothed by 9 point Mean Filter.	43.498	57884	100	2473	0.5365	ppm	2019-12-11 AM 8:13:35 KST	2020-04-05 PM 9:59:51 KST	MS_Kaempferol	2020-04-05 PM 9:17:05 KST	Y = 1.03e+005 X + 2.72e+003
464	191210_5TEx_Fr	F4BTE200	F4BTE	200ppm	27166	27192	Kaempferol	27214	21: QDa Negative(-) SIR Ch21 285.05 Da, CV=15, Smoothed by 9 point Mean Filter.	43.462	57376	100	2464	0.5316	ppm	2019-12-11 AM 9:04:22 KST	2020-04-05 PM 9:59:52 KST	MS_Kaempferol	2020-04-05 PM 9:17:05 KST	Y = 1.03e+005 X + 2.72e+003
465	191210_5TEx_Fr	F4BTE200	F4BTE	200ppm	27166	27217	Kaempferol	27239	21: QDa Negative(-) SIR Ch21 285.05 Da, CV=15, Smoothed by 9 point Mean Filter.	43.528	57607	100	2422	0.5338	ppm	2019-12-11 AM 9:55:11 KST	2020-04-05 PM 9:59:54 KST	MS_Kaempferol	2020-04-05 PM 9:17:05 KST	Y = 1.03e+005 X + 2.72e+003
457	191210_5TEx_Fr	F4BTE50	F4BTE	50ppm	27014	27015	Kaempferol	27037	21: QDa Negative(-) SIR Ch21 285.05 Da, CV=15, Smoothed by 9 point Mean Filter.	43.549	11597	100	538	0.0864	ppm	2019-12-11 AM 3:08:39 KST	2020-04-05 PM 9:59:45 KST	MS_Kaempferol	2020-04-05 PM 9:17:05 KST	Y = 1.03e+005 X + 2.72e+003
458	191210_5TEx_Fr	F4BTE50	F4BTE	50ppm	27014	27040	Kaempferol	27062	21: QDa Negative(-) SIR Ch21 285.05 Da, CV=15, Smoothed by 9 point Mean Filter.	43.509	12046	100	582	0.0907	ppm	2019-12-11 AM 3:59:25 KST	2020-04-05 PM 9:59:45 KST	MS_Kaempferol	2020-04-05 PM 9:17:05 KST	Y = 1.03e+005 X + 2.72e+003
459	191210_5TEx_Fr	F4BTE50	F4BTE	50ppm	27014	27065	Kaempferol	27087	21: QDa Negative(-) SIR Ch21 285.05 Da, CV=15, Smoothed by 9 point Mean Filter.	43.654	12478	100	594	0.0949	ppm	2019-12-11 AM 4:50:14 KST	2020-04-05 PM 9:59:46 KST	MS_Kaempferol	2020-04-05 PM 9:17:05 KST	Y = 1.03e+005 X + 2.72e+003
10	191206_5TEx_Fr	F4CoGTE100	F4CoG	100ppm	26378	26379	Rutin	26392	12: QDa Negative(-) SIR Ch12 609.15 Da, CV=15, Smoothed by 9 point Mean Filter.	17.149	4583	80.83	558		ppm	2019-12-09 PM 6:46:41 KST	2020-04-05 PM 9:55:33 KST	MS_Rutin	2020-04-05 PM 9:17:04 KST	Y = 3.11e+004 X + 1.82e+004
21	191206_5TEx_Fr	F4CoGTE100	F4CoG	100ppm	26690	26691	Rutin	26704	12: QDa Negative(-) SIR Ch12 609.15 Da, CV=15, Smoothed by 9 point Mean Filter.	17.191	3233	100	423		ppm	2019-12-10 AM 4:56:56 KST	2020-04-05 PM 9:55:49 KST	MS_Rutin	2020-04-05 PM 9:17:04 KST	Y = 3.11e+004 X + 1.82e+004
30	191206_5TEx_Fr	F4CoGTE100	F4CoG	100ppm	26378	26379		26392	12: QDa Negative(-) SIR Ch12 609.15 Da, CV=15, Smoothed by 9 point Mean Filter.	16.664	1087	19.17	143			2019-12-09 PM 6:46:41 KST	2020-04-05 PM 9:55:33 KST	MS_Rutin	2020-04-05 PM 9:17:04 KST
86	191206_5TEx_Fr	F4CoGTE100	F4CoG	100ppm	26378	26379	Isoquercitrin	26394	14: QDa Negative(-) SIR Ch14 463.10 Da, CV=15, Smoothed by 9 point Mean Filter.	17.76	6356	58.6	950		ppm	2019-12-09 PM 6:46:41 KST	2020-04-05 PM 9:55:33 KST	MS_IQ	2020-04-05 PM 9:17:04 KST	Y = 3.64e+004 X + 1.85e+004
95	191206_5TEx_Fr	F4CoGTE100	F4CoG	100ppm	26690	26691	Isoquercitrin	26706	14: QDa Negative(-) SIR Ch14 463.10 Da, CV=15, Smoothed by 9 point Mean Filter.	17.79	4757	61.38	745		ppm	2019-12-10 AM 4:56:56 KST	2020-04-05 PM 9:55:49 KST	MS_IQ	2020-04-05 PM 9:17:04 KST	Y = 3.64e+004 X + 1.85e+004
106	191206_5TEx_Fr	F4CoGTE100	F4CoG	100ppm	26378	26379		26394	14: QDa Negative(-) SIR Ch14 463.10 Da, CV=15, Smoothed by 9 point Mean Filter.	18.288	4490	41.4	583			2019-12-09 PM 6:46:41 KST	2020-04-05 PM 9:55:33 KST	MS_IQ	2020-04-05 PM 9:17:04 KST
116	191206_5TEx_Fr	F4CoGTE100	F4CoG	100ppm	26690	26691		26706	14: QDa Negative(-) SIR Ch14 463.10 Da, CV=15, Smoothed by 9 point Mean Filter.	18.295	2993	38.62	493			2019-12-10 AM 4:56:56 KST	2020-04-05 PM 9:55:49 KST	MS_IQ	2020-04-05 PM 9:17:04 KST
131	191206_5TEx_Fr	F4CoGTE100	F4CoG	100ppm	26378	26379	Quercetin	26397	17: QDa Negative(-) SIR Ch17 301.04 Da, CV=15, Smoothed by 9 point Mean Filter.	32.474	12845	100	1068	0.0201	ppm	2019-12-09 PM 6:46:41 KST	2020-04-05 PM 9:55:33 KST	MS_Quercetin	2020-04-05 PM 9:46:40 KST	Y = 7.25e+004 X + 1.14e+004
134	191206_5TEx_Fr	F4CoGTE100	F4CoG	100ppm	26690	26691	Quercetin	26709	17: QDa Negative(-) SIR Ch17 301.04 Da, CV=15, Smoothed by 9 point Mean Filter.	32.565	12536	100	1123	0.0158	ppm	2019-12-10 AM 4:56:56 KST	2020-04-05 PM 9:55:49 KST	MS_Quercetin	2020-04-05 PM 9:46:40 KST	Y = 7.25e+004 X + 1.14e+004
207	191206_5TEx_Fr	F4CoGTE100	F4CoG	100ppm	26378	26379	Kaempferol	26401	21: QDa Negative(-) SIR Ch21 285.05 Da, CV=15, Smoothed by 9 point Mean Filter.	43.053	39917	100	2043	0.3618	ppm	2019-12-09 PM 6:46:41 KST	2020-04-05 PM 9:55:34 KST	MS_Kaempferol	2020-04-05 PM 9:17:05 KST	Y = 1.03e+005 X + 2.72e+003
210	191206_5TEx_Fr	F4CoGTE100	F4CoG	100ppm	26690	26691	Kaempferol	26713	21: QDa Negative(-) SIR Ch21 285.05 Da, CV=15, Smoothed by 9 point Mean Filter.	43.178	41538	100	1835	0.3775	ppm	2019-12-10 AM 4:56:56 KST	2020-04-05 PM 9:55:49 KST	MS_Kaempferol	2020-04-05 PM 9:17:05 KST	Y = 1.03e+005 X + 2.72e+003
11	191206_5TEx_Fr	F4CoGTE200	F4CoG	200ppm	26404	26405	Rutin	26418	12: QDa Negative(-) SIR Ch12 609.15 Da, CV=15, Smoothed by 9 point Mean Filter.	17.161	6312	72.53	874		ppm	2019-12-09 PM 7:37:31 KST	2020-04-05 PM 9:55:35 KST	MS_Rutin	2020-04-05 PM 9:17:04 KST	Y = 3.11e+004 X + 1.82e+004
22	191206_5TEx_Fr	F4CoGTE200	F4CoG	200ppm	26716	26717	Rutin	26730	12: QDa Negative(-) SIR Ch12 609.15 Da, CV=15, Smoothed by 9 point Mean Filter.	17.195	6387	73.19	819		ppm	2019-12-10 AM 5:47:50 KST	2020-04-05 PM 9:55:50 KST	MS_Rutin	2020-04-05 PM 9:17:04 KST	Y = 3.11e+004 X + 1.82e+004
31	191206_5TEx_Fr	F4CoGTE200	F4CoG	200ppm	26404	26405		26418	12: QDa Negative(-) SIR Ch12 609.15 Da, CV=15, Smoothed by 9 point Mean Filter.	16.651	2391	27.47	264			2019-12-09 PM 7:37:31 KST	2020-04-05 PM 9:55:35 KST	MS_Rutin	2020-04-05 PM 9:17:04 KST
44	191206_5TEx_Fr	F4CoGTE200	F4CoG	200ppm	26716	26717		26730	12: QDa Negative(-) SIR Ch12 609.15 Da, CV=15, Smoothed by 9 point Mean Filter.	16.696	2340	26.81	269			2019-12-10 AM 5:47:50 KST	2020-04-05 PM 9:55:50 KST	MS_Rutin	2020-04-05 PM 9:17:04 KST
87	191206_5TEx_Fr	F4CoGTE200	F4CoG	200ppm	26404	26405	Isoquercitrin	26420	14: QDa Negative(-) SIR Ch14 463.10 Da, CV=15, Smoothed by 9 point Mean Filter.	17.774	9190	55.06	1306		ppm	2019-12-09 PM 7:37:31 KST	2020-04-05 PM 9:55:35 KST	MS_IQ	2020-04-05 PM 9:17:04 KST	Y = 3.64e+004 X + 1.85e+004
96	191206_5TEx_Fr	F4CoGTE200	F4CoG	200ppm	26716	26717	Isoquercitrin	26732	14: QDa Negative(-) SIR Ch14 463.10 Da, CV=15, Smoothed by 9 point Mean Filter.	17.789	9967	57.82	1504		ppm	2019-12-10 AM 5:47:50 KST	2020-04-05 PM 9:55:50 KST	MS_IQ	2020-04-05 PM 9:17:04 KST	Y = 3.64e+004 X + 1.85e+004
107	191206_5TEx_Fr	F4CoGTE200	F4CoG	200ppm	26404	26405		26420	14: QDa Negative(-) SIR Ch14 463.10 Da, CV=15, Smoothed by 9 point Mean Filter.	18.283	7499	44.94	983			2019-12-09 PM 7:37:31 KST	2020-04-05 PM 9:55:35 KST	MS_IQ	2020-04-05 PM 9:17:04 KST
117	191206_5TEx_Fr	F4CoGTE200	F4CoG	200ppm	26716	26717		26732	14: QDa Negative(-) SIR Ch14 463.10 Da, CV=15, Smoothed by 9 point Mean Filter.	18.308	7272	42.18	905			2019-12-10 AM 5:47:50 KST	2020-04-05 PM 9:55:50 KST	MS_IQ	2020-04-05 PM 9:17:04 KST
132	191206_5TEx_Fr	F4CoGTE200	F4CoG	200ppm	26404	26405	Quercetin	26423	17: QDa Negative(-) SIR Ch17 301.04 Da, CV=15, Smoothed by 9 point Mean Filter.	32.507	26053	100	2172	0.2023	ppm	2019-12-09 PM 7:37:31 KST	2020-04-05 PM 9:55:36 KST	MS_Quercetin	2020-04-05 PM 9:46:40 KST	Y = 7.25e+004 X + 1.14e+004
135	191206_5TEx_Fr	F4CoGTE200	F4CoG	200ppm	26716	26717	Quercetin	26735	17: QDa Negative(-) SIR Ch17 301.04 Da, CV=15, Smoothed by 9 point Mean Filter.	32.562	25673	100	2189	0.197	ppm	2019-12-10 AM 5:47:50 KST	2020-04-05 PM 9:55:50 KST	MS_Quercetin	2020-04-05 PM 9:46:40 KST	Y = 7.25e+004 X + 1.14e+004
208	191206_5TEx_Fr	F4CoGTE200	F4CoG	200ppm	26404	26405	Kaempferol	26427	21: QDa Negative(-) SIR Ch21 285.05 Da, CV=15, Smoothed by 9 point Mean Filter.	43.098	77702	100	3858	0.7292	ppm	2019-12-09 PM 7:37:31 KST	2020-04-05 PM 9:55:36 KST	MS_Kaempferol	2020-04-05 PM 9:17:05 KST	Y = 1.03e+005 X + 2.72e+003
211	191206_5TEx_Fr	F4CoGTE200	F4CoG	200ppm	26716	26717	Kaempferol	26739	21: QDa Negative(-) SIR Ch21 285.05 Da, CV=15, Smoothed by 9 point Mean Filter.	43.19	84949	100	3754	0.7997	ppm	2019-12-10 AM 5:47:50 KST	2020-04-05 PM 9:55:50 KST	MS_Kaempferol	2020-04-05 PM 9:17:05 KST	Y = 1.03e+005 X + 2.72e+003
9	191206_5TEx_Fr	F4CoGTE50	F4CoG	50ppm	26352	26353	Rutin	26366	12: QDa Negative(-) SIR Ch12 609.15 Da, CV=15, Smoothed by 9 point Mean Filter.	17.156	1143	100	168		ppm	2019-12-09 PM 5:55:52 KST	2020-04-05 PM 9:55:32 KST	MS_Rutin	2020-04-05 PM 9:17:04 KST	Y = 3.11e+004 X + 1.82e+004
20	191206_5TEx_Fr	F4CoGTE50	F4CoG	50ppm	26664	26665	Rutin	26678	12: QDa Negative(-) SIR Ch12 609.15 Da, CV=15, Smoothed by 9 point Mean Filter.	17.192	2074	64.65	297		ppm	2019-12-10 AM 4:06:03 KST	2020-04-05 PM 9:55:48 KST	MS_Rutin	2020-04-05 PM 9:17:04 KST	Y = 3.11e+004 X + 1.82e+004
43	191206_5TEx_Fr	F4CoGTE50	F4CoG	50ppm	26664	26665		26678	12: QDa Negative(-) SIR Ch12 609.15 Da, CV=15, Smoothed by 9 point Mean Filter.	16.715	1134	35.35	136			2019-12-10 AM 4:06:03 KST	2020-04-05 PM 9:55:48 KST	MS_Rutin	2020-04-05 PM 9:17:04 KST
130	191206_5TEx_Fr	F4CoGTE50	F4CoG	50ppm	26352	26353	Quercetin	26371	17: QDa Negative(-) SIR Ch17 301.04 Da, CV=15, Smoothed by 9 point Mean Filter.	32.506	6723	100	595		ppm	2019-12-09 PM 5:55:52 KST	2020-04-05 PM 9:55:33 KST	MS_Quercetin	2020-04-05 PM 9:46:40 KST	Y = 7.25e+004 X + 1.14e+004
133	191206_5TEx_Fr	F4CoGTE50	F4CoG	50ppm	26664	26665	Quercetin	26683	17: QDa Negative(-) SIR Ch17 301.04 Da, CV=15, Smoothed by 9 point Mean Filter.	32.577	6261	100	574		ppm	2019-12-10 AM 4:06:03 KST	2020-04-05 PM 9:55:48 KST	MS_Quercetin	2020-04-05 PM 9:46:40 KST	Y = 7.25e+004 X + 1.14e+004
206	191206_5TEx_Fr	F4CoGTE50	F4CoG	50ppm	26352	26353	Kaempferol	26375	21: QDa Negative(-) SIR Ch21 285.05 Da, CV=15, Smoothed by 9 point Mean Filter.	43.101	19028	100	982	0.1586	ppm	2019-12-09 PM 5:55:52 KST	2020-04-05 PM 9:55:33 KST	MS_Kaempferol	2020-04-05 PM 9:17:05 KST	Y = 1.03e+005 X + 2.72e+003
209	191206_5TEx_Fr	F4CoGTE50	F4CoG	50ppm	26664	26665	Kaempferol	26687	21: QDa Negative(-) SIR Ch21 285.05 Da, CV=15, Smoothed by 9 point Mean Filter.	43.186	19602	100	909	0.1642	ppm	2019-12-10 AM 4:06:03 KST	2020-04-05 PM 9:55:48 KST	MS_Kaempferol	2020-04-05 PM 9:17:05 KST	Y = 1.03e+005 X + 2.72e+003
5	191206_5TEx_Fr	F4GTE100	F4GTE	100ppm	26222	26223	Rutin	26236	12: QDa Negative(-) SIR Ch12 609.15 Da, CV=15, Smoothed by 9 point Mean Filter.	16.793	3971	53.95	413		ppm	2019-12-09 PM 1:41:04 KST	2020-04-05 PM 9:55:26 KST	MS_Rutin	2020-04-05 PM 9:17:04 KST	Y = 3.11e+004 X + 1.82e+004
16	191206_5TEx_Fr	F4GTE100	F4GTE	100ppm	26534	26535	Rutin	26548	12: QDa Negative(-) SIR Ch12 609.15 Da, CV=15, Smoothed by 9 point Mean Filter.	17.151	5091	59.57	654		ppm	2019-12-09 PM 11:51:49 KST	2020-04-05 PM 9:55:41 KST	MS_Rutin	2020-04-05 PM 9:17:04 KST	Y = 3.11e+004 X + 1.82e+004
27	191206_5TEx_Fr	F4GTE100	F4GTE	100ppm	26222	26223		26236	12: QDa Negative(-) SIR Ch12 609.15 Da, CV=15, Smoothed by 9 point Mean Filter.	17.309	3390	46.05	500			2019-12-09 PM 1:41:04 KST	2020-04-05 PM 9:55:26 KST	MS_Rutin	2020-04-05 PM 9:17:04 KST
38	191206_5TEx_Fr	F4GTE100	F4GTE	100ppm	26534	26535		26548	12: QDa Negative(-) SIR Ch12 609.15 Da, CV=15, Smoothed by 9 point Mean Filter.	17.436	1595	18.66	248			2019-12-09 PM 11:51:49 KST	2020-04-05 PM 9:55:41 KST	MS_Rutin	2020-04-05 PM 9:17:04 KST
39	191206_5TEx_Fr	F4GTE100	F4GTE	100ppm	26534	26535		26548	12: QDa Negative(-) SIR Ch12 609.15 Da, CV=15, Smoothed by 9 point Mean Filter.	16.613	1860	21.77	264			2019-12-09 PM 11:51:49 KST	2020-04-05 PM 9:55:41 KST	MS_Rutin	2020-04-05 PM 9:17:04 KST
83	191206_5TEx_Fr	F4GTE100	F4GTE	100ppm	26222	26223	Isoquercitrin	26238	14: QDa Negative(-) SIR Ch14 463.10 Da, CV=15, Smoothed by 9 point Mean Filter.	17.284	7957	41.85	1055		ppm	2019-12-09 PM 1:41:04 KST	2020-04-05 PM 9:55:26 KST	MS_IQ	2020-04-05 PM 9:17:04 KST	Y = 3.64e+004 X + 1.85e+004
92	191206_5TEx_Fr	F4GTE100	F4GTE	100ppm	26534	26535	Isoquercitrin	26550	14: QDa Negative(-) SIR Ch14 463.10 Da, CV=15, Smoothed by 9 point Mean Filter.	17.133	7146	39.02	872		ppm	2019-12-09 PM 11:51:49 KST	2020-04-05 PM 9:55:41 KST	MS_IQ	2020-04-05 PM 9:17:04 KST	Y = 3.64e+004 X + 1.85e+004
102	191206_5TEx_Fr	F4GTE100	F4GTE	100ppm	26222	26223		26238	14: QDa Negative(-) SIR Ch14 463.10 Da, CV=15, Smoothed by 9 point Mean Filter.	17.89	6684	35.15	1025			2019-12-09 PM 1:41:04 KST	2020-04-05 PM 9:55:26 KST	MS_IQ	2020-04-05 PM 9:17:04 KST
103	191206_5TEx_Fr	F4GTE100	F4GTE	100ppm	26222	26223		26238	14: QDa Negative(-) SIR Ch14 463.10 Da, CV=15, Smoothed by 9 point Mean Filter.	18.396	4373	23	644			2019-12-09 PM 1:41:04 KST	2020-04-05 PM 9:55:26 KST	MS_IQ	2020-04-05 PM 9:17:04 KST
112	191206_5TEx_Fr	F4GTE100	F4GTE	100ppm	26534	26535		26550	14: QDa Negative(-) SIR Ch14 463.10 Da, CV=15, Smoothed by 9 point Mean Filter.	17.746	7094	38.74	916			2019-12-09 PM 11:51:49 KST	2020-04-05 PM 9:55:41 KST	MS_IQ	2020-04-05 PM 9:17:04 KST
113	191206_5TEx_Fr	F4GTE100	F4GTE	100ppm	26534	26535		26550	14: QDa Negative(-) SIR Ch14 463.10 Da, CV=15, Smoothed by 9 point Mean Filter.	18.275	4073	22.24	583			2019-12-09 PM 11:51:49 KST	2020-04-05 PM 9:55:41 KST	MS_IQ	2020-04-05 PM 9:17:04 KST
6	191206_5TEx_Fr	F4GTE200	F4GTE	200ppm	26248	26249	Rutin	26262	12: QDa Negative(-) SIR Ch12 609.15 Da, CV=15, Smoothed by 9 point Mean Filter.	17.201	7237	43.78	1032		ppm	2019-12-09 PM 2:31:57 KST	2020-04-05 PM 9:55:28 KST	MS_Rutin	2020-04-05 PM 9:17:04 KST	Y = 3.11e+004 X + 1.82e+004
17	191206_5TEx_Fr	F4GTE200	F4GTE	200ppm	26560	26561	Rutin	26574	12: QDa Negative(-) SIR Ch12 609.15 Da, CV=15, Smoothed by 9 point Mean Filter.	17.154	7617	49.17	1057		ppm	2019-12-10 AM 12:42:38 KST	2020-04-05 PM 9:55:41 KST	MS_Rutin	2020-04-05 PM 9:17:04 KST	Y = 3.11e+004 X + 1.82e+004
28	191206_5TEx_Fr	F4GTE200	F4GTE	200ppm	26248	26249		26262	12: QDa Negative(-) SIR Ch12 609.15 Da, CV=15, Smoothed by 9 point Mean Filter.	17.488	2938	17.77	450			2019-12-09 PM 2:31:57 KST	2020-04-05 PM 9:55:28 KST	MS_Rutin	2020-04-05 PM 9:17:04 KST
29	191206_5TEx_Fr	F4GTE200	F4GTE	200ppm	26248	26249		26262	12: QDa Negative(-) SIR Ch12 609.15 Da, CV=15, Smoothed by 9 point Mean Filter.	16.656	6357	38.45	742			2019-12-09 PM 2:31:57 KST	2020-04-05 PM 9:55:28 KST	MS_Rutin	2020-04-05 PM 9:17:04 KST
40	191206_5TEx_Fr	F4GTE200	F4GTE	200ppm	26560	26561		26574	12: QDa Negative(-) SIR Ch12 609.15 Da, CV=15, Smoothed by 9 point Mean Filter.	16.633	4700	30.34	626			2019-12-10 AM 12:42:38 KST	2020-04-05 PM 9:55:41 KST	MS_Rutin	2020-04-05 PM 9:17:04 KST
41	191206_5TEx_Fr	F4GTE200	F4GTE	200ppm	26560	26561		26574	12: QDa Negative(-) SIR Ch12 609.15 Da, CV=15, Smoothed by 9 point Mean Filter.	17.444	3175	20.49	417			2019-12-10 AM 12:42:38 KST	2020-04-05 PM 9:55:41 KST	MS_Rutin	2020-04-05 PM 9:17:04 KST
84	191206_5TEx_Fr	F4GTE200	F4GTE	200ppm	26248	26249	Isoquercitrin	26264	14: QDa Negative(-) SIR Ch14 463.10 Da, CV=15, Smoothed by 9 point Mean Filter.	17.795	13605	38.63	1936		ppm	2019-12-09 PM 2:31:57 KST	2020-04-05 PM 9:55:28 KST	MS_IQ	2020-04-05 PM 9:17:04 KST	Y = 3.64e+004 X + 1.85e+004
93	191206_5TEx_Fr	F4GTE200	F4GTE	200ppm	26560	26561	Isoquercitrin	26576	14: QDa Negative(-) SIR Ch14 463.10 Da, CV=15, Smoothed by 9 point Mean Filter.	17.776	12588	37.94	1684		ppm	2019-12-10 AM 12:42:38 KST	2020-04-05 PM 9:55:41 KST	MS_IQ	2020-04-05 PM 9:17:04 KST	Y = 3.64e+004 X + 1.85e+004
104	191206_5TEx_Fr	F4GTE200	F4GTE	200ppm	26248	26249		26264	14: QDa Negative(-) SIR Ch14 463.10 Da, CV=15, Smoothed by 9 point Mean Filter.	18.305	8480	24.08	1155			2019-12-09 PM 2:31:57 KST	2020-04-05 PM 9:55:28 KST	MS_IQ	2020-04-05 PM 9:17:04 KST
105	191206_5TEx_Fr	F4GTE200	F4GTE	200ppm	26248	26249		26264	14: QDa Negative(-) SIR Ch14 463.10 Da, CV=15, Smoothed by 9 point Mean Filter.	17.186	13135	37.29	1590			2019-12-09 PM 2:31:57 KST	2020-04-05 PM 9:55:28 KST	MS_IQ	2020-04-05 PM 9:17:04 KST
114	191206_5TEx_Fr	F4GTE200	F4GTE	200ppm	26560	26561		26576	14: QDa Negative(-) SIR Ch14 463.10 Da, CV=15, Smoothed by 9 point Mean Filter.	18.286	8529	25.7	1171			2019-12-10 AM 12:42:38 KST	2020-04-05 PM 9:55:41 KST	MS_IQ	2020-04-05 PM 9:17:04 KST
115	191206_5TEx_Fr	F4GTE200	F4GTE	200ppm	26560	26561		26576	14: QDa Negative(-) SIR Ch14 463.10 Da, CV=15, Smoothed by 9 point Mean Filter.	17.135	12063	36.36	1555			2019-12-10 AM 12:42:38 KST	2020-04-05 PM 9:55:41 KST	MS_IQ	2020-04-05 PM 9:17:04 KST
4	191206_5TEx_Fr	F4GTE50	F4GTE	50ppm	26196	26197	Rutin	26210	12: QDa Negative(-) SIR Ch12 609.15 Da, CV=15, Smoothed by 9 point Mean Filter.	17.334	2225	50.38	332		ppm	2019-12-09 PM 12:50:12 KST	2020-04-05 PM 9:55:25 KST	MS_Rutin	2020-04-05 PM 9:17:04 KST	Y = 3.11e+004 X + 1.82e+004
15	191206_5TEx_Fr	F4GTE50	F4GTE	50ppm	26508	26509	Rutin	26522	12: QDa Negative(-) SIR Ch12 609.15 Da, CV=15, Smoothed by 9 point Mean Filter.	17.135	2299	68.56	329		ppm	2019-12-09 PM 11:00:59 KST	2020-04-05 PM 9:55:39 KST	MS_Rutin	2020-04-05 PM 9:17:04 KST	Y = 3.11e+004 X + 1.82e+004
26	191206_5TEx_Fr	F4GTE50	F4GTE	50ppm	26196	26197		26210	12: QDa Negative(-) SIR Ch12 609.15 Da, CV=15, Smoothed by 9 point Mean Filter.	16.815	2192	49.62	259			2019-12-09 PM 12:50:12 KST	2020-04-05 PM 9:55:25 KST	MS_Rutin	2020-04-05 PM 9:17:04 KST
37	191206_5TEx_Fr	F4GTE50	F4GTE	50ppm	26508	26509		26522	12: QDa Negative(-) SIR Ch12 609.15 Da, CV=15, Smoothed by 9 point Mean Filter.	17.433	1054	31.44	179			2019-12-09 PM 11:00:59 KST	2020-04-05 PM 9:55:39 KST	MS_Rutin	2020-04-05 PM 9:17:04 KST
82	191206_5TEx_Fr	F4GTE50	F4GTE	50ppm	26196	26197	Isoquercitrin	26212	14: QDa Negative(-) SIR Ch14 463.10 Da, CV=15, Smoothed by 9 point Mean Filter.	17.322	3797	53.48	509		ppm	2019-12-09 PM 12:50:12 KST	2020-04-05 PM 9:55:25 KST	MS_IQ	2020-04-05 PM 9:17:04 KST	Y = 3.64e+004 X + 1.85e+004
91	191206_5TEx_Fr	F4GTE50	F4GTE	50ppm	26508	26509	Isoquercitrin	26524	14: QDa Negative(-) SIR Ch14 463.10 Da, CV=15, Smoothed by 9 point Mean Filter.	17.739	4029	51.33	617		ppm	2019-12-09 PM 11:00:59 KST	2020-04-05 PM 9:55:39 KST	MS_IQ	2020-04-05 PM 9:17:04 KST	Y = 3.64e+004 X + 1.85e+004
101	191206_5TEx_Fr	F4GTE50	F4GTE	50ppm	26196	26197		26212	14: QDa Negative(-) SIR Ch14 463.10 Da, CV=15, Smoothed by 9 point Mean Filter.	17.901	3304	46.52	468			2019-12-09 PM 12:50:12 KST	2020-04-05 PM 9:55:25 KST	MS_IQ	2020-04-05 PM 9:17:04 KST
111	191206_5TEx_Fr	F4GTE50	F4GTE	50ppm	26508	26509		26524	14: QDa Negative(-) SIR Ch14 463.10 Da, CV=15, Smoothed by 9 point Mean Filter.	17.134	3821	48.67	516			2019-12-09 PM 11:00:59 KST	2020-04-05 PM 9:55:39 KST	MS_IQ	2020-04-05 PM 9:17:04 KST
19	191210_5TEx_Fr	F4MTE100	F4MTE	100ppm	27546	27547	Rutin	27560	12: QDa Negative(-) SIR Ch12 609.15 Da, CV=15, Smoothed by 9 point Mean Filter.	17.405	3454	73.24	470		ppm	2019-12-11 PM 8:56:04 KST	2020-04-05 PM 10:00:08 KST	MS_Rutin	2020-04-05 PM 9:17:04 KST	Y = 3.11e+004 X + 1.82e+004
20	191210_5TEx_Fr	F4MTE100	F4MTE	100ppm	27546	27572	Rutin	27585	12: QDa Negative(-) SIR Ch12 609.15 Da, CV=15, Smoothed by 9 point Mean Filter.	17.339	2956	71.39	404		ppm	2019-12-11 PM 9:46:54 KST	2020-04-05 PM 10:00:09 KST	MS_Rutin	2020-04-05 PM 9:17:04 KST	Y = 3.11e+004 X + 1.82e+004
21	191210_5TEx_Fr	F4MTE100	F4MTE	100ppm	27546	27597	Rutin	27610	12: QDa Negative(-) SIR Ch12 609.15 Da, CV=15, Smoothed by 9 point Mean Filter.	17.348	2795	60.68	408		ppm	2019-12-11 PM 10:37:44 KST	2020-04-05 PM 10:00:10 KST	MS_Rutin	2020-04-05 PM 9:17:04 KST	Y = 3.11e+004 X + 1.82e+004
51	191210_5TEx_Fr	F4MTE100	F4MTE	100ppm	27546	27547		27560	12: QDa Negative(-) SIR Ch12 609.15 Da, CV=15, Smoothed by 9 point Mean Filter.	16.95	1262	26.76	136			2019-12-11 PM 8:56:04 KST	2020-04-05 PM 10:00:08 KST	MS_Rutin	2020-04-05 PM 9:17:04 KST
52	191210_5TEx_Fr	F4MTE100	F4MTE	100ppm	27546	27572		27585	12: QDa Negative(-) SIR Ch12 609.15 Da, CV=15, Smoothed by 9 point Mean Filter.	16.858	1185	28.61	179			2019-12-11 PM 9:46:54 KST	2020-04-05 PM 10:00:09 KST	MS_Rutin	2020-04-05 PM 9:17:04 KST
53	191210_5TEx_Fr	F4MTE100	F4MTE	100ppm	27546	27597		27610	12: QDa Negative(-) SIR Ch12 609.15 Da, CV=15, Smoothed by 9 point Mean Filter.	16.895	1811	39.32	213			2019-12-11 PM 10:37:44 KST	2020-04-05 PM 10:00:10 KST	MS_Rutin	2020-04-05 PM 9:17:04 KST
178	191210_5TEx_Fr	F4MTE100	F4MTE	100ppm	27546	27547	Isoquercitrin	27562	14: QDa Negative(-) SIR Ch14 463.10 Da, CV=15, Smoothed by 9 point Mean Filter.	17.973	7073	71.85	999		ppm	2019-12-11 PM 8:56:04 KST	2020-04-05 PM 10:00:08 KST	MS_IQ	2020-04-05 PM 9:17:04 KST	Y = 3.64e+004 X + 1.85e+004
179	191210_5TEx_Fr	F4MTE100	F4MTE	100ppm	27546	27572	Isoquercitrin	27587	14: QDa Negative(-) SIR Ch14 463.10 Da, CV=15, Smoothed by 9 point Mean Filter.	17.927	8633	72.98	1198		ppm	2019-12-11 PM 9:46:54 KST	2020-04-05 PM 10:00:09 KST	MS_IQ	2020-04-05 PM 9:17:04 KST	Y = 3.64e+004 X + 1.85e+004
180	191210_5TEx_Fr	F4MTE100	F4MTE	100ppm	27546	27597	Isoquercitrin	27612	14: QDa Negative(-) SIR Ch14 463.10 Da, CV=15, Smoothed by 9 point Mean Filter.	17.936	8286	72.58	1148		ppm	2019-12-11 PM 10:37:44 KST	2020-04-05 PM 10:00:10 KST	MS_IQ	2020-04-05 PM 9:17:04 KST	Y = 3.64e+004 X + 1.85e+004
212	191210_5TEx_Fr	F4MTE100	F4MTE	100ppm	27546	27547		27562	14: QDa Negative(-) SIR Ch14 463.10 Da, CV=15, Smoothed by 9 point Mean Filter.	18.504	2771	28.15	357			2019-12-11 PM 8:56:04 KST	2020-04-05 PM 10:00:08 KST	MS_IQ	2020-04-05 PM 9:17:04 KST
213	191210_5TEx_Fr	F4MTE100	F4MTE	100ppm	27546	27572		27587	14: QDa Negative(-) SIR Ch14 463.10 Da, CV=15, Smoothed by 9 point Mean Filter.	18.443	3197	27.02	427			2019-12-11 PM 9:46:54 KST	2020-04-05 PM 10:00:09 KST	MS_IQ	2020-04-05 PM 9:17:04 KST
214	191210_5TEx_Fr	F4MTE100	F4MTE	100ppm	27546	27597		27612	14: QDa Negative(-) SIR Ch14 463.10 Da, CV=15, Smoothed by 9 point Mean Filter.	18.438	3130	27.42	395			2019-12-11 PM 10:37:44 KST	2020-04-05 PM 10:00:10 KST	MS_IQ	2020-04-05 PM 9:17:04 KST
241	191210_5TEx_Fr	F4MTE100	F4MTE	100ppm	27546	27547	Myricetin	27563	15: QDa Negative(-) SIR Ch15 317.04 Da, CV=15, Smoothed by 13 point Mean Filter.	24.383	11009	100	912	0.289	ppm	2019-12-11 PM 8:56:04 KST	2020-04-05 PM 10:00:08 KST	MS_Myricetin	2020-04-05 PM 9:17:04 KST	Y = 8.81e+004 X - 1.45e+004
242	191210_5TEx_Fr	F4MTE100	F4MTE	100ppm	27546	27572	Myricetin	27588	15: QDa Negative(-) SIR Ch15 317.04 Da, CV=15, Smoothed by 13 point Mean Filter.	24.322	11481	100	867	0.2944	ppm	2019-12-11 PM 9:46:54 KST	2020-04-05 PM 10:00:09 KST	MS_Myricetin	2020-04-05 PM 9:17:04 KST	Y = 8.81e+004 X - 1.45e+004
243	191210_5TEx_Fr	F4MTE100	F4MTE	100ppm	27546	27597	Myricetin	27613	15: QDa Negative(-) SIR Ch15 317.04 Da, CV=15, Smoothed by 13 point Mean Filter.	24.331	11160	100	931	0.2907	ppm	2019-12-11 PM 10:37:44 KST	2020-04-05 PM 10:00:10 KST	MS_Myricetin	2020-04-05 PM 9:17:04 KST	Y = 8.81e+004 X - 1.45e+004
298	191210_5TEx_Fr	F4MTE100	F4MTE	100ppm	27546	27547	Quercetin	27565	17: QDa Negative(-) SIR Ch17 301.04 Da, CV=15, Smoothed by 9 point Mean Filter.	32.766	9830	100	859		ppm	2019-12-11 PM 8:56:04 KST	2020-04-05 PM 10:00:09 KST	MS_Quercetin	2020-04-05 PM 9:46:40 KST	Y = 7.25e+004 X + 1.14e+004
299	191210_5TEx_Fr	F4MTE100	F4MTE	100ppm	27546	27572	Quercetin	27590	17: QDa Negative(-) SIR Ch17 301.04 Da, CV=15, Smoothed by 9 point Mean Filter.	32.722	9790	100	837		ppm	2019-12-11 PM 9:46:54 KST	2020-04-05 PM 10:00:10 KST	MS_Quercetin	2020-04-05 PM 9:46:40 KST	Y = 7.25e+004 X + 1.14e+004
300	191210_5TEx_Fr	F4MTE100	F4MTE	100ppm	27546	27597	Quercetin	27615	17: QDa Negative(-) SIR Ch17 301.04 Da, CV=15, Smoothed by 9 point Mean Filter.	32.719	10964	100	948		ppm	2019-12-11 PM 10:37:44 KST	2020-04-05 PM 10:00:10 KST	MS_Quercetin	2020-04-05 PM 9:46:40 KST	Y = 7.25e+004 X + 1.14e+004
469	191210_5TEx_Fr	F4MTE100	F4MTE	100ppm	27546	27547	Kaempferol	27569	21: QDa Negative(-) SIR Ch21 285.05 Da, CV=15, Smoothed by 9 point Mean Filter.	43.458	32668	100	1461	0.2913	ppm	2019-12-11 PM 8:56:04 KST	2020-04-05 PM 10:00:09 KST	MS_Kaempferol	2020-04-05 PM 9:17:05 KST	Y = 1.03e+005 X + 2.72e+003
470	191210_5TEx_Fr	F4MTE100	F4MTE	100ppm	27546	27572	Kaempferol	27594	21: QDa Negative(-) SIR Ch21 285.05 Da, CV=15, Smoothed by 9 point Mean Filter.	43.389	33051	100	1428	0.295	ppm	2019-12-11 PM 9:46:54 KST	2020-04-05 PM 10:00:10 KST	MS_Kaempferol	2020-04-05 PM 9:17:05 KST	Y = 1.03e+005 X + 2.72e+003
471	191210_5TEx_Fr	F4MTE100	F4MTE	100ppm	27546	27597	Kaempferol	27619	21: QDa Negative(-) SIR Ch21 285.05 Da, CV=15, Smoothed by 9 point Mean Filter.	43.349	33264	100	1563	0.2971	ppm	2019-12-11 PM 10:37:44 KST	2020-04-05 PM 10:00:10 KST	MS_Kaempferol	2020-04-05 PM 9:17:05 KST	Y = 1.03e+005 X + 2.72e+003
22	191210_5TEx_Fr	F4MTE200	F4MTE	200ppm	27622	27623	Rutin	27636	12: QDa Negative(-) SIR Ch12 609.15 Da, CV=15, Smoothed by 9 point Mean Filter.	17.299	9285	77.61	1349		ppm	2019-12-11 PM 11:28:37 KST	2020-04-05 PM 10:00:11 KST	MS_Rutin	2020-04-05 PM 9:17:04 KST	Y = 3.11e+004 X + 1.82e+004
23	191210_5TEx_Fr	F4MTE200	F4MTE	200ppm	27622	27648	Rutin	27661	12: QDa Negative(-) SIR Ch12 609.15 Da, CV=15, Smoothed by 9 point Mean Filter.	17.296	7948	74.03	1215		ppm	2019-12-12 AM 12:19:27 KST	2020-04-05 PM 10:00:12 KST	MS_Rutin	2020-04-05 PM 9:17:04 KST	Y = 3.11e+004 X + 1.82e+004
24	191210_5TEx_Fr	F4MTE200	F4MTE	200ppm	27622	27673	Rutin	27686	12: QDa Negative(-) SIR Ch12 609.15 Da, CV=15, Smoothed by 9 point Mean Filter.	17.318	6421	64.56	810		ppm	2019-12-12 AM 1:10:17 KST	2020-04-05 PM 10:00:13 KST	MS_Rutin	2020-04-05 PM 9:17:04 KST	Y = 3.11e+004 X + 1.82e+004
54	191210_5TEx_Fr	F4MTE200	F4MTE	200ppm	27622	27623		27636	12: QDa Negative(-) SIR Ch12 609.15 Da, CV=15, Smoothed by 9 point Mean Filter.	16.818	2678	22.39	399			2019-12-11 PM 11:28:37 KST	2020-04-05 PM 10:00:11 KST	MS_Rutin	2020-04-05 PM 9:17:04 KST
55	191210_5TEx_Fr	F4MTE200	F4MTE	200ppm	27622	27648		27661	12: QDa Negative(-) SIR Ch12 609.15 Da, CV=15, Smoothed by 9 point Mean Filter.	16.82	2788	25.97	280			2019-12-12 AM 12:19:27 KST	2020-04-05 PM 10:00:12 KST	MS_Rutin	2020-04-05 PM 9:17:04 KST
56	191210_5TEx_Fr	F4MTE200	F4MTE	200ppm	27622	27673		27686	12: QDa Negative(-) SIR Ch12 609.15 Da, CV=15, Smoothed by 9 point Mean Filter.	16.814	3526	35.44	416			2019-12-12 AM 1:10:17 KST	2020-04-05 PM 10:00:13 KST	MS_Rutin	2020-04-05 PM 9:17:04 KST
181	191210_5TEx_Fr	F4MTE200	F4MTE	200ppm	27622	27623	Isoquercitrin	27638	14: QDa Negative(-) SIR Ch14 463.10 Da, CV=15, Smoothed by 9 point Mean Filter.	17.891	18141	64.76	2552		ppm	2019-12-11 PM 11:28:37 KST	2020-04-05 PM 10:00:11 KST	MS_IQ	2020-04-05 PM 9:17:04 KST	Y = 3.64e+004 X + 1.85e+004
182	191210_5TEx_Fr	F4MTE200	F4MTE	200ppm	27622	27648	Isoquercitrin	27663	14: QDa Negative(-) SIR Ch14 463.10 Da, CV=15, Smoothed by 9 point Mean Filter.	17.889	16951	59.55	2479		ppm	2019-12-12 AM 12:19:27 KST	2020-04-05 PM 10:00:12 KST	MS_IQ	2020-04-05 PM 9:17:04 KST	Y = 3.64e+004 X + 1.85e+004
183	191210_5TEx_Fr	F4MTE200	F4MTE	200ppm	27622	27673	Isoquercitrin	27688	14: QDa Negative(-) SIR Ch14 463.10 Da, CV=15, Smoothed by 9 point Mean Filter.	17.904	17249	54.83	2447		ppm	2019-12-12 AM 1:10:17 KST	2020-04-05 PM 10:00:13 KST	MS_IQ	2020-04-05 PM 9:17:04 KST	Y = 3.64e+004 X + 1.85e+004
215	191210_5TEx_Fr	F4MTE200	F4MTE	200ppm	27622	27623		27638	14: QDa Negative(-) SIR Ch14 463.10 Da, CV=15, Smoothed by 9 point Mean Filter.	18.403	7087	25.3	942			2019-12-11 PM 11:28:37 KST	2020-04-05 PM 10:00:11 KST	MS_IQ	2020-04-05 PM 9:17:04 KST
216	191210_5TEx_Fr	F4MTE200	F4MTE	200ppm	27622	27623		27638	14: QDa Negative(-) SIR Ch14 463.10 Da, CV=15, Smoothed by 9 point Mean Filter.	18.184	2787	9.95	377			2019-12-11 PM 11:28:37 KST	2020-04-05 PM 10:00:11 KST	MS_IQ	2020-04-05 PM 9:17:04 KST
217	191210_5TEx_Fr	F4MTE200	F4MTE	200ppm	27622	27648		27663	14: QDa Negative(-) SIR Ch14 463.10 Da, CV=15, Smoothed by 9 point Mean Filter.	17.299	3445	12.1	470			2019-12-12 AM 12:19:27 KST	2020-04-05 PM 10:00:12 KST	MS_IQ	2020-04-05 PM 9:17:04 KST
218	191210_5TEx_Fr	F4MTE200	F4MTE	200ppm	27622	27648		27663	14: QDa Negative(-) SIR Ch14 463.10 Da, CV=15, Smoothed by 9 point Mean Filter.	18.402	8069	28.35	1119			2019-12-12 AM 12:19:27 KST	2020-04-05 PM 10:00:12 KST	MS_IQ	2020-04-05 PM 9:17:04 KST
219	191210_5TEx_Fr	F4MTE200	F4MTE	200ppm	27622	27673		27688	14: QDa Negative(-) SIR Ch14 463.10 Da, CV=15, Smoothed by 9 point Mean Filter.	17.301	2683	8.53	359			2019-12-12 AM 1:10:17 KST	2020-04-05 PM 10:00:13 KST	MS_IQ	2020-04-05 PM 9:17:04 KST
220	191210_5TEx_Fr	F4MTE200	F4MTE	200ppm	27622	27673		27688	14: QDa Negative(-) SIR Ch14 463.10 Da, CV=15, Smoothed by 9 point Mean Filter.	18.421	8223	26.14	1111			2019-12-12 AM 1:10:17 KST	2020-04-05 PM 10:00:13 KST	MS_IQ	2020-04-05 PM 9:17:04 KST
221	191210_5TEx_Fr	F4MTE200	F4MTE	200ppm	27622	27673		27688	14: QDa Negative(-) SIR Ch14 463.10 Da, CV=15, Smoothed by 9 point Mean Filter.	18.189	3303	10.5	442			2019-12-12 AM 1:10:17 KST	2020-04-05 PM 10:00:13 KST	MS_IQ	2020-04-05 PM 9:17:04 KST
244	191210_5TEx_Fr	F4MTE200	F4MTE	200ppm	27622	27623	Myricetin	27639	15: QDa Negative(-) SIR Ch15 317.04 Da, CV=15, Smoothed by 13 point Mean Filter.	24.302	26602	100	2107	0.4659	ppm	2019-12-11 PM 11:28:37 KST	2020-04-05 PM 10:00:11 KST	MS_Myricetin	2020-04-05 PM 9:17:04 KST	Y = 8.81e+004 X - 1.45e+004
245	191210_5TEx_Fr	F4MTE200	F4MTE	200ppm	27622	27648	Myricetin	27664	15: QDa Negative(-) SIR Ch15 317.04 Da, CV=15, Smoothed by 13 point Mean Filter.	24.298	29338	100	2188	0.497	ppm	2019-12-12 AM 12:19:27 KST	2020-04-05 PM 10:00:12 KST	MS_Myricetin	2020-04-05 PM 9:17:04 KST	Y = 8.81e+004 X - 1.45e+004
246	191210_5TEx_Fr	F4MTE200	F4MTE	200ppm	27622	27673	Myricetin	27689	15: QDa Negative(-) SIR Ch15 317.04 Da, CV=15, Smoothed by 13 point Mean Filter.	24.324	27556	100	2146	0.4768	ppm	2019-12-12 AM 1:10:17 KST	2020-04-05 PM 10:00:13 KST	MS_Myricetin	2020-04-05 PM 9:17:04 KST	Y = 8.81e+004 X - 1.45e+004
301	191210_5TEx_Fr	F4MTE200	F4MTE	200ppm	27622	27623	Quercetin	27641	17: QDa Negative(-) SIR Ch17 301.04 Da, CV=15, Smoothed by 9 point Mean Filter.	32.717	23279	100	1862	0.164	ppm	2019-12-11 PM 11:28:37 KST	2020-04-05 PM 10:00:11 KST	MS_Quercetin	2020-04-05 PM 9:46:40 KST	Y = 7.25e+004 X + 1.14e+004
302	191210_5TEx_Fr	F4MTE200	F4MTE	200ppm	27622	27648	Quercetin	27666	17: QDa Negative(-) SIR Ch17 301.04 Da, CV=15, Smoothed by 9 point Mean Filter.	32.706	23616	100	2080	0.1686	ppm	2019-12-12 AM 12:19:27 KST	2020-04-05 PM 10:00:12 KST	MS_Quercetin	2020-04-05 PM 9:46:40 KST	Y = 7.25e+004 X + 1.14e+004
303	191210_5TEx_Fr	F4MTE200	F4MTE	200ppm	27622	27673	Quercetin	27691	17: QDa Negative(-) SIR Ch17 301.04 Da, CV=15, Smoothed by 9 point Mean Filter.	32.758	22533	100	1926	0.1537	ppm	2019-12-12 AM 1:10:17 KST	2020-04-05 PM 10:00:13 KST	MS_Quercetin	2020-04-05 PM 9:46:40 KST	Y = 7.25e+004 X + 1.14e+004
451	191210_5TEx_Fr	F4MTE200	F4MTE	200ppm	27622	27623	Apigenin	27644	20: QDa Negative(-) SIR Ch20 269.05 Da, CV=15, Smoothed by 9 point Mean Filter.	41.965	22291	100	1283		ppm	2019-12-11 PM 11:28:37 KST	2020-04-05 PM 10:00:11 KST	MS_Apigenin	2020-04-05 PM 9:46:21 KST	Y = 4.07e+005 X + 3.32e+004
452	191210_5TEx_Fr	F4MTE200	F4MTE	200ppm	27622	27648	Apigenin	27669	20: QDa Negative(-) SIR Ch20 269.05 Da, CV=15, Smoothed by 9 point Mean Filter.	41.99	24583	100	1417		ppm	2019-12-12 AM 12:19:27 KST	2020-04-05 PM 10:00:13 KST	MS_Apigenin	2020-04-05 PM 9:46:21 KST	Y = 4.07e+005 X + 3.32e+004
453	191210_5TEx_Fr	F4MTE200	F4MTE	200ppm	27622	27673	Apigenin	27694	20: QDa Negative(-) SIR Ch20 269.05 Da, CV=15, Smoothed by 9 point Mean Filter.	42.045	20583	100	1394		ppm	2019-12-12 AM 1:10:17 KST	2020-04-05 PM 10:00:13 KST	MS_Apigenin	2020-04-05 PM 9:46:21 KST	Y = 4.07e+005 X + 3.32e+004
472	191210_5TEx_Fr	F4MTE200	F4MTE	200ppm	27622	27623	Kaempferol	27645	21: QDa Negative(-) SIR Ch21 285.05 Da, CV=15, Smoothed by 9 point Mean Filter.	43.39	75842	100	3130	0.7112	ppm	2019-12-11 PM 11:28:37 KST	2020-04-05 PM 10:00:11 KST	MS_Kaempferol	2020-04-05 PM 9:17:05 KST	Y = 1.03e+005 X + 2.72e+003
473	191210_5TEx_Fr	F4MTE200	F4MTE	200ppm	27622	27648	Kaempferol	27670	21: QDa Negative(-) SIR Ch21 285.05 Da, CV=15, Smoothed by 9 point Mean Filter.	43.386	76581	100	3287	0.7183	ppm	2019-12-12 AM 12:19:27 KST	2020-04-05 PM 10:00:13 KST	MS_Kaempferol	2020-04-05 PM 9:17:05 KST	Y = 1.03e+005 X + 2.72e+003
474	191210_5TEx_Fr	F4MTE200	F4MTE	200ppm	27622	27673	Kaempferol	27695	21: QDa Negative(-) SIR Ch21 285.05 Da, CV=15, Smoothed by 9 point Mean Filter.	43.427	75849	100	3187	0.7112	ppm	2019-12-12 AM 1:10:17 KST	2020-04-05 PM 10:00:14 KST	MS_Kaempferol	2020-04-05 PM 9:17:05 KST	Y = 1.03e+005 X + 2.72e+003
16	191210_5TEx_Fr	F4MTE50	F4MTE	50ppm	27470	27471	Rutin	27484	12: QDa Negative(-) SIR Ch12 609.15 Da, CV=15, Smoothed by 9 point Mean Filter.	17.445	1337	100	231		ppm	2019-12-11 PM 6:23:36 KST	2020-04-05 PM 10:00:05 KST	MS_Rutin	2020-04-05 PM 9:17:04 KST	Y = 3.11e+004 X + 1.82e+004
17	191210_5TEx_Fr	F4MTE50	F4MTE	50ppm	27470	27496	Rutin	27509	12: QDa Negative(-) SIR Ch12 609.15 Da, CV=15, Smoothed by 9 point Mean Filter.	17.412	1702	100	264		ppm	2019-12-11 PM 7:14:25 KST	2020-04-05 PM 10:00:05 KST	MS_Rutin	2020-04-05 PM 9:17:04 KST	Y = 3.11e+004 X + 1.82e+004
18	191210_5TEx_Fr	F4MTE50	F4MTE	50ppm	27470	27521	Rutin	27534	12: QDa Negative(-) SIR Ch12 609.15 Da, CV=15, Smoothed by 9 point Mean Filter.	17.435	1775	100	221		ppm	2019-12-11 PM 8:05:15 KST	2020-04-05 PM 10:00:07 KST	MS_Rutin	2020-04-05 PM 9:17:04 KST	Y = 3.11e+004 X + 1.82e+004
175	191210_5TEx_Fr	F4MTE50	F4MTE	50ppm	27470	27471	Isoquercitrin	27486	14: QDa Negative(-) SIR Ch14 463.10 Da, CV=15, Smoothed by 9 point Mean Filter.	18.03	2870	100	469		ppm	2019-12-11 PM 6:23:36 KST	2020-04-05 PM 10:00:05 KST	MS_IQ	2020-04-05 PM 9:17:04 KST	Y = 3.64e+004 X + 1.85e+004
176	191210_5TEx_Fr	F4MTE50	F4MTE	50ppm	27470	27496	Isoquercitrin	27511	14: QDa Negative(-) SIR Ch14 463.10 Da, CV=15, Smoothed by 9 point Mean Filter.	17.995	3484	100	559		ppm	2019-12-11 PM 7:14:25 KST	2020-04-05 PM 10:00:06 KST	MS_IQ	2020-04-05 PM 9:17:04 KST	Y = 3.64e+004 X + 1.85e+004
177	191210_5TEx_Fr	F4MTE50	F4MTE	50ppm	27470	27521	Isoquercitrin	27536	14: QDa Negative(-) SIR Ch14 463.10 Da, CV=15, Smoothed by 9 point Mean Filter.	18.003	3252	100	533		ppm	2019-12-11 PM 8:05:15 KST	2020-04-05 PM 10:00:07 KST	MS_IQ	2020-04-05 PM 9:17:04 KST	Y = 3.64e+004 X + 1.85e+004
238	191210_5TEx_Fr	F4MTE50	F4MTE	50ppm	27470	27471	Myricetin	27487	15: QDa Negative(-) SIR Ch15 317.04 Da, CV=15, Smoothed by 13 point Mean Filter.	24.44	7878	68.32	551	0.2535	ppm	2019-12-11 PM 6:23:36 KST	2020-04-05 PM 10:00:05 KST	MS_Myricetin	2020-04-05 PM 9:17:04 KST	Y = 8.81e+004 X - 1.45e+004
239	191210_5TEx_Fr	F4MTE50	F4MTE	50ppm	27470	27496	Myricetin	27512	15: QDa Negative(-) SIR Ch15 317.04 Da, CV=15, Smoothed by 13 point Mean Filter.	24.434	5731	100	459	0.2291	ppm	2019-12-11 PM 7:14:25 KST	2020-04-05 PM 10:00:06 KST	MS_Myricetin	2020-04-05 PM 9:17:04 KST	Y = 8.81e+004 X - 1.45e+004
240	191210_5TEx_Fr	F4MTE50	F4MTE	50ppm	27470	27521	Myricetin	27537	15: QDa Negative(-) SIR Ch15 317.04 Da, CV=15, Smoothed by 13 point Mean Filter.	24.419	7385	100	552	0.2479	ppm	2019-12-11 PM 8:05:15 KST	2020-04-05 PM 10:00:07 KST	MS_Myricetin	2020-04-05 PM 9:17:04 KST	Y = 8.81e+004 X - 1.45e+004
259	191210_5TEx_Fr	F4MTE50	F4MTE	50ppm	27470	27471		27487	15: QDa Negative(-) SIR Ch15 317.04 Da, CV=15, Smoothed by 13 point Mean Filter.	24.765	3653	31.68	399			2019-12-11 PM 6:23:36 KST	2020-04-05 PM 10:00:05 KST	MS_Myricetin	2020-04-05 PM 9:17:04 KST
295	191210_5TEx_Fr	F4MTE50	F4MTE	50ppm	27470	27471	Quercetin	27489	17: QDa Negative(-) SIR Ch17 301.04 Da, CV=15, Smoothed by 9 point Mean Filter.	32.855	4517	100	407		ppm	2019-12-11 PM 6:23:36 KST	2020-04-05 PM 10:00:05 KST	MS_Quercetin	2020-04-05 PM 9:46:40 KST	Y = 7.25e+004 X + 1.14e+004
296	191210_5TEx_Fr	F4MTE50	F4MTE	50ppm	27470	27496	Quercetin	27514	17: QDa Negative(-) SIR Ch17 301.04 Da, CV=15, Smoothed by 9 point Mean Filter.	32.878	5268	100	432		ppm	2019-12-11 PM 7:14:25 KST	2020-04-05 PM 10:00:06 KST	MS_Quercetin	2020-04-05 PM 9:46:40 KST	Y = 7.25e+004 X + 1.14e+004
297	191210_5TEx_Fr	F4MTE50	F4MTE	50ppm	27470	27521	Quercetin	27539	17: QDa Negative(-) SIR Ch17 301.04 Da, CV=15, Smoothed by 9 point Mean Filter.	32.853	4505	100	417		ppm	2019-12-11 PM 8:05:15 KST	2020-04-05 PM 10:00:07 KST	MS_Quercetin	2020-04-05 PM 9:46:40 KST	Y = 7.25e+004 X + 1.14e+004
466	191210_5TEx_Fr	F4MTE50	F4MTE	50ppm	27470	27471	Kaempferol	27493	21: QDa Negative(-) SIR Ch21 285.05 Da, CV=15, Smoothed by 9 point Mean Filter.	43.647	13657	100	662	0.1064	ppm	2019-12-11 PM 6:23:36 KST	2020-04-05 PM 10:00:05 KST	MS_Kaempferol	2020-04-05 PM 9:17:05 KST	Y = 1.03e+005 X + 2.72e+003
467	191210_5TEx_Fr	F4MTE50	F4MTE	50ppm	27470	27496	Kaempferol	27518	21: QDa Negative(-) SIR Ch21 285.05 Da, CV=15, Smoothed by 9 point Mean Filter.	43.583	15600	100	687	0.1253	ppm	2019-12-11 PM 7:14:25 KST	2020-04-05 PM 10:00:06 KST	MS_Kaempferol	2020-04-05 PM 9:17:05 KST	Y = 1.03e+005 X + 2.72e+003
468	191210_5TEx_Fr	F4MTE50	F4MTE	50ppm	27470	27521	Kaempferol	27543	21: QDa Negative(-) SIR Ch21 285.05 Da, CV=15, Smoothed by 9 point Mean Filter.	43.517	15031	100	684	0.1198	ppm	2019-12-11 PM 8:05:15 KST	2020-04-05 PM 10:00:07 KST	MS_Kaempferol	2020-04-05 PM 9:17:05 KST	Y = 1.03e+005 X + 2.72e+003
37	191210_5TEx_Fr	F4PTE100	F4PTE	100ppm	28002	28003	Rutin	28016	12: QDa Negative(-) SIR Ch12 609.15 Da, CV=15, Smoothed by 9 point Mean Filter.	16.868	4962	54.33	568		ppm	2019-12-12 PM 12:11:29 KST	2020-04-05 PM 10:00:31 KST	MS_Rutin	2020-04-05 PM 9:17:04 KST	Y = 3.11e+004 X + 1.82e+004
38	191210_5TEx_Fr	F4PTE100	F4PTE	100ppm	28002	28028	Rutin	28041	12: QDa Negative(-) SIR Ch12 609.15 Da, CV=15, Smoothed by 9 point Mean Filter.	17.38	4445	50.08	679		ppm	2019-12-12 PM 1:02:19 KST	2020-04-05 PM 10:00:32 KST	MS_Rutin	2020-04-05 PM 9:17:04 KST	Y = 3.11e+004 X + 1.82e+004
39	191210_5TEx_Fr	F4PTE100	F4PTE	100ppm	28002	28053	Rutin	28066	12: QDa Negative(-) SIR Ch12 609.15 Da, CV=15, Smoothed by 9 point Mean Filter.	17.407	5254	52.97	820		ppm	2019-12-12 PM 1:53:08 KST	2020-04-05 PM 10:00:33 KST	MS_Rutin	2020-04-05 PM 9:17:04 KST	Y = 3.11e+004 X + 1.82e+004
68	191210_5TEx_Fr	F4PTE100	F4PTE	100ppm	28002	28003		28016	12: QDa Negative(-) SIR Ch12 609.15 Da, CV=15, Smoothed by 9 point Mean Filter.	17.371	4170	45.67	689			2019-12-12 PM 12:11:29 KST	2020-04-05 PM 10:00:31 KST	MS_Rutin	2020-04-05 PM 9:17:04 KST
69	191210_5TEx_Fr	F4PTE100	F4PTE	100ppm	28002	28028		28041	12: QDa Negative(-) SIR Ch12 609.15 Da, CV=15, Smoothed by 9 point Mean Filter.	16.905	4430	49.92	538			2019-12-12 PM 1:02:19 KST	2020-04-05 PM 10:00:32 KST	MS_Rutin	2020-04-05 PM 9:17:04 KST
70	191210_5TEx_Fr	F4PTE100	F4PTE	100ppm	28002	28053		28066	12: QDa Negative(-) SIR Ch12 609.15 Da, CV=15, Smoothed by 9 point Mean Filter.	16.919	4664	47.03	527			2019-12-12 PM 1:53:08 KST	2020-04-05 PM 10:00:33 KST	MS_Rutin	2020-04-05 PM 9:17:04 KST
193	191210_5TEx_Fr	F4PTE100	F4PTE	100ppm	28002	28003	Isoquercitrin	28018	14: QDa Negative(-) SIR Ch14 463.10 Da, CV=15, Smoothed by 9 point Mean Filter.	17.949	5394	57.06	752		ppm	2019-12-12 PM 12:11:29 KST	2020-04-05 PM 10:00:31 KST	MS_IQ	2020-04-05 PM 9:17:04 KST	Y = 3.64e+004 X + 1.85e+004
194	191210_5TEx_Fr	F4PTE100	F4PTE	100ppm	28002	28028	Isoquercitrin	28043	14: QDa Negative(-) SIR Ch14 463.10 Da, CV=15, Smoothed by 9 point Mean Filter.	17.97	4963	63.59	819		ppm	2019-12-12 PM 1:02:19 KST	2020-04-05 PM 10:00:32 KST	MS_IQ	2020-04-05 PM 9:17:04 KST	Y = 3.64e+004 X + 1.85e+004
195	191210_5TEx_Fr	F4PTE100	F4PTE	100ppm	28002	28053	Isoquercitrin	28068	14: QDa Negative(-) SIR Ch14 463.10 Da, CV=15, Smoothed by 9 point Mean Filter.	17.978	5454	59.33	741		ppm	2019-12-12 PM 1:53:08 KST	2020-04-05 PM 10:00:33 KST	MS_IQ	2020-04-05 PM 9:17:04 KST	Y = 3.64e+004 X + 1.85e+004
226	191210_5TEx_Fr	F4PTE100	F4PTE	100ppm	28002	28003		28018	14: QDa Negative(-) SIR Ch14 463.10 Da, CV=15, Smoothed by 9 point Mean Filter.	18.47	4059	42.94	607			2019-12-12 PM 12:11:29 KST	2020-04-05 PM 10:00:31 KST	MS_IQ	2020-04-05 PM 9:17:04 KST
227	191210_5TEx_Fr	F4PTE100	F4PTE	100ppm	28002	28028		28043	14: QDa Negative(-) SIR Ch14 463.10 Da, CV=15, Smoothed by 9 point Mean Filter.	18.485	2842	36.41	410			2019-12-12 PM 1:02:19 KST	2020-04-05 PM 10:00:32 KST	MS_IQ	2020-04-05 PM 9:17:04 KST
228	191210_5TEx_Fr	F4PTE100	F4PTE	100ppm	28002	28053		28068	14: QDa Negative(-) SIR Ch14 463.10 Da, CV=15, Smoothed by 9 point Mean Filter.	18.485	3739	40.67	573			2019-12-12 PM 1:53:08 KST	2020-04-05 PM 10:00:33 KST	MS_IQ	2020-04-05 PM 9:17:04 KST
253	191210_5TEx_Fr	F4PTE100	F4PTE	100ppm	28002	28003	Myricetin	28019	15: QDa Negative(-) SIR Ch15 317.04 Da, CV=15, Smoothed by 13 point Mean Filter.	24.357	15794	100	1228	0.3433	ppm	2019-12-12 PM 12:11:29 KST	2020-04-05 PM 10:00:31 KST	MS_Myricetin	2020-04-05 PM 9:17:04 KST	Y = 8.81e+004 X - 1.45e+004
254	191210_5TEx_Fr	F4PTE100	F4PTE	100ppm	28002	28028	Myricetin	28044	15: QDa Negative(-) SIR Ch15 317.04 Da, CV=15, Smoothed by 13 point Mean Filter.	24.388	13850	100	1111	0.3212	ppm	2019-12-12 PM 1:02:19 KST	2020-04-05 PM 10:00:32 KST	MS_Myricetin	2020-04-05 PM 9:17:04 KST	Y = 8.81e+004 X - 1.45e+004
255	191210_5TEx_Fr	F4PTE100	F4PTE	100ppm	28002	28053	Myricetin	28069	15: QDa Negative(-) SIR Ch15 317.04 Da, CV=15, Smoothed by 13 point Mean Filter.	24.392	14340	100	1116	0.3268	ppm	2019-12-12 PM 1:53:08 KST	2020-04-05 PM 10:00:33 KST	MS_Myricetin	2020-04-05 PM 9:17:04 KST	Y = 8.81e+004 X - 1.45e+004
307	191210_5TEx_Fr	F4PTE100	F4PTE	100ppm	28002	28003	Quercetin	28021	17: QDa Negative(-) SIR Ch17 301.04 Da, CV=15, Smoothed by 9 point Mean Filter.	32.797	7954	100	737		ppm	2019-12-12 PM 12:11:29 KST	2020-04-05 PM 10:00:31 KST	MS_Quercetin	2020-04-05 PM 9:46:40 KST	Y = 7.25e+004 X + 1.14e+004
308	191210_5TEx_Fr	F4PTE100	F4PTE	100ppm	28002	28028	Quercetin	28046	17: QDa Negative(-) SIR Ch17 301.04 Da, CV=15, Smoothed by 9 point Mean Filter.	32.831	8219	100	715		ppm	2019-12-12 PM 1:02:19 KST	2020-04-05 PM 10:00:32 KST	MS_Quercetin	2020-04-05 PM 9:46:40 KST	Y = 7.25e+004 X + 1.14e+004
309	191210_5TEx_Fr	F4PTE100	F4PTE	100ppm	28002	28053	Quercetin	28071	17: QDa Negative(-) SIR Ch17 301.04 Da, CV=15, Smoothed by 9 point Mean Filter.	32.807	7830	100	718		ppm	2019-12-12 PM 1:53:08 KST	2020-04-05 PM 10:00:33 KST	MS_Quercetin	2020-04-05 PM 9:46:40 KST	Y = 7.25e+004 X + 1.14e+004
40	191210_5TEx_Fr	F4PTE200	F4PTE	200ppm	28078	28079	Rutin	28092	12: QDa Negative(-) SIR Ch12 609.15 Da, CV=15, Smoothed by 9 point Mean Filter.	17.455	10763	51.37	1474		ppm	2019-12-12 PM 2:43:58 KST	2020-04-05 PM 10:00:34 KST	MS_Rutin	2020-04-05 PM 9:17:04 KST	Y = 3.11e+004 X + 1.82e+004
41	191210_5TEx_Fr	F4PTE200	F4PTE	200ppm	28078	28104	Rutin	28117	12: QDa Negative(-) SIR Ch12 609.15 Da, CV=15, Smoothed by 9 point Mean Filter.	17.468	9481	50.76	1330		ppm	2019-12-12 PM 3:34:47 KST	2020-04-05 PM 10:00:36 KST	MS_Rutin	2020-04-05 PM 9:17:04 KST	Y = 3.11e+004 X + 1.82e+004
42	191210_5TEx_Fr	F4PTE200	F4PTE	200ppm	28078	28129	Rutin	28142	12: QDa Negative(-) SIR Ch12 609.15 Da, CV=15, Smoothed by 9 point Mean Filter.	17.408	11005	54.23	1639		ppm	2019-12-12 PM 4:25:37 KST	2020-04-05 PM 10:00:38 KST	MS_Rutin	2020-04-05 PM 9:17:04 KST	Y = 3.11e+004 X + 1.82e+004
71	191210_5TEx_Fr	F4PTE200	F4PTE	200ppm	28078	28079		28092	12: QDa Negative(-) SIR Ch12 609.15 Da, CV=15, Smoothed by 9 point Mean Filter.	16.995	10188	48.63	1119			2019-12-12 PM 2:43:58 KST	2020-04-05 PM 10:00:34 KST	MS_Rutin	2020-04-05 PM 9:17:04 KST
72	191210_5TEx_Fr	F4PTE200	F4PTE	200ppm	28078	28104		28117	12: QDa Negative(-) SIR Ch12 609.15 Da, CV=15, Smoothed by 9 point Mean Filter.	16.995	9199	49.24	1172			2019-12-12 PM 3:34:47 KST	2020-04-05 PM 10:00:36 KST	MS_Rutin	2020-04-05 PM 9:17:04 KST
73	191210_5TEx_Fr	F4PTE200	F4PTE	200ppm	28078	28129		28142	12: QDa Negative(-) SIR Ch12 609.15 Da, CV=15, Smoothed by 9 point Mean Filter.	16.898	9289	45.77	1101			2019-12-12 PM 4:25:37 KST	2020-04-05 PM 10:00:38 KST	MS_Rutin	2020-04-05 PM 9:17:04 KST
196	191210_5TEx_Fr	F4PTE200	F4PTE	200ppm	28078	28079	Isoquercitrin	28094	14: QDa Negative(-) SIR Ch14 463.10 Da, CV=15, Smoothed by 9 point Mean Filter.	18.006	14033	63.17	1916		ppm	2019-12-12 PM 2:43:58 KST	2020-04-05 PM 10:00:34 KST	MS_IQ	2020-04-05 PM 9:17:04 KST	Y = 3.64e+004 X + 1.85e+004
197	191210_5TEx_Fr	F4PTE200	F4PTE	200ppm	28078	28104	Isoquercitrin	28119	14: QDa Negative(-) SIR Ch14 463.10 Da, CV=15, Smoothed by 9 point Mean Filter.	18.024	12963	55.47	1939		ppm	2019-12-12 PM 3:34:47 KST	2020-04-05 PM 10:00:36 KST	MS_IQ	2020-04-05 PM 9:17:04 KST	Y = 3.64e+004 X + 1.85e+004
198	191210_5TEx_Fr	F4PTE200	F4PTE	200ppm	28078	28129	Isoquercitrin	28144	14: QDa Negative(-) SIR Ch14 463.10 Da, CV=15, Smoothed by 9 point Mean Filter.	17.944	12986	61.27	1883		ppm	2019-12-12 PM 4:25:37 KST	2020-04-05 PM 10:00:38 KST	MS_IQ	2020-04-05 PM 9:17:04 KST	Y = 3.64e+004 X + 1.85e+004
229	191210_5TEx_Fr	F4PTE200	F4PTE	200ppm	28078	28079		28094	14: QDa Negative(-) SIR Ch14 463.10 Da, CV=15, Smoothed by 9 point Mean Filter.	18.505	8182	36.83	1122			2019-12-12 PM 2:43:58 KST	2020-04-05 PM 10:00:34 KST	MS_IQ	2020-04-05 PM 9:17:04 KST
230	191210_5TEx_Fr	F4PTE200	F4PTE	200ppm	28078	28104		28119	14: QDa Negative(-) SIR Ch14 463.10 Da, CV=15, Smoothed by 9 point Mean Filter.	18.51	8476	36.27	1206			2019-12-12 PM 3:34:47 KST	2020-04-05 PM 10:00:36 KST	MS_IQ	2020-04-05 PM 9:17:04 KST
231	191210_5TEx_Fr	F4PTE200	F4PTE	200ppm	28078	28104		28119	14: QDa Negative(-) SIR Ch14 463.10 Da, CV=15, Smoothed by 9 point Mean Filter.	17.377	1930	8.26	320			2019-12-12 PM 3:34:47 KST	2020-04-05 PM 10:00:36 KST	MS_IQ	2020-04-05 PM 9:17:04 KST
232	191210_5TEx_Fr	F4PTE200	F4PTE	200ppm	28078	28129		28144	14: QDa Negative(-) SIR Ch14 463.10 Da, CV=15, Smoothed by 9 point Mean Filter.	18.457	8208	38.73	1175			2019-12-12 PM 4:25:37 KST	2020-04-05 PM 10:00:38 KST	MS_IQ	2020-04-05 PM 9:17:04 KST
256	191210_5TEx_Fr	F4PTE200	F4PTE	200ppm	28078	28079	Myricetin	28095	15: QDa Negative(-) SIR Ch15 317.04 Da, CV=15, Smoothed by 13 point Mean Filter.	24.355	33003	100	2584	0.5385	ppm	2019-12-12 PM 2:43:58 KST	2020-04-05 PM 10:00:34 KST	MS_Myricetin	2020-04-05 PM 9:17:04 KST	Y = 8.81e+004 X - 1.45e+004
257	191210_5TEx_Fr	F4PTE200	F4PTE	200ppm	28078	28104	Myricetin	28120	15: QDa Negative(-) SIR Ch15 317.04 Da, CV=15, Smoothed by 13 point Mean Filter.	24.338	32877	100	2487	0.5371	ppm	2019-12-12 PM 3:34:47 KST	2020-04-05 PM 10:00:36 KST	MS_Myricetin	2020-04-05 PM 9:17:04 KST	Y = 8.81e+004 X - 1.45e+004
258	191210_5TEx_Fr	F4PTE200	F4PTE	200ppm	28078	28129	Myricetin	28145	15: QDa Negative(-) SIR Ch15 317.04 Da, CV=15, Smoothed by 13 point Mean Filter.	24.288	31297	100	2393	0.5192	ppm	2019-12-12 PM 4:25:37 KST	2020-04-05 PM 10:00:38 KST	MS_Myricetin	2020-04-05 PM 9:17:04 KST	Y = 8.81e+004 X - 1.45e+004
310	191210_5TEx_Fr	F4PTE200	F4PTE	200ppm	28078	28079	Quercetin	28097	17: QDa Negative(-) SIR Ch17 301.04 Da, CV=15, Smoothed by 9 point Mean Filter.	32.72	18610	100	1551	0.0996	ppm	2019-12-12 PM 2:43:58 KST	2020-04-05 PM 10:00:34 KST	MS_Quercetin	2020-04-05 PM 9:46:40 KST	Y = 7.25e+004 X + 1.14e+004
311	191210_5TEx_Fr	F4PTE200	F4PTE	200ppm	28078	28104	Quercetin	28122	17: QDa Negative(-) SIR Ch17 301.04 Da, CV=15, Smoothed by 9 point Mean Filter.	32.678	17555	100	1502	0.0851	ppm	2019-12-12 PM 3:34:47 KST	2020-04-05 PM 10:00:36 KST	MS_Quercetin	2020-04-05 PM 9:46:40 KST	Y = 7.25e+004 X + 1.14e+004
312	191210_5TEx_Fr	F4PTE200	F4PTE	200ppm	28078	28129	Quercetin	28147	17: QDa Negative(-) SIR Ch17 301.04 Da, CV=15, Smoothed by 9 point Mean Filter.	32.598	19115	100	1675	0.1066	ppm	2019-12-12 PM 4:25:37 KST	2020-04-05 PM 10:00:38 KST	MS_Quercetin	2020-04-05 PM 9:46:40 KST	Y = 7.25e+004 X + 1.14e+004
475	191210_5TEx_Fr	F4PTE200	F4PTE	200ppm	28078	28079	Kaempferol	28101	21: QDa Negative(-) SIR Ch21 285.05 Da, CV=15, Smoothed by 9 point Mean Filter.	43.415	23981	100	1027	0.2068	ppm	2019-12-12 PM 2:43:58 KST	2020-04-05 PM 10:00:35 KST	MS_Kaempferol	2020-04-05 PM 9:17:05 KST	Y = 1.03e+005 X + 2.72e+003
476	191210_5TEx_Fr	F4PTE200	F4PTE	200ppm	28078	28104	Kaempferol	28126	21: QDa Negative(-) SIR Ch21 285.05 Da, CV=15, Smoothed by 9 point Mean Filter.	43.404	24662	100	1056	0.2134	ppm	2019-12-12 PM 3:34:47 KST	2020-04-05 PM 10:00:37 KST	MS_Kaempferol	2020-04-05 PM 9:17:05 KST	Y = 1.03e+005 X + 2.72e+003
477	191210_5TEx_Fr	F4PTE200	F4PTE	200ppm	28078	28129	Kaempferol	28151	21: QDa Negative(-) SIR Ch21 285.05 Da, CV=15, Smoothed by 9 point Mean Filter.	43.23	12209	45.39	1098	0.0923	ppm	2019-12-12 PM 4:25:37 KST	2020-04-05 PM 10:00:38 KST	MS_Kaempferol	2020-04-05 PM 9:17:05 KST	Y = 1.03e+005 X + 2.72e+003
478	191210_5TEx_Fr	F4PTE200	F4PTE	200ppm	28078	28129		28151	21: QDa Negative(-) SIR Ch21 285.05 Da, CV=15, Smoothed by 9 point Mean Filter.	43.294	14688	54.61	1130			2019-12-12 PM 4:25:37 KST	2020-04-05 PM 10:00:38 KST	MS_Kaempferol	2020-04-05 PM 9:17:05 KST
34	191210_5TEx_Fr	F4PTE50	F4PTE	50ppm	27926	27927	Rutin	27940	12: QDa Negative(-) SIR Ch12 609.15 Da, CV=15, Smoothed by 9 point Mean Filter.	17.297	2712	58.06	402		ppm	2019-12-12 AM 9:39:06 KST	2020-04-05 PM 10:00:27 KST	MS_Rutin	2020-04-05 PM 9:17:04 KST	Y = 3.11e+004 X + 1.82e+004
35	191210_5TEx_Fr	F4PTE50	F4PTE	50ppm	27926	27952	Rutin	27965	12: QDa Negative(-) SIR Ch12 609.15 Da, CV=15, Smoothed by 9 point Mean Filter.	17.301	2396	69.8	376		ppm	2019-12-12 AM 10:29:53 KST	2020-04-05 PM 10:00:28 KST	MS_Rutin	2020-04-05 PM 9:17:04 KST	Y = 3.11e+004 X + 1.82e+004
36	191210_5TEx_Fr	F4PTE50	F4PTE	50ppm	27926	27977	Rutin	27990	12: QDa Negative(-) SIR Ch12 609.15 Da, CV=15, Smoothed by 9 point Mean Filter.	17.352	2207	51.04	335		ppm	2019-12-12 AM 11:20:38 KST	2020-04-05 PM 10:00:29 KST	MS_Rutin	2020-04-05 PM 9:17:04 KST	Y = 3.11e+004 X + 1.82e+004
65	191210_5TEx_Fr	F4PTE50	F4PTE	50ppm	27926	27927		27940	12: QDa Negative(-) SIR Ch12 609.15 Da, CV=15, Smoothed by 9 point Mean Filter.	16.833	1959	41.94	229			2019-12-12 AM 9:39:06 KST	2020-04-05 PM 10:00:27 KST	MS_Rutin	2020-04-05 PM 9:17:04 KST
66	191210_5TEx_Fr	F4PTE50	F4PTE	50ppm	27926	27952		27965	12: QDa Negative(-) SIR Ch12 609.15 Da, CV=15, Smoothed by 9 point Mean Filter.	16.825	1037	30.2	193			2019-12-12 AM 10:29:53 KST	2020-04-05 PM 10:00:28 KST	MS_Rutin	2020-04-05 PM 9:17:04 KST
67	191210_5TEx_Fr	F4PTE50	F4PTE	50ppm	27926	27977		27990	12: QDa Negative(-) SIR Ch12 609.15 Da, CV=15, Smoothed by 9 point Mean Filter.	16.874	2117	48.96	228			2019-12-12 AM 11:20:38 KST	2020-04-05 PM 10:00:29 KST	MS_Rutin	2020-04-05 PM 9:17:04 KST
190	191210_5TEx_Fr	F4PTE50	F4PTE	50ppm	27926	27927	Isoquercitrin	27942	14: QDa Negative(-) SIR Ch14 463.10 Da, CV=15, Smoothed by 9 point Mean Filter.	17.903	2301	100	358		ppm	2019-12-12 AM 9:39:06 KST	2020-04-05 PM 10:00:27 KST	MS_IQ	2020-04-05 PM 9:17:04 KST	Y = 3.64e+004 X + 1.85e+004
191	191210_5TEx_Fr	F4PTE50	F4PTE	50ppm	27926	27952	Isoquercitrin	27967	14: QDa Negative(-) SIR Ch14 463.10 Da, CV=15, Smoothed by 9 point Mean Filter.	17.908	2761	100	417		ppm	2019-12-12 AM 10:29:53 KST	2020-04-05 PM 10:00:28 KST	MS_IQ	2020-04-05 PM 9:17:04 KST	Y = 3.64e+004 X + 1.85e+004
192	191210_5TEx_Fr	F4PTE50	F4PTE	50ppm	27926	27977	Isoquercitrin	27992	14: QDa Negative(-) SIR Ch14 463.10 Da, CV=15, Smoothed by 9 point Mean Filter.	17.934	1884	100	346		ppm	2019-12-12 AM 11:20:38 KST	2020-04-05 PM 10:00:29 KST	MS_IQ	2020-04-05 PM 9:17:04 KST	Y = 3.64e+004 X + 1.85e+004
250	191210_5TEx_Fr	F4PTE50	F4PTE	50ppm	27926	27927	Myricetin	27943	15: QDa Negative(-) SIR Ch15 317.04 Da, CV=15, Smoothed by 13 point Mean Filter.	24.299	6882	100	566	0.2422	ppm	2019-12-12 AM 9:39:06 KST	2020-04-05 PM 10:00:27 KST	MS_Myricetin	2020-04-05 PM 9:17:04 KST	Y = 8.81e+004 X - 1.45e+004
251	191210_5TEx_Fr	F4PTE50	F4PTE	50ppm	27926	27952	Myricetin	27968	15: QDa Negative(-) SIR Ch15 317.04 Da, CV=15, Smoothed by 13 point Mean Filter.	24.315	7960	100	615	0.2544	ppm	2019-12-12 AM 10:29:53 KST	2020-04-05 PM 10:00:28 KST	MS_Myricetin	2020-04-05 PM 9:17:04 KST	Y = 8.81e+004 X - 1.45e+004
252	191210_5TEx_Fr	F4PTE50	F4PTE	50ppm	27926	27977	Myricetin	27993	15: QDa Negative(-) SIR Ch15 317.04 Da, CV=15, Smoothed by 13 point Mean Filter.	24.313	3775	45.53	563	0.2069	ppm	2019-12-12 AM 11:20:38 KST	2020-04-05 PM 10:00:29 KST	MS_Myricetin	2020-04-05 PM 9:17:04 KST	Y = 8.81e+004 X - 1.45e+004
260	191210_5TEx_Fr	F4PTE50	F4PTE	50ppm	27926	27977		27993	15: QDa Negative(-) SIR Ch15 317.04 Da, CV=15, Smoothed by 13 point Mean Filter.	24.34	4516	54.47	570			2019-12-12 AM 11:20:38 KST	2020-04-05 PM 10:00:29 KST	MS_Myricetin	2020-04-05 PM 9:17:04 KST
304	191210_5TEx_Fr	F4PTE50	F4PTE	50ppm	27926	27927	Quercetin	27945	17: QDa Negative(-) SIR Ch17 301.04 Da, CV=15, Smoothed by 9 point Mean Filter.	32.726	4268	100	377		ppm	2019-12-12 AM 9:39:06 KST	2020-04-05 PM 10:00:27 KST	MS_Quercetin	2020-04-05 PM 9:46:40 KST	Y = 7.25e+004 X + 1.14e+004
305	191210_5TEx_Fr	F4PTE50	F4PTE	50ppm	27926	27952	Quercetin	27970	17: QDa Negative(-) SIR Ch17 301.04 Da, CV=15, Smoothed by 9 point Mean Filter.	32.714	3945	100	362		ppm	2019-12-12 AM 10:29:53 KST	2020-04-05 PM 10:00:28 KST	MS_Quercetin	2020-04-05 PM 9:46:40 KST	Y = 7.25e+004 X + 1.14e+004
306	191210_5TEx_Fr	F4PTE50	F4PTE	50ppm	27926	27977	Quercetin	27995	17: QDa Negative(-) SIR Ch17 301.04 Da, CV=15, Smoothed by 9 point Mean Filter.	32.736	3902	100	355		ppm	2019-12-12 AM 11:20:38 KST	2020-04-05 PM 10:00:30 KST	MS_Quercetin	2020-04-05 PM 9:46:40 KST	Y = 7.25e+004 X + 1.14e+004
