# Supplementary material for: Chemometric Analysis of Extracts and Fractions from Green, Oxidized, and Microbial Fermented Teas and Their Correlation to Potential Antioxidant and Anticancer Effects
Source: Antioxidants (Basel). 2020 Oct 19;9(10):1015. doi: 10.3390/antiox9101015 (PMC7650543; doi:10.3390/antiox9101015)
Supplement: Supplementary file 1 [file antioxidants-09-01015-s001.zip › Suppl/5Tea_results.csv]

	SMP	Injection_Id	Peak_Name	Retention_Time	Area	Dilution	Re_amount	Re_value
1	GTE	24624	EGC	7.377	11792	50	3.484591195	69.6918239
2	GTE	24624	Caffeine	8.597	77870	50	3.253924051	65.07848101
3	GTE	24624	EC	9.662	5991	50	1.245351474	24.90702948
4	GTE	24624	EGCG	10.136	108655	50	10.39105769	207.8211538
5	GTE	24624	ECG	17.235	29405	50	2.216796875	44.3359375
6	GTE	24650	Gallic acid	3.54	1511	100	0.081825397	0.818253968
7	GTE	24650	EGC	7.367	23695	100	7.227672956	72.27672956
8	GTE	24650	Caffeine	8.583	157922	100	6.63164557	66.3164557
9	GTE	24650	EC	9.646	12321	100	2.680725624	26.80725624
10	GTE	24650		10.118	221948	100	NA	NA
11	GTE	24650	EGCG	10.118	221948	100	21.28461538	212.8461538
12	GTE	24650	ECG	17.218	60368	100	4.63578125	46.3578125
13	GTE	24676	Gallic acid	3.532	2843	200	0.187539683	0.937698413
14	GTE	24676	EGC	7.369	51748	200	16.04937107	80.24685535
15	GTE	24676	Caffeine	8.581	324117	200	13.64409283	68.22046414
16	GTE	24676	EC	9.641	25939	200	5.768707483	28.84353741
17	GTE	24676		10.114	452658	200	NA	NA
18	GTE	24676	EGCG	10.114	452658	200	43.46826923	217.3413462
19	GTE	24676	GCG	11.33	1179	200	0.047379239	0.236896197
20	GTE	24676	ECG	17.193	123276	200	9.55046875	47.75234375
21	CoG	24709	Gallic acid	3.631	3146	50	0.211587302	4.231746032
22	CoG	24709	Caffeine	8.631	67929	50	2.834472574	56.68945148
23	CoG	24709	EGCG	10.123	1997	50	0.135480769	2.709615385
24	CoG	24709	TF1	31.512	3516	50	0.212695652	4.253913043
25	CoG	24709	TF2a	34.646	5163	50	0.56344086	11.2688172
26	CoG	24709	TF2b	36.607	2782	50	0.025986395	0.519727891
27	CoG	24735	Gallic acid	3.49	6043	100	0.441507937	4.415079365
28	CoG	24735	Caffeine	8.479	139236	100	5.843206751	58.43206751
29	CoG	24735	EGCG	9.945	5539	100	0.476057692	4.760576923
30	CoG	24735	TF1	31.485	7086	100	0.523130435	5.231304348
31	CoG	24735	TF2a	34.62	10235	100	1.169414576	11.69414576
32	CoG	24735	TF2b	36.581	5412	100	0.204897959	2.048979592
33	CoG	24735	TF3	37.174	9177	100	0.554012346	5.540123457
34	CoG	24761	Gallic acid	3.491	12225	200	0.932142857	4.660714286
35	CoG	24761	Caffeine	8.489	281844	200	11.86042194	59.3021097
36	CoG	24761	EGCG	9.958	11071	200	1.007980769	5.039903846
37	CoG	24761		31.479	14282	200	NA	NA
38	CoG	24761	TF1	31.479	14282	200	1.148869565	5.744347826
39	CoG	24761	TF2a	34.616	20720	200	2.422102748	12.11051374
40	CoG	24761	TF2b	36.581	11208	200	0.599183673	2.995918367
41	CoG	24761	TF3	37.173	18747	200	1.144753086	5.723765432
42	BTE	24787	Gallic acid	3.491	4952	50	0.354920635	7.098412698
43	BTE	24787	Caffeine	8.487	74655	50	3.118270042	62.36540084
44	BTE	24787	TF3	37.178	4662	50	0.275308642	5.50617284
45	BTE	24813	Gallic acid	3.499	10194	100	0.770952381	7.70952381
46	BTE	24813	Caffeine	8.492	154011	100	6.466624473	64.66624473
47	BTE	24813	TF1	31.528	2754	100	0.146434783	1.464347826
48	BTE	24813	TF2a	34.678	6953	100	0.777299881	7.772998805
49	BTE	24813	TF2b	36.642	3272	100	0.059319728	0.593197279
50	BTE	24813	TF3	37.242	9278	100	0.560246914	5.602469136
51	BTE	24839	Gallic acid	3.507	20951	200	1.62468254	8.123412698
52	BTE	24839	Caffeine	8.511	318954	200	13.42624473	67.13122363
53	BTE	24839	TF1	31.635	5716	200	0.404	2.02
54	BTE	24839	TF2a	34.804	14349	200	1.6609319	8.304659498
55	BTE	24839	TF3	37.338	18776	200	1.14654321	5.732716049
56	MTE	24865	Gallic acid	3.507	11898	50	0.906190476	18.12380952
57	MTE	24865	GC	5.413	1326	50	0.676243094	13.52486188
58	MTE	24865	EGC	7.318	3817	50	0.97672956	19.53459119
59	MTE	24865	C	7.98	3226	50	0.435334477	8.706689537
60	MTE	24865	Caffeine	8.518	84892	50	3.55021097	71.00421941
61	MTE	24865	EC	9.539	1350	50	0.192970522	3.859410431
62	MTE	24865	EGCG	9.998	24772	50	2.325384615	46.50769231
63	MTE	24865	GCG	11.168	21616	50	2.147790339	42.95580678
64	MTE	24865	CG	17.891	3011	50	0.196393443	3.927868852
65	MTE	24891	Gallic acid	3.507	24983	100	1.94468254	19.4468254
66	MTE	24891	GC	5.413	2655	100	1.410497238	14.10497238
67	MTE	24891	EGC	7.316	5441	100	1.487421384	14.87421384
68	MTE	24891	C	7.978	8033	100	1.259862779	12.59862779
69	MTE	24891	Caffeine	8.516	176496	100	7.41535865	74.1535865
70	MTE	24891	EC	9.553	4563	100	0.92154195	9.215419501
71	MTE	24891	EGCG	10.022	53376	100	5.075769231	50.75769231
72	MTE	24891	GCG	11.201	46236	100	4.678108941	46.78108941
73	MTE	24891	ECG	16.982	30089	100	2.270234375	22.70234375
74	MTE	24891	CG	17.88	6846	100	0.510737705	5.107377049
75	MTE	24917	Gallic acid	3.484	50671	200	3.983412698	19.91706349
76	MTE	24917	GC	5.359	5848	200	3.174585635	15.87292818
77	MTE	24917	EGC	7.287	11368	200	3.351257862	16.75628931
78	MTE	24917	C	7.946	17216	200	2.834991424	14.17495712
79	MTE	24917	Caffeine	8.467	361063	200	15.20299578	76.0149789
80	MTE	24917	EC	9.484	8719	200	1.863945578	9.319727891
81	MTE	24917	EGCG	9.942	109382	200	10.46096154	52.30480769
82	MTE	24917	GCG	11.092	94168	200	9.604316547	48.02158273
83	MTE	24917	ECG	16.831	61854	200	4.751875	23.759375
84	MTE	24917	CG	17.759	14030	200	1.099590164	5.49795082
85	PTE	24944	Gallic acid	3.468	53863	50	4.236746032	84.73492063
86	PTE	24944	GC	5.315	2209	50	1.164088398	23.28176796
87	PTE	24944	EGC	7.253	7051	50	1.993710692	39.87421384
88	PTE	24944	C	7.919	1423	50	0.126072041	2.521440823
89	PTE	24944	Caffeine	8.435	79979	50	3.342911392	66.85822785
90	PTE	24944	EC	9.445	3552	50	0.692290249	13.84580499
91	PTE	24944	EGCG	9.9	16997	50	1.577788462	31.55576923
92	PTE	24944	GCG	11.043	7171	50	0.663206578	13.26413155
93	PTE	24944	ECG	16.768	8009	50	0.545234375	10.9046875
94	PTE	24972	Gallic acid	3.491	110249	100	8.711825397	87.11825397
95	PTE	24972	GC	5.374	4960	100	2.683977901	26.83977901
96	PTE	24972	EGC	7.291	16503	100	4.966037736	49.66037736
97	PTE	24972	C	7.952	4773	100	0.700686106	7.006861063
98	PTE	24972	Caffeine	8.474	165685	100	6.959198312	69.59198312
99	PTE	24972	EC	9.494	9377	100	2.013151927	20.13151927
100	PTE	24972	EGCG	9.948	36454	100	3.448653846	34.48653846
101	PTE	24972	GCG	11.102	13803	100	1.344809866	13.44809866
102	PTE	24972	CG	17.801	1407	100	0.064918033	0.649180328
103	PTE	24998	Gallic acid	3.501	234281	200	18.55563492	92.7781746
104	PTE	24998	GC	5.393	10228	200	5.594475138	27.97237569
105	PTE	24998	EGC	7.304	33863	200	10.42515723	52.12578616
106	PTE	24998	C	7.966	9015	200	1.428301887	7.141509434
107	PTE	24998	Caffeine	8.49	350233	200	14.74603376	73.73016878
108	PTE	24998		9.056	6321	200	NA	NA
109	PTE	24998	EC	9.516	18954	200	4.184807256	20.92403628
110	PTE	24998	EGCG	9.973	76859	200	7.33375	36.66875
111	PTE	24998	GCG	11.137	20704	200	2.054059609	10.27029805
112	PTE	24998	CG	17.849	3061	200	0.200491803	1.002459016
113	GTE	25024	EGC	7.306	12067	50	3.571069182	71.42138365
114	GTE	25024	Caffeine	8.5	79380	50	3.317637131	66.35274262
115	GTE	25024	EC	9.527	6325	50	1.321088435	26.42176871
116	GTE	25024	EGCG	9.986	111782	50	10.69173077	213.8346154
117	GTE	25024	ECG	16.955	30527	50	2.304453125	46.0890625
118	GTE	25050	Gallic acid	3.511	1445	100	0.076587302	0.765873016
119	GTE	25050	EGC	7.317	24969	100	7.628301887	76.28301887
120	GTE	25050	Caffeine	8.513	162938	100	6.843291139	68.43291139
121	GTE	25050	EC	9.543	12733	100	2.77414966	27.7414966
122	GTE	25050		10.001	227943	100	NA	NA
123	GTE	25050	EGCG	10.001	227943	100	21.86105769	218.6105769
124	GTE	25050	ECG	16.992	61939	100	4.758515625	47.58515625
125	GTE	25076	Gallic acid	3.514	2971	200	0.197698413	0.988492063
126	GTE	25076	EGC	7.326	52327	200	16.23144654	81.1572327
127	GTE	25076	Caffeine	8.525	332231	200	13.9864557	69.93227848
128	GTE	25076	EC	9.564	26734	200	5.948979592	29.74489796
129	GTE	25076		10.025	470049	200	NA	NA
130	GTE	25076	EGCG	10.025	470049	200	45.14048077	225.7024038
131	GTE	25076	GCG	11.217	1183	200	0.047790339	0.238951696
132	GTE	25076	ECG	17.039	127462	200	9.8775	49.3875
133	CoG	25102	Gallic acid	3.523	3010	50	0.200793651	4.015873016
134	CoG	25102	Caffeine	8.542	68831	50	2.872531646	57.45063291
135	CoG	25102	EGCG	10.042	2075	50	0.142980769	2.859615385
136	CoG	25102	TF1	31.699	3413	50	0.20373913	4.074782609
137	CoG	25102	TF2a	34.858	5285	50	0.578016726	11.56033453
138	CoG	25102	TF2b	36.806	2764	50	0.024761905	0.495238095
139	CoG	25102	TF3	37.389	4739	50	0.280061728	5.601234568
140	CoG	25128	Gallic acid	3.524	6248	100	0.457777778	4.577777778
141	CoG	25128	Caffeine	8.54	140718	100	5.905738397	59.05738397
142	CoG	25128	EGCG	10.048	4238	100	0.350961538	3.509615385
143	CoG	25128	TF1	31.706	7392	100	0.54973913	5.497391304
144	CoG	25128	TF2b	36.827	5452	100	0.207619048	2.076190476
145	CoG	25128	TF3	37.407	9401	100	0.567839506	5.678395062
146	CoG	25154	Gallic acid	3.531	12580	200	0.96031746	4.801587302
147	CoG	25154	Caffeine	8.551	288641	200	12.14721519	60.73607595
148	CoG	25154	EGCG	10.065	8551	200	0.765673077	3.828365385
149	CoG	25154	TF1	31.737	14624	200	1.178608696	5.893043478
150	CoG	25154	TF2a	34.919	21123	200	2.470250896	12.35125448
151	CoG	25154		36.861	11466	200	NA	NA
152	CoG	25154	TF3	37.445	19071	200	1.164753086	5.823765432
153	BTE	25180	Gallic acid	3.523	5208	50	0.375238095	7.504761905
154	BTE	25180	Caffeine	8.54	75287	50	3.144936709	62.89873418
155	BTE	25180	TF2a	34.898	3366	50	0.34874552	6.974910394
156	BTE	25180	TF3	37.423	4649	50	0.274506173	5.490123457
157	BTE	25206	Gallic acid	3.527	10467	100	0.792619048	7.926190476
158	BTE	25206	Caffeine	8.563	157644	100	6.619915612	66.19915612
159	BTE	25206	TF1	31.773	2899	100	0.159043478	1.590434783
160	BTE	25206	TF2a	34.969	7073	100	0.791636798	7.916367981
161	BTE	25206	TF2b	36.905	3225	100	0.056122449	0.56122449
162	BTE	25206	TF3	37.485	9435	100	0.569938272	5.699382716
163	BTE	25232	Gallic acid	3.526	21339	200	1.65547619	8.277380952
164	BTE	25232	Caffeine	8.555	326687	200	13.75253165	68.76265823
165	BTE	25232		31.794	6065	200	NA	NA
166	BTE	25232	TF1	31.794	6065	200	0.434347826	2.17173913
167	BTE	25232	TF2a	34.981	14416	200	1.668936679	8.344683393
168	BTE	25232	TF2b	36.915	6509	200	0.27952381	1.397619048
169	BTE	25232	TF3	37.494	19538	200	1.193580247	5.967901235
170	MTE	25258	Gallic acid	3.529	12382	50	0.944603175	18.89206349
171	MTE	25258	GC	5.49	1418	50	0.727071823	14.54143646
172	MTE	25258	EGC	7.352	4002	50	1.03490566	20.69811321
173	MTE	25258	C	8.018	2918	50	0.382504288	7.650085763
174	MTE	25258	Caffeine	8.557	86962	50	3.637552743	72.75105485
175	MTE	25258	EC	9.609	1623	50	0.254875283	5.097505669
176	MTE	25258	EGCG	10.08	25775	50	2.421826923	48.43653846
177	MTE	25258	GCG	11.287	21970	50	2.184172662	43.68345324
178	MTE	25258	CG	18.045	3300	50	0.220081967	4.401639344
179	MTE	25284	Gallic acid	3.529	25238	100	1.964920635	19.64920635
180	MTE	25284	GC	5.493	2793	100	1.486740331	14.86740331
181	MTE	25284	EGC	7.346	5625	100	1.545283019	15.45283019
182	MTE	25284	C	8.015	7433	100	1.156946827	11.56946827
183	MTE	25284	Caffeine	8.555	179836	100	7.55628692	75.5628692
184	MTE	25284	EC	9.609	4064	100	0.808390023	8.083900227
185	MTE	25284	EGCG	10.084	53799	100	5.116442308	51.16442308
186	MTE	25284	GCG	11.291	43920	100	4.44008222	44.4008222
187	MTE	25284	CG	18.042	6623	100	0.492459016	4.924590164
188	MTE	25310	Gallic acid	3.537	51667	200	4.062460317	20.31230159
189	MTE	25310	GC	5.496	6006	200	3.261878453	16.30939227
190	MTE	25310	EGC	7.359	10824	200	3.180188679	15.9009434
191	MTE	25310	C	8.026	16106	200	2.644596913	13.22298456
192	MTE	25310	Caffeine	8.563	367131	200	15.45902954	77.29514768
193	MTE	25310	EC	9.622	9430	200	2.025170068	10.12585034
194	MTE	25310	EGCG	10.095	111025	200	10.61894231	53.09471154
195	MTE	25310	GCG	11.303	91086	200	9.287564234	46.43782117
196	MTE	25310	CG	18.058	14525	200	1.140163934	5.700819672
197	PTE	25336	Gallic acid	3.538	54860	50	4.315873016	86.31746032
198	PTE	25336	GC	5.502	2292	50	1.209944751	24.19889503
199	PTE	25336	EGC	7.352	9244	50	2.683333333	53.66666667
200	PTE	25336	C	8.024	1784	50	0.187993139	3.759862779
201	PTE	25336	Caffeine	8.561	81206	50	3.394683544	67.89367089
202	PTE	25336	EC	9.616	3874	50	0.765306122	15.30612245
203	PTE	25336	EGCG	10.085	17515	50	1.627596154	32.55192308
204	PTE	25336	GCG	11.292	4700	50	0.409249743	8.184994861
205	PTE	25362	Gallic acid	3.537	110934	100	8.766190476	87.66190476
206	PTE	25362	GC	5.502	4586	100	2.477348066	24.77348066
207	PTE	25362	EGC	7.354	17042	100	5.135534591	51.35534591
208	PTE	25362	C	8.027	3724	100	0.520754717	5.20754717
209	PTE	25362	Caffeine	8.564	164454	100	6.907257384	69.07257384
210	PTE	25362	EC	9.619	8119	100	1.727891156	17.27891156
211	PTE	25362	EGCG	10.091	35380	100	3.345384615	33.45384615
212	PTE	25362	GCG	11.301	9296	100	0.881603289	8.816032888
213	PTE	25362	CG	18.061	1486	100	0.071393443	0.713934426
214	PTE	25388	Gallic acid	3.537	244907	200	19.39896825	96.99484127
215	PTE	25388	GC	5.497	11120	200	6.087292818	30.43646409
216	PTE	25388	EGC	7.361	35397	200	10.90754717	54.53773585
217	PTE	25388	C	8.033	9354	200	1.4864494	7.432246998
218	PTE	25388	Caffeine	8.57	367075	200	15.45666667	77.28333333
219	PTE	25388	EC	9.628	20364	200	4.504535147	22.52267574
220	PTE	25388	EGCG	10.098	80877	200	7.720096154	38.60048077
221	PTE	25388	GCG	11.303	21672	200	2.153545735	10.76772867
222	PTE	25388	CG	18.073	3870	200	0.266803279	1.334016393
223	GTE	25414	EGC	7.348	12197	50	3.611949686	72.23899371
224	GTE	25414	Caffeine	8.56	79397	50	3.31835443	66.36708861
225	GTE	25414	EC	9.615	6333	50	1.322902494	26.45804989
226	GTE	25414	EGCG	10.086	112420	50	10.75307692	215.0615385
227	GTE	25414	ECG	17.157	30511	50	2.303203125	46.0640625
228	GTE	25440	Gallic acid	3.543	1574	100	0.086825397	0.868253968
229	GTE	25440	EGC	7.35	25933	100	7.931446541	79.31446541
230	GTE	25440	Caffeine	8.558	164943	100	6.927890295	69.27890295
231	GTE	25440	EC	9.614	13021	100	2.839455782	28.39455782
232	GTE	25440		10.086	232136	100	NA	NA
233	GTE	25440	EGCG	10.086	232136	100	22.26423077	222.6423077
234	GTE	25440	ECG	17.149	63240	100	4.86015625	48.6015625
235	GTE	25466	Gallic acid	3.538	3011	200	0.200873016	1.004365079
236	GTE	25466	EGC	7.352	53264	200	16.52610063	82.63050314
237	GTE	25466	Caffeine	8.561	338228	200	14.23949367	71.19746835
238	GTE	25466	EC	9.622	27124	200	6.037414966	30.18707483
239	GTE	25466		10.09	477997	200	NA	NA
240	GTE	25466	EGCG	10.09	477997	200	45.90471154	229.5235577
241	GTE	25466	GCG	11.299	1191	200	0.048612539	0.243062693
242	GTE	25466	ECG	17.153	130709	200	10.13117188	50.65585938
243	CoG	25492	Gallic acid	3.539	3156	50	0.212380952	4.247619048
244	CoG	25492	Caffeine	8.565	69444	50	2.898396624	57.96793249
245	CoG	25492	EGCG	10.088	2157	50	0.150865385	3.017307692
246	CoG	25492	TF2a	35.052	5262	50	0.575268817	11.50537634
247	CoG	25492	TF2b	36.981	2870	50	0.031972789	0.639455782
248	CoG	25492	TF3	37.558	4906	50	0.29037037	5.807407407
249	CoG	25518	Gallic acid	3.537	6219	100	0.45547619	4.554761905
250	CoG	25518	Caffeine	8.566	143755	100	6.033881857	60.33881857
251	CoG	25518	EGCG	10.092	4421	100	0.368557692	3.685576923
252	CoG	25518	TF1	31.866	7026	100	0.517913043	5.179130435
253	CoG	25518	TF2a	35.069	10586	100	1.21135006	12.1135006
254	CoG	25518	TF2b	36.989	5747	100	0.227687075	2.276870748
255	CoG	25518	TF3	37.564	9530	100	0.575802469	5.758024691
256	CoG	25544	Gallic acid	3.54	13011	200	0.99452381	4.972619048
257	CoG	25544	Caffeine	8.568	294665	200	12.40139241	62.00696203
258	CoG	25544	EGCG	10.093	9440	200	0.851153846	4.255769231
259	CoG	25544	TF1	31.868	14938	200	1.205913043	6.029565217
260	CoG	25544	TF2a	35.059	21314	200	2.49307049	12.46535245
261	CoG	25544	TF2b	36.984	11565	200	0.623469388	3.117346939
262	CoG	25544	TF3	37.559	19439	200	1.187469136	5.937345679
263	BTE	25570	Gallic acid	3.539	5287	50	0.381507937	7.63015873
264	BTE	25570	Caffeine	8.577	77650	50	3.24464135	64.892827
265	BTE	25570	TF3	37.564	4685	50	0.276728395	5.534567901
266	BTE	25596	Gallic acid	3.537	10675	100	0.809126984	8.091269841
267	BTE	25596	Caffeine	8.56	160386	100	6.735611814	67.35611814
268	BTE	25596	TF1	31.845	3211	100	0.186173913	1.86173913
269	BTE	25596	TF2a	35.039	7276	100	0.815890084	8.158900836
270	BTE	25596	TF2b	36.968	3553	100	0.078435374	0.784353741
271	BTE	25596	TF3	37.549	10029	100	0.606604938	6.066049383
272	BTE	25622	Gallic acid	3.532	21772	200	1.68984127	8.449206349
273	BTE	25622	Caffeine	8.567	332592	200	14.00168776	70.00843882
274	BTE	25622	TF1	31.892	6477	200	0.470173913	2.350869565
275	BTE	25622	TF2a	35.101	14688	200	1.701433692	8.507168459
276	BTE	25622	TF2b	37.021	6757	200	0.296394558	1.481972789
277	BTE	25622	TF3	37.602	19640	200	1.199876543	5.999382716
278	MTE	25648	Gallic acid	3.535	12337	50	0.941031746	18.82063492
279	MTE	25648	GC	5.507	1458	50	0.749171271	14.98342541
280	MTE	25648	EGC	7.356	3970	50	1.024842767	20.49685535
281	MTE	25648	C	8.027	3342	50	0.455231561	9.104631218
282	MTE	25648	Caffeine	8.565	87192	50	3.647257384	72.94514768
283	MTE	25648	EC	9.624	1756	50	0.285034014	5.700680272
284	MTE	25648	EGCG	10.102	25864	50	2.430384615	48.60769231
285	MTE	25648	GCG	11.311	22146	50	2.202261048	44.04522097
286	MTE	25648	CG	18.079	3310	50	0.220901639	4.418032787
287	MTE	25674	Gallic acid	3.542	25518	100	1.987142857	19.87142857
288	MTE	25674	GC	5.516	3537	100	1.897790055	18.97790055
289	MTE	25674	EGC	7.362	6736	100	1.894654088	18.94654088
290	MTE	25674	C	8.031	9915	100	1.582675815	15.82675815
291	MTE	25674	Caffeine	8.569	184696	100	7.761350211	77.61350211
292	MTE	25674	EC	9.63	5529	100	1.140589569	11.40589569
293	MTE	25674	EGCG	10.107	56349	100	5.361634615	53.61634615
294	MTE	25674	GCG	11.321	45599	100	4.612641316	46.12641316
295	MTE	25674	CG	18.092	6924	100	0.517131148	5.171311475
296	MTE	25700	Gallic acid	3.54	53204	200	4.184444444	20.92222222
297	MTE	25700	GC	5.516	6216	200	3.377900552	16.88950276
298	MTE	25700	EGC	7.37	11184	200	3.293396226	16.46698113
299	MTE	25700	C	8.043	16375	200	2.690737564	13.45368782
300	MTE	25700	Caffeine	8.582	376661	200	15.86113924	79.3056962
301	MTE	25700	EC	9.654	9622	200	2.068707483	10.34353741
302	MTE	25700	EGCG	10.129	114261	200	10.93009615	54.65048077
303	MTE	25700	GCG	11.351	93331	200	9.518293936	47.59146968
304	MTE	25700	CG	18.119	14548	200	1.14204918	5.710245902
305	PTE	25726	Gallic acid	3.536	55416	50	4.36	87.2
306	PTE	25726	GC	5.512	2255	50	1.189502762	23.79005525
307	PTE	25726	EGC	7.364	7394	50	2.101572327	42.03144654
308	PTE	25726	C	8.039	1325	50	0.109262436	2.185248714
309	PTE	25726	Caffeine	8.579	81160	50	3.392742616	67.85485232
310	PTE	25726	EC	9.644	3909	50	0.77324263	15.46485261
311	PTE	25726	EGCG	10.119	17774	50	1.6525	33.05
312	PTE	25726	GCG	11.337	4465	50	0.385097636	7.701952724
313	PTE	25752	Gallic acid	3.543	113066	100	8.935396825	89.35396825
314	PTE	25752	GC	5.519	5402	100	2.928176796	29.28176796
315	PTE	25752	EGC	7.362	17053	100	5.138993711	51.38993711
316	PTE	25752	C	8.036	4535	100	0.659862779	6.598627787
317	PTE	25752	Caffeine	8.578	170420	100	7.158987342	71.58987342
318	PTE	25752	EC	9.639	8970	100	1.920861678	19.20861678
319	PTE	25752	EGCG	10.115	37765	100	3.574711538	35.74711538
320	PTE	25752	GCG	11.331	10028	100	0.956834532	9.568345324
321	PTE	25752	CG	18.104	2510	100	0.155327869	1.553278689
322	PTE	25778	Gallic acid	3.536	257846	200	20.42587302	102.1293651
323	PTE	25778	GC	5.509	11607	200	6.356353591	31.78176796
324	PTE	25778	EGC	7.352	37093	200	11.4408805	57.20440252
325	PTE	25778	C	8.025	9515	200	1.51406518	7.570325901
326	PTE	25778	Caffeine	8.562	384575	200	16.19506329	80.97531646
327	PTE	25778	EC	9.623	19769	200	4.369614512	21.84807256
328	PTE	25778	EGCG	10.097	83624	200	7.984230769	39.92115385
329	PTE	25778	GCG	11.309	21514	200	2.137307297	10.68653649
330	PTE	25778	CG	18.085	4497	200	0.318196721	1.590983607
331	F3GTE	26119	EGC	7.503	14343	50	4.286792453	85.73584906
332	F3GTE	26119	Caffeine	8.768	91452	50	3.827004219	76.54008439
333	F3GTE	26119	EC	9.888	7337	50	1.550566893	31.01133787
334	F3GTE	26119	EGCG	10.388	129481	50	12.39355769	247.8711538
335	F3GTE	26119	ECG	17.569	28562	50	2.1509375	43.01875
336	F3GTE	26145	Gallic acid	3.578	2025	100	0.122619048	1.226190476
337	F3GTE	26145	EGC	7.425	27965	100	8.570440252	85.70440252
338	F3GTE	26145	Caffeine	8.662	183948	100	7.72978903	77.2978903
339	F3GTE	26145	EC	9.765	14577	100	3.192290249	31.92290249
340	F3GTE	26145		10.254	261325	100	NA	NA
341	F3GTE	26145	EGCG	10.254	261325	100	25.07086538	250.7086538
342	F3GTE	26171	Gallic acid	3.567	3730	200	0.257936508	1.28968254
343	F3GTE	26171	EGC	7.41	55518	200	17.23490566	86.1745283
344	F3GTE	26171	Caffeine	8.644	364407	200	15.34409283	76.72046414
345	F3GTE	26171	EC	9.741	29884	200	6.663265306	33.31632653
346	F3GTE	26171	EGCG	10.224	517785	200	49.73048077	248.6524038
347	F3GTE	26171		11.479	1708	200	NA	NA
348	F3GTE	26171		16.886	7537	200	NA	NA
349	F3GTE	26171	ECG	17.402	115999	200	8.981953125	44.90976563
350	F4GTE	26197	Gallic acid	3.573	1196	50	0.056825397	1.136507937
351	F4GTE	26197	EGCG	10.226	3480	50	0.278076923	5.561538462
352	F4GTE	26197	ECG	17.395	36776	50	2.79265625	55.853125
353	F4GTE	26223	Gallic acid	3.562	2545	100	0.163888889	1.638888889
354	F4GTE	26223	EGCG	10.202	6859	100	0.602980769	6.029807692
355	F4GTE	26223	ECG	17.359	73837	100	5.688046875	56.88046875
356	F4GTE	26249	Gallic acid	3.548	4806	200	0.343333333	1.716666667
357	F4GTE	26249	Caffeine	8.613	1189	200	0.018438819	0.092194093
358	F4GTE	26249	EGCG	10.166	13604	200	1.251538462	6.257692308
359	F4GTE	26249	ECG	17.257	149864	200	11.62765625	58.13828125
360	F3CoG	26275	Gallic acid	3.555	5248	50	0.378412698	7.568253968
361	F3CoG	26275	Caffeine	8.6	103316	50	4.327594937	86.55189873
362	F3CoG	26275	EGCG	10.143	2493	50	0.183173077	3.663461538
363	F3CoG	26275	TF1	31.953	1567	50	0.043217391	0.864347826
364	F3CoG	26275	TF2a	35.177	2491	50	0.244205496	4.884109916
365	F3CoG	26275	TF3	37.672	2798	50	0.160246914	3.204938272
366	F3CoG	26301	Gallic acid	3.539	10633	100	0.805793651	8.057936508
367	F3CoG	26301	Caffeine	8.591	204592	100	8.600843882	86.00843882
368	F3CoG	26301	EGCG	10.129	4261	100	0.353173077	3.531730769
369	F3CoG	26301	TF1	31.973	3168	100	0.182434783	1.824347826
370	F3CoG	26301	TF2b	37.118	2863	100	0.031496599	0.314965986
371	F3CoG	26301	TF3	37.692	5363	100	0.318580247	3.185802469
372	F3CoG	26327	Gallic acid	3.544	21704	200	1.684444444	8.422222222
373	F3CoG	26327	Caffeine	8.597	425647	200	17.92805907	89.64029536
374	F3CoG	26327	EGCG	10.144	16182	200	1.499423077	7.497115385
375	F3CoG	26327	TF1	32.01	6705	200	0.49	2.45
376	F3CoG	26327	TF2a	35.263	10538	200	1.205615293	6.028076464
377	F3CoG	26327	TF2b	37.17	6168	200	0.256326531	1.281632653
378	F3CoG	26327	TF3	37.743	10665	200	0.645864198	3.229320988
379	F4CoG	26353	TF1	31.997	11851	50	0.937478261	18.74956522
380	F4CoG	26353	TF2a	35.236	18431	50	2.148626045	42.97252091
381	F4CoG	26353	TF2b	37.146	9730	50	0.498639456	9.972789116
382	F4CoG	26353	TF3	37.719	16401	50	0.999938272	19.99876543
383	F4CoG	26379	Gallic acid	3.545	1722	100	0.098571429	0.985714286
384	F4CoG	26379	Caffeine	8.602	1498	100	0.031476793	0.314767932
385	F4CoG	26379	TF1	31.981	23872	100	1.982782609	19.82782609
386	F4CoG	26379	TF2a	35.216	36915	100	4.356989247	43.56989247
387	F4CoG	26379	TF2b	37.13	19241	100	1.145646259	11.45646259
388	F4CoG	26379	TF3	37.702	33044	100	2.027283951	20.27283951
389	F4CoG	26405	Gallic acid	3.543	3393	200	0.231190476	1.155952381
390	F4CoG	26405	Caffeine	8.602	1135	200	0.016160338	0.080801688
391	F4CoG	26405	TF1	31.991	47462	200	4.034086957	20.17043478
392	F4CoG	26405	TF2a	35.233	73004	200	8.66869773	43.34348865
393	F4CoG	26405	TF2b	37.146	38035	200	2.42414966	12.1207483
394	F4CoG	26405	TF3	37.719	65552	200	4.033950617	20.16975309
395	F3GTE	26431	Gallic acid	3.544	1094	50	0.048730159	0.974603175
396	F3GTE	26431	EGC	7.38	13851	50	4.132075472	82.64150943
397	F3GTE	26431	Caffeine	8.596	92171	50	3.857341772	77.14683544
398	F3GTE	26431	EC	9.662	7584	50	1.606575964	32.13151927
399	F3GTE	26431	EGCG	10.14	131134	50	12.5525	251.05
400	F3GTE	26431	ECG	17.216	29068	50	2.19046875	43.809375
401	F3GTE	26457	Gallic acid	3.543	1996	100	0.12031746	1.203174603
402	F3GTE	26457	EGC	7.368	28627	100	8.778616352	87.78616352
403	F3GTE	26457	Caffeine	8.586	188437	100	7.919198312	79.19198312
404	F3GTE	26457	EC	9.651	15131	100	3.317913832	33.17913832
405	F3GTE	26457		10.128	267409	100	NA	NA
406	F3GTE	26457	EGCG	10.128	267409	100	25.65586538	256.5586538
407	F3GTE	26457	ECG	17.197	60107	100	4.615390625	46.15390625
408	F3GTE	26483	Gallic acid	3.544	3938	200	0.274444444	1.372222222
409	F3GTE	26483	EGC	7.374	56179	200	17.4427673	87.21383648
410	F3GTE	26483	Caffeine	8.585	371983	200	15.66375527	78.31877637
411	F3GTE	26483	EC	9.649	29918	200	6.670975057	33.35487528
412	F3GTE	26483	EGCG	10.124	521946	200	50.13057692	250.6528846
413	F3GTE	26483	GCG	11.342	1373	200	0.067317575	0.336587873
414	F3GTE	26483	ECG	17.207	117236	200	9.07859375	45.39296875
415	F4GTE	26509	Gallic acid	3.54	1269	50	0.062619048	1.252380952
416	F4GTE	26509	EGCG	10.146	3461	50	0.27625	5.525
417	F4GTE	26509	ECG	17.215	37221	50	2.827421875	56.5484375
418	F4GTE	26535	Gallic acid	3.541	2372	100	0.15015873	1.501587302
419	F4GTE	26535	EGCG	10.139	7238	100	0.639423077	6.394230769
420	F4GTE	26535	ECG	17.218	75525	100	5.819921875	58.19921875
421	F4GTE	26561	Gallic acid	3.547	4819	200	0.344365079	1.721825397
422	F4GTE	26561	Caffeine	8.61	1274	200	0.022025316	0.110126582
423	F4GTE	26561	EGCG	10.158	13613	200	1.252403846	6.262019231
424	F4GTE	26561	ECG	17.235	151152	200	11.72828125	58.64140625
425	F4GTE	26561	CG	18.14	1341	200	0.059508197	0.297540984
426	F3CoG	26587	Gallic acid	3.54	5279	50	0.380873016	7.617460317
427	F3CoG	26587	Caffeine	8.607	101521	50	4.25185654	85.0371308
428	F3CoG	26587	EGCG	10.156	2711	50	0.204134615	4.082692308
429	F3CoG	26587	TF2a	35.277	2717	50	0.271206691	5.424133811
430	F3CoG	26587	TF3	37.766	2893	50	0.166111111	3.322222222
431	F3CoG	26613	Gallic acid	3.544	10636	100	0.806031746	8.06031746
432	F3CoG	26613	Caffeine	8.6	210381	100	8.845105485	88.45105485
433	F3CoG	26613		9.02	2359	100	NA	NA
434	F3CoG	26613	EGCG	10.147	8138	100	0.725961538	7.259615385
435	F3CoG	26613	TF1	32.019	3286	100	0.192695652	1.926956522
436	F3CoG	26613	TF2a	35.275	5382	100	0.589605735	5.896057348
437	F3CoG	26613	TF2b	37.188	2805	100	0.02755102	0.275510204
438	F3CoG	26613	TF3	37.757	5319	100	0.315864198	3.158641975
439	F3CoG	26639	Gallic acid	3.552	21946	200	1.703650794	8.518253968
440	F3CoG	26639	Caffeine	8.611	431277	200	18.16561181	90.82805907
441	F3CoG	26639		9.048	5009	200	NA	NA
442	F3CoG	26639	EGCG	10.166	11848	200	1.082692308	5.413461538
443	F3CoG	26639	TF1	32.041	6819	200	0.499913043	2.499565217
444	F3CoG	26639	TF2a	35.288	10612	200	1.214456392	6.072281959
445	F3CoG	26639	TF2b	37.193	5906	200	0.238503401	1.192517007
446	F3CoG	26639	TF3	37.764	10868	200	0.658395062	3.291975309
447	F4CoG	26665	Gallic acid	3.548	1167	50	0.05452381	1.09047619
448	F4CoG	26665	Caffeine	8.614	1115	50	0.015316456	0.306329114
449	F4CoG	26665	TF1	32.05	11719	50	0.926	18.52
450	F4CoG	26665	TF2a	35.307	18399	50	2.144802867	42.89605735
451	F4CoG	26665	TF2b	37.214	9479	50	0.481564626	9.631292517
452	F4CoG	26691	Gallic acid	3.544	1739	100	0.099920635	0.999206349
453	F4CoG	26691	Caffeine	8.61	1515	100	0.032194093	0.321940928
454	F4CoG	26691	TF1	32.056	23518	100	1.952	19.52
455	F4CoG	26691	TF2a	35.316	37035	100	4.371326165	43.71326165
456	F4CoG	26691	TF2b	37.222	19203	100	1.143061224	11.43061224
457	F4CoG	26691	TF3	37.795	33271	100	2.041296296	20.41296296
458	F4CoG	26717	Gallic acid	3.555	3397	200	0.231507937	1.157539683
459	F4CoG	26717	Caffeine	8.619	1049	200	0.012531646	0.062658228
460	F4CoG	26717	TF1	32.063	48412	200	4.116695652	20.58347826
461	F4CoG	26717	TF2a	35.318	73414	200	8.717682198	43.58841099
462	F4CoG	26717		37.225	38544	200	NA	NA
463	F4CoG	26717	TF3	37.798	67509	200	4.154753086	20.77376543
464	F3BTE	26787	Gallic acid	3.715	7114	50	0.526507937	10.53015873
465	F3BTE	26787	Caffeine	8.821	95045	50	3.978607595	79.5721519
466	F3BTE	26787	EGCG	10.487	1991	50	0.134903846	2.698076923
467	F3BTE	26812	Gallic acid	3.592	7326	50	0.543333333	10.86666667
468	F3BTE	26812	Caffeine	8.717	92073	50	3.853206751	77.06413502
469	F3BTE	26812	EGCG	10.338	2025	50	0.138173077	2.763461538
470	F3BTE	26812	TF2a	35.734	3374	50	0.349701314	6.994026284
471	F3BTE	26812	TF2b	37.585	1779	50	-0.042244898	-0.844897959
472	F3BTE	26837	Gallic acid	3.586	7228	50	0.535555556	10.71111111
473	F3BTE	26837	Caffeine	8.714	93833	50	3.927468354	78.54936709
474	F3BTE	26837	EGCG	10.335	1998	50	0.135576923	2.711538462
475	F3BTE	26837	TF2a	35.82	3371	50	0.349342891	6.986857826
476	F3BTE	26837	TF3	38.227	4722	50	0.279012346	5.580246914
477	F3BTE	26863	Gallic acid	3.592	14985	100	1.151190476	11.51190476
478	F3BTE	26863	Caffeine	8.71	192170	100	8.076708861	80.76708861
479	F3BTE	26863	TF1	32.454	2726	100	0.144	1.44
480	F3BTE	26863	TF2a	35.784	6895	100	0.77037037	7.703703704
481	F3BTE	26863	TF2b	37.648	2990	100	0.040136054	0.401360544
482	F3BTE	26863	TF3	38.21	9582	100	0.579012346	5.790123457
483	F3BTE	26888	Gallic acid	3.584	15029	100	1.15468254	11.5468254
484	F3BTE	26888	Caffeine	8.716	191430	100	8.045485232	80.45485232
485	F3BTE	26888	TF1	32.44	2744	100	0.145565217	1.455652174
486	F3BTE	26888	TF2a	35.765	6895	100	0.77037037	7.703703704
487	F3BTE	26888	TF3	38.209	9669	100	0.584382716	5.84382716
488	F3BTE	26913	Gallic acid	3.578	14756	100	1.133015873	11.33015873
489	F3BTE	26913	Caffeine	8.707	190062	100	7.987763713	79.87763713
490	F3BTE	26913	TF1	32.416	2783	100	0.148956522	1.489565217
491	F3BTE	26913	TF2a	35.738	6772	100	0.75567503	7.556750299
492	F3BTE	26913	TF2b	37.614	3226	100	0.056190476	0.561904762
493	F3BTE	26913	TF3	38.184	9733	100	0.588333333	5.883333333
494	F3BTE	26939	Gallic acid	3.584	30304	200	2.366984127	11.83492063
495	F3BTE	26939	Caffeine	8.713	383652	200	16.15611814	80.78059072
496	F3BTE	26939	TF1	32.409	5880	200	0.41826087	2.091304348
497	F3BTE	26939	TF2a	35.726	14048	200	1.624970131	8.124850657
498	F3BTE	26939	TF2b	37.596	6202	200	0.258639456	1.293197279
499	F3BTE	26939	TF3	38.168	19444	200	1.187777778	5.938888889
500	F3BTE	26964	Gallic acid	3.577	30005	200	2.343253968	11.71626984
501	F3BTE	26964	Caffeine	8.71	387482	200	16.31772152	81.58860759
502	F3BTE	26964	TF1	32.365	5369	200	0.373826087	1.869130435
503	F3BTE	26964		32.365	5369	200	NA	NA
504	F3BTE	26964	TF2a	35.684	13845	200	1.600716846	8.003584229
505	F3BTE	26964	TF2b	37.57	6071	200	0.249727891	1.248639456
506	F3BTE	26964	TF3	38.146	19302	200	1.179012346	5.895061728
507	F3BTE	26989	Gallic acid	3.576	30297	200	2.366428571	11.83214286
508	F3BTE	26989	Caffeine	8.702	391764	200	16.49839662	82.49198312
509	F3BTE	26989	EC	9.809	3716	200	0.729478458	3.64739229
510	F3BTE	26989	TF1	32.386	5991	200	0.427913043	2.139565217
511	F3BTE	26989	TF2a	35.714	14045	200	1.624611708	8.123058542
512	F3BTE	26989	TF2b	37.589	6174	200	0.256734694	1.283673469
513	F3BTE	26989	TF3	38.16	19680	200	1.202345679	6.011728395
514	F4BTE	27015	Caffeine	8.701	3253	50	0.105527426	2.110548523
515	F4BTE	27015	TF1	32.353	1900	50	0.072173913	1.443478261
516	F4BTE	27015	TF2a	35.674	5072	50	0.552568698	11.05137395
517	F4BTE	27015	TF2b	37.557	2510	50	0.007482993	0.149659864
518	F4BTE	27015	TF3	38.129	7397	50	0.444135802	8.882716049
519	F4BTE	27040	Caffeine	8.692	3123	50	0.100042194	2.000843882
520	F4BTE	27040	TF1	32.325	2014	50	0.082086957	1.64173913
521	F4BTE	27040	TF2b	37.524	2625	50	0.015306122	0.306122449
522	F4BTE	27040	TF3	38.102	7449	50	0.447345679	8.94691358
523	F4BTE	27065	Caffeine	8.699	3134	50	0.100506329	2.010126582
524	F4BTE	27065	TF1	32.431	1840	50	0.066956522	1.339130435
525	F4BTE	27065	TF2a	35.748	5484	50	0.601792115	12.03584229
526	F4BTE	27091	Caffeine	8.708	6484	100	0.24185654	2.418565401
527	F4BTE	27091	TF1	32.45	3892	100	0.245391304	2.453913043
528	F4BTE	27091	TF2a	35.752	11236	100	1.289008363	12.89008363
529	F4BTE	27091	TF2b	37.601	5315	100	0.19829932	1.982993197
530	F4BTE	27091	TF3	38.162	15624	100	0.951975309	9.519753086
531	F4BTE	27116	Caffeine	8.681	6408	100	0.238649789	2.38649789
532	F4BTE	27116	TF1	32.389	4394	100	0.289043478	2.890434783
533	F4BTE	27116	TF2b	37.551	5286	100	0.196326531	1.963265306
534	F4BTE	27116	TF3	38.112	15654	100	0.95382716	9.538271605
535	F4BTE	27141	Caffeine	8.702	6390	100	0.237890295	2.378902954
536	F4BTE	27141	TF1	32.41	4659	100	0.312086957	3.120869565
537	F4BTE	27141	TF2a	35.707	11320	100	1.299044205	12.99044205
538	F4BTE	27141	TF2b	37.568	5159	100	0.187687075	1.876870748
539	F4BTE	27141	TF3	38.128	15470	100	0.942469136	9.424691358
540	F4BTE	27167	Gallic acid	3.586	1331	200	0.067539683	0.337698413
541	F4BTE	27167	Caffeine	8.693	12650	200	0.502025316	2.510126582
542	F4BTE	27167	TF1	32.343	8031	200	0.605304348	3.026521739
543	F4BTE	27167		32.343	8031	200	NA	NA
544	F4BTE	27167	TF2b	37.498	11001	200	0.585102041	2.925510204
545	F4BTE	27167	TF3	38.06	31792	200	1.95	9.75
546	F4BTE	27192	Gallic acid	3.579	1347	200	0.068809524	0.344047619
547	F4BTE	27192	Caffeine	8.681	12734	200	0.50556962	2.527848101
548	F4BTE	27192	TF1	32.336	8239	200	0.623391304	3.116956522
549	F4BTE	27192	TF2a	35.62	23141	200	2.71135006	13.5567503
550	F4BTE	27192	TF2b	37.495	10713	200	0.565510204	2.82755102
551	F4BTE	27192	TF3	38.058	31761	200	1.94808642	9.740432099
552	F4BTE	27217	Gallic acid	3.58	1437	200	0.075952381	0.379761905
553	F4BTE	27217	Caffeine	8.689	12621	200	0.500801688	2.504008439
554	F4BTE	27217	TF1	32.347	8494	200	0.645565217	3.227826087
555	F4BTE	27217	TF2a	35.636	22852	200	2.676821983	13.38410992
556	F4BTE	27217	TF2b	37.511	10880	200	0.576870748	2.884353741
557	F4BTE	27217	TF3	38.072	31788	200	1.949753086	9.748765432
558	F3MTE	27243	Gallic acid	3.583	14607	50	1.121190476	22.42380952
559	F3MTE	27243	GC	5.65	1731	50	0.9	18
560	F3MTE	27243	EGC	7.456	3536	50	0.88836478	17.7672956
561	F3MTE	27243	C	8.146	3632	50	0.504974271	10.09948542
562	F3MTE	27243	Caffeine	8.697	122974	50	5.157046414	103.1409283
563	F3MTE	27243	EC	9.809	2260	50	0.399319728	7.986394558
564	F3MTE	27243	EGCG	10.302	35462	50	3.353269231	67.06538462
565	F3MTE	27243	GCG	11.564	28317	50	2.836485098	56.72970195
566	F3MTE	27243	CG	18.34	3635	50	0.247540984	4.950819672
567	F3MTE	27268	Gallic acid	3.579	14559	50	1.117380952	22.34761905
568	F3MTE	27268	EGC	7.446	4551	50	1.20754717	24.1509434
569	F3MTE	27268	C	8.131	3579	50	0.495883362	9.917667238
570	F3MTE	27268	Caffeine	8.686	122652	50	5.143459916	102.8691983
571	F3MTE	27268	EC	9.795	2203	50	0.386394558	7.727891156
572	F3MTE	27268	EGCG	10.287	35424	50	3.349615385	66.99230769
573	F3MTE	27268	GCG	11.549	27370	50	2.739157246	54.78314491
574	F3MTE	27268	CG	18.333	3766	50	0.258278689	5.16557377
575	F3MTE	27293	Gallic acid	3.569	14584	50	1.119365079	22.38730159
576	F3MTE	27293	GC	5.624	1806	50	0.941436464	18.82872928
577	F3MTE	27293	EGC	7.44	3279	50	0.80754717	16.1509434
578	F3MTE	27293	C	8.122	3619	50	0.502744425	10.05488851
579	F3MTE	27293	Caffeine	8.673	122573	50	5.140126582	102.8025316
580	F3MTE	27293	EC	9.777	2528	50	0.460090703	9.201814059
581	F3MTE	27293	EGCG	10.27	35590	50	3.365576923	67.31153846
582	F3MTE	27293	GCG	11.526	27347	50	2.736793422	54.73586845
583	F3MTE	27293	CG	18.307	3605	50	0.245081967	4.901639344
584	F3MTE	27319	Gallic acid	3.584	29219	100	2.280873016	22.80873016
585	F3MTE	27319	GC	5.64	3547	100	1.903314917	19.03314917
586	F3MTE	27319	EGC	7.438	6452	100	1.805345912	18.05345912
587	F3MTE	27319	C	8.124	8853	100	1.40051458	14.0051458
588	F3MTE	27319	Caffeine	8.674	246956	100	10.38835443	103.8835443
589	F3MTE	27319	EC	9.781	4610	100	0.932199546	9.321995465
590	F3MTE	27319	EGCG	10.273	71223	100	6.791826923	67.91826923
591	F3MTE	27319	GCG	11.529	55523	100	5.632579651	56.32579651
592	F3MTE	27319	CG	18.309	7944	100	0.600737705	6.007377049
593	F3MTE	27344	Gallic acid	3.571	29288	100	2.286349206	22.86349206
594	F3MTE	27344	GC	5.618	3530	100	1.893922652	18.93922652
595	F3MTE	27344	EGC	7.44	6671	100	1.874213836	18.74213836
596	F3MTE	27344	C	8.124	10038	100	1.603773585	16.03773585
597	F3MTE	27344	Caffeine	8.671	248173	100	10.43970464	104.3970464
598	F3MTE	27344	EC	9.767	5833	100	1.20952381	12.0952381
599	F3MTE	27344	EGCG	10.253	73092	100	6.971538462	69.71538462
600	F3MTE	27344	GCG	11.501	57503	100	5.836073998	58.36073998
601	F3MTE	27344	CG	18.283	8179	100	0.62	6.2
602	F3MTE	27369	Gallic acid	3.572	29274	100	2.285238095	22.85238095
603	F3MTE	27369	GC	5.622	3543	100	1.901104972	19.01104972
604	F3MTE	27369	EGC	7.45	6359	100	1.776100629	17.76100629
605	F3MTE	27369	C	8.138	7479	100	1.16483705	11.6483705
606	F3MTE	27369	Caffeine	8.689	247358	100	10.40531646	104.0531646
607	F3MTE	27369	EC	9.795	4853	100	0.987301587	9.873015873
608	F3MTE	27369	EGCG	10.286	71684	100	6.836153846	68.36153846
609	F3MTE	27369	GCG	11.542	55673	100	5.647995889	56.47995889
610	F3MTE	27369	CG	18.316	8117	100	0.614918033	6.149180328
611	F3MTE	27395	Gallic acid	3.567	58536	200	4.607619048	23.03809524
612	F3MTE	27395	GC	5.61	7259	200	3.954143646	19.77071823
613	F3MTE	27395	EGC	7.438	13243	200	3.940880503	19.70440252
614	F3MTE	27395	C	8.124	19628	200	3.248713551	16.24356775
615	F3MTE	27395	Caffeine	8.682	491898	200	20.72345992	103.6172996
616	F3MTE	27395	EC	9.78	9687	200	2.083446712	10.41723356
617	F3MTE	27395	EGCG	10.273	142759	200	13.67028846	68.35144231
618	F3MTE	27395	GCG	11.534	111580	200	11.3938335	56.96916752
619	F3MTE	27395	CG	18.287	16387	200	1.292786885	6.463934426
620	F3MTE	27420	Gallic acid	3.561	58644	200	4.616190476	23.08095238
621	F3MTE	27420	GC	5.585	7439	200	4.05359116	20.2679558
622	F3MTE	27420	EGC	7.42	13253	200	3.944025157	19.72012579
623	F3MTE	27420	C	8.107	19640	200	3.25077187	16.25385935
624	F3MTE	27420	Caffeine	8.67	491653	200	20.71312236	103.5656118
625	F3MTE	27420	EC	9.757	9771	200	2.102494331	10.51247166
626	F3MTE	27420	EGCG	10.248	143018	200	13.69519231	68.47596154
627	F3MTE	27420	GCG	11.512	111837	200	11.42024666	57.1012333
628	F3MTE	27420	CG	18.279	16428	200	1.296147541	6.480737705
629	F3MTE	27445	Gallic acid	3.561	58521	200	4.606428571	23.03214286
630	F3MTE	27445	GC	5.595	7331	200	3.993922652	19.96961326
631	F3MTE	27445	EGC	7.434	13232	200	3.937421384	19.68710692
632	F3MTE	27445	C	8.122	19404	200	3.210291595	16.05145798
633	F3MTE	27445	Caffeine	8.682	489921	200	20.64004219	103.200211
634	F3MTE	27445	EC	9.775	9459	200	2.031746032	10.15873016
635	F3MTE	27445	EGCG	10.269	142042	200	13.60134615	68.00673077
636	F3MTE	27445	GCG	11.531	111190	200	11.35375128	56.76875642
637	F3MTE	27445	CG	18.293	16377	200	1.291967213	6.459836066
638	F4MTE	27471	GCG	11.582	5576	50	0.499280576	9.985611511
639	F4MTE	27471	CG	18.368	3044	50	0.199098361	3.981967213
640	F4MTE	27496	GCG	11.569	5521	50	0.493627955	9.872559096
641	F4MTE	27496	CG	18.358	3035	50	0.198360656	3.967213115
642	F4MTE	27521	GCG	11.561	5596	50	0.501336074	10.02672148
643	F4MTE	27521	CG	18.355	2852	50	0.183360656	3.667213115
644	F4MTE	27547	Gallic acid	3.572	1575	100	0.086904762	0.869047619
645	F4MTE	27547	Caffeine	8.678	1713	100	0.040548523	0.405485232
646	F4MTE	27547	EGCG	10.272	1158	100	0.054807692	0.548076923
647	F4MTE	27547	GCG	11.532	11309	100	1.088489209	10.88489209
648	F4MTE	27547	CG	18.323	5816	100	0.426311475	4.263114754
649	F4MTE	27572	Gallic acid	3.571	1657	100	0.093412698	0.934126984
650	F4MTE	27572	Caffeine	8.671	1688	100	0.039493671	0.394936709
651	F4MTE	27572	GCG	11.507	11172	100	1.074409044	10.74409044
652	F4MTE	27572	CG	18.286	5709	100	0.417540984	4.175409836
653	F4MTE	27597	Gallic acid	3.562	1560	100	0.085714286	0.857142857
654	F4MTE	27597	Caffeine	8.667	1698	100	0.039915612	0.399156118
655	F4MTE	27597	EGCG	10.243	1166	100	0.055576923	0.555769231
656	F4MTE	27597	GCG	11.501	11219	100	1.079239466	10.79239466
657	F4MTE	27597	CG	18.289	5607	100	0.409180328	4.091803279
658	F4MTE	27623	Gallic acid	3.564	3213	200	0.216904762	1.08452381
659	F4MTE	27623	Caffeine	8.658	3248	200	0.105316456	0.526582278
660	F4MTE	27623	EGCG	10.242	2440	200	0.178076923	0.890384615
661	F4MTE	27623	GCG	11.485	25256	200	2.521891059	12.60945529
662	F4MTE	27623	CG	18.254	12445	200	0.969672131	4.848360656
663	F4MTE	27648	Gallic acid	3.557	3336	200	0.226666667	1.133333333
664	F4MTE	27648	Caffeine	8.658	3040	200	0.096540084	0.482700422
665	F4MTE	27648	EGCG	10.241	2339	200	0.168365385	0.841826923
666	F4MTE	27648	GCG	11.481	25340	200	2.530524152	12.65262076
667	F4MTE	27648	CG	18.247	12627	200	0.984590164	4.92295082
668	F4MTE	27673	Gallic acid	3.56	3393	200	0.231190476	1.155952381
669	F4MTE	27673	Caffeine	8.668	3167	200	0.101898734	0.509493671
670	F4MTE	27673	EGCG	10.255	2432	200	0.177307692	0.886538462
671	F4MTE	27673	GCG	11.496	25281	200	2.524460432	12.62230216
672	F4MTE	27673	CG	18.264	12694	200	0.990081967	4.950409836
673	F3PTE	27699	Gallic acid	3.577	71080	50	5.603174603	112.0634921
674	F3PTE	27699	GC	5.629	3148	50	1.682872928	33.65745856
675	F3PTE	27699	EGC	7.418	9530	50	2.77327044	55.46540881
676	F3PTE	27699	C	8.102	1840	50	0.197598628	3.951972556
677	F3PTE	27699	Caffeine	8.648	104480	50	4.376708861	87.53417722
678	F3PTE	27699	EC	9.744	4652	50	0.941723356	18.83446712
679	F3PTE	27699	EGCG	10.232	22745	50	2.130480769	42.60961538
680	F3PTE	27699	GCG	11.469	5663	50	0.508221994	10.16443988
681	F3PTE	27724	Gallic acid	3.562	71396	50	5.628253968	112.5650794
682	F3PTE	27724	GC	5.604	3051	50	1.629281768	32.58563536
683	F3PTE	27724	EGC	7.421	9973	50	2.912578616	58.25157233
684	F3PTE	27724	C	8.109	2312	50	0.278559177	5.571183533
685	F3PTE	27724	Caffeine	8.655	106158	50	4.447510549	88.95021097
686	F3PTE	27724	EC	9.752	5067	50	1.035827664	20.71655329
687	F3PTE	27724	EGCG	10.239	23169	50	2.17125	43.425
688	F3PTE	27724	GCG	11.483	5751	50	0.517266187	10.34532374
689	F3PTE	27749	Gallic acid	3.556	71180	50	5.611111111	112.2222222
690	F3PTE	27749	GC	5.599	3037	50	1.621546961	32.43093923
691	F3PTE	27749	EGC	7.419	9141	50	2.650943396	53.01886792
692	F3PTE	27749	C	8.104	1882	50	0.204802744	4.096054889
693	F3PTE	27749	Caffeine	8.65	105317	50	4.412025316	88.24050633
694	F3PTE	27749	EC	9.744	4768	50	0.968027211	19.36054422
695	F3PTE	27749	EGCG	10.234	22775	50	2.133365385	42.66730769
696	F3PTE	27749	GCG	11.477	5625	50	0.504316547	10.08633094
697	F3PTE	27775	Gallic acid	3.554	154381	100	12.21436508	122.1436508
698	F3PTE	27775	GC	5.593	7400	100	4.032044199	40.32044199
699	F3PTE	27775	EGC	7.413	22577	100	6.876100629	68.76100629
700	F3PTE	27775	C	8.1	5958	100	0.903945111	9.039451115
701	F3PTE	27775	Caffeine	8.641	231669	100	9.743333333	97.43333333
702	F3PTE	27775	EC	9.737	11894	100	2.583900227	25.83900227
703	F3PTE	27775	EGCG	10.224	51853	100	4.929326923	49.29326923
704	F3PTE	27775	GCG	11.465	12772	100	1.238848921	12.38848921
705	F3PTE	27775	CG	18.243	1539	100	0.075737705	0.757377049
706	F3PTE	27800	Gallic acid	3.546	154956	100	12.26	122.6
707	F3PTE	27800	GC	5.578	6541	100	3.557458564	35.57458564
708	F3PTE	27800	EGC	7.41	21707	100	6.602515723	66.02515723
709	F3PTE	27800	C	8.096	5177	100	0.769982847	7.699828473
710	F3PTE	27800	Caffeine	8.636	229802	100	9.664556962	96.64556962
711	F3PTE	27800	EC	9.73	11303	100	2.449886621	24.49886621
712	F3PTE	27800	EGCG	10.216	50540	100	4.803076923	48.03076923
713	F3PTE	27800	GCG	11.456	12452	100	1.205960946	12.05960946
714	F3PTE	27800	ECG	17.367	19069	100	1.409296875	14.09296875
715	F3PTE	27800	CG	18.228	1439	100	0.067540984	0.675409836
716	F3PTE	27825	Gallic acid	3.55	155174	100	12.27730159	122.7730159
717	F3PTE	27825	GC	5.586	6455	100	3.509944751	35.09944751
718	F3PTE	27825	EGC	7.413	21753	100	6.616981132	66.16981132
719	F3PTE	27825	C	8.097	5089	100	0.754888508	7.548885077
720	F3PTE	27825	Caffeine	8.638	229829	100	9.665696203	96.65696203
721	F3PTE	27825	EC	9.732	11766	100	2.554875283	25.54875283
722	F3PTE	27825	EGCG	10.217	50162	100	4.766730769	47.66730769
723	F3PTE	27825	GCG	11.452	12513	100	1.212230216	12.12230216
724	F3PTE	27825	CG	18.221	1486	100	0.071393443	0.713934426
725	F3PTE	27851	Gallic acid	3.549	304228	200	24.10698413	120.5349206
726	F3PTE	27851	GC	5.578	13734	200	7.531491713	37.65745856
727	F3PTE	27851	EGC	7.403	43798	200	13.54937107	67.74685535
728	F3PTE	27851	C	8.086	11292	200	1.818867925	9.094339623
729	F3PTE	27851	Caffeine	8.621	452892	200	19.07763713	95.38818565
730	F3PTE	27851	EC	9.711	24012	200	5.331746032	26.65873016
731	F3PTE	27851	EGCG	10.195	99295	200	9.491057692	47.45528846
732	F3PTE	27851	GCG	11.427	24547	200	2.449023638	12.24511819
733	F3PTE	27851	CG	18.204	2992	200	0.194836066	0.974180328
734	F3PTE	27876	Gallic acid	3.545	303878	200	24.07920635	120.3960317
735	F3PTE	27876	GC	5.575	13988	200	7.671823204	38.35911602
736	F3PTE	27876	EGC	7.407	44081	200	13.63836478	68.1918239
737	F3PTE	27876	C	8.09	11305	200	1.82109777	9.105488851
738	F3PTE	27876	Caffeine	8.628	453592	200	19.107173	95.53586498
739	F3PTE	27876	EC	9.722	24905	200	5.534240363	27.67120181
740	F3PTE	27876	EGCG	10.208	100214	200	9.579423077	47.89711538
741	F3PTE	27876	GCG	11.445	25220	200	2.518191161	12.59095581
742	F3PTE	27901	Gallic acid	3.555	304178	200	24.10301587	120.5150794
743	F3PTE	27901	GC	5.591	13560	200	7.435359116	37.17679558
744	F3PTE	27901	EGC	7.409	43360	200	13.41163522	67.0581761
745	F3PTE	27901	C	8.094	11009	200	1.770325901	8.851629503
746	F3PTE	27901	Caffeine	8.633	451920	200	19.03662447	95.18312236
747	F3PTE	27901	EC	9.728	21940	200	4.861904762	24.30952381
748	F3PTE	27901	EGCG	10.215	98819	200	9.445288462	47.22644231
749	F3PTE	27901	GCG	11.448	23652	200	2.357040082	11.78520041
750	F3PTE	27901	CG	18.217	2985	200	0.194262295	0.971311475
751	F4PTE	27952	GCG	11.488	1165	50	0.045940391	0.918807811
752	F4PTE	28003	Gallic acid	3.565	1031	100	0.043730159	0.437301587
753	F4PTE	28003	GCG	11.529	2179	100	0.150154162	1.501541624
754	F4PTE	28028	GCG	11.537	2378	100	0.170606372	1.70606372
755	F4PTE	28053	Gallic acid	3.577	1007	100	0.041825397	0.418253968
756	F4PTE	28053	GCG	11.562	2343	100	0.16700925	1.670092497
757	F4PTE	28079	Gallic acid	3.563	2307	200	0.145	0.725
758	F4PTE	28079	EGCG	10.287	1012	200	0.040769231	0.203846154
759	F4PTE	28079	GCG	11.572	4832	200	0.422816033	2.114080164
760	F4PTE	28079	CG	18.348	2016	200	0.114836066	0.574180328
761	F4PTE	28104	Gallic acid	3.551	2153	200	0.132777778	0.663888889
762	F4PTE	28104	EGCG	10.264	1002	200	0.039807692	0.199038462
763	F4PTE	28104	GCG	11.543	4869	200	0.426618705	2.133093525
764	F4PTE	28129	Gallic acid	3.542	2288	200	0.143492063	0.717460317
765	F4PTE	28129	EGCG	10.225	1006	200	0.040192308	0.200961538
766	F4PTE	28129	GCG	11.469	4846	200	0.424254882	2.121274409
767	F4PTE	28129	CG	18.283	1944	200	0.108934426	0.544672131
768	BTE	25206	Isoquercitrin	18.26	1103	100	0.035833333	0.358333333
769	BTE	25206		17.754	1258	100	NA	NA
770	BTE	24839	Isoquercitrin	18.149	2567	200	0.146742424	0.733712121
771	BTE	25232	Isoquercitrin	17.762	2207	200	0.119469697	0.597348485
772	BTE	25622	Isoquercitrin	17.796	3245	200	0.198106061	0.990530303
773	BTE	24839		17.616	2557	200	NA	NA
774	BTE	25232		18.289	1392	200	NA	NA
775	BTE	25622		18.313	1919	200	NA	NA
776	BTE	24839	Kaempferol	42.731	1493	200	0.033577586	0.167887931
777	BTE	25232	Kaempferol	42.922	1237	200	0.022543103	0.112715517
778	CoG	24735	Isoquercitrin	17.507	1676	100	0.079242424	0.792424242
779	CoG	25518	Isoquercitrin	17.779	1207	100	0.043712121	0.437121212
780	CoG	25518	Quercetin	32.474	509	100	0.004787645	0.047876448
781	CoG	24761	Isoquercitrin	17.515	3017	200	0.180833333	0.904166667
782	CoG	25544	Isoquercitrin	17.791	2549	200	0.145378788	0.726893939
783	CoG	24761		18.069	3901	200	NA	NA
784	CoG	25154		18.261	4439	200	NA	NA
785	CoG	25544		18.327	4047	200	NA	NA
786	CoG	24761	Quercetin	32.109	1857	200	0.056833977	0.284169884
787	CoG	25154	Quercetin	32.334	1984	200	0.061737452	0.308687259
788	CoG	25544	Quercetin	32.453	2046	200	0.064131274	0.320656371
789	GTE	24650		18.369	1414	100	NA	NA
790	GTE	25050	Isoquercitrin	17.62	2165	100	0.116287879	1.162878788
791	GTE	25440	Isoquercitrin	17.767	2236	100	0.121666667	1.216666667
792	GTE	25050		18.163	1926	100	NA	NA
793	GTE	25440		18.299	1414	100	NA	NA
794	GTE	24676	Isoquercitrin	17.818	4125	200	0.264772727	1.323863636
795	GTE	24676		18.343	2340	200	NA	NA
796	GTE	25076	Isoquercitrin	17.66	4010	200	0.256060606	1.28030303
797	GTE	25466	Isoquercitrin	17.773	4071	200	0.260681818	1.303409091
798	GTE	25076		18.212	2415	200	NA	NA
799	GTE	25466		18.303	2493	200	NA	NA
800	GTE	24624	Isoquercitrin	17.854	837	50	0.015681818	0.313636364
801	GTE	25414	Isoquercitrin	17.771	1292	50	0.050151515	1.003030303
802	MTE	25284	Isoquercitrin	17.756	1820	100	0.090151515	0.901515152
803	MTE	25674	Isoquercitrin	17.815	2265	100	0.123863636	1.238636364
804	MTE	25284		18.288	1345	100	NA	NA
805	MTE	25284	Myricetin	24.153	1084	100	0.026928105	0.269281046
806	MTE	25674	Myricetin	24.204	1005	100	0.024346405	0.243464052
807	MTE	24891	Quercetin	32.175	797	100	0.015907336	0.159073359
808	MTE	25284	Quercetin	32.416	2093	100	0.065945946	0.659459459
809	MTE	24917	Isoquercitrin	17.452	4146	200	0.266363636	1.331818182
810	MTE	25310	Isoquercitrin	17.778	3885	200	0.246590909	1.232954545
811	MTE	25700	Isoquercitrin	17.84	3955	200	0.251893939	1.259469697
812	MTE	24917		18.013	2030	200	NA	NA
813	MTE	25700		18.117	556	200	NA	NA
814	MTE	25700		18.36	2936	200	NA	NA
815	MTE	24917	Myricetin	23.854	2909	200	0.086568627	0.432843137
816	MTE	25310	Myricetin	24.154	1994	200	0.056666667	0.283333333
817	MTE	25700	Myricetin	24.225	3128	200	0.09372549	0.468627451
818	MTE	25258	Isoquercitrin	17.76	1234	50	0.045757576	0.915151515
819	PTE	24972	Isoquercitrin	17.501	2298	100	0.126363636	1.263636364
820	PTE	25362	Isoquercitrin	17.764	1319	100	0.05219697	0.521969697
821	PTE	25752		18.337	1052	100	NA	NA
822	PTE	24972	Myricetin	23.888	1621	100	0.044477124	0.444771242
823	PTE	25362	Myricetin	24.155	1594	100	0.043594771	0.435947712
824	PTE	25752	Myricetin	24.213	1437	100	0.038464052	0.384640523
825	PTE	25388		16.669	2794	200	NA	NA
826	PTE	25778		16.703	2846	200	NA	NA
827	PTE	24998	Isoquercitrin	17.55	2812	200	0.16530303	0.826515152
828	PTE	25388	Isoquercitrin	17.787	2971	200	0.177348485	0.886742424
829	PTE	25778	Isoquercitrin	17.795	3074	200	0.185151515	0.925757576
830	PTE	25388		18.314	2933	200	NA	NA
831	PTE	25778		18.311	2093	200	NA	NA
832	PTE	24998	Myricetin	23.941	3751	200	0.114084967	0.570424837
833	PTE	25388	Myricetin	24.164	3634	200	0.110261438	0.55130719
834	PTE	25778	Myricetin	24.196	4054	200	0.123986928	0.619934641
835	PTE	25778		24.196	4054	200	NA	NA
836	PTE	24998	Quercetin	32.154	2217	200	0.070733591	0.353667954
837	PTE	25388	Quercetin	32.461	1526	200	0.044054054	0.22027027
838	PTE	25778	Quercetin	32.458	1848	200	0.056486486	0.282432432
839	F3BTE	26888	Isoquercitrin	18.616	1895	100	0.095833333	0.958333333
840	F3BTE	26939	Isoquercitrin	18.623	2786	200	0.163333333	0.816666667
841	F3BTE	26964	Isoquercitrin	18.12	2574	200	0.147272727	0.736363636
842	F3BTE	26989	Isoquercitrin	18.103	2717	200	0.158106061	0.790530303
843	F3BTE	26939		18.13	2718	200	NA	NA
844	F3BTE	26964		18.613	2427	200	NA	NA
845	F3BTE	26989		18.599	3244	200	NA	NA
846	F3CoG	26327	Isoquercitrin	17.832	2425	200	0.135984848	0.679924242
847	F3CoG	26639	Isoquercitrin	17.857	1658	200	0.077878788	0.389393939
848	F3GTE	26457	Isoquercitrin	17.804	2095	100	0.110984848	1.109848485
849	F3GTE	26145		18.019	2225	100	NA	NA
850	F3GTE	26171		17.994	4312	200	NA	NA
851	F3GTE	26171		18.504	2692	200	NA	NA
852	F3GTE	26483		18.344	1941	200	NA	NA
853	F3GTE	26483		17.814	4125	200	NA	NA
854	F3GTE	26119		18.134	961	50	NA	NA
855	F3MTE	27369		16.971	285	100	NA	NA
856	F3MTE	27319	Isoquercitrin	18.021	1644	100	0.076818182	0.768181818
857	F3MTE	27344	Isoquercitrin	18	2286	100	0.125454545	1.254545455
858	F3MTE	27395	Isoquercitrin	18.015	3912	200	0.248636364	1.243181818
859	F3MTE	27420	Isoquercitrin	18.012	3894	200	0.247272727	1.236363636
860	F3MTE	27445	Isoquercitrin	18.024	4012	200	0.256212121	1.281060606
861	F3MTE	27395		18.527	2805	200	NA	NA
862	F3MTE	27420		18.512	2575	200	NA	NA
863	F3PTE	27775	Isoquercitrin	17.958	1571	100	0.071287879	0.712878788
864	F3PTE	27825	Isoquercitrin	17.934	2026	100	0.105757576	1.057575758
865	F3PTE	27851	Rutin	16.826	2548	200	0.194380952	0.971904762
866	F3PTE	27876	Rutin	16.848	2355	200	0.176	0.88
867	F3PTE	27851	Isoquercitrin	17.912	2562	200	0.146363636	0.731818182
868	F3PTE	27876	Isoquercitrin	17.925	2555	200	0.145833333	0.729166667
869	F3PTE	27901	Isoquercitrin	17.931	2896	200	0.171666667	0.858333333
870	F3PTE	27851		18.426	1700	200	NA	NA
871	F3PTE	27876		18.432	2278	200	NA	NA
872	F3PTE	27901		18.434	2114	200	NA	NA
873	F3PTE	27876	Myricetin	24.332	1828	200	0.05124183	0.25620915
874	F3PTE	27901	Myricetin	24.35	1431	200	0.038267974	0.191339869
875	F4BTE	27091	Quercetin	32.995	1601	100	0.046949807	0.469498069
876	F4BTE	27116	Quercetin	32.942	1774	100	0.053629344	0.536293436
877	F4BTE	27116	Kaempferol	43.625	4158	100	0.148448276	1.484482759
878	F4BTE	27141	Kaempferol	43.671	4683	100	0.171077586	1.710775862
879	F4BTE	27167	Quercetin	32.873	3088	200	0.104362934	0.521814672
880	F4BTE	27192	Quercetin	32.872	2965	200	0.0996139	0.498069498
881	F4BTE	27217	Quercetin	32.893	2426	200	0.078803089	0.394015444
882	F4BTE	27167	Kaempferol	43.585	10107	200	0.40487069	2.024353448
883	F4BTE	27015	Kaempferol	43.623	3143	50	0.104698276	2.093965517
884	F4CoG	26379	Isoquercitrin	17.845	3039	100	0.1825	1.825
885	F4CoG	26691	Isoquercitrin	17.867	2926	100	0.173939394	1.739393939
886	F4CoG	26379		18.366	2477	100	NA	NA
887	F4CoG	26379	Quercetin	32.562	5022	100	0.179034749	1.79034749
888	F4CoG	26691	Kaempferol	43.247	7163	100	0.277974138	2.779741379
889	F4CoG	26405	Isoquercitrin	17.841	4737	200	0.311136364	1.555681818
890	F4CoG	26717	Isoquercitrin	17.866	5026	200	0.333030303	1.665151515
891	F4CoG	26405	Quercetin	32.578	11770	200	0.43957529	2.197876448
892	F4CoG	26717	Quercetin	32.64	11474	200	0.428146718	2.140733591
893	F4CoG	26665	Quercetin	32.646	2786	50	0.092702703	1.854054054
894	F4CoG	26665	Kaempferol	43.257	3124	50	0.10387931	2.077586207
895	F4GTE	26223		17.957	3714	100	NA	NA
896	F4GTE	26223		18.473	2660	100	NA	NA
897	F4GTE	26535		17.825	3876	100	NA	NA
898	F4GTE	26535		18.355	2634	100	NA	NA
899	F4GTE	26249	Isoquercitrin	17.858	6356	200	0.433787879	2.168939394
900	F4GTE	26561	Isoquercitrin	17.844	6398	200	0.436969697	2.184848485
901	F4GTE	26249		18.387	4636	200	NA	NA
902	F4GTE	26561		18.373	4476	200	NA	NA
903	F4GTE	26509	Isoquercitrin	17.826	1754	50	0.085151515	1.703030303
904	F4MTE	27572		16.918	784	100	NA	NA
905	F4MTE	27547	Isoquercitrin	18.042	3440	100	0.212878788	2.128787879
906	F4MTE	27572	Isoquercitrin	18.004	3436	100	0.212575758	2.125757576
907	F4MTE	27597	Isoquercitrin	18.008	3571	100	0.22280303	2.228030303
908	F4MTE	27572		18.52	2075	100	NA	NA
909	F4MTE	27597		18.525	2295	100	NA	NA
910	F4MTE	27547	Myricetin	24.451	4454	100	0.137058824	1.370588235
911	F4MTE	27572	Myricetin	24.402	5052	100	0.156601307	1.566013072
912	F4MTE	27597	Myricetin	24.413	3968	100	0.121176471	1.211764706
913	F4MTE	27597	Quercetin	32.804	4884	100	0.173706564	1.737065637
914	F4MTE	27547	Kaempferol	43.521	5625	100	0.211681034	2.116810345
915	F4MTE	27623		16.903	1060	200	NA	NA
916	F4MTE	27623	Isoquercitrin	17.967	7504	200	0.520757576	2.603787879
917	F4MTE	27648	Isoquercitrin	17.96	7296	200	0.505	2.525
918	F4MTE	27673	Isoquercitrin	17.977	7264	200	0.502575758	2.512878788
919	F4MTE	27623		18.483	4509	200	NA	NA
920	F4MTE	27648		18.483	4195	200	NA	NA
921	F4MTE	27673		18.498	4550	200	NA	NA
922	F4MTE	27623	Myricetin	24.375	9391	200	0.298398693	1.491993464
923	F4MTE	27648	Myricetin	24.368	10207	200	0.325065359	1.625326797
924	F4MTE	27673	Myricetin	24.395	11000	200	0.350980392	1.754901961
925	F4MTE	27623	Quercetin	32.799	9542	200	0.353552124	1.767760618
926	F4MTE	27648	Quercetin	32.796	10826	200	0.403127413	2.015637066
927	F4MTE	27673	Quercetin	32.842	9947	200	0.369189189	1.845945946
928	F4MTE	27623	Kaempferol	43.468	12579	200	0.511422414	2.557112069
929	F4MTE	27673	Kaempferol	43.516	12861	200	0.523577586	2.617887931
930	F4MTE	27471	Isoquercitrin	18.091	1978	50	0.102121212	2.042424242
931	F4MTE	27496	Isoquercitrin	18.077	2199	50	0.118863636	2.377272727
932	F4MTE	27521	Isoquercitrin	18.073	2311	50	0.127348485	2.546969697
933	F4MTE	27471	Myricetin	24.502	2566	50	0.075359477	1.507189542
934	F4MTE	27496	Myricetin	24.495	2201	50	0.063431373	1.268627451
935	F4MTE	27521	Myricetin	24.503	1585	50	0.043300654	0.866013072
936	F4MTE	27521	Quercetin	32.936	1996	50	0.062200772	1.244015444
937	F4MTE	27471	Kaempferol	43.708	2072	50	0.058534483	1.170689655
938	F4PTE	28003	Rutin	16.947	1942	100	0.136666667	1.366666667
939	F4PTE	28028		16.985	1925	100	NA	NA
940	F4PTE	28053		17.009	2218	100	NA	NA
941	F4PTE	28003	Isoquercitrin	18.022	3256	100	0.198939394	1.989393939
942	F4PTE	28028	Isoquercitrin	18.032	2924	100	0.173787879	1.737878788
943	F4PTE	28053	Isoquercitrin	18.048	2764	100	0.161666667	1.616666667
944	F4PTE	28003		18.533	1753	100	NA	NA
945	F4PTE	28028		18.553	1525	100	NA	NA
946	F4PTE	28053		18.563	2168	100	NA	NA
947	F4PTE	28003	Myricetin	24.425	5268	100	0.163660131	1.636601307
948	F4PTE	28028	Myricetin	24.454	5326	100	0.165555556	1.655555556
949	F4PTE	28053	Myricetin	24.454	4161	100	0.12748366	1.274836601
950	F4PTE	28028	Quercetin	32.896	3410	100	0.116795367	1.167953668
951	F4PTE	28053	Quercetin	32.876	3407	100	0.116679537	1.166795367
952	F4PTE	28079		17.068	3863	200	NA	NA
953	F4PTE	28104		17.079	2455	200	NA	NA
954	F4PTE	28129		16.976	2822	200	NA	NA
955	F4PTE	28079	Isoquercitrin	18.081	6029	200	0.409015152	2.045075758
956	F4PTE	28104	Isoquercitrin	18.094	5368	200	0.358939394	1.79469697
957	F4PTE	28129	Isoquercitrin	18.023	5727	200	0.386136364	1.930681818
958	F4PTE	28079		18.586	3670	200	NA	NA
959	F4PTE	28104		18.596	3976	200	NA	NA
960	F4PTE	28129		18.53	3918	200	NA	NA
961	F4PTE	28079	Myricetin	24.43	11529	200	0.368267974	1.841339869
962	F4PTE	28104	Myricetin	24.418	11390	200	0.36372549	1.818627451
963	F4PTE	28129	Myricetin	24.355	11969	200	0.382647059	1.913235294
964	F4PTE	28104	Quercetin	32.738	7620	200	0.279343629	1.396718147
965	F4PTE	28129	Quercetin	32.662	7073	200	0.258223938	1.291119691
966	F4PTE	27952		16.892	1360	50	NA	NA
967	F4PTE	27927	Isoquercitrin	17.974	1327	50	0.05280303	1.056060606
968	F4PTE	27977	Isoquercitrin	18.003	1650	50	0.077272727	1.545454545
969	F4PTE	27977		24.405	2178	50	NA	NA
970	F4PTE	27927	Quercetin	32.787	1590	50	0.046525097	0.930501931
971	F4PTE	27952	Quercetin	32.8	2287	50	0.073436293	1.468725869
