# Supplementary material for: Chemometric Analysis of Extracts and Fractions from Green, Oxidized, and Microbial Fermented Teas and Their Correlation to Potential Antioxidant and Anticancer Effects
Source: Antioxidants (Basel). 2020 Oct 19;9(10):1015. doi: 10.3390/antiox9101015 (PMC7650543; doi:10.3390/antiox9101015)
Supplement: Supplementary file 1 [file antioxidants-09-01015-s001.zip › Suppl/Tea_MS1.csv]

#	Sample_Set_Name	SampleName	SMP	Level	Vial_Id	Injection_Id	Peak_Name	Channel_Id	Processed_Channel	Retention_Time	Area	%_Area	Height	Amount	Units	Date_Acquired	Date_Processed	Processing_Method	Date_Calibrated	Equation
282	191205_20Kinds	GTE50	GTE	50ppm	24623	24624	Gallic acid	24626	1: QDa Negative(-) SIR Ch1 169.02 Da, CV=10, Smoothed by 9 point Mean Filter.	3.461	720	100	131		ppm	2019-12-06 AM 6:31:07 KST	2020-04-05 PM 9:17:02 KST	MS_GA	2020-04-05 PM 9:17:02 KST	Y = 1.24e+004 X + 5.55e+003
352	191205_20Kinds	GTE50	GTE	50ppm	24623	24624	GC	24627	2: QDa Negative(-) SIR Ch2 305.07 Da, CV=10, Smoothed by 9 point Mean Filter.	5.452	5696	5.41	770		ppm	2019-12-06 AM 6:31:07 KST	2020-04-05 PM 9:17:02 KST	MS_EGC_GC	2020-04-05 PM 9:17:02 KST	Y = 2.27e+004 X + 1.51e+004
349	191205_20Kinds	GTE50	GTE	50ppm	24623	24624	EGC	24627	2: QDa Negative(-) SIR Ch2 305.07 Da, CV=10, Smoothed by 9 point Mean Filter.	7.301	99651	94.59	32565	3.0073	ppm	2019-12-06 AM 6:31:07 KST	2020-04-05 PM 9:17:02 KST	MS_EGC_GC	2020-04-05 PM 9:17:02 KST	Y = 2.46e+004 X + 2.57e+004
428	191205_20Kinds	GTE50	GTE	50ppm	24623	24624	C	24629	4: QDa Negative(-) SIR Ch4 289.08 Da, CV=10, Smoothed by 9 point Mean Filter.	7.973	4661	12.34	874		ppm	2019-12-06 AM 6:31:07 KST	2020-04-05 PM 9:17:03 KST	MS_EC_C	2020-04-05 PM 9:17:03 KST	Y = 4.15e+004 X + 3.78e+004
397	191205_20Kinds	GTE50	GTE	50ppm	24623	24624	Caffeine	24628	3: QDa Positive(+) SIR Ch3 195.08 Da, CV=5, Smoothed by 9 point Mean Filter.	8.52	1638476	100	237895	3.1089	ppm	2019-12-06 AM 6:31:07 KST	2020-04-05 PM 9:17:03 KST	MS_CAF	2020-04-05 PM 9:17:03 KST	Y = 4.85e+005 X + 1.30e+005
431	191205_20Kinds	GTE50	GTE	50ppm	24623	24624	EC	24629	4: QDa Negative(-) SIR Ch4 289.08 Da, CV=10, Smoothed by 9 point Mean Filter.	9.586	33119	87.66	6871	0.9092	ppm	2019-12-06 AM 6:31:07 KST	2020-04-05 PM 9:17:03 KST	MS_EC_C	2020-04-05 PM 9:17:03 KST	Y = 2.09e+004 X + 1.41e+004
481	191205_20Kinds	GTE50	GTE	50ppm	24623	24624	EGCG	24630	5: QDa Negative(-) SIR Ch5 457.08 Da, CV=10, Smoothed by 9 point Mean Filter.	10.062	157631	98.76	25085	10.9338	ppm	2019-12-06 AM 6:31:07 KST	2020-04-05 PM 9:17:03 KST	MS_EGCG_GCG	2020-04-05 PM 9:17:03 KST	Y = 1.48e+004 X - 4.17e+003
484	191205_20Kinds	GTE50	GTE	50ppm	24623	24624	GCG	24630	5: QDa Negative(-) SIR Ch5 457.08 Da, CV=10, Smoothed by 9 point Mean Filter.	10.749	1972	1.24	274		ppm	2019-12-06 AM 6:31:07 KST	2020-04-05 PM 9:17:03 KST	MS_EGCG_GCG	2020-04-05 PM 9:17:03 KST	Y = 2.57e+004 X + 1.48e+004
32	191205_20Kinds	GTE50	GTE	50ppm	24623	24624	ECG	24638	13: QDa Negative(-) SIR Ch13 441.09 Da, CV=10, Smoothed by 15 point Mean Filter.	17.151	45691	100	4933	2.8673	ppm	2019-12-06 AM 6:31:07 KST	2020-04-05 PM 9:17:04 KST	MS_ECG_CG	2020-04-05 PM 9:17:04 KST	Y = 1.30e+004 X + 8.50e+003
283	191205_20Kinds	GTE100	GTE	100ppm	24704	24650	Gallic acid	24652	1: QDa Negative(-) SIR Ch1 169.02 Da, CV=10, Smoothed by 9 point Mean Filter.	3.464	1456	100	253		ppm	2019-12-06 AM 7:21:57 KST	2020-04-05 PM 9:17:05 KST	MS_GA	2020-04-05 PM 9:17:02 KST	Y = 1.24e+004 X + 5.55e+003
353	191205_20Kinds	GTE100	GTE	100ppm	24704	24650	GC	24653	2: QDa Negative(-) SIR Ch2 305.07 Da, CV=10, Smoothed by 9 point Mean Filter.	5.438	12911	6.31	1504		ppm	2019-12-06 AM 7:21:57 KST	2020-04-05 PM 9:17:05 KST	MS_EGC_GC	2020-04-05 PM 9:17:02 KST	Y = 2.27e+004 X + 1.51e+004
350	191205_20Kinds	GTE100	GTE	100ppm	24704	24650	EGC	24653	2: QDa Negative(-) SIR Ch2 305.07 Da, CV=10, Smoothed by 9 point Mean Filter.	7.289	191697	93.69	61987	6.753	ppm	2019-12-06 AM 7:21:57 KST	2020-04-05 PM 9:17:05 KST	MS_EGC_GC	2020-04-05 PM 9:17:02 KST	Y = 2.46e+004 X + 2.57e+004
429	191205_20Kinds	GTE100	GTE	100ppm	24704	24650	C	24655	4: QDa Negative(-) SIR Ch4 289.08 Da, CV=10, Smoothed by 9 point Mean Filter.	7.96	9061	11.32	1782		ppm	2019-12-06 AM 7:21:57 KST	2020-04-05 PM 9:17:06 KST	MS_EC_C	2020-04-05 PM 9:17:03 KST	Y = 4.15e+004 X + 3.78e+004
398	191205_20Kinds	GTE100	GTE	100ppm	24704	24650	Caffeine	24654	3: QDa Positive(+) SIR Ch3 195.08 Da, CV=5, Smoothed by 9 point Mean Filter.	8.503	3238218	96.41	480352	6.4053	ppm	2019-12-06 AM 7:21:57 KST	2020-04-05 PM 9:17:06 KST	MS_CAF	2020-04-05 PM 9:17:03 KST	Y = 4.85e+005 X + 1.30e+005
401	191205_20Kinds	GTE100	GTE	100ppm	24704	24650		24654	3: QDa Positive(+) SIR Ch3 195.08 Da, CV=5, Smoothed by 9 point Mean Filter.	8.835	66876	1.99	6858			2019-12-06 AM 7:21:57 KST	2020-04-05 PM 9:17:06 KST	MS_CAF	2020-04-05 PM 9:17:03 KST
400	191205_20Kinds	GTE100	GTE	100ppm	24704	24650		24654	3: QDa Positive(+) SIR Ch3 195.08 Da, CV=5, Smoothed by 9 point Mean Filter.	8.972	53757	1.6	5455			2019-12-06 AM 7:21:57 KST	2020-04-05 PM 9:17:06 KST	MS_CAF	2020-04-05 PM 9:17:03 KST
432	191205_20Kinds	GTE100	GTE	100ppm	24704	24650	EC	24655	4: QDa Negative(-) SIR Ch4 289.08 Da, CV=10, Smoothed by 9 point Mean Filter.	9.568	66202	82.72	13636	2.4889	ppm	2019-12-06 AM 7:21:57 KST	2020-04-05 PM 9:17:06 KST	MS_EC_C	2020-04-05 PM 9:17:03 KST	Y = 2.09e+004 X + 1.41e+004
434	191205_20Kinds	GTE100	GTE	100ppm	24704	24650		24655	4: QDa Negative(-) SIR Ch4 289.08 Da, CV=10, Smoothed by 9 point Mean Filter.	10.036	4769	5.96	999			2019-12-06 AM 7:21:57 KST	2020-04-05 PM 9:17:06 KST	MS_EC_C	2020-04-05 PM 9:17:03 KST
482	191205_20Kinds	GTE100	GTE	100ppm	24704	24650	EGCG	24656	5: QDa Negative(-) SIR Ch5 457.08 Da, CV=10, Smoothed by 9 point Mean Filter.	10.045	309645	97.79	50603	21.2061	ppm	2019-12-06 AM 7:21:57 KST	2020-04-05 PM 9:17:06 KST	MS_EGCG_GCG	2020-04-05 PM 9:17:03 KST	Y = 1.48e+004 X - 4.17e+003
487	191205_20Kinds	GTE100	GTE	100ppm	24704	24650		24656	5: QDa Negative(-) SIR Ch5 457.08 Da, CV=10, Smoothed by 9 point Mean Filter.	10.725	4918	1.55	584			2019-12-06 AM 7:21:57 KST	2020-04-05 PM 9:17:06 KST	MS_EGCG_GCG	2020-04-05 PM 9:17:03 KST
485	191205_20Kinds	GTE100	GTE	100ppm	24704	24650	GCG	24656	5: QDa Negative(-) SIR Ch5 457.08 Da, CV=10, Smoothed by 9 point Mean Filter.	11.26	2094	0.66	274		ppm	2019-12-06 AM 7:21:57 KST	2020-04-05 PM 9:17:06 KST	MS_EGCG_GCG	2020-04-05 PM 9:17:03 KST	Y = 2.57e+004 X + 1.48e+004
33	191205_20Kinds	GTE100	GTE	100ppm	24704	24650	ECG	24664	13: QDa Negative(-) SIR Ch13 441.09 Da, CV=10, Smoothed by 15 point Mean Filter.	17.132	88144	100	9533	6.1402	ppm	2019-12-06 AM 7:21:57 KST	2020-04-05 PM 9:17:06 KST	MS_ECG_CG	2020-04-05 PM 9:17:04 KST	Y = 1.30e+004 X + 8.50e+003
151	191205_20Kinds	GTE100	GTE	100ppm	24704	24650	TF1	24667	16: QDa Negative(-) SIR Ch16 563.13 Da, CV=15, Smoothed by 13 point Mean Filter.	32.914	325	100	56		ppm	2019-12-06 AM 7:21:57 KST	2020-04-05 PM 9:17:08 KST	MS_TF1	2020-04-05 PM 9:17:04 KST	Y = 8.21e+003 X + 6.87e+003
194	191205_20Kinds	GTE100	GTE	100ppm	24704	24650	TF2a	24669	18: QDa Negative(-) SIR Ch18 715.14 Da, CV=15, Smoothed by 15 point Mean Filter.	33.585	741	100	41		ppm	2019-12-06 AM 7:21:57 KST	2020-04-05 PM 9:17:08 KST	MS_TF2	2020-04-05 PM 9:17:04 KST	Y = 8.27e+003 X + 1.99e+003
284	191205_20Kinds	GTE200	GTE	200ppm	24705	24676	Gallic acid	24678	1: QDa Negative(-) SIR Ch1 169.02 Da, CV=10, Smoothed by 9 point Mean Filter.	3.457	3215	100	568		ppm	2019-12-06 AM 8:12:46 KST	2020-04-05 PM 9:17:08 KST	MS_GA	2020-04-05 PM 9:17:02 KST	Y = 1.24e+004 X + 5.55e+003
354	191205_20Kinds	GTE200	GTE	200ppm	24705	24676	GC	24679	2: QDa Negative(-) SIR Ch2 305.07 Da, CV=10, Smoothed by 9 point Mean Filter.	5.419	25685	6.82	3219	0.4683	ppm	2019-12-06 AM 8:12:46 KST	2020-04-05 PM 9:17:09 KST	MS_EGC_GC	2020-04-05 PM 9:17:02 KST	Y = 2.27e+004 X + 1.51e+004
351	191205_20Kinds	GTE200	GTE	200ppm	24705	24676	EGC	24679	2: QDa Negative(-) SIR Ch2 305.07 Da, CV=10, Smoothed by 9 point Mean Filter.	7.293	351020	93.18	112645	13.2364	ppm	2019-12-06 AM 8:12:46 KST	2020-04-05 PM 9:17:09 KST	MS_EGC_GC	2020-04-05 PM 9:17:02 KST	Y = 2.46e+004 X + 2.57e+004
430	191205_20Kinds	GTE200	GTE	200ppm	24705	24676	C	24681	4: QDa Negative(-) SIR Ch4 289.08 Da, CV=10, Smoothed by 9 point Mean Filter.	7.964	19068	12.03	3521		ppm	2019-12-06 AM 8:12:46 KST	2020-04-05 PM 9:17:09 KST	MS_EC_C	2020-04-05 PM 9:17:03 KST	Y = 4.15e+004 X + 3.78e+004
399	191205_20Kinds	GTE200	GTE	200ppm	24705	24676	Caffeine	24680	3: QDa Positive(+) SIR Ch3 195.08 Da, CV=5, Smoothed by 9 point Mean Filter.	8.504	6437591	98.17	933189	12.9978	ppm	2019-12-06 AM 8:12:46 KST	2020-04-05 PM 9:17:09 KST	MS_CAF	2020-04-05 PM 9:17:03 KST	Y = 4.85e+005 X + 1.30e+005
402	191205_20Kinds	GTE200	GTE	200ppm	24705	24676		24680	3: QDa Positive(+) SIR Ch3 195.08 Da, CV=5, Smoothed by 9 point Mean Filter.	8.938	120287	1.83	10230			2019-12-06 AM 8:12:46 KST	2020-04-05 PM 9:17:09 KST	MS_CAF	2020-04-05 PM 9:17:03 KST
433	191205_20Kinds	GTE200	GTE	200ppm	24705	24676	EC	24681	4: QDa Negative(-) SIR Ch4 289.08 Da, CV=10, Smoothed by 9 point Mean Filter.	9.564	129874	81.93	26477	5.5292	ppm	2019-12-06 AM 8:12:46 KST	2020-04-05 PM 9:17:09 KST	MS_EC_C	2020-04-05 PM 9:17:03 KST	Y = 2.09e+004 X + 1.41e+004
435	191205_20Kinds	GTE200	GTE	200ppm	24705	24676		24681	4: QDa Negative(-) SIR Ch4 289.08 Da, CV=10, Smoothed by 9 point Mean Filter.	10.032	9577	6.04	1758			2019-12-06 AM 8:12:46 KST	2020-04-05 PM 9:17:09 KST	MS_EC_C	2020-04-05 PM 9:17:03 KST
483	191205_20Kinds	GTE200	GTE	200ppm	24705	24676	EGCG	24682	5: QDa Negative(-) SIR Ch5 457.08 Da, CV=10, Smoothed by 9 point Mean Filter.	10.042	609278	97.5	99734	41.4538	ppm	2019-12-06 AM 8:12:46 KST	2020-04-05 PM 9:17:09 KST	MS_EGCG_GCG	2020-04-05 PM 9:17:03 KST	Y = 1.48e+004 X - 4.17e+003
488	191205_20Kinds	GTE200	GTE	200ppm	24705	24676		24682	5: QDa Negative(-) SIR Ch5 457.08 Da, CV=10, Smoothed by 9 point Mean Filter.	10.718	10236	1.64	1239			2019-12-06 AM 8:12:46 KST	2020-04-05 PM 9:17:09 KST	MS_EGCG_GCG	2020-04-05 PM 9:17:03 KST
486	191205_20Kinds	GTE200	GTE	200ppm	24705	24676	GCG	24682	5: QDa Negative(-) SIR Ch5 457.08 Da, CV=10, Smoothed by 9 point Mean Filter.	11.253	5376	0.86	648		ppm	2019-12-06 AM 8:12:46 KST	2020-04-05 PM 9:17:09 KST	MS_EGCG_GCG	2020-04-05 PM 9:17:03 KST	Y = 2.57e+004 X + 1.48e+004
34	191205_20Kinds	GTE200	GTE	200ppm	24705	24676	ECG	24690	13: QDa Negative(-) SIR Ch13 441.09 Da, CV=10, Smoothed by 15 point Mean Filter.	17.111	182234	99.29	19674	13.3943	ppm	2019-12-06 AM 8:12:46 KST	2020-04-05 PM 9:17:09 KST	MS_ECG_CG	2020-04-05 PM 9:17:04 KST	Y = 1.30e+004 X + 8.50e+003
31	191205_20Kinds	GTE200	GTE	200ppm	24705	24676	CG	24690	13: QDa Negative(-) SIR Ch13 441.09 Da, CV=10, Smoothed by 15 point Mean Filter.	18.003	1298	0.71	164		ppm	2019-12-06 AM 8:12:46 KST	2020-04-05 PM 9:17:09 KST	MS_ECG_CG	2020-04-05 PM 9:17:04 KST	Y = 3.24e+004 X + 1.45e+004
307	191206_5TEx	CoGTE50	CoG	50ppm	24708	24709	Gallic acid	24711	1: QDa Negative(-) SIR Ch1 169.02 Da, CV=10, Smoothed by 9 point Mean Filter.	3.559	3517	100	597		ppm	2019-12-06 AM 10:49:34 KST	2020-04-05 PM 9:49:56 KST	MS_GA	2020-04-05 PM 9:17:02 KST	Y = 1.24e+004 X + 5.55e+003
358	191206_5TEx	CoGTE50	CoG	50ppm	24708	24709	EGC	24712	2: QDa Negative(-) SIR Ch2 305.07 Da, CV=10, Smoothed by 9 point Mean Filter.	7.345	2189	100	728		ppm	2019-12-06 AM 10:49:34 KST	2020-04-05 PM 9:49:56 KST	MS_EGC_GC	2020-04-05 PM 9:17:02 KST	Y = 2.46e+004 X + 2.57e+004
424	191206_5TEx	CoGTE50	CoG	50ppm	24708	24709	Caffeine	24713	3: QDa Positive(+) SIR Ch3 195.08 Da, CV=5, Smoothed by 9 point Mean Filter.	8.558	1531820	96.03	225442	2.8891	ppm	2019-12-06 AM 10:49:34 KST	2020-04-05 PM 9:49:56 KST	MS_CAF	2020-04-05 PM 9:17:03 KST	Y = 4.85e+005 X + 1.30e+005
466	191206_5TEx	CoGTE50	CoG	50ppm	24708	24709		24713	3: QDa Positive(+) SIR Ch3 195.08 Da, CV=5, Smoothed by 9 point Mean Filter.	8.903	63375	3.97	4207			2019-12-06 AM 10:49:34 KST	2020-04-05 PM 9:49:56 KST	MS_CAF	2020-04-05 PM 9:17:03 KST
544	191206_5TEx	CoGTE50	CoG	50ppm	24708	24709	EGCG	24715	5: QDa Negative(-) SIR Ch5 457.08 Da, CV=10, Smoothed by 9 point Mean Filter.	10.057	2327	100	387	0.4391	ppm	2019-12-06 AM 10:49:34 KST	2020-04-05 PM 9:49:56 KST	MS_EGCG_GCG	2020-04-05 PM 9:17:03 KST	Y = 1.48e+004 X - 4.17e+003
186	191206_5TEx	CoGTE50	CoG	50ppm	24708	24709	TF1	24726	16: QDa Negative(-) SIR Ch16 563.13 Da, CV=15, Smoothed by 13 point Mean Filter.	31.438	4377	100	470		ppm	2019-12-06 AM 10:49:34 KST	2020-04-05 PM 9:49:57 KST	MS_TF1	2020-04-05 PM 9:17:04 KST	Y = 8.21e+003 X + 6.87e+003
222	191206_5TEx	CoGTE50	CoG	50ppm	24708	24709	TF2a	24728	18: QDa Negative(-) SIR Ch18 715.14 Da, CV=15, Smoothed by 15 point Mean Filter.	34.581	4809	66.54	358	0.341	ppm	2019-12-06 AM 10:49:34 KST	2020-04-05 PM 9:49:57 KST	MS_TF2	2020-04-05 PM 9:17:04 KST	Y = 8.27e+003 X + 1.99e+003
274	191206_5TEx	CoGTE50	CoG	50ppm	24708	24709		24728	18: QDa Negative(-) SIR Ch18 715.14 Da, CV=15, Smoothed by 15 point Mean Filter.	35.396	1062	14.7	38			2019-12-06 AM 10:49:34 KST	2020-04-05 PM 9:49:57 KST	MS_TF2	2020-04-05 PM 9:17:04 KST
252	191206_5TEx	CoGTE50	CoG	50ppm	24708	24709	TF2b	24728	18: QDa Negative(-) SIR Ch18 715.14 Da, CV=15, Smoothed by 15 point Mean Filter.	36.541	1356	18.76	173		ppm	2019-12-06 AM 10:49:34 KST	2020-04-05 PM 9:49:57 KST	MS_TF2	2020-04-05 PM 9:17:04 KST	Y = 6.37e+003 X + 1.58e+003
289	191206_5TEx	CoGTE50	CoG	50ppm	24708	24709	TF3	24729	19: QDa Negative(-) SIR Ch19 867.15 Da, CV=15, Smoothed by 9 point Mean Filter.	37.104	4021	100	443	0.1268	ppm	2019-12-06 AM 10:49:34 KST	2020-04-05 PM 9:49:57 KST	MS_TF3	2020-04-05 PM 9:17:05 KST	Y = 1.11e+004 X + 2.61e+003
308	191206_5TEx	CoGTE100	CoG	100ppm	24734	24735	Gallic acid	24737	1: QDa Negative(-) SIR Ch1 169.02 Da, CV=10, Smoothed by 9 point Mean Filter.	3.413	7164	100	1238	0.1295	ppm	2019-12-06 AM 11:40:28 KST	2020-04-05 PM 9:49:57 KST	MS_GA	2020-04-05 PM 9:17:02 KST	Y = 1.24e+004 X + 5.55e+003
359	191206_5TEx	CoGTE100	CoG	100ppm	24734	24735	EGC	24738	2: QDa Negative(-) SIR Ch2 305.07 Da, CV=10, Smoothed by 9 point Mean Filter.	7.219	4039	100	1327		ppm	2019-12-06 AM 11:40:28 KST	2020-04-05 PM 9:49:57 KST	MS_EGC_GC	2020-04-05 PM 9:17:02 KST	Y = 2.46e+004 X + 2.57e+004
425	191206_5TEx	CoGTE100	CoG	100ppm	24734	24735	Caffeine	24739	3: QDa Positive(+) SIR Ch3 195.08 Da, CV=5, Smoothed by 9 point Mean Filter.	8.4	2993825	98.28	450513	5.9017	ppm	2019-12-06 AM 11:40:28 KST	2020-04-05 PM 9:49:57 KST	MS_CAF	2020-04-05 PM 9:17:03 KST	Y = 4.85e+005 X + 1.30e+005
467	191206_5TEx	CoGTE100	CoG	100ppm	24734	24735		24739	3: QDa Positive(+) SIR Ch3 195.08 Da, CV=5, Smoothed by 9 point Mean Filter.	8.845	52534	1.72	5142			2019-12-06 AM 11:40:28 KST	2020-04-05 PM 9:49:57 KST	MS_CAF	2020-04-05 PM 9:17:03 KST
545	191206_5TEx	CoGTE100	CoG	100ppm	24734	24735	EGCG	24741	5: QDa Negative(-) SIR Ch5 457.08 Da, CV=10, Smoothed by 9 point Mean Filter.	9.874	3308	100	601	0.5055	ppm	2019-12-06 AM 11:40:28 KST	2020-04-05 PM 9:49:57 KST	MS_EGCG_GCG	2020-04-05 PM 9:17:03 KST	Y = 1.48e+004 X - 4.17e+003
69	191206_5TEx	CoGTE100	CoG	100ppm	24734	24735	ECG	24749	13: QDa Negative(-) SIR Ch13 441.09 Da, CV=10, Smoothed by 15 point Mean Filter.	16.784	1639	100	183		ppm	2019-12-06 AM 11:40:28 KST	2020-04-05 PM 9:49:57 KST	MS_ECG_CG	2020-04-05 PM 9:17:04 KST	Y = 1.30e+004 X + 8.50e+003
187	191206_5TEx	CoGTE100	CoG	100ppm	24734	24735	TF1	24752	16: QDa Negative(-) SIR Ch16 563.13 Da, CV=15, Smoothed by 13 point Mean Filter.	31.415	7232	100	808	0.0443	ppm	2019-12-06 AM 11:40:28 KST	2020-04-05 PM 9:49:58 KST	MS_TF1	2020-04-05 PM 9:17:04 KST	Y = 8.21e+003 X + 6.87e+003
223	191206_5TEx	CoGTE100	CoG	100ppm	24734	24735	TF2a	24754	18: QDa Negative(-) SIR Ch18 715.14 Da, CV=15, Smoothed by 15 point Mean Filter.	34.537	11396	78.69	775	1.1378	ppm	2019-12-06 AM 11:40:28 KST	2020-04-05 PM 9:49:58 KST	MS_TF2	2020-04-05 PM 9:17:04 KST	Y = 8.27e+003 X + 1.99e+003
253	191206_5TEx	CoGTE100	CoG	100ppm	24734	24735	TF2b	24754	18: QDa Negative(-) SIR Ch18 715.14 Da, CV=15, Smoothed by 15 point Mean Filter.	36.509	3087	21.31	413	0.2368	ppm	2019-12-06 AM 11:40:28 KST	2020-04-05 PM 9:49:58 KST	MS_TF2	2020-04-05 PM 9:17:04 KST	Y = 6.37e+003 X + 1.58e+003
290	191206_5TEx	CoGTE100	CoG	100ppm	24734	24735	TF3	24755	19: QDa Negative(-) SIR Ch19 867.15 Da, CV=15, Smoothed by 9 point Mean Filter.	37.107	8380	100	929	0.5198	ppm	2019-12-06 AM 11:40:28 KST	2020-04-05 PM 9:49:58 KST	MS_TF3	2020-04-05 PM 9:17:05 KST	Y = 1.11e+004 X + 2.61e+003
309	191206_5TEx	CoGTE200	CoG	200ppm	24760	24761	Gallic acid	24763	1: QDa Negative(-) SIR Ch1 169.02 Da, CV=10, Smoothed by 9 point Mean Filter.	3.414	13948	100	2442	0.6746	ppm	2019-12-06 PM 12:31:17 KST	2020-04-05 PM 9:49:58 KST	MS_GA	2020-04-05 PM 9:17:02 KST	Y = 1.24e+004 X + 5.55e+003
360	191206_5TEx	CoGTE200	CoG	200ppm	24760	24761	EGC	24764	2: QDa Negative(-) SIR Ch2 305.07 Da, CV=10, Smoothed by 9 point Mean Filter.	7.224	7855	100	2473		ppm	2019-12-06 PM 12:31:17 KST	2020-04-05 PM 9:49:58 KST	MS_EGC_GC	2020-04-05 PM 9:17:02 KST	Y = 2.46e+004 X + 2.57e+004
426	191206_5TEx	CoGTE200	CoG	200ppm	24760	24761	Caffeine	24765	3: QDa Positive(+) SIR Ch3 195.08 Da, CV=5, Smoothed by 9 point Mean Filter.	8.41	5883336	100	857225	11.8557	ppm	2019-12-06 PM 12:31:17 KST	2020-04-05 PM 9:49:58 KST	MS_CAF	2020-04-05 PM 9:17:03 KST	Y = 4.85e+005 X + 1.30e+005
510	191206_5TEx	CoGTE200	CoG	200ppm	24760	24761	EC	24766	4: QDa Negative(-) SIR Ch4 289.08 Da, CV=10, Smoothed by 9 point Mean Filter.	9.428	2789	100	579		ppm	2019-12-06 PM 12:31:17 KST	2020-04-05 PM 9:49:58 KST	MS_EC_C	2020-04-05 PM 9:17:03 KST	Y = 2.09e+004 X + 1.41e+004
546	191206_5TEx	CoGTE200	CoG	200ppm	24760	24761	EGCG	24767	5: QDa Negative(-) SIR Ch5 457.08 Da, CV=10, Smoothed by 9 point Mean Filter.	9.885	6616	100	1207	0.729	ppm	2019-12-06 PM 12:31:17 KST	2020-04-05 PM 9:49:58 KST	MS_EGCG_GCG	2020-04-05 PM 9:17:03 KST	Y = 1.48e+004 X - 4.17e+003
70	191206_5TEx	CoGTE200	CoG	200ppm	24760	24761	ECG	24775	13: QDa Negative(-) SIR Ch13 441.09 Da, CV=10, Smoothed by 15 point Mean Filter.	16.79	4228	100	341		ppm	2019-12-06 PM 12:31:17 KST	2020-04-05 PM 9:49:58 KST	MS_ECG_CG	2020-04-05 PM 9:17:04 KST	Y = 1.30e+004 X + 8.50e+003
204	191206_5TEx	CoGTE200	CoG	200ppm	24760	24761		24778	16: QDa Negative(-) SIR Ch16 563.13 Da, CV=15, Smoothed by 13 point Mean Filter.	31.399	7825	54.45	1581			2019-12-06 PM 12:31:17 KST	2020-04-05 PM 9:49:58 KST	MS_TF1	2020-04-05 PM 9:17:04 KST
188	191206_5TEx	CoGTE200	CoG	200ppm	24760	24761	TF1	24778	16: QDa Negative(-) SIR Ch16 563.13 Da, CV=15, Smoothed by 13 point Mean Filter.	31.408	6547	45.55	1575		ppm	2019-12-06 PM 12:31:17 KST	2020-04-05 PM 9:49:58 KST	MS_TF1	2020-04-05 PM 9:17:04 KST	Y = 8.21e+003 X + 6.87e+003
224	191206_5TEx	CoGTE200	CoG	200ppm	24760	24761	TF2a	24780	18: QDa Negative(-) SIR Ch18 715.14 Da, CV=15, Smoothed by 15 point Mean Filter.	34.533	22393	81.62	1602	2.4681	ppm	2019-12-06 PM 12:31:17 KST	2020-04-05 PM 9:49:58 KST	MS_TF2	2020-04-05 PM 9:17:04 KST	Y = 8.27e+003 X + 1.99e+003
254	191206_5TEx	CoGTE200	CoG	200ppm	24760	24761	TF2b	24780	18: QDa Negative(-) SIR Ch18 715.14 Da, CV=15, Smoothed by 15 point Mean Filter.	36.503	5043	18.38	683	0.544	ppm	2019-12-06 PM 12:31:17 KST	2020-04-05 PM 9:49:58 KST	MS_TF2	2020-04-05 PM 9:17:04 KST	Y = 6.37e+003 X + 1.58e+003
291	191206_5TEx	CoGTE200	CoG	200ppm	24760	24761	TF3	24781	19: QDa Negative(-) SIR Ch19 867.15 Da, CV=15, Smoothed by 9 point Mean Filter.	37.089	14867	100	1795	1.1046	ppm	2019-12-06 PM 12:31:17 KST	2020-04-05 PM 9:49:58 KST	MS_TF3	2020-04-05 PM 9:17:05 KST	Y = 1.11e+004 X + 2.61e+003
310	191206_5TEx	BTE50	BTE	50ppm	24786	24787	Gallic acid	24789	1: QDa Negative(-) SIR Ch1 169.02 Da, CV=10, Smoothed by 9 point Mean Filter.	3.418	5886	100	1023	0.0268	ppm	2019-12-06 PM 1:22:10 KST	2020-04-05 PM 9:49:58 KST	MS_GA	2020-04-05 PM 9:17:02 KST	Y = 1.24e+004 X + 5.55e+003
361	191206_5TEx	BTE50	BTE	50ppm	24786	24787	EGC	24790	2: QDa Negative(-) SIR Ch2 305.07 Da, CV=10, Smoothed by 9 point Mean Filter.	7.221	1303	100	429		ppm	2019-12-06 PM 1:22:10 KST	2020-04-05 PM 9:49:59 KST	MS_EGC_GC	2020-04-05 PM 9:17:02 KST	Y = 2.46e+004 X + 2.57e+004
427	191206_5TEx	BTE50	BTE	50ppm	24786	24787	Caffeine	24791	3: QDa Positive(+) SIR Ch3 195.08 Da, CV=5, Smoothed by 9 point Mean Filter.	8.411	1636343	100	247058	3.1045	ppm	2019-12-06 PM 1:22:10 KST	2020-04-05 PM 9:49:59 KST	MS_CAF	2020-04-05 PM 9:17:03 KST	Y = 4.85e+005 X + 1.30e+005
547	191206_5TEx	BTE50	BTE	50ppm	24786	24787	EGCG	24793	5: QDa Negative(-) SIR Ch5 457.08 Da, CV=10, Smoothed by 9 point Mean Filter.	9.888	1393	100	254	0.376	ppm	2019-12-06 PM 1:22:10 KST	2020-04-05 PM 9:49:59 KST	MS_EGCG_GCG	2020-04-05 PM 9:17:03 KST	Y = 1.48e+004 X - 4.17e+003
189	191206_5TEx	BTE50	BTE	50ppm	24786	24787	TF1	24804	16: QDa Negative(-) SIR Ch16 563.13 Da, CV=15, Smoothed by 13 point Mean Filter.	31.389	1354	100	161		ppm	2019-12-06 PM 1:22:10 KST	2020-04-05 PM 9:49:59 KST	MS_TF1	2020-04-05 PM 9:17:04 KST	Y = 8.21e+003 X + 6.87e+003
275	191206_5TEx	BTE50	BTE	50ppm	24786	24787		24806	18: QDa Negative(-) SIR Ch18 715.14 Da, CV=15, Smoothed by 15 point Mean Filter.	33.828	713	12.63	37			2019-12-06 PM 1:22:10 KST	2020-04-05 PM 9:49:59 KST	MS_TF2	2020-04-05 PM 9:17:04 KST
225	191206_5TEx	BTE50	BTE	50ppm	24786	24787	TF2a	24806	18: QDa Negative(-) SIR Ch18 715.14 Da, CV=15, Smoothed by 15 point Mean Filter.	34.555	3650	64.7	250	0.2009	ppm	2019-12-06 PM 1:22:10 KST	2020-04-05 PM 9:49:59 KST	MS_TF2	2020-04-05 PM 9:17:04 KST	Y = 8.27e+003 X + 1.99e+003
255	191206_5TEx	BTE50	BTE	50ppm	24786	24787	TF2b	24806	18: QDa Negative(-) SIR Ch18 715.14 Da, CV=15, Smoothed by 15 point Mean Filter.	36.5	774	13.71	114		ppm	2019-12-06 PM 1:22:10 KST	2020-04-05 PM 9:49:59 KST	MS_TF2	2020-04-05 PM 9:17:04 KST	Y = 6.37e+003 X + 1.58e+003
292	191206_5TEx	BTE50	BTE	50ppm	24786	24787	TF3	24807	19: QDa Negative(-) SIR Ch19 867.15 Da, CV=15, Smoothed by 9 point Mean Filter.	37.105	3574	100	414	0.0865	ppm	2019-12-06 PM 1:22:10 KST	2020-04-05 PM 9:49:59 KST	MS_TF3	2020-04-05 PM 9:17:05 KST	Y = 1.11e+004 X + 2.61e+003
276	191206_5TEx	BTE50	BTE	50ppm	24786	24787		24806	18: QDa Negative(-) SIR Ch18 715.14 Da, CV=15, Smoothed by 15 point Mean Filter.	37.812	505	8.95	41			2019-12-06 PM 1:22:10 KST	2020-04-05 PM 9:49:59 KST	MS_TF2	2020-04-05 PM 9:17:04 KST
311	191206_5TEx	BTE100	BTE	100ppm	24812	24813	Gallic acid	24815	1: QDa Negative(-) SIR Ch1 169.02 Da, CV=10, Smoothed by 9 point Mean Filter.	3.424	11786	100	2053	0.5008	ppm	2019-12-06 PM 2:13:00 KST	2020-04-05 PM 9:50:00 KST	MS_GA	2020-04-05 PM 9:17:02 KST	Y = 1.24e+004 X + 5.55e+003
362	191206_5TEx	BTE100	BTE	100ppm	24812	24813	EGC	24816	2: QDa Negative(-) SIR Ch2 305.07 Da, CV=10, Smoothed by 9 point Mean Filter.	7.219	2146	100	728		ppm	2019-12-06 PM 2:13:00 KST	2020-04-05 PM 9:50:00 KST	MS_EGC_GC	2020-04-05 PM 9:17:02 KST	Y = 2.46e+004 X + 2.57e+004
428	191206_5TEx	BTE100	BTE	100ppm	24812	24813	Caffeine	24817	3: QDa Positive(+) SIR Ch3 195.08 Da, CV=5, Smoothed by 9 point Mean Filter.	8.415	3213952	100	481154	6.3553	ppm	2019-12-06 PM 2:13:00 KST	2020-04-05 PM 9:50:00 KST	MS_CAF	2020-04-05 PM 9:17:03 KST	Y = 4.85e+005 X + 1.30e+005
548	191206_5TEx	BTE100	BTE	100ppm	24812	24813	EGCG	24819	5: QDa Negative(-) SIR Ch5 457.08 Da, CV=10, Smoothed by 9 point Mean Filter.	9.894	2520	100	461	0.4522	ppm	2019-12-06 PM 2:13:00 KST	2020-04-05 PM 9:50:00 KST	MS_EGCG_GCG	2020-04-05 PM 9:17:03 KST	Y = 1.48e+004 X - 4.17e+003
71	191206_5TEx	BTE100	BTE	100ppm	24812	24813	ECG	24827	13: QDa Negative(-) SIR Ch13 441.09 Da, CV=10, Smoothed by 15 point Mean Filter.	16.797	1686	100	213		ppm	2019-12-06 PM 2:13:00 KST	2020-04-05 PM 9:50:00 KST	MS_ECG_CG	2020-04-05 PM 9:17:04 KST	Y = 1.30e+004 X + 8.50e+003
190	191206_5TEx	BTE100	BTE	100ppm	24812	24813	TF1	24830	16: QDa Negative(-) SIR Ch16 563.13 Da, CV=15, Smoothed by 13 point Mean Filter.	31.459	3184	100	339		ppm	2019-12-06 PM 2:13:00 KST	2020-04-05 PM 9:50:01 KST	MS_TF1	2020-04-05 PM 9:17:04 KST	Y = 8.21e+003 X + 6.87e+003
277	191206_5TEx	BTE100	BTE	100ppm	24812	24813		24832	18: QDa Negative(-) SIR Ch18 715.14 Da, CV=15, Smoothed by 15 point Mean Filter.	34.083	386	3.9	46			2019-12-06 PM 2:13:00 KST	2020-04-05 PM 9:50:01 KST	MS_TF2	2020-04-05 PM 9:17:04 KST
226	191206_5TEx	BTE100	BTE	100ppm	24812	24813	TF2a	24832	18: QDa Negative(-) SIR Ch18 715.14 Da, CV=15, Smoothed by 15 point Mean Filter.	34.593	7801	78.74	537	0.7029	ppm	2019-12-06 PM 2:13:00 KST	2020-04-05 PM 9:50:01 KST	MS_TF2	2020-04-05 PM 9:17:04 KST	Y = 8.27e+003 X + 1.99e+003
256	191206_5TEx	BTE100	BTE	100ppm	24812	24813	TF2b	24832	18: QDa Negative(-) SIR Ch18 715.14 Da, CV=15, Smoothed by 15 point Mean Filter.	36.567	1720	17.36	225	0.0221	ppm	2019-12-06 PM 2:13:00 KST	2020-04-05 PM 9:50:01 KST	MS_TF2	2020-04-05 PM 9:17:04 KST	Y = 6.37e+003 X + 1.58e+003
293	191206_5TEx	BTE100	BTE	100ppm	24812	24813	TF3	24833	19: QDa Negative(-) SIR Ch19 867.15 Da, CV=15, Smoothed by 9 point Mean Filter.	37.17	7754	100	841	0.4633	ppm	2019-12-06 PM 2:13:00 KST	2020-04-05 PM 9:50:01 KST	MS_TF3	2020-04-05 PM 9:17:05 KST	Y = 1.11e+004 X + 2.61e+003
312	191206_5TEx	BTE200	BTE	200ppm	24838	24839	Gallic acid	24841	1: QDa Negative(-) SIR Ch1 169.02 Da, CV=10, Smoothed by 9 point Mean Filter.	3.429	23764	100	4105	1.4633	ppm	2019-12-06 PM 3:03:49 KST	2020-04-05 PM 9:50:01 KST	MS_GA	2020-04-05 PM 9:17:02 KST	Y = 1.24e+004 X + 5.55e+003
363	191206_5TEx	BTE200	BTE	200ppm	24838	24839	EGC	24842	2: QDa Negative(-) SIR Ch2 305.07 Da, CV=10, Smoothed by 9 point Mean Filter.	7.235	3983	100	1295		ppm	2019-12-06 PM 3:03:49 KST	2020-04-05 PM 9:50:01 KST	MS_EGC_GC	2020-04-05 PM 9:17:02 KST	Y = 2.46e+004 X + 2.57e+004
429	191206_5TEx	BTE200	BTE	200ppm	24838	24839	Caffeine	24843	3: QDa Positive(+) SIR Ch3 195.08 Da, CV=5, Smoothed by 9 point Mean Filter.	8.432	6240532	98.78	924334	12.5918	ppm	2019-12-06 PM 3:03:49 KST	2020-04-05 PM 9:50:01 KST	MS_CAF	2020-04-05 PM 9:17:03 KST	Y = 4.85e+005 X + 1.30e+005
468	191206_5TEx	BTE200	BTE	200ppm	24838	24839		24843	3: QDa Positive(+) SIR Ch3 195.08 Da, CV=5, Smoothed by 9 point Mean Filter.	8.949	77008	1.22	7462			2019-12-06 PM 3:03:49 KST	2020-04-05 PM 9:50:01 KST	MS_CAF	2020-04-05 PM 9:17:03 KST
511	191206_5TEx	BTE200	BTE	200ppm	24838	24839	EC	24844	4: QDa Negative(-) SIR Ch4 289.08 Da, CV=10, Smoothed by 9 point Mean Filter.	9.463	1497	100	322		ppm	2019-12-06 PM 3:03:49 KST	2020-04-05 PM 9:50:01 KST	MS_EC_C	2020-04-05 PM 9:17:03 KST	Y = 2.09e+004 X + 1.41e+004
549	191206_5TEx	BTE200	BTE	200ppm	24838	24839	EGCG	24845	5: QDa Negative(-) SIR Ch5 457.08 Da, CV=10, Smoothed by 9 point Mean Filter.	9.924	5566	100	994	0.658	ppm	2019-12-06 PM 3:03:49 KST	2020-04-05 PM 9:50:02 KST	MS_EGCG_GCG	2020-04-05 PM 9:17:03 KST	Y = 1.48e+004 X - 4.17e+003
72	191206_5TEx	BTE200	BTE	200ppm	24838	24839	ECG	24853	13: QDa Negative(-) SIR Ch13 441.09 Da, CV=10, Smoothed by 15 point Mean Filter.	16.902	2661	100	312		ppm	2019-12-06 PM 3:03:49 KST	2020-04-05 PM 9:50:02 KST	MS_ECG_CG	2020-04-05 PM 9:17:04 KST	Y = 1.30e+004 X + 8.50e+003
191	191206_5TEx	BTE200	BTE	200ppm	24838	24839	TF1	24856	16: QDa Negative(-) SIR Ch16 563.13 Da, CV=15, Smoothed by 13 point Mean Filter.	31.556	5917	100	681		ppm	2019-12-06 PM 3:03:49 KST	2020-04-05 PM 9:50:02 KST	MS_TF1	2020-04-05 PM 9:17:04 KST	Y = 8.21e+003 X + 6.87e+003
227	191206_5TEx	BTE200	BTE	200ppm	24838	24839	TF2a	24858	18: QDa Negative(-) SIR Ch18 715.14 Da, CV=15, Smoothed by 15 point Mean Filter.	34.73	14351	81.35	1030	1.4953	ppm	2019-12-06 PM 3:03:49 KST	2020-04-05 PM 9:50:02 KST	MS_TF2	2020-04-05 PM 9:17:04 KST	Y = 8.27e+003 X + 1.99e+003
257	191206_5TEx	BTE200	BTE	200ppm	24838	24839	TF2b	24858	18: QDa Negative(-) SIR Ch18 715.14 Da, CV=15, Smoothed by 15 point Mean Filter.	36.663	3290	18.65	428	0.2686	ppm	2019-12-06 PM 3:03:49 KST	2020-04-05 PM 9:50:02 KST	MS_TF2	2020-04-05 PM 9:17:04 KST	Y = 6.37e+003 X + 1.58e+003
294	191206_5TEx	BTE200	BTE	200ppm	24838	24839	TF3	24859	19: QDa Negative(-) SIR Ch19 867.15 Da, CV=15, Smoothed by 9 point Mean Filter.	37.262	14421	100	1663	1.0645	ppm	2019-12-06 PM 3:03:49 KST	2020-04-05 PM 9:50:02 KST	MS_TF3	2020-04-05 PM 9:17:05 KST	Y = 1.11e+004 X + 2.61e+003
313	191206_5TEx	MTE50	MTE	50ppm	24864	24865	Gallic acid	24867	1: QDa Negative(-) SIR Ch1 169.02 Da, CV=10, Smoothed by 9 point Mean Filter.	3.433	13203	100	2297	0.6147	ppm	2019-12-06 PM 3:54:38 KST	2020-04-05 PM 9:50:02 KST	MS_GA	2020-04-05 PM 9:17:02 KST	Y = 1.24e+004 X + 5.55e+003
400	191206_5TEx	MTE50	MTE	50ppm	24864	24865	GC	24868	2: QDa Negative(-) SIR Ch2 305.07 Da, CV=10, Smoothed by 9 point Mean Filter.	5.328	21660	63.78	2673	0.2908	ppm	2019-12-06 PM 3:54:38 KST	2020-04-05 PM 9:50:03 KST	MS_EGC_GC	2020-04-05 PM 9:17:02 KST	Y = 2.27e+004 X + 1.51e+004
364	191206_5TEx	MTE50	MTE	50ppm	24864	24865	EGC	24868	2: QDa Negative(-) SIR Ch2 305.07 Da, CV=10, Smoothed by 9 point Mean Filter.	7.239	12298	36.22	4020		ppm	2019-12-06 PM 3:54:38 KST	2020-04-05 PM 9:50:03 KST	MS_EGC_GC	2020-04-05 PM 9:17:02 KST	Y = 2.46e+004 X + 2.57e+004
486	191206_5TEx	MTE50	MTE	50ppm	24864	24865	C	24870	4: QDa Negative(-) SIR Ch4 289.08 Da, CV=10, Smoothed by 9 point Mean Filter.	7.905	6991	54.03	1367		ppm	2019-12-06 PM 3:54:38 KST	2020-04-05 PM 9:50:03 KST	MS_EC_C	2020-04-05 PM 9:17:03 KST	Y = 4.15e+004 X + 3.78e+004
430	191206_5TEx	MTE50	MTE	50ppm	24864	24865	Caffeine	24869	3: QDa Positive(+) SIR Ch3 195.08 Da, CV=5, Smoothed by 9 point Mean Filter.	8.441	1797531	100	269733	3.4366	ppm	2019-12-06 PM 3:54:38 KST	2020-04-05 PM 9:50:03 KST	MS_CAF	2020-04-05 PM 9:17:03 KST	Y = 4.85e+005 X + 1.30e+005
512	191206_5TEx	MTE50	MTE	50ppm	24864	24865	EC	24870	4: QDa Negative(-) SIR Ch4 289.08 Da, CV=10, Smoothed by 9 point Mean Filter.	9.466	5948	45.97	1224		ppm	2019-12-06 PM 3:54:38 KST	2020-04-05 PM 9:50:03 KST	MS_EC_C	2020-04-05 PM 9:17:03 KST	Y = 2.09e+004 X + 1.41e+004
550	191206_5TEx	MTE50	MTE	50ppm	24864	24865	EGCG	24871	5: QDa Negative(-) SIR Ch5 457.08 Da, CV=10, Smoothed by 9 point Mean Filter.	9.924	30505	32.3	5523	2.3433	ppm	2019-12-06 PM 3:54:38 KST	2020-04-05 PM 9:50:03 KST	MS_EGCG_GCG	2020-04-05 PM 9:17:03 KST	Y = 1.48e+004 X - 4.17e+003
586	191206_5TEx	MTE50	MTE	50ppm	24864	24865	GCG	24871	5: QDa Negative(-) SIR Ch5 457.08 Da, CV=10, Smoothed by 9 point Mean Filter.	11.094	63943	67.7	7235	1.9134	ppm	2019-12-06 PM 3:54:38 KST	2020-04-05 PM 9:50:03 KST	MS_EGCG_GCG	2020-04-05 PM 9:17:03 KST	Y = 2.57e+004 X + 1.48e+004
73	191206_5TEx	MTE50	MTE	50ppm	24864	24865	ECG	24879	13: QDa Negative(-) SIR Ch13 441.09 Da, CV=10, Smoothed by 15 point Mean Filter.	16.887	15828	61.1	1477	0.5649	ppm	2019-12-06 PM 3:54:38 KST	2020-04-05 PM 9:50:03 KST	MS_ECG_CG	2020-04-05 PM 9:17:04 KST	Y = 1.30e+004 X + 8.50e+003
50	191206_5TEx	MTE50	MTE	50ppm	24864	24865	CG	24879	13: QDa Negative(-) SIR Ch13 441.09 Da, CV=10, Smoothed by 15 point Mean Filter.	17.811	10078	38.9	1230		ppm	2019-12-06 PM 3:54:38 KST	2020-04-05 PM 9:50:03 KST	MS_ECG_CG	2020-04-05 PM 9:17:04 KST	Y = 3.24e+004 X + 1.45e+004
314	191206_5TEx	MTE100	MTE	100ppm	24890	24891	Gallic acid	24893	1: QDa Negative(-) SIR Ch1 169.02 Da, CV=10, Smoothed by 9 point Mean Filter.	3.435	27282	100	4719	1.7459	ppm	2019-12-06 PM 4:45:28 KST	2020-04-05 PM 9:50:03 KST	MS_GA	2020-04-05 PM 9:17:02 KST	Y = 1.24e+004 X + 5.55e+003
401	191206_5TEx	MTE100	MTE	100ppm	24890	24891	GC	24894	2: QDa Negative(-) SIR Ch2 305.07 Da, CV=10, Smoothed by 9 point Mean Filter.	5.343	44280	64.51	5433	1.2882	ppm	2019-12-06 PM 4:45:28 KST	2020-04-05 PM 9:50:03 KST	MS_EGC_GC	2020-04-05 PM 9:17:02 KST	Y = 2.27e+004 X + 1.51e+004
365	191206_5TEx	MTE100	MTE	100ppm	24890	24891	EGC	24894	2: QDa Negative(-) SIR Ch2 305.07 Da, CV=10, Smoothed by 9 point Mean Filter.	7.239	24362	35.49	7945		ppm	2019-12-06 PM 4:45:28 KST	2020-04-05 PM 9:50:03 KST	MS_EGC_GC	2020-04-05 PM 9:17:02 KST	Y = 2.46e+004 X + 2.57e+004
487	191206_5TEx	MTE100	MTE	100ppm	24890	24891	C	24896	4: QDa Negative(-) SIR Ch4 289.08 Da, CV=10, Smoothed by 9 point Mean Filter.	7.904	15886	58.03	3061		ppm	2019-12-06 PM 4:45:28 KST	2020-04-05 PM 9:50:03 KST	MS_EC_C	2020-04-05 PM 9:17:03 KST	Y = 4.15e+004 X + 3.78e+004
431	191206_5TEx	MTE100	MTE	100ppm	24890	24891	Caffeine	24895	3: QDa Positive(+) SIR Ch3 195.08 Da, CV=5, Smoothed by 9 point Mean Filter.	8.443	3568137	100	526662	7.0851	ppm	2019-12-06 PM 4:45:28 KST	2020-04-05 PM 9:50:03 KST	MS_CAF	2020-04-05 PM 9:17:03 KST	Y = 4.85e+005 X + 1.30e+005
513	191206_5TEx	MTE100	MTE	100ppm	24890	24891	EC	24896	4: QDa Negative(-) SIR Ch4 289.08 Da, CV=10, Smoothed by 9 point Mean Filter.	9.483	11491	41.97	2371		ppm	2019-12-06 PM 4:45:28 KST	2020-04-05 PM 9:50:03 KST	MS_EC_C	2020-04-05 PM 9:17:03 KST	Y = 2.09e+004 X + 1.41e+004
551	191206_5TEx	MTE100	MTE	100ppm	24890	24891	EGCG	24897	5: QDa Negative(-) SIR Ch5 457.08 Da, CV=10, Smoothed by 9 point Mean Filter.	9.952	58907	32.04	10559	4.2625	ppm	2019-12-06 PM 4:45:28 KST	2020-04-05 PM 9:50:03 KST	MS_EGCG_GCG	2020-04-05 PM 9:17:03 KST	Y = 1.48e+004 X - 4.17e+003
587	191206_5TEx	MTE100	MTE	100ppm	24890	24891	GCG	24897	5: QDa Negative(-) SIR Ch5 457.08 Da, CV=10, Smoothed by 9 point Mean Filter.	11.132	124920	67.96	13963	4.2893	ppm	2019-12-06 PM 4:45:28 KST	2020-04-05 PM 9:50:03 KST	MS_EGCG_GCG	2020-04-05 PM 9:17:03 KST	Y = 2.57e+004 X + 1.48e+004
105	191206_5TEx	MTE100	MTE	100ppm	24890	24891		24905	13: QDa Negative(-) SIR Ch13 441.09 Da, CV=10, Smoothed by 15 point Mean Filter.	16.487	715	1.46	114			2019-12-06 PM 4:45:28 KST	2020-04-05 PM 9:50:03 KST	MS_ECG_CG	2020-04-05 PM 9:17:04 KST
74	191206_5TEx	MTE100	MTE	100ppm	24890	24891	ECG	24905	13: QDa Negative(-) SIR Ch13 441.09 Da, CV=10, Smoothed by 15 point Mean Filter.	16.893	25204	51.43	2508	1.2878	ppm	2019-12-06 PM 4:45:28 KST	2020-04-05 PM 9:50:03 KST	MS_ECG_CG	2020-04-05 PM 9:17:04 KST	Y = 1.30e+004 X + 8.50e+003
51	191206_5TEx	MTE100	MTE	100ppm	24890	24891	CG	24905	13: QDa Negative(-) SIR Ch13 441.09 Da, CV=10, Smoothed by 15 point Mean Filter.	17.809	23089	47.11	2557	0.2662	ppm	2019-12-06 PM 4:45:28 KST	2020-04-05 PM 9:50:03 KST	MS_ECG_CG	2020-04-05 PM 9:17:04 KST	Y = 3.24e+004 X + 1.45e+004
315	191206_5TEx	MTE200	MTE	200ppm	24916	24917	Gallic acid	24919	1: QDa Negative(-) SIR Ch1 169.02 Da, CV=10, Smoothed by 9 point Mean Filter.	3.412	55632	100	9641	4.0238	ppm	2019-12-06 PM 5:36:20 KST	2020-04-05 PM 9:50:04 KST	MS_GA	2020-04-05 PM 9:17:02 KST	Y = 1.24e+004 X + 5.55e+003
402	191206_5TEx	MTE200	MTE	200ppm	24916	24917	GC	24920	2: QDa Negative(-) SIR Ch2 305.07 Da, CV=10, Smoothed by 9 point Mean Filter.	5.28	94178	65.4	11322	3.4884	ppm	2019-12-06 PM 5:36:20 KST	2020-04-05 PM 9:50:04 KST	MS_EGC_GC	2020-04-05 PM 9:17:02 KST	Y = 2.27e+004 X + 1.51e+004
366	191206_5TEx	MTE200	MTE	200ppm	24916	24917	EGC	24920	2: QDa Negative(-) SIR Ch2 305.07 Da, CV=10, Smoothed by 9 point Mean Filter.	7.209	49831	34.6	16195	0.98	ppm	2019-12-06 PM 5:36:20 KST	2020-04-05 PM 9:50:04 KST	MS_EGC_GC	2020-04-05 PM 9:17:02 KST	Y = 2.46e+004 X + 2.57e+004
488	191206_5TEx	MTE200	MTE	200ppm	24916	24917	C	24922	4: QDa Negative(-) SIR Ch4 289.08 Da, CV=10, Smoothed by 9 point Mean Filter.	7.87	34284	58.27	6779		ppm	2019-12-06 PM 5:36:20 KST	2020-04-05 PM 9:50:04 KST	MS_EC_C	2020-04-05 PM 9:17:03 KST	Y = 4.15e+004 X + 3.78e+004
432	191206_5TEx	MTE200	MTE	200ppm	24916	24917	Caffeine	24921	3: QDa Positive(+) SIR Ch3 195.08 Da, CV=5, Smoothed by 9 point Mean Filter.	8.392	7787204	98.94	1149426	15.7788	ppm	2019-12-06 PM 5:36:20 KST	2020-04-05 PM 9:50:04 KST	MS_CAF	2020-04-05 PM 9:17:03 KST	Y = 4.85e+005 X + 1.30e+005
469	191206_5TEx	MTE200	MTE	200ppm	24916	24917		24921	3: QDa Positive(+) SIR Ch3 195.08 Da, CV=5, Smoothed by 9 point Mean Filter.	8.967	83379	1.06	7376			2019-12-06 PM 5:36:20 KST	2020-04-05 PM 9:50:04 KST	MS_CAF	2020-04-05 PM 9:17:03 KST
514	191206_5TEx	MTE200	MTE	200ppm	24916	24917	EC	24922	4: QDa Negative(-) SIR Ch4 289.08 Da, CV=10, Smoothed by 9 point Mean Filter.	9.412	24557	41.73	5063	0.5004	ppm	2019-12-06 PM 5:36:20 KST	2020-04-05 PM 9:50:04 KST	MS_EC_C	2020-04-05 PM 9:17:03 KST	Y = 2.09e+004 X + 1.41e+004
552	191206_5TEx	MTE200	MTE	200ppm	24916	24917	EGCG	24923	5: QDa Negative(-) SIR Ch5 457.08 Da, CV=10, Smoothed by 9 point Mean Filter.	9.87	114544	30.83	20721	8.0222	ppm	2019-12-06 PM 5:36:20 KST	2020-04-05 PM 9:50:04 KST	MS_EGCG_GCG	2020-04-05 PM 9:17:03 KST	Y = 1.48e+004 X - 4.17e+003
588	191206_5TEx	MTE200	MTE	200ppm	24916	24917	GCG	24923	5: QDa Negative(-) SIR Ch5 457.08 Da, CV=10, Smoothed by 9 point Mean Filter.	11.021	256998	69.17	28637	9.4354	ppm	2019-12-06 PM 5:36:20 KST	2020-04-05 PM 9:50:04 KST	MS_EGCG_GCG	2020-04-05 PM 9:17:03 KST	Y = 2.57e+004 X + 1.48e+004
75	191206_5TEx	MTE200	MTE	200ppm	24916	24917	ECG	24931	13: QDa Negative(-) SIR Ch13 441.09 Da, CV=10, Smoothed by 15 point Mean Filter.	16.741	60427	57.16	5777	4.0034	ppm	2019-12-06 PM 5:36:20 KST	2020-04-05 PM 9:50:04 KST	MS_ECG_CG	2020-04-05 PM 9:17:04 KST	Y = 1.30e+004 X + 8.50e+003
52	191206_5TEx	MTE200	MTE	200ppm	24916	24917	CG	24931	13: QDa Negative(-) SIR Ch13 441.09 Da, CV=10, Smoothed by 15 point Mean Filter.	17.679	45281	42.84	5143	0.9517	ppm	2019-12-06 PM 5:36:20 KST	2020-04-05 PM 9:50:04 KST	MS_ECG_CG	2020-04-05 PM 9:17:04 KST	Y = 3.24e+004 X + 1.45e+004
228	191206_5TEx	MTE200	MTE	200ppm	24916	24917	TF2a	24936	18: QDa Negative(-) SIR Ch18 715.14 Da, CV=15, Smoothed by 15 point Mean Filter.	35.169	1095	100	49		ppm	2019-12-06 PM 5:36:20 KST	2020-04-05 PM 9:50:04 KST	MS_TF2	2020-04-05 PM 9:17:04 KST	Y = 8.27e+003 X + 1.99e+003
316	191206_5TEx	PTE50	PTE	50ppm	24943	24944	Gallic acid	24946	1: QDa Negative(-) SIR Ch1 169.02 Da, CV=10, Smoothed by 9 point Mean Filter.	3.401	59245	100	10315	4.3142	ppm	2019-12-06 PM 6:27:11 KST	2020-04-05 PM 9:50:05 KST	MS_GA	2020-04-05 PM 9:17:02 KST	Y = 1.24e+004 X + 5.55e+003
403	191206_5TEx	PTE50	PTE	50ppm	24943	24944	GC	24947	2: QDa Negative(-) SIR Ch2 305.07 Da, CV=10, Smoothed by 9 point Mean Filter.	5.246	37595	37.4	4628	0.9935	ppm	2019-12-06 PM 6:27:11 KST	2020-04-05 PM 9:50:05 KST	MS_EGC_GC	2020-04-05 PM 9:17:02 KST	Y = 2.27e+004 X + 1.51e+004
367	191206_5TEx	PTE50	PTE	50ppm	24943	24944	EGC	24947	2: QDa Negative(-) SIR Ch2 305.07 Da, CV=10, Smoothed by 9 point Mean Filter.	7.182	62932	62.6	20302	1.5131	ppm	2019-12-06 PM 6:27:11 KST	2020-04-05 PM 9:50:05 KST	MS_EGC_GC	2020-04-05 PM 9:17:02 KST	Y = 2.46e+004 X + 2.57e+004
489	191206_5TEx	PTE50	PTE	50ppm	24943	24944	C	24949	4: QDa Negative(-) SIR Ch4 289.08 Da, CV=10, Smoothed by 9 point Mean Filter.	7.845	9376	29.62	1822		ppm	2019-12-06 PM 6:27:11 KST	2020-04-05 PM 9:50:05 KST	MS_EC_C	2020-04-05 PM 9:17:03 KST	Y = 4.15e+004 X + 3.78e+004
433	191206_5TEx	PTE50	PTE	50ppm	24943	24944	Caffeine	24948	3: QDa Positive(+) SIR Ch3 195.08 Da, CV=5, Smoothed by 9 point Mean Filter.	8.364	2004356	100	300662	3.8628	ppm	2019-12-06 PM 6:27:11 KST	2020-04-05 PM 9:50:05 KST	MS_CAF	2020-04-05 PM 9:17:03 KST	Y = 4.85e+005 X + 1.30e+005
515	191206_5TEx	PTE50	PTE	50ppm	24943	24944	EC	24949	4: QDa Negative(-) SIR Ch4 289.08 Da, CV=10, Smoothed by 9 point Mean Filter.	9.372	22281	70.38	4604	0.3917	ppm	2019-12-06 PM 6:27:11 KST	2020-04-05 PM 9:50:05 KST	MS_EC_C	2020-04-05 PM 9:17:03 KST	Y = 2.09e+004 X + 1.41e+004
553	191206_5TEx	PTE50	PTE	50ppm	24943	24944	EGCG	24950	5: QDa Negative(-) SIR Ch5 457.08 Da, CV=10, Smoothed by 9 point Mean Filter.	9.831	19914	57.68	3638	1.6276	ppm	2019-12-06 PM 6:27:11 KST	2020-04-05 PM 9:50:05 KST	MS_EGCG_GCG	2020-04-05 PM 9:17:03 KST	Y = 1.48e+004 X - 4.17e+003
589	191206_5TEx	PTE50	PTE	50ppm	24943	24944	GCG	24950	5: QDa Negative(-) SIR Ch5 457.08 Da, CV=10, Smoothed by 9 point Mean Filter.	10.971	14610	42.32	1690		ppm	2019-12-06 PM 6:27:11 KST	2020-04-05 PM 9:50:05 KST	MS_EGCG_GCG	2020-04-05 PM 9:17:03 KST	Y = 2.57e+004 X + 1.48e+004
76	191206_5TEx	PTE50	PTE	50ppm	24943	24944	ECG	24958	13: QDa Negative(-) SIR Ch13 441.09 Da, CV=10, Smoothed by 15 point Mean Filter.	16.699	9899	83.37	965	0.1078	ppm	2019-12-06 PM 6:27:11 KST	2020-04-05 PM 9:50:05 KST	MS_ECG_CG	2020-04-05 PM 9:17:04 KST	Y = 1.30e+004 X + 8.50e+003
53	191206_5TEx	PTE50	PTE	50ppm	24943	24944	CG	24958	13: QDa Negative(-) SIR Ch13 441.09 Da, CV=10, Smoothed by 15 point Mean Filter.	17.643	1974	16.63	261		ppm	2019-12-06 PM 6:27:11 KST	2020-04-05 PM 9:50:05 KST	MS_ECG_CG	2020-04-05 PM 9:17:04 KST	Y = 3.24e+004 X + 1.45e+004
317	191206_5TEx	PTE100	PTE	100ppm	24971	24972	Gallic acid	24974	1: QDa Negative(-) SIR Ch1 169.02 Da, CV=10, Smoothed by 9 point Mean Filter.	3.421	115602	100	20073	8.8424	ppm	2019-12-06 PM 7:18:04 KST	2020-04-05 PM 9:50:06 KST	MS_GA	2020-04-05 PM 9:17:02 KST	Y = 1.24e+004 X + 5.55e+003
404	191206_5TEx	PTE100	PTE	100ppm	24971	24972	GC	24975	2: QDa Negative(-) SIR Ch2 305.07 Da, CV=10, Smoothed by 9 point Mean Filter.	5.297	69274	36.61	8472	2.3903	ppm	2019-12-06 PM 7:18:04 KST	2020-04-05 PM 9:50:06 KST	MS_EGC_GC	2020-04-05 PM 9:17:02 KST	Y = 2.27e+004 X + 1.51e+004
368	191206_5TEx	PTE100	PTE	100ppm	24971	24972	EGC	24975	2: QDa Negative(-) SIR Ch2 305.07 Da, CV=10, Smoothed by 9 point Mean Filter.	7.22	119968	63.39	38906	3.8341	ppm	2019-12-06 PM 7:18:04 KST	2020-04-05 PM 9:50:06 KST	MS_EGC_GC	2020-04-05 PM 9:17:02 KST	Y = 2.46e+004 X + 2.57e+004
490	191206_5TEx	PTE100	PTE	100ppm	24971	24972	C	24977	4: QDa Negative(-) SIR Ch4 289.08 Da, CV=10, Smoothed by 9 point Mean Filter.	7.88	19423	32.11	3824		ppm	2019-12-06 PM 7:18:04 KST	2020-04-05 PM 9:50:06 KST	MS_EC_C	2020-04-05 PM 9:17:03 KST	Y = 4.15e+004 X + 3.78e+004
434	191206_5TEx	PTE100	PTE	100ppm	24971	24972	Caffeine	24976	3: QDa Positive(+) SIR Ch3 195.08 Da, CV=5, Smoothed by 9 point Mean Filter.	8.402	3721567	97.96	562236	7.4013	ppm	2019-12-06 PM 7:18:04 KST	2020-04-05 PM 9:50:06 KST	MS_CAF	2020-04-05 PM 9:17:03 KST	Y = 4.85e+005 X + 1.30e+005
470	191206_5TEx	PTE100	PTE	100ppm	24971	24972		24976	3: QDa Positive(+) SIR Ch3 195.08 Da, CV=5, Smoothed by 9 point Mean Filter.	8.892	77615	2.04	5293			2019-12-06 PM 7:18:04 KST	2020-04-05 PM 9:50:06 KST	MS_CAF	2020-04-05 PM 9:17:03 KST
516	191206_5TEx	PTE100	PTE	100ppm	24971	24972	EC	24977	4: QDa Negative(-) SIR Ch4 289.08 Da, CV=10, Smoothed by 9 point Mean Filter.	9.422	41071	67.89	8531	1.2889	ppm	2019-12-06 PM 7:18:04 KST	2020-04-05 PM 9:50:06 KST	MS_EC_C	2020-04-05 PM 9:17:03 KST	Y = 2.09e+004 X + 1.41e+004
554	191206_5TEx	PTE100	PTE	100ppm	24971	24972	EGCG	24978	5: QDa Negative(-) SIR Ch5 457.08 Da, CV=10, Smoothed by 9 point Mean Filter.	9.879	40750	57.69	7461	3.0356	ppm	2019-12-06 PM 7:18:04 KST	2020-04-05 PM 9:50:06 KST	MS_EGCG_GCG	2020-04-05 PM 9:17:03 KST	Y = 1.48e+004 X - 4.17e+003
590	191206_5TEx	PTE100	PTE	100ppm	24971	24972	GCG	24978	5: QDa Negative(-) SIR Ch5 457.08 Da, CV=10, Smoothed by 9 point Mean Filter.	11.034	29883	42.31	3442	0.5864	ppm	2019-12-06 PM 7:18:04 KST	2020-04-05 PM 9:50:06 KST	MS_EGCG_GCG	2020-04-05 PM 9:17:03 KST	Y = 2.57e+004 X + 1.48e+004
77	191206_5TEx	PTE100	PTE	100ppm	24971	24972	ECG	24986	13: QDa Negative(-) SIR Ch13 441.09 Da, CV=10, Smoothed by 15 point Mean Filter.	16.788	16635	81.91	1574	0.6272	ppm	2019-12-06 PM 7:18:04 KST	2020-04-05 PM 9:50:07 KST	MS_ECG_CG	2020-04-05 PM 9:17:04 KST	Y = 1.30e+004 X + 8.50e+003
54	191206_5TEx	PTE100	PTE	100ppm	24971	24972	CG	24986	13: QDa Negative(-) SIR Ch13 441.09 Da, CV=10, Smoothed by 15 point Mean Filter.	17.732	3674	18.09	444		ppm	2019-12-06 PM 7:18:04 KST	2020-04-05 PM 9:50:07 KST	MS_ECG_CG	2020-04-05 PM 9:17:04 KST	Y = 3.24e+004 X + 1.45e+004
229	191206_5TEx	PTE100	PTE	100ppm	24971	24972	TF2a	24991	18: QDa Negative(-) SIR Ch18 715.14 Da, CV=15, Smoothed by 15 point Mean Filter.	33.571	487	100	45		ppm	2019-12-06 PM 7:18:04 KST	2020-04-05 PM 9:50:07 KST	MS_TF2	2020-04-05 PM 9:17:04 KST	Y = 8.27e+003 X + 1.99e+003
318	191206_5TEx	PTE200	PTE	200ppm	24997	24998	Gallic acid	25000	1: QDa Negative(-) SIR Ch1 169.02 Da, CV=10, Smoothed by 9 point Mean Filter.	3.428	235830	100	40456	18.5026	ppm	2019-12-06 PM 8:08:57 KST	2020-04-05 PM 9:50:07 KST	MS_GA	2020-04-05 PM 9:17:02 KST	Y = 1.24e+004 X + 5.55e+003
405	191206_5TEx	PTE200	PTE	200ppm	24997	24998	GC	25001	2: QDa Negative(-) SIR Ch2 305.07 Da, CV=10, Smoothed by 9 point Mean Filter.	5.311	141381	38.01	17287	5.5697	ppm	2019-12-06 PM 8:08:57 KST	2020-04-05 PM 9:50:07 KST	MS_EGC_GC	2020-04-05 PM 9:17:02 KST	Y = 2.27e+004 X + 1.51e+004
369	191206_5TEx	PTE200	PTE	200ppm	24997	24998	EGC	25001	2: QDa Negative(-) SIR Ch2 305.07 Da, CV=10, Smoothed by 9 point Mean Filter.	7.229	230556	61.99	74647	8.3343	ppm	2019-12-06 PM 8:08:57 KST	2020-04-05 PM 9:50:07 KST	MS_EGC_GC	2020-04-05 PM 9:17:02 KST	Y = 2.46e+004 X + 2.57e+004
491	191206_5TEx	PTE200	PTE	200ppm	24997	24998	C	25003	4: QDa Negative(-) SIR Ch4 289.08 Da, CV=10, Smoothed by 9 point Mean Filter.	7.89	37397	30.37	7309		ppm	2019-12-06 PM 8:08:57 KST	2020-04-05 PM 9:50:08 KST	MS_EC_C	2020-04-05 PM 9:17:03 KST	Y = 4.15e+004 X + 3.78e+004
435	191206_5TEx	PTE200	PTE	200ppm	24997	24998	Caffeine	25002	3: QDa Positive(+) SIR Ch3 195.08 Da, CV=5, Smoothed by 9 point Mean Filter.	8.414	7370185	98.31	1083663	14.9195	ppm	2019-12-06 PM 8:08:57 KST	2020-04-05 PM 9:50:08 KST	MS_CAF	2020-04-05 PM 9:17:03 KST	Y = 4.85e+005 X + 1.30e+005
472	191206_5TEx	PTE200	PTE	200ppm	24997	24998		25002	3: QDa Positive(+) SIR Ch3 195.08 Da, CV=5, Smoothed by 9 point Mean Filter.	8.845	67516	0.9	10529			2019-12-06 PM 8:08:57 KST	2020-04-05 PM 9:50:08 KST	MS_CAF	2020-04-05 PM 9:17:03 KST
471	191206_5TEx	PTE200	PTE	200ppm	24997	24998		25002	3: QDa Positive(+) SIR Ch3 195.08 Da, CV=5, Smoothed by 9 point Mean Filter.	8.995	59243	0.79	8455			2019-12-06 PM 8:08:57 KST	2020-04-05 PM 9:50:08 KST	MS_CAF	2020-04-05 PM 9:17:03 KST
517	191206_5TEx	PTE200	PTE	200ppm	24997	24998	EC	25003	4: QDa Negative(-) SIR Ch4 289.08 Da, CV=10, Smoothed by 9 point Mean Filter.	9.441	85762	69.63	17749	3.4229	ppm	2019-12-06 PM 8:08:57 KST	2020-04-05 PM 9:50:08 KST	MS_EC_C	2020-04-05 PM 9:17:03 KST	Y = 2.09e+004 X + 1.41e+004
555	191206_5TEx	PTE200	PTE	200ppm	24997	24998	EGCG	25004	5: QDa Negative(-) SIR Ch5 457.08 Da, CV=10, Smoothed by 9 point Mean Filter.	9.9	81489	57.67	14720	5.7885	ppm	2019-12-06 PM 8:08:57 KST	2020-04-05 PM 9:50:08 KST	MS_EGCG_GCG	2020-04-05 PM 9:17:03 KST	Y = 1.48e+004 X - 4.17e+003
591	191206_5TEx	PTE200	PTE	200ppm	24997	24998	GCG	25004	5: QDa Negative(-) SIR Ch5 457.08 Da, CV=10, Smoothed by 9 point Mean Filter.	11.065	59808	42.33	6817	1.7523	ppm	2019-12-06 PM 8:08:57 KST	2020-04-05 PM 9:50:08 KST	MS_EGCG_GCG	2020-04-05 PM 9:17:03 KST	Y = 2.57e+004 X + 1.48e+004
78	191206_5TEx	PTE200	PTE	200ppm	24997	24998	ECG	25012	13: QDa Negative(-) SIR Ch13 441.09 Da, CV=10, Smoothed by 15 point Mean Filter.	16.833	35116	80.7	3375	2.0519	ppm	2019-12-06 PM 8:08:57 KST	2020-04-05 PM 9:50:08 KST	MS_ECG_CG	2020-04-05 PM 9:17:04 KST	Y = 1.30e+004 X + 8.50e+003
55	191206_5TEx	PTE200	PTE	200ppm	24997	24998	CG	25012	13: QDa Negative(-) SIR Ch13 441.09 Da, CV=10, Smoothed by 15 point Mean Filter.	17.764	8397	19.3	993		ppm	2019-12-06 PM 8:08:57 KST	2020-04-05 PM 9:50:08 KST	MS_ECG_CG	2020-04-05 PM 9:17:04 KST	Y = 3.24e+004 X + 1.45e+004
319	191206_5TEx	GTE50	GTE	50ppm	25023	25024	Gallic acid	25026	1: QDa Negative(-) SIR Ch1 169.02 Da, CV=10, Smoothed by 9 point Mean Filter.	3.437	979	100	167		ppm	2019-12-06 PM 8:59:55 KST	2020-04-05 PM 9:50:08 KST	MS_GA	2020-04-05 PM 9:17:02 KST	Y = 1.24e+004 X + 5.55e+003
406	191206_5TEx	GTE50	GTE	50ppm	25023	25024	GC	25027	2: QDa Negative(-) SIR Ch2 305.07 Da, CV=10, Smoothed by 9 point Mean Filter.	5.321	7509	6.69	913		ppm	2019-12-06 PM 8:59:55 KST	2020-04-05 PM 9:50:08 KST	MS_EGC_GC	2020-04-05 PM 9:17:02 KST	Y = 2.27e+004 X + 1.51e+004
370	191206_5TEx	GTE50	GTE	50ppm	25023	25024	EGC	25027	2: QDa Negative(-) SIR Ch2 305.07 Da, CV=10, Smoothed by 9 point Mean Filter.	7.226	104766	93.31	33713	3.2155	ppm	2019-12-06 PM 8:59:55 KST	2020-04-05 PM 9:50:08 KST	MS_EGC_GC	2020-04-05 PM 9:17:02 KST	Y = 2.46e+004 X + 2.57e+004
492	191206_5TEx	GTE50	GTE	50ppm	25023	25024	C	25029	4: QDa Negative(-) SIR Ch4 289.08 Da, CV=10, Smoothed by 9 point Mean Filter.	7.889	5272	12.72	1016		ppm	2019-12-06 PM 8:59:55 KST	2020-04-05 PM 9:50:09 KST	MS_EC_C	2020-04-05 PM 9:17:03 KST	Y = 4.15e+004 X + 3.78e+004
436	191206_5TEx	GTE50	GTE	50ppm	25023	25024	Caffeine	25028	3: QDa Positive(+) SIR Ch3 195.08 Da, CV=5, Smoothed by 9 point Mean Filter.	8.419	1800576	96.97	265757	3.4429	ppm	2019-12-06 PM 8:59:55 KST	2020-04-05 PM 9:50:09 KST	MS_CAF	2020-04-05 PM 9:17:03 KST	Y = 4.85e+005 X + 1.30e+005
473	191206_5TEx	GTE50	GTE	50ppm	25023	25024		25028	3: QDa Positive(+) SIR Ch3 195.08 Da, CV=5, Smoothed by 9 point Mean Filter.	8.776	56323	3.03	4071			2019-12-06 PM 8:59:55 KST	2020-04-05 PM 9:50:09 KST	MS_CAF	2020-04-05 PM 9:17:03 KST
518	191206_5TEx	GTE50	GTE	50ppm	25023	25024	EC	25029	4: QDa Negative(-) SIR Ch4 289.08 Da, CV=10, Smoothed by 9 point Mean Filter.	9.448	36179	87.28	7472	1.0553	ppm	2019-12-06 PM 8:59:55 KST	2020-04-05 PM 9:50:09 KST	MS_EC_C	2020-04-05 PM 9:17:03 KST	Y = 2.09e+004 X + 1.41e+004
556	191206_5TEx	GTE50	GTE	50ppm	25023	25024	EGCG	25030	5: QDa Negative(-) SIR Ch5 457.08 Da, CV=10, Smoothed by 9 point Mean Filter.	9.909	126891	98.3	22786	8.8566	ppm	2019-12-06 PM 8:59:55 KST	2020-04-05 PM 9:50:09 KST	MS_EGCG_GCG	2020-04-05 PM 9:17:03 KST	Y = 1.48e+004 X - 4.17e+003
592	191206_5TEx	GTE50	GTE	50ppm	25023	25024	GCG	25030	5: QDa Negative(-) SIR Ch5 457.08 Da, CV=10, Smoothed by 9 point Mean Filter.	10.55	2194	1.7	285		ppm	2019-12-06 PM 8:59:55 KST	2020-04-05 PM 9:50:09 KST	MS_EGCG_GCG	2020-04-05 PM 9:17:03 KST	Y = 2.57e+004 X + 1.48e+004
79	191206_5TEx	GTE50	GTE	50ppm	25023	25024	ECG	25038	13: QDa Negative(-) SIR Ch13 441.09 Da, CV=10, Smoothed by 15 point Mean Filter.	16.872	50951	98.76	4878	3.2728	ppm	2019-12-06 PM 8:59:55 KST	2020-04-05 PM 9:50:09 KST	MS_ECG_CG	2020-04-05 PM 9:17:04 KST	Y = 1.30e+004 X + 8.50e+003
56	191206_5TEx	GTE50	GTE	50ppm	25023	25024	CG	25038	13: QDa Negative(-) SIR Ch13 441.09 Da, CV=10, Smoothed by 15 point Mean Filter.	17.743	641	1.24	108		ppm	2019-12-06 PM 8:59:55 KST	2020-04-05 PM 9:50:09 KST	MS_ECG_CG	2020-04-05 PM 9:17:04 KST	Y = 3.24e+004 X + 1.45e+004
320	191206_5TEx	GTE100	GTE	100ppm	25049	25050	Gallic acid	25052	1: QDa Negative(-) SIR Ch1 169.02 Da, CV=10, Smoothed by 9 point Mean Filter.	3.439	1558	100	285		ppm	2019-12-06 PM 9:50:48 KST	2020-04-05 PM 9:50:09 KST	MS_GA	2020-04-05 PM 9:17:02 KST	Y = 1.24e+004 X + 5.55e+003
407	191206_5TEx	GTE100	GTE	100ppm	25049	25050	GC	25053	2: QDa Negative(-) SIR Ch2 305.07 Da, CV=10, Smoothed by 9 point Mean Filter.	5.343	13240	6.12	1692		ppm	2019-12-06 PM 9:50:48 KST	2020-04-05 PM 9:50:09 KST	MS_EGC_GC	2020-04-05 PM 9:17:02 KST	Y = 2.27e+004 X + 1.51e+004
371	191206_5TEx	GTE100	GTE	100ppm	25049	25050	EGC	25053	2: QDa Negative(-) SIR Ch2 305.07 Da, CV=10, Smoothed by 9 point Mean Filter.	7.241	203109	93.88	65454	7.2174	ppm	2019-12-06 PM 9:50:48 KST	2020-04-05 PM 9:50:09 KST	MS_EGC_GC	2020-04-05 PM 9:17:02 KST	Y = 2.46e+004 X + 2.57e+004
493	191206_5TEx	GTE100	GTE	100ppm	25049	25050	C	25055	4: QDa Negative(-) SIR Ch4 289.08 Da, CV=10, Smoothed by 9 point Mean Filter.	7.905	9504	11.35	1794		ppm	2019-12-06 PM 9:50:48 KST	2020-04-05 PM 9:50:09 KST	MS_EC_C	2020-04-05 PM 9:17:03 KST	Y = 4.15e+004 X + 3.78e+004
437	191206_5TEx	GTE100	GTE	100ppm	25049	25050	Caffeine	25054	3: QDa Positive(+) SIR Ch3 195.08 Da, CV=5, Smoothed by 9 point Mean Filter.	8.436	3557774	98.15	523413	7.0637	ppm	2019-12-06 PM 9:50:48 KST	2020-04-05 PM 9:50:09 KST	MS_CAF	2020-04-05 PM 9:17:03 KST	Y = 4.85e+005 X + 1.30e+005
474	191206_5TEx	GTE100	GTE	100ppm	25049	25050		25054	3: QDa Positive(+) SIR Ch3 195.08 Da, CV=5, Smoothed by 9 point Mean Filter.	8.923	67100	1.85	5535			2019-12-06 PM 9:50:48 KST	2020-04-05 PM 9:50:09 KST	MS_CAF	2020-04-05 PM 9:17:03 KST
519	191206_5TEx	GTE100	GTE	100ppm	25049	25050	EC	25055	4: QDa Negative(-) SIR Ch4 289.08 Da, CV=10, Smoothed by 9 point Mean Filter.	9.467	70058	83.68	14320	2.673	ppm	2019-12-06 PM 9:50:48 KST	2020-04-05 PM 9:50:09 KST	MS_EC_C	2020-04-05 PM 9:17:03 KST	Y = 2.09e+004 X + 1.41e+004
540	191206_5TEx	GTE100	GTE	100ppm	25049	25050		25055	4: QDa Negative(-) SIR Ch4 289.08 Da, CV=10, Smoothed by 9 point Mean Filter.	9.927	4162	4.97	910			2019-12-06 PM 9:50:48 KST	2020-04-05 PM 9:50:09 KST	MS_EC_C	2020-04-05 PM 9:17:03 KST
557	191206_5TEx	GTE100	GTE	100ppm	25049	25050	EGCG	25056	5: QDa Negative(-) SIR Ch5 457.08 Da, CV=10, Smoothed by 9 point Mean Filter.	9.928	268303	97.3	48143	18.4125	ppm	2019-12-06 PM 9:50:48 KST	2020-04-05 PM 9:50:09 KST	MS_EGCG_GCG	2020-04-05 PM 9:17:03 KST	Y = 1.48e+004 X - 4.17e+003
610	191206_5TEx	GTE100	GTE	100ppm	25049	25050		25056	5: QDa Negative(-) SIR Ch5 457.08 Da, CV=10, Smoothed by 9 point Mean Filter.	10.576	5052	1.83	600			2019-12-06 PM 9:50:48 KST	2020-04-05 PM 9:50:09 KST	MS_EGCG_GCG	2020-04-05 PM 9:17:03 KST
593	191206_5TEx	GTE100	GTE	100ppm	25049	25050	GCG	25056	5: QDa Negative(-) SIR Ch5 457.08 Da, CV=10, Smoothed by 9 point Mean Filter.	11.106	2385	0.87	294		ppm	2019-12-06 PM 9:50:48 KST	2020-04-05 PM 9:50:09 KST	MS_EGCG_GCG	2020-04-05 PM 9:17:03 KST	Y = 2.57e+004 X + 1.48e+004
80	191206_5TEx	GTE100	GTE	100ppm	25049	25050	ECG	25064	13: QDa Negative(-) SIR Ch13 441.09 Da, CV=10, Smoothed by 15 point Mean Filter.	16.908	102723	100	9849	7.2643	ppm	2019-12-06 PM 9:50:48 KST	2020-04-05 PM 9:50:09 KST	MS_ECG_CG	2020-04-05 PM 9:17:04 KST	Y = 1.30e+004 X + 8.50e+003
258	191206_5TEx	GTE100	GTE	100ppm	25049	25050	TF2b	25069	18: QDa Negative(-) SIR Ch18 715.14 Da, CV=15, Smoothed by 15 point Mean Filter.	35.072	507	38.49	46		ppm	2019-12-06 PM 9:50:48 KST	2020-04-05 PM 9:50:10 KST	MS_TF2	2020-04-05 PM 9:17:04 KST	Y = 6.37e+003 X + 1.58e+003
230	191206_5TEx	GTE100	GTE	100ppm	25049	25050	TF2a	25069	18: QDa Negative(-) SIR Ch18 715.14 Da, CV=15, Smoothed by 15 point Mean Filter.	35.447	811	61.51	35		ppm	2019-12-06 PM 9:50:48 KST	2020-04-05 PM 9:50:10 KST	MS_TF2	2020-04-05 PM 9:17:04 KST	Y = 8.27e+003 X + 1.99e+003
321	191206_5TEx	GTE200	GTE	200ppm	25075	25076	Gallic acid	25078	1: QDa Negative(-) SIR Ch1 169.02 Da, CV=10, Smoothed by 9 point Mean Filter.	3.44	3235	100	571		ppm	2019-12-06 PM 10:41:42 KST	2020-04-05 PM 9:50:10 KST	MS_GA	2020-04-05 PM 9:17:02 KST	Y = 1.24e+004 X + 5.55e+003
408	191206_5TEx	GTE200	GTE	200ppm	25075	25076	GC	25079	2: QDa Negative(-) SIR Ch2 305.07 Da, CV=10, Smoothed by 9 point Mean Filter.	5.363	26134	6.52	3097	0.4881	ppm	2019-12-06 PM 10:41:42 KST	2020-04-05 PM 9:50:10 KST	MS_EGC_GC	2020-04-05 PM 9:17:02 KST	Y = 2.27e+004 X + 1.51e+004
372	191206_5TEx	GTE200	GTE	200ppm	25075	25076	EGC	25079	2: QDa Negative(-) SIR Ch2 305.07 Da, CV=10, Smoothed by 9 point Mean Filter.	7.251	374618	93.48	120571	14.1967	ppm	2019-12-06 PM 10:41:42 KST	2020-04-05 PM 9:50:10 KST	MS_EGC_GC	2020-04-05 PM 9:17:02 KST	Y = 2.46e+004 X + 2.57e+004
494	191206_5TEx	GTE200	GTE	200ppm	25075	25076	C	25081	4: QDa Negative(-) SIR Ch4 289.08 Da, CV=10, Smoothed by 9 point Mean Filter.	7.917	19377	11.73	3797		ppm	2019-12-06 PM 10:41:42 KST	2020-04-05 PM 9:50:11 KST	MS_EC_C	2020-04-05 PM 9:17:03 KST	Y = 4.15e+004 X + 3.78e+004
438	191206_5TEx	GTE200	GTE	200ppm	25075	25076	Caffeine	25080	3: QDa Positive(+) SIR Ch3 195.08 Da, CV=5, Smoothed by 9 point Mean Filter.	8.448	7161644	100	1041385	14.4898	ppm	2019-12-06 PM 10:41:42 KST	2020-04-05 PM 9:50:10 KST	MS_CAF	2020-04-05 PM 9:17:03 KST	Y = 4.85e+005 X + 1.30e+005
520	191206_5TEx	GTE200	GTE	200ppm	25075	25076	EC	25081	4: QDa Negative(-) SIR Ch4 289.08 Da, CV=10, Smoothed by 9 point Mean Filter.	9.489	140010	84.72	28679	6.0132	ppm	2019-12-06 PM 10:41:42 KST	2020-04-05 PM 9:50:11 KST	MS_EC_C	2020-04-05 PM 9:17:03 KST	Y = 2.09e+004 X + 1.41e+004
541	191206_5TEx	GTE200	GTE	200ppm	25075	25076		25081	4: QDa Negative(-) SIR Ch4 289.08 Da, CV=10, Smoothed by 9 point Mean Filter.	9.951	5867	3.55	1137			2019-12-06 PM 10:41:42 KST	2020-04-05 PM 9:50:11 KST	MS_EC_C	2020-04-05 PM 9:17:03 KST
558	191206_5TEx	GTE200	GTE	200ppm	25075	25076	EGCG	25082	5: QDa Negative(-) SIR Ch5 457.08 Da, CV=10, Smoothed by 9 point Mean Filter.	9.953	563084	97.06	100316	38.3322	ppm	2019-12-06 PM 10:41:42 KST	2020-04-05 PM 9:50:11 KST	MS_EGCG_GCG	2020-04-05 PM 9:17:03 KST	Y = 1.48e+004 X - 4.17e+003
611	191206_5TEx	GTE200	GTE	200ppm	25075	25076		25082	5: QDa Negative(-) SIR Ch5 457.08 Da, CV=10, Smoothed by 9 point Mean Filter.	10.613	11282	1.94	1290			2019-12-06 PM 10:41:42 KST	2020-04-05 PM 9:50:11 KST	MS_EGCG_GCG	2020-04-05 PM 9:17:03 KST
594	191206_5TEx	GTE200	GTE	200ppm	25075	25076	GCG	25082	5: QDa Negative(-) SIR Ch5 457.08 Da, CV=10, Smoothed by 9 point Mean Filter.	11.139	5760	0.99	646		ppm	2019-12-06 PM 10:41:42 KST	2020-04-05 PM 9:50:11 KST	MS_EGCG_GCG	2020-04-05 PM 9:17:03 KST	Y = 2.57e+004 X + 1.48e+004
81	191206_5TEx	GTE200	GTE	200ppm	25075	25076	ECG	25090	13: QDa Negative(-) SIR Ch13 441.09 Da, CV=10, Smoothed by 15 point Mean Filter.	16.954	210653	100	21728	15.5853	ppm	2019-12-06 PM 10:41:42 KST	2020-04-05 PM 9:50:11 KST	MS_ECG_CG	2020-04-05 PM 9:17:04 KST	Y = 1.30e+004 X + 8.50e+003
231	191206_5TEx	GTE200	GTE	200ppm	25075	25076	TF2a	25095	18: QDa Negative(-) SIR Ch18 715.14 Da, CV=15, Smoothed by 15 point Mean Filter.	35.316	409	100	31		ppm	2019-12-06 PM 10:41:42 KST	2020-04-05 PM 9:50:11 KST	MS_TF2	2020-04-05 PM 9:17:04 KST	Y = 8.27e+003 X + 1.99e+003
322	191206_5TEx	CoGTE50	CoG	50ppm	25101	25102	Gallic acid	25104	1: QDa Negative(-) SIR Ch1 169.02 Da, CV=10, Smoothed by 9 point Mean Filter.	3.447	3250	100	558		ppm	2019-12-06 PM 11:32:35 KST	2020-04-05 PM 9:50:11 KST	MS_GA	2020-04-05 PM 9:17:02 KST	Y = 1.24e+004 X + 5.55e+003
373	191206_5TEx	CoGTE50	CoG	50ppm	25101	25102	EGC	25105	2: QDa Negative(-) SIR Ch2 305.07 Da, CV=10, Smoothed by 9 point Mean Filter.	7.26	1910	100	609		ppm	2019-12-06 PM 11:32:35 KST	2020-04-05 PM 9:50:11 KST	MS_EGC_GC	2020-04-05 PM 9:17:02 KST	Y = 2.46e+004 X + 2.57e+004
439	191206_5TEx	CoGTE50	CoG	50ppm	25101	25102	Caffeine	25106	3: QDa Positive(+) SIR Ch3 195.08 Da, CV=5, Smoothed by 9 point Mean Filter.	8.464	1580341	100	229025	2.9891	ppm	2019-12-06 PM 11:32:35 KST	2020-04-05 PM 9:50:11 KST	MS_CAF	2020-04-05 PM 9:17:03 KST	Y = 4.85e+005 X + 1.30e+005
559	191206_5TEx	CoGTE50	CoG	50ppm	25101	25102	EGCG	25108	5: QDa Negative(-) SIR Ch5 457.08 Da, CV=10, Smoothed by 9 point Mean Filter.	9.97	1659	100	295	0.394	ppm	2019-12-06 PM 11:32:35 KST	2020-04-05 PM 9:50:12 KST	MS_EGCG_GCG	2020-04-05 PM 9:17:03 KST	Y = 1.48e+004 X - 4.17e+003
106	191206_5TEx	CoGTE50	CoG	50ppm	25101	25102		25116	13: QDa Negative(-) SIR Ch13 441.09 Da, CV=10, Smoothed by 15 point Mean Filter.	18.807	908	100	114			2019-12-06 PM 11:32:35 KST	2020-04-05 PM 9:50:12 KST	MS_ECG_CG	2020-04-05 PM 9:17:04 KST
192	191206_5TEx	CoGTE50	CoG	50ppm	25101	25102	TF1	25119	16: QDa Negative(-) SIR Ch16 563.13 Da, CV=15, Smoothed by 13 point Mean Filter.	31.629	3324	100	375		ppm	2019-12-06 PM 11:32:35 KST	2020-04-05 PM 9:50:12 KST	MS_TF1	2020-04-05 PM 9:17:04 KST	Y = 8.21e+003 X + 6.87e+003
232	191206_5TEx	CoGTE50	CoG	50ppm	25101	25102	TF2a	25121	18: QDa Negative(-) SIR Ch18 715.14 Da, CV=15, Smoothed by 15 point Mean Filter.	34.785	4562	78.4	363	0.3112	ppm	2019-12-06 PM 11:32:35 KST	2020-04-05 PM 9:50:12 KST	MS_TF2	2020-04-05 PM 9:17:04 KST	Y = 8.27e+003 X + 1.99e+003
259	191206_5TEx	CoGTE50	CoG	50ppm	25101	25102	TF2b	25121	18: QDa Negative(-) SIR Ch18 715.14 Da, CV=15, Smoothed by 15 point Mean Filter.	36.725	1257	21.6	165		ppm	2019-12-06 PM 11:32:35 KST	2020-04-05 PM 9:50:12 KST	MS_TF2	2020-04-05 PM 9:17:04 KST	Y = 6.37e+003 X + 1.58e+003
295	191206_5TEx	CoGTE50	CoG	50ppm	25101	25102	TF3	25122	19: QDa Negative(-) SIR Ch19 867.15 Da, CV=15, Smoothed by 9 point Mean Filter.	37.312	4095	100	503	0.1335	ppm	2019-12-06 PM 11:32:35 KST	2020-04-05 PM 9:50:12 KST	MS_TF3	2020-04-05 PM 9:17:05 KST	Y = 1.11e+004 X + 2.61e+003
323	191206_5TEx	CoGTE100	CoG	100ppm	25127	25128	Gallic acid	25130	1: QDa Negative(-) SIR Ch1 169.02 Da, CV=10, Smoothed by 9 point Mean Filter.	3.451	6676	100	1148	0.0903	ppm	2019-12-07 AM 12:23:28 KST	2020-04-05 PM 9:50:12 KST	MS_GA	2020-04-05 PM 9:17:02 KST	Y = 1.24e+004 X + 5.55e+003
374	191206_5TEx	CoGTE100	CoG	100ppm	25127	25128	EGC	25131	2: QDa Negative(-) SIR Ch2 305.07 Da, CV=10, Smoothed by 9 point Mean Filter.	7.264	4249	100	1327		ppm	2019-12-07 AM 12:23:28 KST	2020-04-05 PM 9:50:12 KST	MS_EGC_GC	2020-04-05 PM 9:17:02 KST	Y = 2.46e+004 X + 2.57e+004
440	191206_5TEx	CoGTE100	CoG	100ppm	25127	25128	Caffeine	25132	3: QDa Positive(+) SIR Ch3 195.08 Da, CV=5, Smoothed by 9 point Mean Filter.	8.465	3012597	100	456659	5.9404	ppm	2019-12-07 AM 12:23:28 KST	2020-04-05 PM 9:50:14 KST	MS_CAF	2020-04-05 PM 9:17:03 KST	Y = 4.85e+005 X + 1.30e+005
560	191206_5TEx	CoGTE100	CoG	100ppm	25127	25128	EGCG	25134	5: QDa Negative(-) SIR Ch5 457.08 Da, CV=10, Smoothed by 9 point Mean Filter.	9.98	3510	100	608	0.5191	ppm	2019-12-07 AM 12:23:28 KST	2020-04-05 PM 9:50:14 KST	MS_EGCG_GCG	2020-04-05 PM 9:17:03 KST	Y = 1.48e+004 X - 4.17e+003
82	191206_5TEx	CoGTE100	CoG	100ppm	25127	25128	ECG	25142	13: QDa Negative(-) SIR Ch13 441.09 Da, CV=10, Smoothed by 15 point Mean Filter.	16.989	1681	100	166		ppm	2019-12-07 AM 12:23:28 KST	2020-04-05 PM 9:50:14 KST	MS_ECG_CG	2020-04-05 PM 9:17:04 KST	Y = 1.30e+004 X + 8.50e+003
193	191206_5TEx	CoGTE100	CoG	100ppm	25127	25128	TF1	25145	16: QDa Negative(-) SIR Ch16 563.13 Da, CV=15, Smoothed by 13 point Mean Filter.	31.637	6720	100	807		ppm	2019-12-07 AM 12:23:28 KST	2020-04-05 PM 9:50:14 KST	MS_TF1	2020-04-05 PM 9:17:04 KST	Y = 8.21e+003 X + 6.87e+003
233	191206_5TEx	CoGTE100	CoG	100ppm	25127	25128	TF2a	25147	18: QDa Negative(-) SIR Ch18 715.14 Da, CV=15, Smoothed by 15 point Mean Filter.	34.821	9791	69.26	696	0.9436	ppm	2019-12-07 AM 12:23:28 KST	2020-04-05 PM 9:50:14 KST	MS_TF2	2020-04-05 PM 9:17:04 KST	Y = 8.27e+003 X + 1.99e+003
279	191206_5TEx	CoGTE100	CoG	100ppm	25127	25128		25147	18: QDa Negative(-) SIR Ch18 715.14 Da, CV=15, Smoothed by 15 point Mean Filter.	35.887	421	2.98	48			2019-12-07 AM 12:23:28 KST	2020-04-05 PM 9:50:14 KST	MS_TF2	2020-04-05 PM 9:17:04 KST
260	191206_5TEx	CoGTE100	CoG	100ppm	25127	25128	TF2b	25147	18: QDa Negative(-) SIR Ch18 715.14 Da, CV=15, Smoothed by 15 point Mean Filter.	36.747	3513	24.85	384	0.3037	ppm	2019-12-07 AM 12:23:28 KST	2020-04-05 PM 9:50:14 KST	MS_TF2	2020-04-05 PM 9:17:04 KST	Y = 6.37e+003 X + 1.58e+003
278	191206_5TEx	CoGTE100	CoG	100ppm	25127	25128		25147	18: QDa Negative(-) SIR Ch18 715.14 Da, CV=15, Smoothed by 15 point Mean Filter.	37.286	410	2.9	30			2019-12-07 AM 12:23:28 KST	2020-04-05 PM 9:50:14 KST	MS_TF2	2020-04-05 PM 9:17:04 KST
296	191206_5TEx	CoGTE100	CoG	100ppm	25127	25128	TF3	25148	19: QDa Negative(-) SIR Ch19 867.15 Da, CV=15, Smoothed by 9 point Mean Filter.	37.331	7944	100	922	0.4805	ppm	2019-12-07 AM 12:23:28 KST	2020-04-05 PM 9:50:14 KST	MS_TF3	2020-04-05 PM 9:17:05 KST	Y = 1.11e+004 X + 2.61e+003
324	191206_5TEx	CoGTE200	CoG	200ppm	25153	25154	Gallic acid	25156	1: QDa Negative(-) SIR Ch1 169.02 Da, CV=10, Smoothed by 9 point Mean Filter.	3.454	13601	100	2334	0.6467	ppm	2019-12-07 AM 1:14:21 KST	2020-04-05 PM 9:50:14 KST	MS_GA	2020-04-05 PM 9:17:02 KST	Y = 1.24e+004 X + 5.55e+003
375	191206_5TEx	CoGTE200	CoG	200ppm	25153	25154	EGC	25157	2: QDa Negative(-) SIR Ch2 305.07 Da, CV=10, Smoothed by 9 point Mean Filter.	7.27	7491	100	2460		ppm	2019-12-07 AM 1:14:21 KST	2020-04-05 PM 9:50:14 KST	MS_EGC_GC	2020-04-05 PM 9:17:02 KST	Y = 2.46e+004 X + 2.57e+004
441	191206_5TEx	CoGTE200	CoG	200ppm	25153	25154	Caffeine	25158	3: QDa Positive(+) SIR Ch3 195.08 Da, CV=5, Smoothed by 9 point Mean Filter.	8.47	5867657	98.39	857412	11.8234	ppm	2019-12-07 AM 1:14:21 KST	2020-04-05 PM 9:50:15 KST	MS_CAF	2020-04-05 PM 9:17:03 KST	Y = 4.85e+005 X + 1.30e+005
475	191206_5TEx	CoGTE200	CoG	200ppm	25153	25154		25158	3: QDa Positive(+) SIR Ch3 195.08 Da, CV=5, Smoothed by 9 point Mean Filter.	8.94	95788	1.61	8145			2019-12-07 AM 1:14:21 KST	2020-04-05 PM 9:50:15 KST	MS_CAF	2020-04-05 PM 9:17:03 KST
521	191206_5TEx	CoGTE200	CoG	200ppm	25153	25154	EC	25159	4: QDa Negative(-) SIR Ch4 289.08 Da, CV=10, Smoothed by 9 point Mean Filter.	9.518	2440	100	502		ppm	2019-12-07 AM 1:14:21 KST	2020-04-05 PM 9:50:15 KST	MS_EC_C	2020-04-05 PM 9:17:03 KST	Y = 2.09e+004 X + 1.41e+004
561	191206_5TEx	CoGTE200	CoG	200ppm	25153	25154	EGCG	25160	5: QDa Negative(-) SIR Ch5 457.08 Da, CV=10, Smoothed by 9 point Mean Filter.	9.994	7056	100	1215	0.7587	ppm	2019-12-07 AM 1:14:21 KST	2020-04-05 PM 9:50:15 KST	MS_EGCG_GCG	2020-04-05 PM 9:17:03 KST	Y = 1.48e+004 X - 4.17e+003
108	191206_5TEx	CoGTE200	CoG	200ppm	25153	25154		25168	13: QDa Negative(-) SIR Ch13 441.09 Da, CV=10, Smoothed by 15 point Mean Filter.	16.069	1937	25.14	134			2019-12-07 AM 1:14:21 KST	2020-04-05 PM 9:50:15 KST	MS_ECG_CG	2020-04-05 PM 9:17:04 KST
107	191206_5TEx	CoGTE200	CoG	200ppm	25153	25154		25168	13: QDa Negative(-) SIR Ch13 441.09 Da, CV=10, Smoothed by 15 point Mean Filter.	16.468	2234	28.99	110			2019-12-07 AM 1:14:21 KST	2020-04-05 PM 9:50:15 KST	MS_ECG_CG	2020-04-05 PM 9:17:04 KST
83	191206_5TEx	CoGTE200	CoG	200ppm	25153	25154	ECG	25168	13: QDa Negative(-) SIR Ch13 441.09 Da, CV=10, Smoothed by 15 point Mean Filter.	17.011	3535	45.87	300		ppm	2019-12-07 AM 1:14:21 KST	2020-04-05 PM 9:50:15 KST	MS_ECG_CG	2020-04-05 PM 9:17:04 KST	Y = 1.30e+004 X + 8.50e+003
194	191206_5TEx	CoGTE200	CoG	200ppm	25153	25154	TF1	25171	16: QDa Negative(-) SIR Ch16 563.13 Da, CV=15, Smoothed by 13 point Mean Filter.	31.659	13829	100	1584	0.8483	ppm	2019-12-07 AM 1:14:21 KST	2020-04-05 PM 9:50:15 KST	MS_TF1	2020-04-05 PM 9:17:04 KST	Y = 8.21e+003 X + 6.87e+003
234	191206_5TEx	CoGTE200	CoG	200ppm	25153	25154	TF2a	25173	18: QDa Negative(-) SIR Ch18 715.14 Da, CV=15, Smoothed by 15 point Mean Filter.	34.845	20849	77.99	1402	2.2813	ppm	2019-12-07 AM 1:14:21 KST	2020-04-05 PM 9:50:15 KST	MS_TF2	2020-04-05 PM 9:17:04 KST	Y = 8.27e+003 X + 1.99e+003
261	191206_5TEx	CoGTE200	CoG	200ppm	25153	25154	TF2b	25173	18: QDa Negative(-) SIR Ch18 715.14 Da, CV=15, Smoothed by 15 point Mean Filter.	36.206	300	1.12	43		ppm	2019-12-07 AM 1:14:21 KST	2020-04-05 PM 9:50:15 KST	MS_TF2	2020-04-05 PM 9:17:04 KST	Y = 6.37e+003 X + 1.58e+003
280	191206_5TEx	CoGTE200	CoG	200ppm	25153	25154		25173	18: QDa Negative(-) SIR Ch18 715.14 Da, CV=15, Smoothed by 15 point Mean Filter.	36.789	5585	20.89	717			2019-12-07 AM 1:14:21 KST	2020-04-05 PM 9:50:15 KST	MS_TF2	2020-04-05 PM 9:17:04 KST
297	191206_5TEx	CoGTE200	CoG	200ppm	25153	25154	TF3	25174	19: QDa Negative(-) SIR Ch19 867.15 Da, CV=15, Smoothed by 9 point Mean Filter.	37.374	14647	100	1715	1.0849	ppm	2019-12-07 AM 1:14:21 KST	2020-04-05 PM 9:50:16 KST	MS_TF3	2020-04-05 PM 9:17:05 KST	Y = 1.11e+004 X + 2.61e+003
325	191206_5TEx	BTE50	BTE	50ppm	25179	25180	Gallic acid	25182	1: QDa Negative(-) SIR Ch1 169.02 Da, CV=10, Smoothed by 9 point Mean Filter.	3.454	5651	100	974	0.0079	ppm	2019-12-07 AM 2:05:11 KST	2020-04-05 PM 9:50:16 KST	MS_GA	2020-04-05 PM 9:17:02 KST	Y = 1.24e+004 X + 5.55e+003
376	191206_5TEx	BTE50	BTE	50ppm	25179	25180	EGC	25183	2: QDa Negative(-) SIR Ch2 305.07 Da, CV=10, Smoothed by 9 point Mean Filter.	7.262	1260	100	377		ppm	2019-12-07 AM 2:05:11 KST	2020-04-05 PM 9:50:16 KST	MS_EGC_GC	2020-04-05 PM 9:17:02 KST	Y = 2.46e+004 X + 2.57e+004
442	191206_5TEx	BTE50	BTE	50ppm	25179	25180	Caffeine	25184	3: QDa Positive(+) SIR Ch3 195.08 Da, CV=5, Smoothed by 9 point Mean Filter.	8.467	1665980	100	247073	3.1656	ppm	2019-12-07 AM 2:05:11 KST	2020-04-05 PM 9:50:16 KST	MS_CAF	2020-04-05 PM 9:17:03 KST	Y = 4.85e+005 X + 1.30e+005
562	191206_5TEx	BTE50	BTE	50ppm	25179	25180	EGCG	25186	5: QDa Negative(-) SIR Ch5 457.08 Da, CV=10, Smoothed by 9 point Mean Filter.	9.992	1536	100	278	0.3857	ppm	2019-12-07 AM 2:05:11 KST	2020-04-05 PM 9:50:16 KST	MS_EGCG_GCG	2020-04-05 PM 9:17:03 KST	Y = 1.48e+004 X - 4.17e+003
109	191206_5TEx	BTE50	BTE	50ppm	25179	25180		25194	13: QDa Negative(-) SIR Ch13 441.09 Da, CV=10, Smoothed by 15 point Mean Filter.	18.504	2358	100	129			2019-12-07 AM 2:05:11 KST	2020-04-05 PM 9:50:16 KST	MS_ECG_CG	2020-04-05 PM 9:17:04 KST
195	191206_5TEx	BTE50	BTE	50ppm	25179	25180	TF1	25197	16: QDa Negative(-) SIR Ch16 563.13 Da, CV=15, Smoothed by 13 point Mean Filter.	31.644	1692	100	197		ppm	2019-12-07 AM 2:05:11 KST	2020-04-05 PM 9:50:17 KST	MS_TF1	2020-04-05 PM 9:17:04 KST	Y = 8.21e+003 X + 6.87e+003
235	191206_5TEx	BTE50	BTE	50ppm	25179	25180	TF2a	25199	18: QDa Negative(-) SIR Ch18 715.14 Da, CV=15, Smoothed by 15 point Mean Filter.	34.809	1610	42.69	202		ppm	2019-12-07 AM 2:05:11 KST	2020-04-05 PM 9:50:17 KST	MS_TF2	2020-04-05 PM 9:17:04 KST	Y = 8.27e+003 X + 1.99e+003
281	191206_5TEx	BTE50	BTE	50ppm	25179	25180		25199	18: QDa Negative(-) SIR Ch18 715.14 Da, CV=15, Smoothed by 15 point Mean Filter.	34.857	1373	36.41	210			2019-12-07 AM 2:05:11 KST	2020-04-05 PM 9:50:17 KST	MS_TF2	2020-04-05 PM 9:17:04 KST
262	191206_5TEx	BTE50	BTE	50ppm	25179	25180	TF2b	25199	18: QDa Negative(-) SIR Ch18 715.14 Da, CV=15, Smoothed by 15 point Mean Filter.	36.78	788	20.9	99		ppm	2019-12-07 AM 2:05:11 KST	2020-04-05 PM 9:50:17 KST	MS_TF2	2020-04-05 PM 9:17:04 KST	Y = 6.37e+003 X + 1.58e+003
298	191206_5TEx	BTE50	BTE	50ppm	25179	25180	TF3	25200	19: QDa Negative(-) SIR Ch19 867.15 Da, CV=15, Smoothed by 9 point Mean Filter.	37.362	3756	100	399	0.1029	ppm	2019-12-07 AM 2:05:11 KST	2020-04-05 PM 9:50:17 KST	MS_TF3	2020-04-05 PM 9:17:05 KST	Y = 1.11e+004 X + 2.61e+003
326	191206_5TEx	BTE100	BTE	100ppm	25205	25206	Gallic acid	25208	1: QDa Negative(-) SIR Ch1 169.02 Da, CV=10, Smoothed by 9 point Mean Filter.	3.453	11512	100	1990	0.4788	ppm	2019-12-07 AM 2:55:59 KST	2020-04-05 PM 9:50:17 KST	MS_GA	2020-04-05 PM 9:17:02 KST	Y = 1.24e+004 X + 5.55e+003
377	191206_5TEx	BTE100	BTE	100ppm	25205	25206	EGC	25209	2: QDa Negative(-) SIR Ch2 305.07 Da, CV=10, Smoothed by 9 point Mean Filter.	7.279	2326	100	745		ppm	2019-12-07 AM 2:55:59 KST	2020-04-05 PM 9:50:18 KST	MS_EGC_GC	2020-04-05 PM 9:17:02 KST	Y = 2.46e+004 X + 2.57e+004
443	191206_5TEx	BTE100	BTE	100ppm	25205	25206	Caffeine	25210	3: QDa Positive(+) SIR Ch3 195.08 Da, CV=5, Smoothed by 9 point Mean Filter.	8.486	3321731	100	493847	6.5774	ppm	2019-12-07 AM 2:55:59 KST	2020-04-05 PM 9:50:18 KST	MS_CAF	2020-04-05 PM 9:17:03 KST	Y = 4.85e+005 X + 1.30e+005
563	191206_5TEx	BTE100	BTE	100ppm	25205	25206	EGCG	25212	5: QDa Negative(-) SIR Ch5 457.08 Da, CV=10, Smoothed by 9 point Mean Filter.	10.011	2851	100	491	0.4746	ppm	2019-12-07 AM 2:55:59 KST	2020-04-05 PM 9:50:18 KST	MS_EGCG_GCG	2020-04-05 PM 9:17:03 KST	Y = 1.48e+004 X - 4.17e+003
84	191206_5TEx	BTE100	BTE	100ppm	25205	25206	ECG	25220	13: QDa Negative(-) SIR Ch13 441.09 Da, CV=10, Smoothed by 15 point Mean Filter.	16.974	403	19.36	110		ppm	2019-12-07 AM 2:55:59 KST	2020-04-05 PM 9:50:18 KST	MS_ECG_CG	2020-04-05 PM 9:17:04 KST	Y = 1.30e+004 X + 8.50e+003
110	191206_5TEx	BTE100	BTE	100ppm	25205	25206		25220	13: QDa Negative(-) SIR Ch13 441.09 Da, CV=10, Smoothed by 15 point Mean Filter.	17.04	1678	80.64	207			2019-12-07 AM 2:55:59 KST	2020-04-05 PM 9:50:18 KST	MS_ECG_CG	2020-04-05 PM 9:17:04 KST
196	191206_5TEx	BTE100	BTE	100ppm	25205	25206	TF1	25223	16: QDa Negative(-) SIR Ch16 563.13 Da, CV=15, Smoothed by 13 point Mean Filter.	31.703	3091	100	347		ppm	2019-12-07 AM 2:55:59 KST	2020-04-05 PM 9:50:18 KST	MS_TF1	2020-04-05 PM 9:17:04 KST	Y = 8.21e+003 X + 6.87e+003
236	191206_5TEx	BTE100	BTE	100ppm	25205	25206	TF2a	25225	18: QDa Negative(-) SIR Ch18 715.14 Da, CV=15, Smoothed by 15 point Mean Filter.	34.893	6853	82.98	472	0.5883	ppm	2019-12-07 AM 2:55:59 KST	2020-04-05 PM 9:50:18 KST	MS_TF2	2020-04-05 PM 9:17:04 KST	Y = 8.27e+003 X + 1.99e+003
263	191206_5TEx	BTE100	BTE	100ppm	25205	25206	TF2b	25225	18: QDa Negative(-) SIR Ch18 715.14 Da, CV=15, Smoothed by 15 point Mean Filter.	36.834	1406	17.02	231		ppm	2019-12-07 AM 2:55:59 KST	2020-04-05 PM 9:50:18 KST	MS_TF2	2020-04-05 PM 9:17:04 KST	Y = 6.37e+003 X + 1.58e+003
299	191206_5TEx	BTE100	BTE	100ppm	25205	25206	TF3	25226	19: QDa Negative(-) SIR Ch19 867.15 Da, CV=15, Smoothed by 9 point Mean Filter.	37.413	6980	100	806	0.3936	ppm	2019-12-07 AM 2:55:59 KST	2020-04-05 PM 9:50:19 KST	MS_TF3	2020-04-05 PM 9:17:05 KST	Y = 1.11e+004 X + 2.61e+003
327	191206_5TEx	BTE200	BTE	200ppm	25231	25232	Gallic acid	25234	1: QDa Negative(-) SIR Ch1 169.02 Da, CV=10, Smoothed by 9 point Mean Filter.	3.455	22397	100	3821	1.3534	ppm	2019-12-07 AM 3:46:54 KST	2020-04-05 PM 9:50:19 KST	MS_GA	2020-04-05 PM 9:17:02 KST	Y = 1.24e+004 X + 5.55e+003
378	191206_5TEx	BTE200	BTE	200ppm	25231	25232	EGC	25235	2: QDa Negative(-) SIR Ch2 305.07 Da, CV=10, Smoothed by 9 point Mean Filter.	7.274	4142	100	1336		ppm	2019-12-07 AM 3:46:54 KST	2020-04-05 PM 9:50:19 KST	MS_EGC_GC	2020-04-05 PM 9:17:02 KST	Y = 2.46e+004 X + 2.57e+004
444	191206_5TEx	BTE200	BTE	200ppm	25231	25232	Caffeine	25236	3: QDa Positive(+) SIR Ch3 195.08 Da, CV=5, Smoothed by 9 point Mean Filter.	8.482	6558227	98.15	951534	13.2464	ppm	2019-12-07 AM 3:46:54 KST	2020-04-05 PM 9:50:20 KST	MS_CAF	2020-04-05 PM 9:17:03 KST	Y = 4.85e+005 X + 1.30e+005
476	191206_5TEx	BTE200	BTE	200ppm	25231	25232		25236	3: QDa Positive(+) SIR Ch3 195.08 Da, CV=5, Smoothed by 9 point Mean Filter.	8.912	123854	1.85	9464			2019-12-07 AM 3:46:54 KST	2020-04-05 PM 9:50:20 KST	MS_CAF	2020-04-05 PM 9:17:03 KST
522	191206_5TEx	BTE200	BTE	200ppm	25231	25232	EC	25237	4: QDa Negative(-) SIR Ch4 289.08 Da, CV=10, Smoothed by 9 point Mean Filter.	9.537	1618	100	331		ppm	2019-12-07 AM 3:46:54 KST	2020-04-05 PM 9:50:20 KST	MS_EC_C	2020-04-05 PM 9:17:03 KST	Y = 2.09e+004 X + 1.41e+004
564	191206_5TEx	BTE200	BTE	200ppm	25231	25232	EGCG	25238	5: QDa Negative(-) SIR Ch5 457.08 Da, CV=10, Smoothed by 9 point Mean Filter.	10.014	6064	100	1004	0.6917	ppm	2019-12-07 AM 3:46:54 KST	2020-04-05 PM 9:50:20 KST	MS_EGCG_GCG	2020-04-05 PM 9:17:03 KST	Y = 1.48e+004 X - 4.17e+003
85	191206_5TEx	BTE200	BTE	200ppm	25231	25232	ECG	25246	13: QDa Negative(-) SIR Ch13 441.09 Da, CV=10, Smoothed by 15 point Mean Filter.	17.052	2711	100	289		ppm	2019-12-07 AM 3:46:54 KST	2020-04-05 PM 9:50:20 KST	MS_ECG_CG	2020-04-05 PM 9:17:04 KST	Y = 1.30e+004 X + 8.50e+003
205	191206_5TEx	BTE200	BTE	200ppm	25231	25232		25249	16: QDa Negative(-) SIR Ch16 563.13 Da, CV=15, Smoothed by 13 point Mean Filter.	31.716	2966	52.05	627			2019-12-07 AM 3:46:54 KST	2020-04-05 PM 9:50:20 KST	MS_TF1	2020-04-05 PM 9:17:04 KST
197	191206_5TEx	BTE200	BTE	200ppm	25231	25232	TF1	25249	16: QDa Negative(-) SIR Ch16 563.13 Da, CV=15, Smoothed by 13 point Mean Filter.	31.733	2732	47.95	642		ppm	2019-12-07 AM 3:46:54 KST	2020-04-05 PM 9:50:20 KST	MS_TF1	2020-04-05 PM 9:17:04 KST	Y = 8.21e+003 X + 6.87e+003
237	191206_5TEx	BTE200	BTE	200ppm	25231	25232	TF2a	25251	18: QDa Negative(-) SIR Ch18 715.14 Da, CV=15, Smoothed by 15 point Mean Filter.	34.91	13939	82.59	977	1.4455	ppm	2019-12-07 AM 3:46:54 KST	2020-04-05 PM 9:50:20 KST	MS_TF2	2020-04-05 PM 9:17:04 KST	Y = 8.27e+003 X + 1.99e+003
264	191206_5TEx	BTE200	BTE	200ppm	25231	25232	TF2b	25251	18: QDa Negative(-) SIR Ch18 715.14 Da, CV=15, Smoothed by 15 point Mean Filter.	36.825	2938	17.41	409	0.2133	ppm	2019-12-07 AM 3:46:54 KST	2020-04-05 PM 9:50:20 KST	MS_TF2	2020-04-05 PM 9:17:04 KST	Y = 6.37e+003 X + 1.58e+003
300	191206_5TEx	BTE200	BTE	200ppm	25231	25232	TF3	25252	19: QDa Negative(-) SIR Ch19 867.15 Da, CV=15, Smoothed by 9 point Mean Filter.	37.422	14163	100	1693	1.0412	ppm	2019-12-07 AM 3:46:54 KST	2020-04-05 PM 9:50:20 KST	MS_TF3	2020-04-05 PM 9:17:05 KST	Y = 1.11e+004 X + 2.61e+003
328	191206_5TEx	MTE50	MTE	50ppm	25257	25258	Gallic acid	25260	1: QDa Negative(-) SIR Ch1 169.02 Da, CV=10, Smoothed by 9 point Mean Filter.	3.459	13183	100	2250	0.6131	ppm	2019-12-07 AM 4:37:43 KST	2020-04-05 PM 9:50:20 KST	MS_GA	2020-04-05 PM 9:17:02 KST	Y = 1.24e+004 X + 5.55e+003
409	191206_5TEx	MTE50	MTE	50ppm	25257	25258	GC	25261	2: QDa Negative(-) SIR Ch2 305.07 Da, CV=10, Smoothed by 9 point Mean Filter.	5.413	23099	64.49	2892	0.3543	ppm	2019-12-07 AM 4:37:43 KST	2020-04-05 PM 9:50:20 KST	MS_EGC_GC	2020-04-05 PM 9:17:02 KST	Y = 2.27e+004 X + 1.51e+004
379	191206_5TEx	MTE50	MTE	50ppm	25257	25258	EGC	25261	2: QDa Negative(-) SIR Ch2 305.07 Da, CV=10, Smoothed by 9 point Mean Filter.	7.276	12721	35.51	4183		ppm	2019-12-07 AM 4:37:43 KST	2020-04-05 PM 9:50:20 KST	MS_EGC_GC	2020-04-05 PM 9:17:02 KST	Y = 2.46e+004 X + 2.57e+004
495	191206_5TEx	MTE50	MTE	50ppm	25257	25258	C	25263	4: QDa Negative(-) SIR Ch4 289.08 Da, CV=10, Smoothed by 9 point Mean Filter.	7.945	8298	56.01	1581		ppm	2019-12-07 AM 4:37:43 KST	2020-04-05 PM 9:50:20 KST	MS_EC_C	2020-04-05 PM 9:17:03 KST	Y = 4.15e+004 X + 3.78e+004
445	191206_5TEx	MTE50	MTE	50ppm	25257	25258	Caffeine	25262	3: QDa Positive(+) SIR Ch3 195.08 Da, CV=5, Smoothed by 9 point Mean Filter.	8.484	1879223	100	278642	3.605	ppm	2019-12-07 AM 4:37:43 KST	2020-04-05 PM 9:50:20 KST	MS_CAF	2020-04-05 PM 9:17:03 KST	Y = 4.85e+005 X + 1.30e+005
523	191206_5TEx	MTE50	MTE	50ppm	25257	25258	EC	25263	4: QDa Negative(-) SIR Ch4 289.08 Da, CV=10, Smoothed by 9 point Mean Filter.	9.538	6518	43.99	1340		ppm	2019-12-07 AM 4:37:43 KST	2020-04-05 PM 9:50:20 KST	MS_EC_C	2020-04-05 PM 9:17:03 KST	Y = 2.09e+004 X + 1.41e+004
565	191206_5TEx	MTE50	MTE	50ppm	25257	25258	EGCG	25264	5: QDa Negative(-) SIR Ch5 457.08 Da, CV=10, Smoothed by 9 point Mean Filter.	10.014	32804	33.45	5499	2.4986	ppm	2019-12-07 AM 4:37:43 KST	2020-04-05 PM 9:50:20 KST	MS_EGCG_GCG	2020-04-05 PM 9:17:03 KST	Y = 1.48e+004 X - 4.17e+003
595	191206_5TEx	MTE50	MTE	50ppm	25257	25258	GCG	25264	5: QDa Negative(-) SIR Ch5 457.08 Da, CV=10, Smoothed by 9 point Mean Filter.	11.219	65256	66.55	7135	1.9646	ppm	2019-12-07 AM 4:37:43 KST	2020-04-05 PM 9:50:20 KST	MS_EGCG_GCG	2020-04-05 PM 9:17:03 KST	Y = 2.57e+004 X + 1.48e+004
86	191206_5TEx	MTE50	MTE	50ppm	25257	25258	ECG	25272	13: QDa Negative(-) SIR Ch13 441.09 Da, CV=10, Smoothed by 15 point Mean Filter.	17.068	12888	55.18	1316	0.3383	ppm	2019-12-07 AM 4:37:43 KST	2020-04-05 PM 9:50:20 KST	MS_ECG_CG	2020-04-05 PM 9:17:04 KST	Y = 1.30e+004 X + 8.50e+003
57	191206_5TEx	MTE50	MTE	50ppm	25257	25258	CG	25272	13: QDa Negative(-) SIR Ch13 441.09 Da, CV=10, Smoothed by 15 point Mean Filter.	17.977	10470	44.82	1112		ppm	2019-12-07 AM 4:37:43 KST	2020-04-05 PM 9:50:20 KST	MS_ECG_CG	2020-04-05 PM 9:17:04 KST	Y = 3.24e+004 X + 1.45e+004
238	191206_5TEx	MTE50	MTE	50ppm	25257	25258	TF2a	25277	18: QDa Negative(-) SIR Ch18 715.14 Da, CV=15, Smoothed by 15 point Mean Filter.	33.717	1038	53.79	49		ppm	2019-12-07 AM 4:37:43 KST	2020-04-05 PM 9:50:21 KST	MS_TF2	2020-04-05 PM 9:17:04 KST	Y = 8.27e+003 X + 1.99e+003
282	191206_5TEx	MTE50	MTE	50ppm	25257	25258		25277	18: QDa Negative(-) SIR Ch18 715.14 Da, CV=15, Smoothed by 15 point Mean Filter.	34.075	444	22.99	36			2019-12-07 AM 4:37:43 KST	2020-04-05 PM 9:50:21 KST	MS_TF2	2020-04-05 PM 9:17:04 KST
265	191206_5TEx	MTE50	MTE	50ppm	25257	25258	TF2b	25277	18: QDa Negative(-) SIR Ch18 715.14 Da, CV=15, Smoothed by 15 point Mean Filter.	37.359	448	23.22	43		ppm	2019-12-07 AM 4:37:43 KST	2020-04-05 PM 9:50:21 KST	MS_TF2	2020-04-05 PM 9:17:04 KST	Y = 6.37e+003 X + 1.58e+003
329	191206_5TEx	MTE100	MTE	100ppm	25283	25284	Gallic acid	25286	1: QDa Negative(-) SIR Ch1 169.02 Da, CV=10, Smoothed by 9 point Mean Filter.	3.459	26599	100	4550	1.691	ppm	2019-12-07 AM 5:28:33 KST	2020-04-05 PM 9:50:21 KST	MS_GA	2020-04-05 PM 9:17:02 KST	Y = 1.24e+004 X + 5.55e+003
410	191206_5TEx	MTE100	MTE	100ppm	25283	25284	GC	25287	2: QDa Negative(-) SIR Ch2 305.07 Da, CV=10, Smoothed by 9 point Mean Filter.	5.412	45142	64.12	5396	1.3262	ppm	2019-12-07 AM 5:28:33 KST	2020-04-05 PM 9:50:21 KST	MS_EGC_GC	2020-04-05 PM 9:17:02 KST	Y = 2.27e+004 X + 1.51e+004
380	191206_5TEx	MTE100	MTE	100ppm	25283	25284	EGC	25287	2: QDa Negative(-) SIR Ch2 305.07 Da, CV=10, Smoothed by 9 point Mean Filter.	7.268	25262	35.88	8191		ppm	2019-12-07 AM 5:28:33 KST	2020-04-05 PM 9:50:21 KST	MS_EGC_GC	2020-04-05 PM 9:17:02 KST	Y = 2.46e+004 X + 2.57e+004
496	191206_5TEx	MTE100	MTE	100ppm	25283	25284	C	25289	4: QDa Negative(-) SIR Ch4 289.08 Da, CV=10, Smoothed by 9 point Mean Filter.	7.94	16473	56.71	3174		ppm	2019-12-07 AM 5:28:33 KST	2020-04-05 PM 9:50:21 KST	MS_EC_C	2020-04-05 PM 9:17:03 KST	Y = 4.15e+004 X + 3.78e+004
446	191206_5TEx	MTE100	MTE	100ppm	25283	25284	Caffeine	25288	3: QDa Positive(+) SIR Ch3 195.08 Da, CV=5, Smoothed by 9 point Mean Filter.	8.483	3783348	100	561947	7.5286	ppm	2019-12-07 AM 5:28:33 KST	2020-04-05 PM 9:50:21 KST	MS_CAF	2020-04-05 PM 9:17:03 KST	Y = 4.85e+005 X + 1.30e+005
524	191206_5TEx	MTE100	MTE	100ppm	25283	25284	EC	25289	4: QDa Negative(-) SIR Ch4 289.08 Da, CV=10, Smoothed by 9 point Mean Filter.	9.541	12573	43.29	2619		ppm	2019-12-07 AM 5:28:33 KST	2020-04-05 PM 9:50:21 KST	MS_EC_C	2020-04-05 PM 9:17:03 KST	Y = 2.09e+004 X + 1.41e+004
566	191206_5TEx	MTE100	MTE	100ppm	25283	25284	EGCG	25290	5: QDa Negative(-) SIR Ch5 457.08 Da, CV=10, Smoothed by 9 point Mean Filter.	10.018	67750	34.39	11349	4.8601	ppm	2019-12-07 AM 5:28:33 KST	2020-04-05 PM 9:50:21 KST	MS_EGCG_GCG	2020-04-05 PM 9:17:03 KST	Y = 1.48e+004 X - 4.17e+003
596	191206_5TEx	MTE100	MTE	100ppm	25283	25284	GCG	25290	5: QDa Negative(-) SIR Ch5 457.08 Da, CV=10, Smoothed by 9 point Mean Filter.	11.222	129281	65.61	13939	4.4592	ppm	2019-12-07 AM 5:28:33 KST	2020-04-05 PM 9:50:21 KST	MS_EGCG_GCG	2020-04-05 PM 9:17:03 KST	Y = 2.57e+004 X + 1.48e+004
87	191206_5TEx	MTE100	MTE	100ppm	25283	25284	ECG	25298	13: QDa Negative(-) SIR Ch13 441.09 Da, CV=10, Smoothed by 15 point Mean Filter.	17.067	27478	54.77	2956	1.4631	ppm	2019-12-07 AM 5:28:33 KST	2020-04-05 PM 9:50:21 KST	MS_ECG_CG	2020-04-05 PM 9:17:04 KST	Y = 1.30e+004 X + 8.50e+003
58	191206_5TEx	MTE100	MTE	100ppm	25283	25284	CG	25298	13: QDa Negative(-) SIR Ch13 441.09 Da, CV=10, Smoothed by 15 point Mean Filter.	17.971	22688	45.23	2540	0.2538	ppm	2019-12-07 AM 5:28:33 KST	2020-04-05 PM 9:50:21 KST	MS_ECG_CG	2020-04-05 PM 9:17:04 KST	Y = 3.24e+004 X + 1.45e+004
330	191206_5TEx	MTE200	MTE	200ppm	25309	25310	Gallic acid	25312	1: QDa Negative(-) SIR Ch1 169.02 Da, CV=10, Smoothed by 9 point Mean Filter.	3.46	54625	100	9380	3.9429	ppm	2019-12-07 AM 6:19:26 KST	2020-04-05 PM 9:50:22 KST	MS_GA	2020-04-05 PM 9:17:02 KST	Y = 1.24e+004 X + 5.55e+003
411	191206_5TEx	MTE200	MTE	200ppm	25309	25310	GC	25313	2: QDa Negative(-) SIR Ch2 305.07 Da, CV=10, Smoothed by 9 point Mean Filter.	5.415	88983	64.84	10651	3.2593	ppm	2019-12-07 AM 6:19:26 KST	2020-04-05 PM 9:50:22 KST	MS_EGC_GC	2020-04-05 PM 9:17:02 KST	Y = 2.27e+004 X + 1.51e+004
381	191206_5TEx	MTE200	MTE	200ppm	25309	25310	EGC	25313	2: QDa Negative(-) SIR Ch2 305.07 Da, CV=10, Smoothed by 9 point Mean Filter.	7.276	48242	35.16	15688	0.9153	ppm	2019-12-07 AM 6:19:26 KST	2020-04-05 PM 9:50:22 KST	MS_EGC_GC	2020-04-05 PM 9:17:02 KST	Y = 2.46e+004 X + 2.57e+004
497	191206_5TEx	MTE200	MTE	200ppm	25309	25310	C	25315	4: QDa Negative(-) SIR Ch4 289.08 Da, CV=10, Smoothed by 9 point Mean Filter.	7.946	32154	55.01	6246		ppm	2019-12-07 AM 6:19:26 KST	2020-04-05 PM 9:50:22 KST	MS_EC_C	2020-04-05 PM 9:17:03 KST	Y = 4.15e+004 X + 3.78e+004
447	191206_5TEx	MTE200	MTE	200ppm	25309	25310	Caffeine	25314	3: QDa Positive(+) SIR Ch3 195.08 Da, CV=5, Smoothed by 9 point Mean Filter.	8.484	7449451	98.61	1081212	15.0828	ppm	2019-12-07 AM 6:19:26 KST	2020-04-05 PM 9:50:22 KST	MS_CAF	2020-04-05 PM 9:17:03 KST	Y = 4.85e+005 X + 1.30e+005
477	191206_5TEx	MTE200	MTE	200ppm	25309	25310		25314	3: QDa Positive(+) SIR Ch3 195.08 Da, CV=5, Smoothed by 9 point Mean Filter.	8.963	104710	1.39	10351			2019-12-07 AM 6:19:26 KST	2020-04-05 PM 9:50:22 KST	MS_CAF	2020-04-05 PM 9:17:03 KST
525	191206_5TEx	MTE200	MTE	200ppm	25309	25310	EC	25315	4: QDa Negative(-) SIR Ch4 289.08 Da, CV=10, Smoothed by 9 point Mean Filter.	9.546	26295	44.99	5438	0.5834	ppm	2019-12-07 AM 6:19:26 KST	2020-04-05 PM 9:50:22 KST	MS_EC_C	2020-04-05 PM 9:17:03 KST	Y = 2.09e+004 X + 1.41e+004
567	191206_5TEx	MTE200	MTE	200ppm	25309	25310	EGCG	25316	5: QDa Negative(-) SIR Ch5 457.08 Da, CV=10, Smoothed by 9 point Mean Filter.	10.023	137470	35.4	22820	9.5714	ppm	2019-12-07 AM 6:19:26 KST	2020-04-05 PM 9:50:22 KST	MS_EGCG_GCG	2020-04-05 PM 9:17:03 KST	Y = 1.48e+004 X - 4.17e+003
597	191206_5TEx	MTE200	MTE	200ppm	25309	25310	GCG	25316	5: QDa Negative(-) SIR Ch5 457.08 Da, CV=10, Smoothed by 9 point Mean Filter.	11.228	250895	64.6	26930	9.1976	ppm	2019-12-07 AM 6:19:26 KST	2020-04-05 PM 9:50:22 KST	MS_EGCG_GCG	2020-04-05 PM 9:17:03 KST	Y = 2.57e+004 X + 1.48e+004
88	191206_5TEx	MTE200	MTE	200ppm	25309	25310	ECG	25324	13: QDa Negative(-) SIR Ch13 441.09 Da, CV=10, Smoothed by 15 point Mean Filter.	17.07	51213	50.9	5431	3.293	ppm	2019-12-07 AM 6:19:26 KST	2020-04-05 PM 9:50:22 KST	MS_ECG_CG	2020-04-05 PM 9:17:04 KST	Y = 1.30e+004 X + 8.50e+003
59	191206_5TEx	MTE200	MTE	200ppm	25309	25310	CG	25324	13: QDa Negative(-) SIR Ch13 441.09 Da, CV=10, Smoothed by 15 point Mean Filter.	17.986	49408	49.1	5378	1.0792	ppm	2019-12-07 AM 6:19:26 KST	2020-04-05 PM 9:50:22 KST	MS_ECG_CG	2020-04-05 PM 9:17:04 KST	Y = 3.24e+004 X + 1.45e+004
331	191206_5TEx	PTE50	PTE	50ppm	25335	25336	Gallic acid	25338	1: QDa Negative(-) SIR Ch1 169.02 Da, CV=10, Smoothed by 9 point Mean Filter.	3.462	58786	100	10025	4.2773	ppm	2019-12-07 AM 7:10:19 KST	2020-04-05 PM 9:50:23 KST	MS_GA	2020-04-05 PM 9:17:02 KST	Y = 1.24e+004 X + 5.55e+003
412	191206_5TEx	PTE50	PTE	50ppm	25335	25336	GC	25339	2: QDa Negative(-) SIR Ch2 305.07 Da, CV=10, Smoothed by 9 point Mean Filter.	5.421	35496	36.55	4368	0.9009	ppm	2019-12-07 AM 7:10:19 KST	2020-04-05 PM 9:50:23 KST	MS_EGC_GC	2020-04-05 PM 9:17:02 KST	Y = 2.27e+004 X + 1.51e+004
382	191206_5TEx	PTE50	PTE	50ppm	25335	25336	EGC	25339	2: QDa Negative(-) SIR Ch2 305.07 Da, CV=10, Smoothed by 9 point Mean Filter.	7.275	61619	63.45	19866	1.4597	ppm	2019-12-07 AM 7:10:19 KST	2020-04-05 PM 9:50:23 KST	MS_EGC_GC	2020-04-05 PM 9:17:02 KST	Y = 2.46e+004 X + 2.57e+004
498	191206_5TEx	PTE50	PTE	50ppm	25335	25336	C	25341	4: QDa Negative(-) SIR Ch4 289.08 Da, CV=10, Smoothed by 9 point Mean Filter.	7.945	9498	30.96	1813		ppm	2019-12-07 AM 7:10:19 KST	2020-04-05 PM 9:50:23 KST	MS_EC_C	2020-04-05 PM 9:17:03 KST	Y = 4.15e+004 X + 3.78e+004
448	191206_5TEx	PTE50	PTE	50ppm	25335	25336	Caffeine	25340	3: QDa Positive(+) SIR Ch3 195.08 Da, CV=5, Smoothed by 9 point Mean Filter.	8.482	1797890	96.82	264767	3.4374	ppm	2019-12-07 AM 7:10:19 KST	2020-04-05 PM 9:50:23 KST	MS_CAF	2020-04-05 PM 9:17:03 KST	Y = 4.85e+005 X + 1.30e+005
478	191206_5TEx	PTE50	PTE	50ppm	25335	25336		25340	3: QDa Positive(+) SIR Ch3 195.08 Da, CV=5, Smoothed by 9 point Mean Filter.	8.913	59130	3.18	3888			2019-12-07 AM 7:10:19 KST	2020-04-05 PM 9:50:23 KST	MS_CAF	2020-04-05 PM 9:17:03 KST
526	191206_5TEx	PTE50	PTE	50ppm	25335	25336	EC	25341	4: QDa Negative(-) SIR Ch4 289.08 Da, CV=10, Smoothed by 9 point Mean Filter.	9.535	21178	69.04	4355	0.3391	ppm	2019-12-07 AM 7:10:19 KST	2020-04-05 PM 9:50:23 KST	MS_EC_C	2020-04-05 PM 9:17:03 KST	Y = 2.09e+004 X + 1.41e+004
568	191206_5TEx	PTE50	PTE	50ppm	25335	25336	EGCG	25342	5: QDa Negative(-) SIR Ch5 457.08 Da, CV=10, Smoothed by 9 point Mean Filter.	10.014	22759	61.93	3798	1.8198	ppm	2019-12-07 AM 7:10:19 KST	2020-04-05 PM 9:50:23 KST	MS_EGCG_GCG	2020-04-05 PM 9:17:03 KST	Y = 1.48e+004 X - 4.17e+003
598	191206_5TEx	PTE50	PTE	50ppm	25335	25336	GCG	25342	5: QDa Negative(-) SIR Ch5 457.08 Da, CV=10, Smoothed by 9 point Mean Filter.	11.217	13991	38.07	1533		ppm	2019-12-07 AM 7:10:19 KST	2020-04-05 PM 9:50:23 KST	MS_EGCG_GCG	2020-04-05 PM 9:17:03 KST	Y = 2.57e+004 X + 1.48e+004
89	191206_5TEx	PTE50	PTE	50ppm	25335	25336	ECG	25350	13: QDa Negative(-) SIR Ch13 441.09 Da, CV=10, Smoothed by 15 point Mean Filter.	17.063	6720	77.28	649		ppm	2019-12-07 AM 7:10:19 KST	2020-04-05 PM 9:50:23 KST	MS_ECG_CG	2020-04-05 PM 9:17:04 KST	Y = 1.30e+004 X + 8.50e+003
60	191206_5TEx	PTE50	PTE	50ppm	25335	25336	CG	25350	13: QDa Negative(-) SIR Ch13 441.09 Da, CV=10, Smoothed by 15 point Mean Filter.	17.976	1975	22.72	261		ppm	2019-12-07 AM 7:10:19 KST	2020-04-05 PM 9:50:23 KST	MS_ECG_CG	2020-04-05 PM 9:17:04 KST	Y = 3.24e+004 X + 1.45e+004
332	191206_5TEx	PTE100	PTE	100ppm	25361	25362	Gallic acid	25364	1: QDa Negative(-) SIR Ch1 169.02 Da, CV=10, Smoothed by 9 point Mean Filter.	3.461	114790	100	19645	8.7771	ppm	2019-12-07 AM 8:01:09 KST	2020-04-05 PM 9:50:25 KST	MS_GA	2020-04-05 PM 9:17:02 KST	Y = 1.24e+004 X + 5.55e+003
413	191206_5TEx	PTE100	PTE	100ppm	25361	25362	GC	25365	2: QDa Negative(-) SIR Ch2 305.07 Da, CV=10, Smoothed by 9 point Mean Filter.	5.418	68237	37.56	8536	2.3446	ppm	2019-12-07 AM 8:01:09 KST	2020-04-05 PM 9:50:25 KST	MS_EGC_GC	2020-04-05 PM 9:17:02 KST	Y = 2.27e+004 X + 1.51e+004
383	191206_5TEx	PTE100	PTE	100ppm	25361	25362	EGC	25365	2: QDa Negative(-) SIR Ch2 305.07 Da, CV=10, Smoothed by 9 point Mean Filter.	7.277	113420	62.44	36703	3.5676	ppm	2019-12-07 AM 8:01:09 KST	2020-04-05 PM 9:50:25 KST	MS_EGC_GC	2020-04-05 PM 9:17:02 KST	Y = 2.46e+004 X + 2.57e+004
499	191206_5TEx	PTE100	PTE	100ppm	25361	25362	C	25367	4: QDa Negative(-) SIR Ch4 289.08 Da, CV=10, Smoothed by 9 point Mean Filter.	7.948	18031	30.66	3523		ppm	2019-12-07 AM 8:01:09 KST	2020-04-05 PM 9:50:25 KST	MS_EC_C	2020-04-05 PM 9:17:03 KST	Y = 4.15e+004 X + 3.78e+004
449	191206_5TEx	PTE100	PTE	100ppm	25361	25362	Caffeine	25366	3: QDa Positive(+) SIR Ch3 195.08 Da, CV=5, Smoothed by 9 point Mean Filter.	8.486	3490256	100	522718	6.9246	ppm	2019-12-07 AM 8:01:09 KST	2020-04-05 PM 9:50:25 KST	MS_CAF	2020-04-05 PM 9:17:03 KST	Y = 4.85e+005 X + 1.30e+005
527	191206_5TEx	PTE100	PTE	100ppm	25361	25362	EC	25367	4: QDa Negative(-) SIR Ch4 289.08 Da, CV=10, Smoothed by 9 point Mean Filter.	9.54	40777	69.34	8393	1.2749	ppm	2019-12-07 AM 8:01:09 KST	2020-04-05 PM 9:50:25 KST	MS_EC_C	2020-04-05 PM 9:17:03 KST	Y = 2.09e+004 X + 1.41e+004
569	191206_5TEx	PTE100	PTE	100ppm	25361	25362	EGCG	25368	5: QDa Negative(-) SIR Ch5 457.08 Da, CV=10, Smoothed by 9 point Mean Filter.	10.021	45683	61.64	7643	3.3689	ppm	2019-12-07 AM 8:01:09 KST	2020-04-05 PM 9:50:25 KST	MS_EGCG_GCG	2020-04-05 PM 9:17:03 KST	Y = 1.48e+004 X - 4.17e+003
599	191206_5TEx	PTE100	PTE	100ppm	25361	25362	GCG	25368	5: QDa Negative(-) SIR Ch5 457.08 Da, CV=10, Smoothed by 9 point Mean Filter.	11.226	28426	38.36	3230	0.5296	ppm	2019-12-07 AM 8:01:09 KST	2020-04-05 PM 9:50:25 KST	MS_EGCG_GCG	2020-04-05 PM 9:17:03 KST	Y = 2.57e+004 X + 1.48e+004
90	191206_5TEx	PTE100	PTE	100ppm	25361	25362	ECG	25376	13: QDa Negative(-) SIR Ch13 441.09 Da, CV=10, Smoothed by 15 point Mean Filter.	17.081	15251	78.08	1678	0.5204	ppm	2019-12-07 AM 8:01:09 KST	2020-04-05 PM 9:50:25 KST	MS_ECG_CG	2020-04-05 PM 9:17:04 KST	Y = 1.30e+004 X + 8.50e+003
61	191206_5TEx	PTE100	PTE	100ppm	25361	25362	CG	25376	13: QDa Negative(-) SIR Ch13 441.09 Da, CV=10, Smoothed by 15 point Mean Filter.	17.991	4282	21.92	477		ppm	2019-12-07 AM 8:01:09 KST	2020-04-05 PM 9:50:25 KST	MS_ECG_CG	2020-04-05 PM 9:17:04 KST	Y = 3.24e+004 X + 1.45e+004
283	191206_5TEx	PTE100	PTE	100ppm	25361	25362		25381	18: QDa Negative(-) SIR Ch18 715.14 Da, CV=15, Smoothed by 15 point Mean Filter.	33.543	559	24.29	73			2019-12-07 AM 8:01:09 KST	2020-04-05 PM 9:50:25 KST	MS_TF2	2020-04-05 PM 9:17:04 KST
239	191206_5TEx	PTE100	PTE	100ppm	25361	25362	TF2a	25381	18: QDa Negative(-) SIR Ch18 715.14 Da, CV=15, Smoothed by 15 point Mean Filter.	33.714	958	41.6	59		ppm	2019-12-07 AM 8:01:09 KST	2020-04-05 PM 9:50:25 KST	MS_TF2	2020-04-05 PM 9:17:04 KST	Y = 8.27e+003 X + 1.99e+003
284	191206_5TEx	PTE100	PTE	100ppm	25361	25362		25381	18: QDa Negative(-) SIR Ch18 715.14 Da, CV=15, Smoothed by 15 point Mean Filter.	34.946	442	19.19	35			2019-12-07 AM 8:01:09 KST	2020-04-05 PM 9:50:25 KST	MS_TF2	2020-04-05 PM 9:17:04 KST
266	191206_5TEx	PTE100	PTE	100ppm	25361	25362	TF2b	25381	18: QDa Negative(-) SIR Ch18 715.14 Da, CV=15, Smoothed by 15 point Mean Filter.	35.256	343	14.91	34		ppm	2019-12-07 AM 8:01:09 KST	2020-04-05 PM 9:50:25 KST	MS_TF2	2020-04-05 PM 9:17:04 KST	Y = 6.37e+003 X + 1.58e+003
333	191206_5TEx	PTE200	PTE	200ppm	25387	25388	Gallic acid	25390	1: QDa Negative(-) SIR Ch1 169.02 Da, CV=10, Smoothed by 9 point Mean Filter.	3.464	239159	100	40786	18.7701	ppm	2019-12-07 AM 8:51:58 KST	2020-04-05 PM 9:50:25 KST	MS_GA	2020-04-05 PM 9:17:02 KST	Y = 1.24e+004 X + 5.55e+003
414	191206_5TEx	PTE200	PTE	200ppm	25387	25388	GC	25391	2: QDa Negative(-) SIR Ch2 305.07 Da, CV=10, Smoothed by 9 point Mean Filter.	5.421	143829	38.46	17162	5.6777	ppm	2019-12-07 AM 8:51:58 KST	2020-04-05 PM 9:50:25 KST	MS_EGC_GC	2020-04-05 PM 9:17:02 KST	Y = 2.27e+004 X + 1.51e+004
384	191206_5TEx	PTE200	PTE	200ppm	25387	25388	EGC	25391	2: QDa Negative(-) SIR Ch2 305.07 Da, CV=10, Smoothed by 9 point Mean Filter.	7.287	230095	61.54	74621	8.3156	ppm	2019-12-07 AM 8:51:58 KST	2020-04-05 PM 9:50:25 KST	MS_EGC_GC	2020-04-05 PM 9:17:02 KST	Y = 2.46e+004 X + 2.57e+004
500	191206_5TEx	PTE200	PTE	200ppm	25387	25388	C	25393	4: QDa Negative(-) SIR Ch4 289.08 Da, CV=10, Smoothed by 9 point Mean Filter.	7.958	38904	31.25	7569	0.0265	ppm	2019-12-07 AM 8:51:58 KST	2020-04-05 PM 9:50:25 KST	MS_EC_C	2020-04-05 PM 9:17:03 KST	Y = 4.15e+004 X + 3.78e+004
450	191206_5TEx	PTE200	PTE	200ppm	25387	25388	Caffeine	25392	3: QDa Positive(+) SIR Ch3 195.08 Da, CV=5, Smoothed by 9 point Mean Filter.	8.496	7407854	97.51	1090260	14.9971	ppm	2019-12-07 AM 8:51:58 KST	2020-04-05 PM 9:50:25 KST	MS_CAF	2020-04-05 PM 9:17:03 KST	Y = 4.85e+005 X + 1.30e+005
479	191206_5TEx	PTE200	PTE	200ppm	25387	25388		25392	3: QDa Positive(+) SIR Ch3 195.08 Da, CV=5, Smoothed by 9 point Mean Filter.	8.857	189001	2.49	12906			2019-12-07 AM 8:51:58 KST	2020-04-05 PM 9:50:25 KST	MS_CAF	2020-04-05 PM 9:17:03 KST
528	191206_5TEx	PTE200	PTE	200ppm	25387	25388	EC	25393	4: QDa Negative(-) SIR Ch4 289.08 Da, CV=10, Smoothed by 9 point Mean Filter.	9.553	85603	68.75	17605	3.4153	ppm	2019-12-07 AM 8:51:58 KST	2020-04-05 PM 9:50:25 KST	MS_EC_C	2020-04-05 PM 9:17:03 KST	Y = 2.09e+004 X + 1.41e+004
570	191206_5TEx	PTE200	PTE	200ppm	25387	25388	EGCG	25394	5: QDa Negative(-) SIR Ch5 457.08 Da, CV=10, Smoothed by 9 point Mean Filter.	10.029	99137	61.64	16492	6.9811	ppm	2019-12-07 AM 8:51:58 KST	2020-04-05 PM 9:50:25 KST	MS_EGCG_GCG	2020-04-05 PM 9:17:03 KST	Y = 1.48e+004 X - 4.17e+003
600	191206_5TEx	PTE200	PTE	200ppm	25387	25388	GCG	25394	5: QDa Negative(-) SIR Ch5 457.08 Da, CV=10, Smoothed by 9 point Mean Filter.	11.231	61686	38.36	6794	1.8255	ppm	2019-12-07 AM 8:51:58 KST	2020-04-05 PM 9:50:25 KST	MS_EGCG_GCG	2020-04-05 PM 9:17:03 KST	Y = 2.57e+004 X + 1.48e+004
91	191206_5TEx	PTE200	PTE	200ppm	25387	25388	ECG	25402	13: QDa Negative(-) SIR Ch13 441.09 Da, CV=10, Smoothed by 15 point Mean Filter.	17.088	32701	76.3	3492	1.8658	ppm	2019-12-07 AM 8:51:58 KST	2020-04-05 PM 9:50:26 KST	MS_ECG_CG	2020-04-05 PM 9:17:04 KST	Y = 1.30e+004 X + 8.50e+003
62	191206_5TEx	PTE200	PTE	200ppm	25387	25388	CG	25402	13: QDa Negative(-) SIR Ch13 441.09 Da, CV=10, Smoothed by 15 point Mean Filter.	17.992	10160	23.7	1125		ppm	2019-12-07 AM 8:51:58 KST	2020-04-05 PM 9:50:26 KST	MS_ECG_CG	2020-04-05 PM 9:17:04 KST	Y = 3.24e+004 X + 1.45e+004
240	191206_5TEx	PTE200	PTE	200ppm	25387	25388	TF2a	25407	18: QDa Negative(-) SIR Ch18 715.14 Da, CV=15, Smoothed by 15 point Mean Filter.	34.035	336	100	39		ppm	2019-12-07 AM 8:51:58 KST	2020-04-05 PM 9:50:26 KST	MS_TF2	2020-04-05 PM 9:17:04 KST	Y = 8.27e+003 X + 1.99e+003
334	191206_5TEx	GTE50	GTE	50ppm	25413	25414	Gallic acid	25416	1: QDa Negative(-) SIR Ch1 169.02 Da, CV=10, Smoothed by 9 point Mean Filter.	3.465	863	100	150		ppm	2019-12-07 AM 9:42:48 KST	2020-04-05 PM 9:50:26 KST	MS_GA	2020-04-05 PM 9:17:02 KST	Y = 1.24e+004 X + 5.55e+003
415	191206_5TEx	GTE50	GTE	50ppm	25413	25414	GC	25417	2: QDa Negative(-) SIR Ch2 305.07 Da, CV=10, Smoothed by 9 point Mean Filter.	5.415	6215	5.72	696		ppm	2019-12-07 AM 9:42:48 KST	2020-04-05 PM 9:50:26 KST	MS_EGC_GC	2020-04-05 PM 9:17:02 KST	Y = 2.27e+004 X + 1.51e+004
385	191206_5TEx	GTE50	GTE	50ppm	25413	25414	EGC	25417	2: QDa Negative(-) SIR Ch2 305.07 Da, CV=10, Smoothed by 9 point Mean Filter.	7.274	102442	94.28	33240	3.1209	ppm	2019-12-07 AM 9:42:48 KST	2020-04-05 PM 9:50:26 KST	MS_EGC_GC	2020-04-05 PM 9:17:02 KST	Y = 2.46e+004 X + 2.57e+004
501	191206_5TEx	GTE50	GTE	50ppm	25413	25414	C	25419	4: QDa Negative(-) SIR Ch4 289.08 Da, CV=10, Smoothed by 9 point Mean Filter.	7.941	4582	11.84	876		ppm	2019-12-07 AM 9:42:48 KST	2020-04-05 PM 9:50:26 KST	MS_EC_C	2020-04-05 PM 9:17:03 KST	Y = 4.15e+004 X + 3.78e+004
451	191206_5TEx	GTE50	GTE	50ppm	25413	25414	Caffeine	25418	3: QDa Positive(+) SIR Ch3 195.08 Da, CV=5, Smoothed by 9 point Mean Filter.	8.485	1752381	100	258367	3.3436	ppm	2019-12-07 AM 9:42:48 KST	2020-04-05 PM 9:50:26 KST	MS_CAF	2020-04-05 PM 9:17:03 KST	Y = 4.85e+005 X + 1.30e+005
529	191206_5TEx	GTE50	GTE	50ppm	25413	25414	EC	25419	4: QDa Negative(-) SIR Ch4 289.08 Da, CV=10, Smoothed by 9 point Mean Filter.	9.542	34103	88.16	7017	0.9562	ppm	2019-12-07 AM 9:42:48 KST	2020-04-05 PM 9:50:26 KST	MS_EC_C	2020-04-05 PM 9:17:03 KST	Y = 2.09e+004 X + 1.41e+004
571	191206_5TEx	GTE50	GTE	50ppm	25413	25414	EGCG	25420	5: QDa Negative(-) SIR Ch5 457.08 Da, CV=10, Smoothed by 9 point Mean Filter.	10.018	142502	98.61	23641	9.9114	ppm	2019-12-07 AM 9:42:48 KST	2020-04-05 PM 9:50:26 KST	MS_EGCG_GCG	2020-04-05 PM 9:17:03 KST	Y = 1.48e+004 X - 4.17e+003
601	191206_5TEx	GTE50	GTE	50ppm	25413	25414	GCG	25420	5: QDa Negative(-) SIR Ch5 457.08 Da, CV=10, Smoothed by 9 point Mean Filter.	10.7	2009	1.39	276		ppm	2019-12-07 AM 9:42:48 KST	2020-04-05 PM 9:50:26 KST	MS_EGCG_GCG	2020-04-05 PM 9:17:03 KST	Y = 2.57e+004 X + 1.48e+004
92	191206_5TEx	GTE50	GTE	50ppm	25413	25414	ECG	25428	13: QDa Negative(-) SIR Ch13 441.09 Da, CV=10, Smoothed by 15 point Mean Filter.	17.076	46092	100	5064	2.8982	ppm	2019-12-07 AM 9:42:48 KST	2020-04-05 PM 9:50:27 KST	MS_ECG_CG	2020-04-05 PM 9:17:04 KST	Y = 1.30e+004 X + 8.50e+003
241	191206_5TEx	GTE50	GTE	50ppm	25413	25414	TF2a	25433	18: QDa Negative(-) SIR Ch18 715.14 Da, CV=15, Smoothed by 15 point Mean Filter.	36.068	452	100	31		ppm	2019-12-07 AM 9:42:48 KST	2020-04-05 PM 9:50:27 KST	MS_TF2	2020-04-05 PM 9:17:04 KST	Y = 8.27e+003 X + 1.99e+003
335	191206_5TEx	GTE100	GTE	100ppm	25439	25440	Gallic acid	25442	1: QDa Negative(-) SIR Ch1 169.02 Da, CV=10, Smoothed by 9 point Mean Filter.	3.467	1569	100	281		ppm	2019-12-07 AM 10:33:42 KST	2020-04-05 PM 9:50:27 KST	MS_GA	2020-04-05 PM 9:17:02 KST	Y = 1.24e+004 X + 5.55e+003
416	191206_5TEx	GTE100	GTE	100ppm	25439	25440	GC	25443	2: QDa Negative(-) SIR Ch2 305.07 Da, CV=10, Smoothed by 9 point Mean Filter.	5.426	13487	6.33	1752		ppm	2019-12-07 AM 10:33:42 KST	2020-04-05 PM 9:50:27 KST	MS_EGC_GC	2020-04-05 PM 9:17:02 KST	Y = 2.27e+004 X + 1.51e+004
386	191206_5TEx	GTE100	GTE	100ppm	25439	25440	EGC	25443	2: QDa Negative(-) SIR Ch2 305.07 Da, CV=10, Smoothed by 9 point Mean Filter.	7.273	199701	93.67	65054	7.0787	ppm	2019-12-07 AM 10:33:42 KST	2020-04-05 PM 9:50:27 KST	MS_EGC_GC	2020-04-05 PM 9:17:02 KST	Y = 2.46e+004 X + 2.57e+004
502	191206_5TEx	GTE100	GTE	100ppm	25439	25440	C	25445	4: QDa Negative(-) SIR Ch4 289.08 Da, CV=10, Smoothed by 9 point Mean Filter.	7.943	9414	11.33	1839		ppm	2019-12-07 AM 10:33:42 KST	2020-04-05 PM 9:50:28 KST	MS_EC_C	2020-04-05 PM 9:17:03 KST	Y = 4.15e+004 X + 3.78e+004
452	191206_5TEx	GTE100	GTE	100ppm	25439	25440	Caffeine	25444	3: QDa Positive(+) SIR Ch3 195.08 Da, CV=5, Smoothed by 9 point Mean Filter.	8.48	3482708	98.38	520931	6.9091	ppm	2019-12-07 AM 10:33:42 KST	2020-04-05 PM 9:50:27 KST	MS_CAF	2020-04-05 PM 9:17:03 KST	Y = 4.85e+005 X + 1.30e+005
480	191206_5TEx	GTE100	GTE	100ppm	25439	25440		25444	3: QDa Positive(+) SIR Ch3 195.08 Da, CV=5, Smoothed by 9 point Mean Filter.	8.841	57304	1.62	6594			2019-12-07 AM 10:33:42 KST	2020-04-05 PM 9:50:27 KST	MS_CAF	2020-04-05 PM 9:17:03 KST
530	191206_5TEx	GTE100	GTE	100ppm	25439	25440	EC	25445	4: QDa Negative(-) SIR Ch4 289.08 Da, CV=10, Smoothed by 9 point Mean Filter.	9.536	67995	81.85	13863	2.5745	ppm	2019-12-07 AM 10:33:42 KST	2020-04-05 PM 9:50:28 KST	MS_EC_C	2020-04-05 PM 9:17:03 KST	Y = 2.09e+004 X + 1.41e+004
542	191206_5TEx	GTE100	GTE	100ppm	25439	25440		25445	4: QDa Negative(-) SIR Ch4 289.08 Da, CV=10, Smoothed by 9 point Mean Filter.	10.011	5661	6.82	1198			2019-12-07 AM 10:33:42 KST	2020-04-05 PM 9:50:28 KST	MS_EC_C	2020-04-05 PM 9:17:03 KST
572	191206_5TEx	GTE100	GTE	100ppm	25439	25440	EGCG	25446	5: QDa Negative(-) SIR Ch5 457.08 Da, CV=10, Smoothed by 9 point Mean Filter.	10.014	300440	97.62	51001	20.5841	ppm	2019-12-07 AM 10:33:42 KST	2020-04-05 PM 9:50:28 KST	MS_EGCG_GCG	2020-04-05 PM 9:17:03 KST	Y = 1.48e+004 X - 4.17e+003
612	191206_5TEx	GTE100	GTE	100ppm	25439	25440		25446	5: QDa Negative(-) SIR Ch5 457.08 Da, CV=10, Smoothed by 9 point Mean Filter.	10.68	4988	1.62	605			2019-12-07 AM 10:33:42 KST	2020-04-05 PM 9:50:28 KST	MS_EGCG_GCG	2020-04-05 PM 9:17:03 KST
602	191206_5TEx	GTE100	GTE	100ppm	25439	25440	GCG	25446	5: QDa Negative(-) SIR Ch5 457.08 Da, CV=10, Smoothed by 9 point Mean Filter.	11.219	2341	0.76	280		ppm	2019-12-07 AM 10:33:42 KST	2020-04-05 PM 9:50:28 KST	MS_EGCG_GCG	2020-04-05 PM 9:17:03 KST	Y = 2.57e+004 X + 1.48e+004
111	191206_5TEx	GTE100	GTE	100ppm	25439	25440		25454	13: QDa Negative(-) SIR Ch13 441.09 Da, CV=10, Smoothed by 15 point Mean Filter.	16.585	2460	2.5	119			2019-12-07 AM 10:33:42 KST	2020-04-05 PM 9:50:28 KST	MS_ECG_CG	2020-04-05 PM 9:17:04 KST
93	191206_5TEx	GTE100	GTE	100ppm	25439	25440	ECG	25454	13: QDa Negative(-) SIR Ch13 441.09 Da, CV=10, Smoothed by 15 point Mean Filter.	17.062	96081	97.5	10229	6.7522	ppm	2019-12-07 AM 10:33:42 KST	2020-04-05 PM 9:50:28 KST	MS_ECG_CG	2020-04-05 PM 9:17:04 KST	Y = 1.30e+004 X + 8.50e+003
267	191206_5TEx	GTE100	GTE	100ppm	25439	25440	TF2b	25459	18: QDa Negative(-) SIR Ch18 715.14 Da, CV=15, Smoothed by 15 point Mean Filter.	36.748	494	100	32		ppm	2019-12-07 AM 10:33:42 KST	2020-04-05 PM 9:50:28 KST	MS_TF2	2020-04-05 PM 9:17:04 KST	Y = 6.37e+003 X + 1.58e+003
336	191206_5TEx	GTE200	GTE	200ppm	25465	25466	Gallic acid	25468	1: QDa Negative(-) SIR Ch1 169.02 Da, CV=10, Smoothed by 9 point Mean Filter.	3.461	3305	100	558		ppm	2019-12-07 AM 11:24:34 KST	2020-04-05 PM 9:50:29 KST	MS_GA	2020-04-05 PM 9:17:02 KST	Y = 1.24e+004 X + 5.55e+003
417	191206_5TEx	GTE200	GTE	200ppm	25465	25466	GC	25469	2: QDa Negative(-) SIR Ch2 305.07 Da, CV=10, Smoothed by 9 point Mean Filter.	5.407	27080	7.01	3293	0.5298	ppm	2019-12-07 AM 11:24:34 KST	2020-04-05 PM 9:50:29 KST	MS_EGC_GC	2020-04-05 PM 9:17:02 KST	Y = 2.27e+004 X + 1.51e+004
387	191206_5TEx	GTE200	GTE	200ppm	25465	25466	EGC	25469	2: QDa Negative(-) SIR Ch2 305.07 Da, CV=10, Smoothed by 9 point Mean Filter.	7.273	359403	92.99	115536	13.5776	ppm	2019-12-07 AM 11:24:34 KST	2020-04-05 PM 9:50:29 KST	MS_EGC_GC	2020-04-05 PM 9:17:02 KST	Y = 2.46e+004 X + 2.57e+004
503	191206_5TEx	GTE200	GTE	200ppm	25465	25466	C	25471	4: QDa Negative(-) SIR Ch4 289.08 Da, CV=10, Smoothed by 9 point Mean Filter.	7.944	19944	12.02	3849		ppm	2019-12-07 AM 11:24:34 KST	2020-04-05 PM 9:50:29 KST	MS_EC_C	2020-04-05 PM 9:17:03 KST	Y = 4.15e+004 X + 3.78e+004
453	191206_5TEx	GTE200	GTE	200ppm	25465	25466	Caffeine	25470	3: QDa Positive(+) SIR Ch3 195.08 Da, CV=5, Smoothed by 9 point Mean Filter.	8.482	6994752	97.65	1025222	14.1459	ppm	2019-12-07 AM 11:24:34 KST	2020-04-05 PM 9:50:29 KST	MS_CAF	2020-04-05 PM 9:17:03 KST	Y = 4.85e+005 X + 1.30e+005
481	191206_5TEx	GTE200	GTE	200ppm	25465	25466		25470	3: QDa Positive(+) SIR Ch3 195.08 Da, CV=5, Smoothed by 9 point Mean Filter.	8.868	168081	2.35	11445			2019-12-07 AM 11:24:34 KST	2020-04-05 PM 9:50:29 KST	MS_CAF	2020-04-05 PM 9:17:03 KST
531	191206_5TEx	GTE200	GTE	200ppm	25465	25466	EC	25471	4: QDa Negative(-) SIR Ch4 289.08 Da, CV=10, Smoothed by 9 point Mean Filter.	9.543	139601	84.12	28477	5.9937	ppm	2019-12-07 AM 11:24:34 KST	2020-04-05 PM 9:50:29 KST	MS_EC_C	2020-04-05 PM 9:17:03 KST	Y = 2.09e+004 X + 1.41e+004
543	191206_5TEx	GTE200	GTE	200ppm	25465	25466		25471	4: QDa Negative(-) SIR Ch4 289.08 Da, CV=10, Smoothed by 9 point Mean Filter.	10.016	6407	3.86	1035			2019-12-07 AM 11:24:34 KST	2020-04-05 PM 9:50:29 KST	MS_EC_C	2020-04-05 PM 9:17:03 KST
573	191206_5TEx	GTE200	GTE	200ppm	25465	25466	EGCG	25472	5: QDa Negative(-) SIR Ch5 457.08 Da, CV=10, Smoothed by 9 point Mean Filter.	10.017	598441	97.42	100353	40.7215	ppm	2019-12-07 AM 11:24:34 KST	2020-04-05 PM 9:50:29 KST	MS_EGCG_GCG	2020-04-05 PM 9:17:03 KST	Y = 1.48e+004 X - 4.17e+003
613	191206_5TEx	GTE200	GTE	200ppm	25465	25466		25472	5: QDa Negative(-) SIR Ch5 457.08 Da, CV=10, Smoothed by 9 point Mean Filter.	10.69	10567	1.72	1241			2019-12-07 AM 11:24:34 KST	2020-04-05 PM 9:50:29 KST	MS_EGCG_GCG	2020-04-05 PM 9:17:03 KST
603	191206_5TEx	GTE200	GTE	200ppm	25465	25466	GCG	25472	5: QDa Negative(-) SIR Ch5 457.08 Da, CV=10, Smoothed by 9 point Mean Filter.	11.222	5311	0.86	618		ppm	2019-12-07 AM 11:24:34 KST	2020-04-05 PM 9:50:29 KST	MS_EGCG_GCG	2020-04-05 PM 9:17:03 KST	Y = 2.57e+004 X + 1.48e+004
94	191206_5TEx	GTE200	GTE	200ppm	25465	25466	ECG	25480	13: QDa Negative(-) SIR Ch13 441.09 Da, CV=10, Smoothed by 15 point Mean Filter.	17.065	178847	100	18642	13.1331	ppm	2019-12-07 AM 11:24:34 KST	2020-04-05 PM 9:50:29 KST	MS_ECG_CG	2020-04-05 PM 9:17:04 KST	Y = 1.30e+004 X + 8.50e+003
242	191206_5TEx	GTE200	GTE	200ppm	25465	25466	TF2a	25485	18: QDa Negative(-) SIR Ch18 715.14 Da, CV=15, Smoothed by 15 point Mean Filter.	33.654	334	100	34		ppm	2019-12-07 AM 11:24:34 KST	2020-04-05 PM 9:50:30 KST	MS_TF2	2020-04-05 PM 9:17:04 KST	Y = 8.27e+003 X + 1.99e+003
337	191206_5TEx	CoGTE50	CoG	50ppm	25491	25492	Gallic acid	25494	1: QDa Negative(-) SIR Ch1 169.02 Da, CV=10, Smoothed by 9 point Mean Filter.	3.467	3562	100	593		ppm	2019-12-07 PM 12:15:28 KST	2020-04-05 PM 9:50:31 KST	MS_GA	2020-04-05 PM 9:17:02 KST	Y = 1.24e+004 X + 5.55e+003
388	191206_5TEx	CoGTE50	CoG	50ppm	25491	25492	EGC	25495	2: QDa Negative(-) SIR Ch2 305.07 Da, CV=10, Smoothed by 9 point Mean Filter.	7.282	2085	100	684		ppm	2019-12-07 PM 12:15:28 KST	2020-04-05 PM 9:50:31 KST	MS_EGC_GC	2020-04-05 PM 9:17:02 KST	Y = 2.46e+004 X + 2.57e+004
454	191206_5TEx	CoGTE50	CoG	50ppm	25491	25492	Caffeine	25496	3: QDa Positive(+) SIR Ch3 195.08 Da, CV=5, Smoothed by 9 point Mean Filter.	8.491	1564468	100	230041	2.9564	ppm	2019-12-07 PM 12:15:28 KST	2020-04-05 PM 9:50:31 KST	MS_CAF	2020-04-05 PM 9:17:03 KST	Y = 4.85e+005 X + 1.30e+005
574	191206_5TEx	CoGTE50	CoG	50ppm	25491	25492	EGCG	25498	5: QDa Negative(-) SIR Ch5 457.08 Da, CV=10, Smoothed by 9 point Mean Filter.	10.022	2058	100	345	0.421	ppm	2019-12-07 PM 12:15:28 KST	2020-04-05 PM 9:50:31 KST	MS_EGCG_GCG	2020-04-05 PM 9:17:03 KST	Y = 1.48e+004 X - 4.17e+003
198	191206_5TEx	CoGTE50	CoG	50ppm	25491	25492	TF1	25509	16: QDa Negative(-) SIR Ch16 563.13 Da, CV=15, Smoothed by 13 point Mean Filter.	31.793	3094	100	378		ppm	2019-12-07 PM 12:15:28 KST	2020-04-05 PM 9:50:31 KST	MS_TF1	2020-04-05 PM 9:17:04 KST	Y = 8.21e+003 X + 6.87e+003
243	191206_5TEx	CoGTE50	CoG	50ppm	25491	25492	TF2a	25511	18: QDa Negative(-) SIR Ch18 715.14 Da, CV=15, Smoothed by 15 point Mean Filter.	34.987	5378	82.84	368	0.4098	ppm	2019-12-07 PM 12:15:28 KST	2020-04-05 PM 9:50:31 KST	MS_TF2	2020-04-05 PM 9:17:04 KST	Y = 8.27e+003 X + 1.99e+003
268	191206_5TEx	CoGTE50	CoG	50ppm	25491	25492	TF2b	25511	18: QDa Negative(-) SIR Ch18 715.14 Da, CV=15, Smoothed by 15 point Mean Filter.	36.898	1114	17.16	163		ppm	2019-12-07 PM 12:15:28 KST	2020-04-05 PM 9:50:31 KST	MS_TF2	2020-04-05 PM 9:17:04 KST	Y = 6.37e+003 X + 1.58e+003
301	191206_5TEx	CoGTE50	CoG	50ppm	25491	25492	TF3	25512	19: QDa Negative(-) SIR Ch19 867.15 Da, CV=15, Smoothed by 9 point Mean Filter.	37.483	3561	100	458	0.0853	ppm	2019-12-07 PM 12:15:28 KST	2020-04-05 PM 9:50:31 KST	MS_TF3	2020-04-05 PM 9:17:05 KST	Y = 1.11e+004 X + 2.61e+003
338	191206_5TEx	CoGTE100	CoG	100ppm	25517	25518	Gallic acid	25520	1: QDa Negative(-) SIR Ch1 169.02 Da, CV=10, Smoothed by 9 point Mean Filter.	3.463	6342	100	1099	0.0634	ppm	2019-12-07 PM 1:06:22 KST	2020-04-05 PM 9:50:31 KST	MS_GA	2020-04-05 PM 9:17:02 KST	Y = 1.24e+004 X + 5.55e+003
389	191206_5TEx	CoGTE100	CoG	100ppm	25517	25518	EGC	25521	2: QDa Negative(-) SIR Ch2 305.07 Da, CV=10, Smoothed by 9 point Mean Filter.	7.278	4411	100	1309		ppm	2019-12-07 PM 1:06:22 KST	2020-04-05 PM 9:50:31 KST	MS_EGC_GC	2020-04-05 PM 9:17:02 KST	Y = 2.46e+004 X + 2.57e+004
455	191206_5TEx	CoGTE100	CoG	100ppm	25517	25518	Caffeine	25522	3: QDa Positive(+) SIR Ch3 195.08 Da, CV=5, Smoothed by 9 point Mean Filter.	8.489	3075721	100	451733	6.0704	ppm	2019-12-07 PM 1:06:22 KST	2020-04-05 PM 9:50:31 KST	MS_CAF	2020-04-05 PM 9:17:03 KST	Y = 4.85e+005 X + 1.30e+005
575	191206_5TEx	CoGTE100	CoG	100ppm	25517	25518	EGCG	25524	5: QDa Negative(-) SIR Ch5 457.08 Da, CV=10, Smoothed by 9 point Mean Filter.	10.024	3633	100	630	0.5274	ppm	2019-12-07 PM 1:06:22 KST	2020-04-05 PM 9:50:31 KST	MS_EGCG_GCG	2020-04-05 PM 9:17:03 KST	Y = 1.48e+004 X - 4.17e+003
95	191206_5TEx	CoGTE100	CoG	100ppm	25517	25518	ECG	25532	13: QDa Negative(-) SIR Ch13 441.09 Da, CV=10, Smoothed by 15 point Mean Filter.	17.079	2171	100	218		ppm	2019-12-07 PM 1:06:22 KST	2020-04-05 PM 9:50:31 KST	MS_ECG_CG	2020-04-05 PM 9:17:04 KST	Y = 1.30e+004 X + 8.50e+003
199	191206_5TEx	CoGTE100	CoG	100ppm	25517	25518	TF1	25535	16: QDa Negative(-) SIR Ch16 563.13 Da, CV=15, Smoothed by 13 point Mean Filter.	31.797	7046	100	740	0.0217	ppm	2019-12-07 PM 1:06:22 KST	2020-04-05 PM 9:50:32 KST	MS_TF1	2020-04-05 PM 9:17:04 KST	Y = 8.21e+003 X + 6.87e+003
285	191206_5TEx	CoGTE100	CoG	100ppm	25517	25518		25537	18: QDa Negative(-) SIR Ch18 715.14 Da, CV=15, Smoothed by 15 point Mean Filter.	33.613	454	3.11	38			2019-12-07 PM 1:06:22 KST	2020-04-05 PM 9:50:32 KST	MS_TF2	2020-04-05 PM 9:17:04 KST
286	191206_5TEx	CoGTE100	CoG	100ppm	25517	25518		25537	18: QDa Negative(-) SIR Ch18 715.14 Da, CV=15, Smoothed by 15 point Mean Filter.	34.211	975	6.68	36			2019-12-07 PM 1:06:22 KST	2020-04-05 PM 9:50:32 KST	MS_TF2	2020-04-05 PM 9:17:04 KST
244	191206_5TEx	CoGTE100	CoG	100ppm	25517	25518	TF2a	25537	18: QDa Negative(-) SIR Ch18 715.14 Da, CV=15, Smoothed by 15 point Mean Filter.	34.998	10372	71.04	718	1.014	ppm	2019-12-07 PM 1:06:22 KST	2020-04-05 PM 9:50:32 KST	MS_TF2	2020-04-05 PM 9:17:04 KST	Y = 8.27e+003 X + 1.99e+003
269	191206_5TEx	CoGTE100	CoG	100ppm	25517	25518	TF2b	25537	18: QDa Negative(-) SIR Ch18 715.14 Da, CV=15, Smoothed by 15 point Mean Filter.	36.924	2799	19.17	372	0.1916	ppm	2019-12-07 PM 1:06:22 KST	2020-04-05 PM 9:50:32 KST	MS_TF2	2020-04-05 PM 9:17:04 KST	Y = 6.37e+003 X + 1.58e+003
302	191206_5TEx	CoGTE100	CoG	100ppm	25517	25518	TF3	25538	19: QDa Negative(-) SIR Ch19 867.15 Da, CV=15, Smoothed by 9 point Mean Filter.	37.486	7193	100	803	0.4128	ppm	2019-12-07 PM 1:06:22 KST	2020-04-05 PM 9:50:32 KST	MS_TF3	2020-04-05 PM 9:17:05 KST	Y = 1.11e+004 X + 2.61e+003
339	191206_5TEx	CoGTE200	CoG	200ppm	25543	25544	Gallic acid	25546	1: QDa Negative(-) SIR Ch1 169.02 Da, CV=10, Smoothed by 9 point Mean Filter.	3.463	13484	100	2317	0.6372	ppm	2019-12-07 PM 1:57:14 KST	2020-04-05 PM 9:50:32 KST	MS_GA	2020-04-05 PM 9:17:02 KST	Y = 1.24e+004 X + 5.55e+003
390	191206_5TEx	CoGTE200	CoG	200ppm	25543	25544	EGC	25547	2: QDa Negative(-) SIR Ch2 305.07 Da, CV=10, Smoothed by 9 point Mean Filter.	7.281	7545	100	2407		ppm	2019-12-07 PM 1:57:14 KST	2020-04-05 PM 9:50:32 KST	MS_EGC_GC	2020-04-05 PM 9:17:02 KST	Y = 2.46e+004 X + 2.57e+004
456	191206_5TEx	CoGTE200	CoG	200ppm	25543	25544	Caffeine	25548	3: QDa Positive(+) SIR Ch3 195.08 Da, CV=5, Smoothed by 9 point Mean Filter.	8.489	6147114	100	878730	12.3993	ppm	2019-12-07 PM 1:57:14 KST	2020-04-05 PM 9:50:32 KST	MS_CAF	2020-04-05 PM 9:17:03 KST	Y = 4.85e+005 X + 1.30e+005
532	191206_5TEx	CoGTE200	CoG	200ppm	25543	25544	EC	25549	4: QDa Negative(-) SIR Ch4 289.08 Da, CV=10, Smoothed by 9 point Mean Filter.	9.549	2653	100	549		ppm	2019-12-07 PM 1:57:14 KST	2020-04-05 PM 9:50:32 KST	MS_EC_C	2020-04-05 PM 9:17:03 KST	Y = 2.09e+004 X + 1.41e+004
576	191206_5TEx	CoGTE200	CoG	200ppm	25543	25544	EGCG	25550	5: QDa Negative(-) SIR Ch5 457.08 Da, CV=10, Smoothed by 9 point Mean Filter.	10.024	7151	100	1211	0.7652	ppm	2019-12-07 PM 1:57:14 KST	2020-04-05 PM 9:50:32 KST	MS_EGCG_GCG	2020-04-05 PM 9:17:03 KST	Y = 1.48e+004 X - 4.17e+003
112	191206_5TEx	CoGTE200	CoG	200ppm	25543	25544		25558	13: QDa Negative(-) SIR Ch13 441.09 Da, CV=10, Smoothed by 15 point Mean Filter.	16.114	2668	32.93	181			2019-12-07 PM 1:57:14 KST	2020-04-05 PM 9:50:33 KST	MS_ECG_CG	2020-04-05 PM 9:17:04 KST
113	191206_5TEx	CoGTE200	CoG	200ppm	25543	25544		25558	13: QDa Negative(-) SIR Ch13 441.09 Da, CV=10, Smoothed by 15 point Mean Filter.	16.512	2040	25.19	114			2019-12-07 PM 1:57:14 KST	2020-04-05 PM 9:50:33 KST	MS_ECG_CG	2020-04-05 PM 9:17:04 KST
96	191206_5TEx	CoGTE200	CoG	200ppm	25543	25544	ECG	25558	13: QDa Negative(-) SIR Ch13 441.09 Da, CV=10, Smoothed by 15 point Mean Filter.	17.066	3392	41.88	320		ppm	2019-12-07 PM 1:57:14 KST	2020-04-05 PM 9:50:33 KST	MS_ECG_CG	2020-04-05 PM 9:17:04 KST	Y = 1.30e+004 X + 8.50e+003
200	191206_5TEx	CoGTE200	CoG	200ppm	25543	25544	TF1	25561	16: QDa Negative(-) SIR Ch16 563.13 Da, CV=15, Smoothed by 13 point Mean Filter.	31.791	13240	100	1418	0.7765	ppm	2019-12-07 PM 1:57:14 KST	2020-04-05 PM 9:50:33 KST	MS_TF1	2020-04-05 PM 9:17:04 KST	Y = 8.21e+003 X + 6.87e+003
287	191206_5TEx	CoGTE200	CoG	200ppm	25543	25544		25563	18: QDa Negative(-) SIR Ch18 715.14 Da, CV=15, Smoothed by 15 point Mean Filter.	33.855	865	3.26	35			2019-12-07 PM 1:57:14 KST	2020-04-05 PM 9:50:33 KST	MS_TF2	2020-04-05 PM 9:17:04 KST
245	191206_5TEx	CoGTE200	CoG	200ppm	25543	25544	TF2a	25563	18: QDa Negative(-) SIR Ch18 715.14 Da, CV=15, Smoothed by 15 point Mean Filter.	34.99	20075	75.61	1421	2.1876	ppm	2019-12-07 PM 1:57:14 KST	2020-04-05 PM 9:50:33 KST	MS_TF2	2020-04-05 PM 9:17:04 KST	Y = 8.27e+003 X + 1.99e+003
270	191206_5TEx	CoGTE200	CoG	200ppm	25543	25544	TF2b	25563	18: QDa Negative(-) SIR Ch18 715.14 Da, CV=15, Smoothed by 15 point Mean Filter.	36.911	5613	21.14	716	0.6335	ppm	2019-12-07 PM 1:57:14 KST	2020-04-05 PM 9:50:33 KST	MS_TF2	2020-04-05 PM 9:17:04 KST	Y = 6.37e+003 X + 1.58e+003
303	191206_5TEx	CoGTE200	CoG	200ppm	25543	25544	TF3	25564	19: QDa Negative(-) SIR Ch19 867.15 Da, CV=15, Smoothed by 9 point Mean Filter.	37.49	14928	100	1790	1.1102	ppm	2019-12-07 PM 1:57:14 KST	2020-04-05 PM 9:50:33 KST	MS_TF3	2020-04-05 PM 9:17:05 KST	Y = 1.11e+004 X + 2.61e+003
340	191206_5TEx	BTE50	BTE	50ppm	25569	25570	Gallic acid	25572	1: QDa Negative(-) SIR Ch1 169.02 Da, CV=10, Smoothed by 9 point Mean Filter.	3.464	5599	100	980	0.0037	ppm	2019-12-07 PM 2:48:08 KST	2020-04-05 PM 9:50:33 KST	MS_GA	2020-04-05 PM 9:17:02 KST	Y = 1.24e+004 X + 5.55e+003
391	191206_5TEx	BTE50	BTE	50ppm	25569	25570	EGC	25573	2: QDa Negative(-) SIR Ch2 305.07 Da, CV=10, Smoothed by 9 point Mean Filter.	7.29	1325	100	373		ppm	2019-12-07 PM 2:48:08 KST	2020-04-05 PM 9:50:33 KST	MS_EGC_GC	2020-04-05 PM 9:17:02 KST	Y = 2.46e+004 X + 2.57e+004
457	191206_5TEx	BTE50	BTE	50ppm	25569	25570	Caffeine	25574	3: QDa Positive(+) SIR Ch3 195.08 Da, CV=5, Smoothed by 9 point Mean Filter.	8.499	1677201	100	249077	3.1887	ppm	2019-12-07 PM 2:48:08 KST	2020-04-05 PM 9:50:33 KST	MS_CAF	2020-04-05 PM 9:17:03 KST	Y = 4.85e+005 X + 1.30e+005
577	191206_5TEx	BTE50	BTE	50ppm	25569	25570	EGCG	25576	5: QDa Negative(-) SIR Ch5 457.08 Da, CV=10, Smoothed by 9 point Mean Filter.	10.035	1482	100	250	0.382	ppm	2019-12-07 PM 2:48:08 KST	2020-04-05 PM 9:50:34 KST	MS_EGCG_GCG	2020-04-05 PM 9:17:03 KST	Y = 1.48e+004 X - 4.17e+003
201	191206_5TEx	BTE50	BTE	50ppm	25569	25570	TF1	25587	16: QDa Negative(-) SIR Ch16 563.13 Da, CV=15, Smoothed by 13 point Mean Filter.	31.799	1502	100	161		ppm	2019-12-07 PM 2:48:08 KST	2020-04-05 PM 9:50:34 KST	MS_TF1	2020-04-05 PM 9:17:04 KST	Y = 8.21e+003 X + 6.87e+003
246	191206_5TEx	BTE50	BTE	50ppm	25569	25570	TF2a	25589	18: QDa Negative(-) SIR Ch18 715.14 Da, CV=15, Smoothed by 15 point Mean Filter.	34.993	2503	80.31	213	0.062	ppm	2019-12-07 PM 2:48:08 KST	2020-04-05 PM 9:50:34 KST	MS_TF2	2020-04-05 PM 9:17:04 KST	Y = 8.27e+003 X + 1.99e+003
271	191206_5TEx	BTE50	BTE	50ppm	25569	25570	TF2b	25589	18: QDa Negative(-) SIR Ch18 715.14 Da, CV=15, Smoothed by 15 point Mean Filter.	36.898	614	19.69	95		ppm	2019-12-07 PM 2:48:08 KST	2020-04-05 PM 9:50:34 KST	MS_TF2	2020-04-05 PM 9:17:04 KST	Y = 6.37e+003 X + 1.58e+003
304	191206_5TEx	BTE50	BTE	50ppm	25569	25570	TF3	25590	19: QDa Negative(-) SIR Ch19 867.15 Da, CV=15, Smoothed by 9 point Mean Filter.	37.484	3294	100	435	0.0613	ppm	2019-12-07 PM 2:48:08 KST	2020-04-05 PM 9:50:34 KST	MS_TF3	2020-04-05 PM 9:17:05 KST	Y = 1.11e+004 X + 2.61e+003
341	191206_5TEx	BTE100	BTE	100ppm	25595	25596	Gallic acid	25598	1: QDa Negative(-) SIR Ch1 169.02 Da, CV=10, Smoothed by 9 point Mean Filter.	3.459	11747	100	2034	0.4977	ppm	2019-12-07 PM 3:38:57 KST	2020-04-05 PM 9:50:36 KST	MS_GA	2020-04-05 PM 9:17:02 KST	Y = 1.24e+004 X + 5.55e+003
392	191206_5TEx	BTE100	BTE	100ppm	25595	25596	EGC	25599	2: QDa Negative(-) SIR Ch2 305.07 Da, CV=10, Smoothed by 9 point Mean Filter.	7.278	2422	100	743		ppm	2019-12-07 PM 3:38:57 KST	2020-04-05 PM 9:50:36 KST	MS_EGC_GC	2020-04-05 PM 9:17:02 KST	Y = 2.46e+004 X + 2.57e+004
458	191206_5TEx	BTE100	BTE	100ppm	25595	25596	Caffeine	25600	3: QDa Positive(+) SIR Ch3 195.08 Da, CV=5, Smoothed by 9 point Mean Filter.	8.481	3438069	97.28	506217	6.8171	ppm	2019-12-07 PM 3:38:57 KST	2020-04-05 PM 9:50:36 KST	MS_CAF	2020-04-05 PM 9:17:03 KST	Y = 4.85e+005 X + 1.30e+005
482	191206_5TEx	BTE100	BTE	100ppm	25595	25596		25600	3: QDa Positive(+) SIR Ch3 195.08 Da, CV=5, Smoothed by 9 point Mean Filter.	8.891	96136	2.72	6316			2019-12-07 PM 3:38:57 KST	2020-04-05 PM 9:50:36 KST	MS_CAF	2020-04-05 PM 9:17:03 KST
578	191206_5TEx	BTE100	BTE	100ppm	25595	25596	EGCG	25602	5: QDa Negative(-) SIR Ch5 457.08 Da, CV=10, Smoothed by 9 point Mean Filter.	10.014	3046	100	515	0.4877	ppm	2019-12-07 PM 3:38:57 KST	2020-04-05 PM 9:50:36 KST	MS_EGCG_GCG	2020-04-05 PM 9:17:03 KST	Y = 1.48e+004 X - 4.17e+003
97	191206_5TEx	BTE100	BTE	100ppm	25595	25596	ECG	25610	13: QDa Negative(-) SIR Ch13 441.09 Da, CV=10, Smoothed by 15 point Mean Filter.	17.097	1680	100	192		ppm	2019-12-07 PM 3:38:57 KST	2020-04-05 PM 9:50:36 KST	MS_ECG_CG	2020-04-05 PM 9:17:04 KST	Y = 1.30e+004 X + 8.50e+003
202	191206_5TEx	BTE100	BTE	100ppm	25595	25596	TF1	25613	16: QDa Negative(-) SIR Ch16 563.13 Da, CV=15, Smoothed by 13 point Mean Filter.	31.771	2826	100	315		ppm	2019-12-07 PM 3:38:57 KST	2020-04-05 PM 9:50:36 KST	MS_TF1	2020-04-05 PM 9:17:04 KST	Y = 8.21e+003 X + 6.87e+003
247	191206_5TEx	BTE100	BTE	100ppm	25595	25596	TF2a	25615	18: QDa Negative(-) SIR Ch18 715.14 Da, CV=15, Smoothed by 15 point Mean Filter.	34.961	6666	80.86	457	0.5657	ppm	2019-12-07 PM 3:38:57 KST	2020-04-05 PM 9:50:36 KST	MS_TF2	2020-04-05 PM 9:17:04 KST	Y = 8.27e+003 X + 1.99e+003
272	191206_5TEx	BTE100	BTE	100ppm	25595	25596	TF2b	25615	18: QDa Negative(-) SIR Ch18 715.14 Da, CV=15, Smoothed by 15 point Mean Filter.	36.899	1577	19.14	229		ppm	2019-12-07 PM 3:38:57 KST	2020-04-05 PM 9:50:36 KST	MS_TF2	2020-04-05 PM 9:17:04 KST	Y = 6.37e+003 X + 1.58e+003
305	191206_5TEx	BTE100	BTE	100ppm	25595	25596	TF3	25616	19: QDa Negative(-) SIR Ch19 867.15 Da, CV=15, Smoothed by 9 point Mean Filter.	37.467	7917	100	903	0.478	ppm	2019-12-07 PM 3:38:57 KST	2020-04-05 PM 9:50:36 KST	MS_TF3	2020-04-05 PM 9:17:05 KST	Y = 1.11e+004 X + 2.61e+003
342	191206_5TEx	BTE200	BTE	200ppm	25621	25622	Gallic acid	25624	1: QDa Negative(-) SIR Ch1 169.02 Da, CV=10, Smoothed by 9 point Mean Filter.	3.458	23780	100	4131	1.4645	ppm	2019-12-07 PM 4:29:47 KST	2020-04-05 PM 9:50:36 KST	MS_GA	2020-04-05 PM 9:17:02 KST	Y = 1.24e+004 X + 5.55e+003
393	191206_5TEx	BTE200	BTE	200ppm	25621	25622	EGC	25625	2: QDa Negative(-) SIR Ch2 305.07 Da, CV=10, Smoothed by 9 point Mean Filter.	7.281	4519	100	1489		ppm	2019-12-07 PM 4:29:47 KST	2020-04-05 PM 9:50:36 KST	MS_EGC_GC	2020-04-05 PM 9:17:02 KST	Y = 2.46e+004 X + 2.57e+004
459	191206_5TEx	BTE200	BTE	200ppm	25621	25622	Caffeine	25626	3: QDa Positive(+) SIR Ch3 195.08 Da, CV=5, Smoothed by 9 point Mean Filter.	8.492	6824865	100	959362	13.7958	ppm	2019-12-07 PM 4:29:47 KST	2020-04-05 PM 9:50:36 KST	MS_CAF	2020-04-05 PM 9:17:03 KST	Y = 4.85e+005 X + 1.30e+005
533	191206_5TEx	BTE200	BTE	200ppm	25621	25622	EC	25627	4: QDa Negative(-) SIR Ch4 289.08 Da, CV=10, Smoothed by 9 point Mean Filter.	9.553	1471	100	315		ppm	2019-12-07 PM 4:29:47 KST	2020-04-05 PM 9:50:36 KST	MS_EC_C	2020-04-05 PM 9:17:03 KST	Y = 2.09e+004 X + 1.41e+004
579	191206_5TEx	BTE200	BTE	200ppm	25621	25622	EGCG	25628	5: QDa Negative(-) SIR Ch5 457.08 Da, CV=10, Smoothed by 9 point Mean Filter.	10.038	6217	100	1038	0.702	ppm	2019-12-07 PM 4:29:47 KST	2020-04-05 PM 9:50:36 KST	MS_EGCG_GCG	2020-04-05 PM 9:17:03 KST	Y = 1.48e+004 X - 4.17e+003
98	191206_5TEx	BTE200	BTE	200ppm	25621	25622	ECG	25636	13: QDa Negative(-) SIR Ch13 441.09 Da, CV=10, Smoothed by 15 point Mean Filter.	17.089	3454	100	384		ppm	2019-12-07 PM 4:29:47 KST	2020-04-05 PM 9:50:36 KST	MS_ECG_CG	2020-04-05 PM 9:17:04 KST	Y = 1.30e+004 X + 8.50e+003
203	191206_5TEx	BTE200	BTE	200ppm	25621	25622	TF1	25639	16: QDa Negative(-) SIR Ch16 563.13 Da, CV=15, Smoothed by 13 point Mean Filter.	31.82	6029	100	680		ppm	2019-12-07 PM 4:29:47 KST	2020-04-05 PM 9:50:37 KST	MS_TF1	2020-04-05 PM 9:17:04 KST	Y = 8.21e+003 X + 6.87e+003
248	191206_5TEx	BTE200	BTE	200ppm	25621	25622	TF2a	25641	18: QDa Negative(-) SIR Ch18 715.14 Da, CV=15, Smoothed by 15 point Mean Filter.	35.029	14431	80.12	1009	1.5049	ppm	2019-12-07 PM 4:29:47 KST	2020-04-05 PM 9:50:37 KST	MS_TF2	2020-04-05 PM 9:17:04 KST	Y = 8.27e+003 X + 1.99e+003
273	191206_5TEx	BTE200	BTE	200ppm	25621	25622	TF2b	25641	18: QDa Negative(-) SIR Ch18 715.14 Da, CV=15, Smoothed by 15 point Mean Filter.	36.939	3224	17.9	397	0.2584	ppm	2019-12-07 PM 4:29:47 KST	2020-04-05 PM 9:50:37 KST	MS_TF2	2020-04-05 PM 9:17:04 KST	Y = 6.37e+003 X + 1.58e+003
288	191206_5TEx	BTE200	BTE	200ppm	25621	25622		25641	18: QDa Negative(-) SIR Ch18 715.14 Da, CV=15, Smoothed by 15 point Mean Filter.	37.495	356	1.97	42			2019-12-07 PM 4:29:47 KST	2020-04-05 PM 9:50:37 KST	MS_TF2	2020-04-05 PM 9:17:04 KST
306	191206_5TEx	BTE200	BTE	200ppm	25621	25622	TF3	25642	19: QDa Negative(-) SIR Ch19 867.15 Da, CV=15, Smoothed by 9 point Mean Filter.	37.525	13746	100	1644	1.0036	ppm	2019-12-07 PM 4:29:47 KST	2020-04-05 PM 9:50:37 KST	MS_TF3	2020-04-05 PM 9:17:05 KST	Y = 1.11e+004 X + 2.61e+003
343	191206_5TEx	MTE50	MTE	50ppm	25647	25648	Gallic acid	25650	1: QDa Negative(-) SIR Ch1 169.02 Da, CV=10, Smoothed by 9 point Mean Filter.	3.464	13148	100	2260	0.6102	ppm	2019-12-07 PM 5:20:37 KST	2020-04-05 PM 9:50:37 KST	MS_GA	2020-04-05 PM 9:17:02 KST	Y = 1.24e+004 X + 5.55e+003
418	191206_5TEx	MTE50	MTE	50ppm	25647	25648	GC	25651	2: QDa Negative(-) SIR Ch2 305.07 Da, CV=10, Smoothed by 9 point Mean Filter.	5.434	22083	62.45	2685	0.3095	ppm	2019-12-07 PM 5:20:37 KST	2020-04-05 PM 9:50:37 KST	MS_EGC_GC	2020-04-05 PM 9:17:02 KST	Y = 2.27e+004 X + 1.51e+004
394	191206_5TEx	MTE50	MTE	50ppm	25647	25648	EGC	25651	2: QDa Negative(-) SIR Ch2 305.07 Da, CV=10, Smoothed by 9 point Mean Filter.	7.279	13279	37.55	4235		ppm	2019-12-07 PM 5:20:37 KST	2020-04-05 PM 9:50:37 KST	MS_EGC_GC	2020-04-05 PM 9:17:02 KST	Y = 2.46e+004 X + 2.57e+004
504	191206_5TEx	MTE50	MTE	50ppm	25647	25648	C	25653	4: QDa Negative(-) SIR Ch4 289.08 Da, CV=10, Smoothed by 9 point Mean Filter.	7.953	7447	53.54	1440		ppm	2019-12-07 PM 5:20:37 KST	2020-04-05 PM 9:50:37 KST	MS_EC_C	2020-04-05 PM 9:17:03 KST	Y = 4.15e+004 X + 3.78e+004
460	191206_5TEx	MTE50	MTE	50ppm	25647	25648	Caffeine	25652	3: QDa Positive(+) SIR Ch3 195.08 Da, CV=5, Smoothed by 9 point Mean Filter.	8.491	1923026	96.69	285364	3.6952	ppm	2019-12-07 PM 5:20:37 KST	2020-04-05 PM 9:50:37 KST	MS_CAF	2020-04-05 PM 9:17:03 KST	Y = 4.85e+005 X + 1.30e+005
483	191206_5TEx	MTE50	MTE	50ppm	25647	25648		25652	3: QDa Positive(+) SIR Ch3 195.08 Da, CV=5, Smoothed by 9 point Mean Filter.	8.828	65850	3.31	4620			2019-12-07 PM 5:20:37 KST	2020-04-05 PM 9:50:37 KST	MS_CAF	2020-04-05 PM 9:17:03 KST
534	191206_5TEx	MTE50	MTE	50ppm	25647	25648	EC	25653	4: QDa Negative(-) SIR Ch4 289.08 Da, CV=10, Smoothed by 9 point Mean Filter.	9.554	6463	46.46	1329		ppm	2019-12-07 PM 5:20:37 KST	2020-04-05 PM 9:50:37 KST	MS_EC_C	2020-04-05 PM 9:17:03 KST	Y = 2.09e+004 X + 1.41e+004
580	191206_5TEx	MTE50	MTE	50ppm	25647	25648	EGCG	25654	5: QDa Negative(-) SIR Ch5 457.08 Da, CV=10, Smoothed by 9 point Mean Filter.	10.035	34816	35.55	5765	2.6346	ppm	2019-12-07 PM 5:20:37 KST	2020-04-05 PM 9:50:37 KST	MS_EGCG_GCG	2020-04-05 PM 9:17:03 KST	Y = 1.48e+004 X - 4.17e+003
604	191206_5TEx	MTE50	MTE	50ppm	25647	25648	GCG	25654	5: QDa Negative(-) SIR Ch5 457.08 Da, CV=10, Smoothed by 9 point Mean Filter.	11.241	63122	64.45	7045	1.8814	ppm	2019-12-07 PM 5:20:37 KST	2020-04-05 PM 9:50:37 KST	MS_EGCG_GCG	2020-04-05 PM 9:17:03 KST	Y = 2.57e+004 X + 1.48e+004
99	191206_5TEx	MTE50	MTE	50ppm	25647	25648	ECG	25662	13: QDa Negative(-) SIR Ch13 441.09 Da, CV=10, Smoothed by 15 point Mean Filter.	17.111	13800	55.52	1519	0.4086	ppm	2019-12-07 PM 5:20:37 KST	2020-04-05 PM 9:50:38 KST	MS_ECG_CG	2020-04-05 PM 9:17:04 KST	Y = 1.30e+004 X + 8.50e+003
63	191206_5TEx	MTE50	MTE	50ppm	25647	25648	CG	25662	13: QDa Negative(-) SIR Ch13 441.09 Da, CV=10, Smoothed by 15 point Mean Filter.	18.006	11056	44.48	1284		ppm	2019-12-07 PM 5:20:37 KST	2020-04-05 PM 9:50:38 KST	MS_ECG_CG	2020-04-05 PM 9:17:04 KST	Y = 3.24e+004 X + 1.45e+004
249	191206_5TEx	MTE50	MTE	50ppm	25647	25648	TF2a	25667	18: QDa Negative(-) SIR Ch18 715.14 Da, CV=15, Smoothed by 15 point Mean Filter.	36.326	918	100	54		ppm	2019-12-07 PM 5:20:37 KST	2020-04-05 PM 9:50:38 KST	MS_TF2	2020-04-05 PM 9:17:04 KST	Y = 8.27e+003 X + 1.99e+003
344	191206_5TEx	MTE100	MTE	100ppm	25673	25674	Gallic acid	25676	1: QDa Negative(-) SIR Ch1 169.02 Da, CV=10, Smoothed by 9 point Mean Filter.	3.466	27313	100	4689	1.7484	ppm	2019-12-07 PM 6:11:31 KST	2020-04-05 PM 9:50:39 KST	MS_GA	2020-04-05 PM 9:17:02 KST	Y = 1.24e+004 X + 5.55e+003
419	191206_5TEx	MTE100	MTE	100ppm	25673	25674	GC	25677	2: QDa Negative(-) SIR Ch2 305.07 Da, CV=10, Smoothed by 9 point Mean Filter.	5.436	44080	64.1	5350	1.2794	ppm	2019-12-07 PM 6:11:31 KST	2020-04-05 PM 9:50:39 KST	MS_EGC_GC	2020-04-05 PM 9:17:02 KST	Y = 2.27e+004 X + 1.51e+004
395	191206_5TEx	MTE100	MTE	100ppm	25673	25674	EGC	25677	2: QDa Negative(-) SIR Ch2 305.07 Da, CV=10, Smoothed by 9 point Mean Filter.	7.28	24682	35.9	8021		ppm	2019-12-07 PM 6:11:31 KST	2020-04-05 PM 9:50:39 KST	MS_EGC_GC	2020-04-05 PM 9:17:02 KST	Y = 2.46e+004 X + 2.57e+004
505	191206_5TEx	MTE100	MTE	100ppm	25673	25674	C	25679	4: QDa Negative(-) SIR Ch4 289.08 Da, CV=10, Smoothed by 9 point Mean Filter.	7.952	16271	56.21	3190		ppm	2019-12-07 PM 6:11:31 KST	2020-04-05 PM 9:50:39 KST	MS_EC_C	2020-04-05 PM 9:17:03 KST	Y = 4.15e+004 X + 3.78e+004
461	191206_5TEx	MTE100	MTE	100ppm	25673	25674	Caffeine	25678	3: QDa Positive(+) SIR Ch3 195.08 Da, CV=5, Smoothed by 9 point Mean Filter.	8.491	3916441	97.89	573186	7.8028	ppm	2019-12-07 PM 6:11:31 KST	2020-04-05 PM 9:50:39 KST	MS_CAF	2020-04-05 PM 9:17:03 KST	Y = 4.85e+005 X + 1.30e+005
484	191206_5TEx	MTE100	MTE	100ppm	25673	25674		25678	3: QDa Positive(+) SIR Ch3 195.08 Da, CV=5, Smoothed by 9 point Mean Filter.	8.939	84586	2.11	6991			2019-12-07 PM 6:11:31 KST	2020-04-05 PM 9:50:39 KST	MS_CAF	2020-04-05 PM 9:17:03 KST
535	191206_5TEx	MTE100	MTE	100ppm	25673	25674	EC	25679	4: QDa Negative(-) SIR Ch4 289.08 Da, CV=10, Smoothed by 9 point Mean Filter.	9.555	12676	43.79	2626		ppm	2019-12-07 PM 6:11:31 KST	2020-04-05 PM 9:50:39 KST	MS_EC_C	2020-04-05 PM 9:17:03 KST	Y = 2.09e+004 X + 1.41e+004
581	191206_5TEx	MTE100	MTE	100ppm	25673	25674	EGCG	25680	5: QDa Negative(-) SIR Ch5 457.08 Da, CV=10, Smoothed by 9 point Mean Filter.	10.036	70623	35.04	11683	5.0542	ppm	2019-12-07 PM 6:11:31 KST	2020-04-05 PM 9:50:39 KST	MS_EGCG_GCG	2020-04-05 PM 9:17:03 KST	Y = 1.48e+004 X - 4.17e+003
605	191206_5TEx	MTE100	MTE	100ppm	25673	25674	GCG	25680	5: QDa Negative(-) SIR Ch5 457.08 Da, CV=10, Smoothed by 9 point Mean Filter.	11.246	130936	64.96	14469	4.5236	ppm	2019-12-07 PM 6:11:31 KST	2020-04-05 PM 9:50:39 KST	MS_EGCG_GCG	2020-04-05 PM 9:17:03 KST	Y = 2.57e+004 X + 1.48e+004
115	191206_5TEx	MTE100	MTE	100ppm	25673	25674		25688	13: QDa Negative(-) SIR Ch13 441.09 Da, CV=10, Smoothed by 15 point Mean Filter.	16.066	1263	2.37	102			2019-12-07 PM 6:11:31 KST	2020-04-05 PM 9:50:39 KST	MS_ECG_CG	2020-04-05 PM 9:17:04 KST
114	191206_5TEx	MTE100	MTE	100ppm	25673	25674		25688	13: QDa Negative(-) SIR Ch13 441.09 Da, CV=10, Smoothed by 15 point Mean Filter.	16.557	886	1.66	113			2019-12-07 PM 6:11:31 KST	2020-04-05 PM 9:50:39 KST	MS_ECG_CG	2020-04-05 PM 9:17:04 KST
100	191206_5TEx	MTE100	MTE	100ppm	25673	25674	ECG	25688	13: QDa Negative(-) SIR Ch13 441.09 Da, CV=10, Smoothed by 15 point Mean Filter.	17.118	26532	49.76	2776	1.3901	ppm	2019-12-07 PM 6:11:31 KST	2020-04-05 PM 9:50:39 KST	MS_ECG_CG	2020-04-05 PM 9:17:04 KST	Y = 1.30e+004 X + 8.50e+003
64	191206_5TEx	MTE100	MTE	100ppm	25673	25674	CG	25688	13: QDa Negative(-) SIR Ch13 441.09 Da, CV=10, Smoothed by 15 point Mean Filter.	18.015	24642	46.21	2715	0.3142	ppm	2019-12-07 PM 6:11:31 KST	2020-04-05 PM 9:50:39 KST	MS_ECG_CG	2020-04-05 PM 9:17:04 KST	Y = 3.24e+004 X + 1.45e+004
345	191206_5TEx	MTE200	MTE	200ppm	25699	25700	Gallic acid	25702	1: QDa Negative(-) SIR Ch1 169.02 Da, CV=10, Smoothed by 9 point Mean Filter.	3.468	54265	100	9243	3.914	ppm	2019-12-07 PM 7:02:23 KST	2020-04-05 PM 9:50:40 KST	MS_GA	2020-04-05 PM 9:17:02 KST	Y = 1.24e+004 X + 5.55e+003
420	191206_5TEx	MTE200	MTE	200ppm	25699	25700	GC	25703	2: QDa Negative(-) SIR Ch2 305.07 Da, CV=10, Smoothed by 9 point Mean Filter.	5.444	91384	65.57	11392	3.3652	ppm	2019-12-07 PM 7:02:23 KST	2020-04-05 PM 9:50:40 KST	MS_EGC_GC	2020-04-05 PM 9:17:02 KST	Y = 2.27e+004 X + 1.51e+004
396	191206_5TEx	MTE200	MTE	200ppm	25699	25700	EGC	25703	2: QDa Negative(-) SIR Ch2 305.07 Da, CV=10, Smoothed by 9 point Mean Filter.	7.292	47991	34.43	15572	0.9051	ppm	2019-12-07 PM 7:02:23 KST	2020-04-05 PM 9:50:40 KST	MS_EGC_GC	2020-04-05 PM 9:17:02 KST	Y = 2.46e+004 X + 2.57e+004
506	191206_5TEx	MTE200	MTE	200ppm	25699	25700	C	25705	4: QDa Negative(-) SIR Ch4 289.08 Da, CV=10, Smoothed by 9 point Mean Filter.	7.967	32253	56.11	6054		ppm	2019-12-07 PM 7:02:23 KST	2020-04-05 PM 9:50:40 KST	MS_EC_C	2020-04-05 PM 9:17:03 KST	Y = 4.15e+004 X + 3.78e+004
462	191206_5TEx	MTE200	MTE	200ppm	25699	25700	Caffeine	25704	3: QDa Positive(+) SIR Ch3 195.08 Da, CV=5, Smoothed by 9 point Mean Filter.	8.508	7868770	100	1108274	15.9469	ppm	2019-12-07 PM 7:02:23 KST	2020-04-05 PM 9:50:40 KST	MS_CAF	2020-04-05 PM 9:17:03 KST	Y = 4.85e+005 X + 1.30e+005
536	191206_5TEx	MTE200	MTE	200ppm	25699	25700	EC	25705	4: QDa Negative(-) SIR Ch4 289.08 Da, CV=10, Smoothed by 9 point Mean Filter.	9.584	25224	43.89	5138	0.5322	ppm	2019-12-07 PM 7:02:23 KST	2020-04-05 PM 9:50:40 KST	MS_EC_C	2020-04-05 PM 9:17:03 KST	Y = 2.09e+004 X + 1.41e+004
582	191206_5TEx	MTE200	MTE	200ppm	25699	25700	EGCG	25706	5: QDa Negative(-) SIR Ch5 457.08 Da, CV=10, Smoothed by 9 point Mean Filter.	10.059	145578	36.97	23048	10.1193	ppm	2019-12-07 PM 7:02:23 KST	2020-04-05 PM 9:50:40 KST	MS_EGCG_GCG	2020-04-05 PM 9:17:03 KST	Y = 1.48e+004 X - 4.17e+003
606	191206_5TEx	MTE200	MTE	200ppm	25699	25700	GCG	25706	5: QDa Negative(-) SIR Ch5 457.08 Da, CV=10, Smoothed by 9 point Mean Filter.	11.28	248200	63.03	26730	9.0926	ppm	2019-12-07 PM 7:02:23 KST	2020-04-05 PM 9:50:40 KST	MS_EGCG_GCG	2020-04-05 PM 9:17:03 KST	Y = 2.57e+004 X + 1.48e+004
101	191206_5TEx	MTE200	MTE	200ppm	25699	25700	ECG	25714	13: QDa Negative(-) SIR Ch13 441.09 Da, CV=10, Smoothed by 15 point Mean Filter.	17.145	50342	50.9	5422	3.2258	ppm	2019-12-07 PM 7:02:23 KST	2020-04-05 PM 9:50:40 KST	MS_ECG_CG	2020-04-05 PM 9:17:04 KST	Y = 1.30e+004 X + 8.50e+003
65	191206_5TEx	MTE200	MTE	200ppm	25699	25700	CG	25714	13: QDa Negative(-) SIR Ch13 441.09 Da, CV=10, Smoothed by 15 point Mean Filter.	18.042	48567	49.1	5222	1.0532	ppm	2019-12-07 PM 7:02:23 KST	2020-04-05 PM 9:50:40 KST	MS_ECG_CG	2020-04-05 PM 9:17:04 KST	Y = 3.24e+004 X + 1.45e+004
346	191206_5TEx	PTE50	PTE	50ppm	25725	25726	Gallic acid	25728	1: QDa Negative(-) SIR Ch1 169.02 Da, CV=10, Smoothed by 9 point Mean Filter.	3.463	59227	100	10098	4.3126	ppm	2019-12-07 PM 7:53:17 KST	2020-04-05 PM 9:50:42 KST	MS_GA	2020-04-05 PM 9:17:02 KST	Y = 1.24e+004 X + 5.55e+003
421	191206_5TEx	PTE50	PTE	50ppm	25725	25726	GC	25729	2: QDa Negative(-) SIR Ch2 305.07 Da, CV=10, Smoothed by 9 point Mean Filter.	5.43	35033	37.26	4253	0.8805	ppm	2019-12-07 PM 7:53:17 KST	2020-04-05 PM 9:50:42 KST	MS_EGC_GC	2020-04-05 PM 9:17:02 KST	Y = 2.27e+004 X + 1.51e+004
397	191206_5TEx	PTE50	PTE	50ppm	25725	25726	EGC	25729	2: QDa Negative(-) SIR Ch2 305.07 Da, CV=10, Smoothed by 9 point Mean Filter.	7.29	58980	62.74	19053	1.3523	ppm	2019-12-07 PM 7:53:17 KST	2020-04-05 PM 9:50:42 KST	MS_EGC_GC	2020-04-05 PM 9:17:02 KST	Y = 2.46e+004 X + 2.57e+004
507	191206_5TEx	PTE50	PTE	50ppm	25725	25726	C	25731	4: QDa Negative(-) SIR Ch4 289.08 Da, CV=10, Smoothed by 9 point Mean Filter.	7.963	8636	29.12	1679		ppm	2019-12-07 PM 7:53:17 KST	2020-04-05 PM 9:50:42 KST	MS_EC_C	2020-04-05 PM 9:17:03 KST	Y = 4.15e+004 X + 3.78e+004
463	191206_5TEx	PTE50	PTE	50ppm	25725	25726	Caffeine	25730	3: QDa Positive(+) SIR Ch3 195.08 Da, CV=5, Smoothed by 9 point Mean Filter.	8.503	1795282	100	264461	3.432	ppm	2019-12-07 PM 7:53:17 KST	2020-04-05 PM 9:50:42 KST	MS_CAF	2020-04-05 PM 9:17:03 KST	Y = 4.85e+005 X + 1.30e+005
537	191206_5TEx	PTE50	PTE	50ppm	25725	25726	EC	25731	4: QDa Negative(-) SIR Ch4 289.08 Da, CV=10, Smoothed by 9 point Mean Filter.	9.569	21024	70.88	4285	0.3317	ppm	2019-12-07 PM 7:53:17 KST	2020-04-05 PM 9:50:42 KST	MS_EC_C	2020-04-05 PM 9:17:03 KST	Y = 2.09e+004 X + 1.41e+004
583	191206_5TEx	PTE50	PTE	50ppm	25725	25726	EGCG	25732	5: QDa Negative(-) SIR Ch5 457.08 Da, CV=10, Smoothed by 9 point Mean Filter.	10.048	24291	64.57	3948	1.9233	ppm	2019-12-07 PM 7:53:17 KST	2020-04-05 PM 9:50:42 KST	MS_EGCG_GCG	2020-04-05 PM 9:17:03 KST	Y = 1.48e+004 X - 4.17e+003
607	191206_5TEx	PTE50	PTE	50ppm	25725	25726	GCG	25732	5: QDa Negative(-) SIR Ch5 457.08 Da, CV=10, Smoothed by 9 point Mean Filter.	11.266	13327	35.43	1471		ppm	2019-12-07 PM 7:53:17 KST	2020-04-05 PM 9:50:42 KST	MS_EGCG_GCG	2020-04-05 PM 9:17:03 KST	Y = 2.57e+004 X + 1.48e+004
102	191206_5TEx	PTE50	PTE	50ppm	25725	25726	ECG	25740	13: QDa Negative(-) SIR Ch13 441.09 Da, CV=10, Smoothed by 15 point Mean Filter.	17.143	8200	86.15	832		ppm	2019-12-07 PM 7:53:17 KST	2020-04-05 PM 9:50:42 KST	MS_ECG_CG	2020-04-05 PM 9:17:04 KST	Y = 1.30e+004 X + 8.50e+003
66	191206_5TEx	PTE50	PTE	50ppm	25725	25726	CG	25740	13: QDa Negative(-) SIR Ch13 441.09 Da, CV=10, Smoothed by 15 point Mean Filter.	18.038	1319	13.85	158		ppm	2019-12-07 PM 7:53:17 KST	2020-04-05 PM 9:50:42 KST	MS_ECG_CG	2020-04-05 PM 9:17:04 KST	Y = 3.24e+004 X + 1.45e+004
250	191206_5TEx	PTE50	PTE	50ppm	25725	25726	TF2a	25745	18: QDa Negative(-) SIR Ch18 715.14 Da, CV=15, Smoothed by 15 point Mean Filter.	33.541	490	100	56		ppm	2019-12-07 PM 7:53:17 KST	2020-04-05 PM 9:50:42 KST	MS_TF2	2020-04-05 PM 9:17:04 KST	Y = 8.27e+003 X + 1.99e+003
347	191206_5TEx	PTE100	PTE	100ppm	25751	25752	Gallic acid	25754	1: QDa Negative(-) SIR Ch1 169.02 Da, CV=10, Smoothed by 9 point Mean Filter.	3.465	113802	100	19462	8.6978	ppm	2019-12-07 PM 8:44:10 KST	2020-04-05 PM 9:50:43 KST	MS_GA	2020-04-05 PM 9:17:02 KST	Y = 1.24e+004 X + 5.55e+003
422	191206_5TEx	PTE100	PTE	100ppm	25751	25752	GC	25755	2: QDa Negative(-) SIR Ch2 305.07 Da, CV=10, Smoothed by 9 point Mean Filter.	5.431	67798	38.08	8221	2.3252	ppm	2019-12-07 PM 8:44:10 KST	2020-04-05 PM 9:50:43 KST	MS_EGC_GC	2020-04-05 PM 9:17:02 KST	Y = 2.27e+004 X + 1.51e+004
398	191206_5TEx	PTE100	PTE	100ppm	25751	25752	EGC	25755	2: QDa Negative(-) SIR Ch2 305.07 Da, CV=10, Smoothed by 9 point Mean Filter.	7.283	110249	61.92	35737	3.4386	ppm	2019-12-07 PM 8:44:10 KST	2020-04-05 PM 9:50:43 KST	MS_EGC_GC	2020-04-05 PM 9:17:02 KST	Y = 2.46e+004 X + 2.57e+004
508	191206_5TEx	PTE100	PTE	100ppm	25751	25752	C	25757	4: QDa Negative(-) SIR Ch4 289.08 Da, CV=10, Smoothed by 9 point Mean Filter.	7.955	17065	30.76	3275		ppm	2019-12-07 PM 8:44:10 KST	2020-04-05 PM 9:50:43 KST	MS_EC_C	2020-04-05 PM 9:17:03 KST	Y = 4.15e+004 X + 3.78e+004
464	191206_5TEx	PTE100	PTE	100ppm	25751	25752	Caffeine	25756	3: QDa Positive(+) SIR Ch3 195.08 Da, CV=5, Smoothed by 9 point Mean Filter.	8.498	3600055	100	512320	7.1509	ppm	2019-12-07 PM 8:44:10 KST	2020-04-05 PM 9:50:43 KST	MS_CAF	2020-04-05 PM 9:17:03 KST	Y = 4.85e+005 X + 1.30e+005
538	191206_5TEx	PTE100	PTE	100ppm	25751	25752	EC	25757	4: QDa Negative(-) SIR Ch4 289.08 Da, CV=10, Smoothed by 9 point Mean Filter.	9.559	38408	69.24	7855	1.1618	ppm	2019-12-07 PM 8:44:10 KST	2020-04-05 PM 9:50:43 KST	MS_EC_C	2020-04-05 PM 9:17:03 KST	Y = 2.09e+004 X + 1.41e+004
584	191206_5TEx	PTE100	PTE	100ppm	25751	25752	EGCG	25758	5: QDa Negative(-) SIR Ch5 457.08 Da, CV=10, Smoothed by 9 point Mean Filter.	10.041	45486	62.74	7386	3.3556	ppm	2019-12-07 PM 8:44:10 KST	2020-04-05 PM 9:50:43 KST	MS_EGCG_GCG	2020-04-05 PM 9:17:03 KST	Y = 1.48e+004 X - 4.17e+003
608	191206_5TEx	PTE100	PTE	100ppm	25751	25752	GCG	25758	5: QDa Negative(-) SIR Ch5 457.08 Da, CV=10, Smoothed by 9 point Mean Filter.	11.251	27018	37.26	3022	0.4747	ppm	2019-12-07 PM 8:44:10 KST	2020-04-05 PM 9:50:43 KST	MS_EGCG_GCG	2020-04-05 PM 9:17:03 KST	Y = 2.57e+004 X + 1.48e+004
103	191206_5TEx	PTE100	PTE	100ppm	25751	25752	ECG	25766	13: QDa Negative(-) SIR Ch13 441.09 Da, CV=10, Smoothed by 15 point Mean Filter.	17.112	12986	77.94	1435	0.3458	ppm	2019-12-07 PM 8:44:10 KST	2020-04-05 PM 9:50:43 KST	MS_ECG_CG	2020-04-05 PM 9:17:04 KST	Y = 1.30e+004 X + 8.50e+003
67	191206_5TEx	PTE100	PTE	100ppm	25751	25752	CG	25766	13: QDa Negative(-) SIR Ch13 441.09 Da, CV=10, Smoothed by 15 point Mean Filter.	18.014	3676	22.06	424		ppm	2019-12-07 PM 8:44:10 KST	2020-04-05 PM 9:50:43 KST	MS_ECG_CG	2020-04-05 PM 9:17:04 KST	Y = 3.24e+004 X + 1.45e+004
348	191206_5TEx	PTE200	PTE	200ppm	25777	25778	Gallic acid	25780	1: QDa Negative(-) SIR Ch1 169.02 Da, CV=10, Smoothed by 9 point Mean Filter.	3.463	256967	100	43855	20.201	ppm	2019-12-07 PM 9:35:04 KST	2020-04-05 PM 9:50:44 KST	MS_GA	2020-04-05 PM 9:17:02 KST	Y = 1.24e+004 X + 5.55e+003
423	191206_5TEx	PTE200	PTE	200ppm	25777	25778	GC	25781	2: QDa Negative(-) SIR Ch2 305.07 Da, CV=10, Smoothed by 9 point Mean Filter.	5.428	144329	37.89	17980	5.6997	ppm	2019-12-07 PM 9:35:04 KST	2020-04-05 PM 9:50:44 KST	MS_EGC_GC	2020-04-05 PM 9:17:02 KST	Y = 2.27e+004 X + 1.51e+004
399	191206_5TEx	PTE200	PTE	200ppm	25777	25778	EGC	25781	2: QDa Negative(-) SIR Ch2 305.07 Da, CV=10, Smoothed by 9 point Mean Filter.	7.277	236595	62.11	76553	8.5801	ppm	2019-12-07 PM 9:35:04 KST	2020-04-05 PM 9:50:44 KST	MS_EGC_GC	2020-04-05 PM 9:17:02 KST	Y = 2.46e+004 X + 2.57e+004
509	191206_5TEx	PTE200	PTE	200ppm	25777	25778	C	25783	4: QDa Negative(-) SIR Ch4 289.08 Da, CV=10, Smoothed by 9 point Mean Filter.	7.947	38348	31.28	7505	0.0131	ppm	2019-12-07 PM 9:35:04 KST	2020-04-05 PM 9:50:44 KST	MS_EC_C	2020-04-05 PM 9:17:03 KST	Y = 4.15e+004 X + 3.78e+004
465	191206_5TEx	PTE200	PTE	200ppm	25777	25778	Caffeine	25782	3: QDa Positive(+) SIR Ch3 195.08 Da, CV=5, Smoothed by 9 point Mean Filter.	8.486	7727517	98.05	1102476	15.6558	ppm	2019-12-07 PM 9:35:04 KST	2020-04-05 PM 9:50:44 KST	MS_CAF	2020-04-05 PM 9:17:03 KST	Y = 4.85e+005 X + 1.30e+005
485	191206_5TEx	PTE200	PTE	200ppm	25777	25778		25782	3: QDa Positive(+) SIR Ch3 195.08 Da, CV=5, Smoothed by 9 point Mean Filter.	8.942	153866	1.95	12032			2019-12-07 PM 9:35:04 KST	2020-04-05 PM 9:50:44 KST	MS_CAF	2020-04-05 PM 9:17:03 KST
539	191206_5TEx	PTE200	PTE	200ppm	25777	25778	EC	25783	4: QDa Negative(-) SIR Ch4 289.08 Da, CV=10, Smoothed by 9 point Mean Filter.	9.547	84242	68.72	17257	3.3503	ppm	2019-12-07 PM 9:35:04 KST	2020-04-05 PM 9:50:44 KST	MS_EC_C	2020-04-05 PM 9:17:03 KST	Y = 2.09e+004 X + 1.41e+004
585	191206_5TEx	PTE200	PTE	200ppm	25777	25778	EGCG	25784	5: QDa Negative(-) SIR Ch5 457.08 Da, CV=10, Smoothed by 9 point Mean Filter.	10.027	101845	62.49	16740	7.1641	ppm	2019-12-07 PM 9:35:04 KST	2020-04-05 PM 9:50:44 KST	MS_EGCG_GCG	2020-04-05 PM 9:17:03 KST	Y = 1.48e+004 X - 4.17e+003
609	191206_5TEx	PTE200	PTE	200ppm	25777	25778	GCG	25784	5: QDa Negative(-) SIR Ch5 457.08 Da, CV=10, Smoothed by 9 point Mean Filter.	11.237	61145	37.51	6729	1.8044	ppm	2019-12-07 PM 9:35:04 KST	2020-04-05 PM 9:50:44 KST	MS_EGCG_GCG	2020-04-05 PM 9:17:03 KST	Y = 2.57e+004 X + 1.48e+004
104	191206_5TEx	PTE200	PTE	200ppm	25777	25778	ECG	25792	13: QDa Negative(-) SIR Ch13 441.09 Da, CV=10, Smoothed by 15 point Mean Filter.	17.101	31843	78.22	3328	1.7996	ppm	2019-12-07 PM 9:35:04 KST	2020-04-05 PM 9:50:44 KST	MS_ECG_CG	2020-04-05 PM 9:17:04 KST	Y = 1.30e+004 X + 8.50e+003
68	191206_5TEx	PTE200	PTE	200ppm	25777	25778	CG	25792	13: QDa Negative(-) SIR Ch13 441.09 Da, CV=10, Smoothed by 15 point Mean Filter.	18.006	8866	21.78	961		ppm	2019-12-07 PM 9:35:04 KST	2020-04-05 PM 9:50:44 KST	MS_ECG_CG	2020-04-05 PM 9:17:04 KST	Y = 3.24e+004 X + 1.45e+004
251	191206_5TEx	PTE200	PTE	200ppm	25777	25778	TF2a	25797	18: QDa Negative(-) SIR Ch18 715.14 Da, CV=15, Smoothed by 15 point Mean Filter.	35.262	431	100	37		ppm	2019-12-07 PM 9:35:04 KST	2020-04-05 PM 9:50:45 KST	MS_TF2	2020-04-05 PM 9:17:04 KST	Y = 8.27e+003 X + 1.99e+003
182	191206_5TEx_Fr	F3GTE50	F3GTE	50ppm	26118	26119	Gallic acid	26121	1: QDa Negative(-) SIR Ch1 169.02 Da, CV=10, Smoothed by 9 point Mean Filter.	3.621	1014	100	167		ppm	2019-12-09 AM 10:17:31 KST	2020-04-05 PM 9:55:22 KST	MS_GA	2020-04-05 PM 9:17:02 KST	Y = 1.24e+004 X + 5.55e+003
228	191206_5TEx_Fr	F3GTE50	F3GTE	50ppm	26118	26119	GC	26122	2: QDa Negative(-) SIR Ch2 305.07 Da, CV=10, Smoothed by 9 point Mean Filter.	5.798	9518	7.78	1264		ppm	2019-12-09 AM 10:17:31 KST	2020-04-05 PM 9:55:22 KST	MS_EGC_GC	2020-04-05 PM 9:17:02 KST	Y = 2.27e+004 X + 1.51e+004
212	191206_5TEx_Fr	F3GTE50	F3GTE	50ppm	26118	26119	EGC	26122	2: QDa Negative(-) SIR Ch2 305.07 Da, CV=10, Smoothed by 9 point Mean Filter.	7.428	112754	92.22	36708	3.5405	ppm	2019-12-09 AM 10:17:31 KST	2020-04-05 PM 9:55:22 KST	MS_EGC_GC	2020-04-05 PM 9:17:02 KST	Y = 2.46e+004 X + 2.57e+004
261	191206_5TEx_Fr	F3GTE50	F3GTE	50ppm	26118	26119	C	26124	4: QDa Negative(-) SIR Ch4 289.08 Da, CV=10, Smoothed by 9 point Mean Filter.	8.124	8892	17.74	1386		ppm	2019-12-09 AM 10:17:31 KST	2020-04-05 PM 9:55:22 KST	MS_EC_C	2020-04-05 PM 9:17:03 KST	Y = 4.15e+004 X + 3.78e+004
234	191206_5TEx_Fr	F3GTE50	F3GTE	50ppm	26118	26119	Caffeine	26123	3: QDa Positive(+) SIR Ch3 195.08 Da, CV=5, Smoothed by 9 point Mean Filter.	8.692	2014741	100	283690	3.8842	ppm	2019-12-09 AM 10:17:31 KST	2020-04-05 PM 9:55:22 KST	MS_CAF	2020-04-05 PM 9:17:03 KST	Y = 4.85e+005 X + 1.30e+005
267	191206_5TEx_Fr	F3GTE50	F3GTE	50ppm	26118	26119	EC	26124	4: QDa Negative(-) SIR Ch4 289.08 Da, CV=10, Smoothed by 9 point Mean Filter.	9.811	41234	82.26	8292	1.2967	ppm	2019-12-09 AM 10:17:31 KST	2020-04-05 PM 9:55:22 KST	MS_EC_C	2020-04-05 PM 9:17:03 KST	Y = 2.09e+004 X + 1.41e+004
283	191206_5TEx_Fr	F3GTE50	F3GTE	50ppm	26118	26119	EGCG	26125	5: QDa Negative(-) SIR Ch5 457.08 Da, CV=10, Smoothed by 9 point Mean Filter.	10.314	181994	98.78	27611	12.5802	ppm	2019-12-09 AM 10:17:31 KST	2020-04-05 PM 9:55:22 KST	MS_EGCG_GCG	2020-04-05 PM 9:17:03 KST	Y = 1.48e+004 X - 4.17e+003
301	191206_5TEx_Fr	F3GTE50	F3GTE	50ppm	26118	26119	GCG	26125	5: QDa Negative(-) SIR Ch5 457.08 Da, CV=10, Smoothed by 9 point Mean Filter.	11.041	2250	1.22	283		ppm	2019-12-09 AM 10:17:31 KST	2020-04-05 PM 9:55:22 KST	MS_EGCG_GCG	2020-04-05 PM 9:17:03 KST	Y = 2.57e+004 X + 1.48e+004
45	191206_5TEx_Fr	F3GTE50	F3GTE	50ppm	26118	26119	ECG	26133	13: QDa Negative(-) SIR Ch13 441.09 Da, CV=10, Smoothed by 15 point Mean Filter.	17.486	39726	100	4482	0.7801	ppm	2019-12-09 AM 10:17:31 KST	2020-04-05 PM 9:55:22 KST	MS_ECG_CG	2020-04-05 PM 9:17:04 KST	Y = 3.24e+004 X + 1.45e+004
183	191206_5TEx_Fr	F3GTE100	F3GTE	100ppm	26144	26145	Gallic acid	26147	1: QDa Negative(-) SIR Ch1 169.02 Da, CV=10, Smoothed by 9 point Mean Filter.	3.503	2053	100	352		ppm	2019-12-09 AM 11:08:25 KST	2020-04-05 PM 9:55:23 KST	MS_GA	2020-04-05 PM 9:17:02 KST	Y = 1.24e+004 X + 5.55e+003
229	191206_5TEx_Fr	F3GTE100	F3GTE	100ppm	26144	26145	GC	26148	2: QDa Negative(-) SIR Ch2 305.07 Da, CV=10, Smoothed by 9 point Mean Filter.	5.544	12834	6.18	1727		ppm	2019-12-09 AM 11:08:25 KST	2020-04-05 PM 9:55:23 KST	MS_EGC_GC	2020-04-05 PM 9:17:02 KST	Y = 2.27e+004 X + 1.51e+004
213	191206_5TEx_Fr	F3GTE100	F3GTE	100ppm	26144	26145	EGC	26148	2: QDa Negative(-) SIR Ch2 305.07 Da, CV=10, Smoothed by 9 point Mean Filter.	7.345	194929	93.82	62441	6.8846	ppm	2019-12-09 AM 11:08:25 KST	2020-04-05 PM 9:55:23 KST	MS_EGC_GC	2020-04-05 PM 9:17:02 KST	Y = 2.46e+004 X + 2.57e+004
262	191206_5TEx_Fr	F3GTE100	F3GTE	100ppm	26144	26145	C	26150	4: QDa Negative(-) SIR Ch4 289.08 Da, CV=10, Smoothed by 9 point Mean Filter.	8.029	13214	15.17	2157		ppm	2019-12-09 AM 11:08:25 KST	2020-04-05 PM 9:55:23 KST	MS_EC_C	2020-04-05 PM 9:17:03 KST	Y = 4.15e+004 X + 3.78e+004
235	191206_5TEx_Fr	F3GTE100	F3GTE	100ppm	26144	26145	Caffeine	26149	3: QDa Positive(+) SIR Ch3 195.08 Da, CV=5, Smoothed by 9 point Mean Filter.	8.581	3937365	98.3	558847	7.8459	ppm	2019-12-09 AM 11:08:25 KST	2020-04-05 PM 9:55:23 KST	MS_CAF	2020-04-05 PM 9:17:03 KST	Y = 4.85e+005 X + 1.30e+005
256	191206_5TEx_Fr	F3GTE100	F3GTE	100ppm	26144	26145		26149	3: QDa Positive(+) SIR Ch3 195.08 Da, CV=5, Smoothed by 9 point Mean Filter.	8.961	68249	1.7	7816			2019-12-09 AM 11:08:25 KST	2020-04-05 PM 9:55:23 KST	MS_CAF	2020-04-05 PM 9:17:03 KST
268	191206_5TEx_Fr	F3GTE100	F3GTE	100ppm	26144	26145	EC	26150	4: QDa Negative(-) SIR Ch4 289.08 Da, CV=10, Smoothed by 9 point Mean Filter.	9.684	69124	79.34	13933	2.6284	ppm	2019-12-09 AM 11:08:25 KST	2020-04-05 PM 9:55:23 KST	MS_EC_C	2020-04-05 PM 9:17:03 KST	Y = 2.09e+004 X + 1.41e+004
277	191206_5TEx_Fr	F3GTE100	F3GTE	100ppm	26144	26145		26150	4: QDa Negative(-) SIR Ch4 289.08 Da, CV=10, Smoothed by 9 point Mean Filter.	10.171	4785	5.49	961			2019-12-09 AM 11:08:25 KST	2020-04-05 PM 9:55:23 KST	MS_EC_C	2020-04-05 PM 9:17:03 KST
284	191206_5TEx_Fr	F3GTE100	F3GTE	100ppm	26144	26145	EGCG	26151	5: QDa Negative(-) SIR Ch5 457.08 Da, CV=10, Smoothed by 9 point Mean Filter.	10.174	354778	98.03	54056	24.256	ppm	2019-12-09 AM 11:08:25 KST	2020-04-05 PM 9:55:23 KST	MS_EGCG_GCG	2020-04-05 PM 9:17:03 KST	Y = 1.48e+004 X - 4.17e+003
302	191206_5TEx_Fr	F3GTE100	F3GTE	100ppm	26144	26145	GCG	26151	5: QDa Negative(-) SIR Ch5 457.08 Da, CV=10, Smoothed by 9 point Mean Filter.	10.887	4724	1.31	561		ppm	2019-12-09 AM 11:08:25 KST	2020-04-05 PM 9:55:23 KST	MS_EGCG_GCG	2020-04-05 PM 9:17:03 KST	Y = 2.57e+004 X + 1.48e+004
307	191206_5TEx_Fr	F3GTE100	F3GTE	100ppm	26144	26145		26151	5: QDa Negative(-) SIR Ch5 457.08 Da, CV=10, Smoothed by 9 point Mean Filter.	11.433	2419	0.67	293			2019-12-09 AM 11:08:25 KST	2020-04-05 PM 9:55:23 KST	MS_EGCG_GCG	2020-04-05 PM 9:17:03 KST
56	191206_5TEx_Fr	F3GTE100	F3GTE	100ppm	26144	26145	ECG	26159	13: QDa Negative(-) SIR Ch13 441.09 Da, CV=10, Smoothed by 15 point Mean Filter.	17.341	74010	100	8160	5.0505	ppm	2019-12-09 AM 11:08:25 KST	2020-04-05 PM 9:55:23 KST	MS_ECG_CG	2020-04-05 PM 9:17:04 KST	Y = 1.30e+004 X + 8.50e+003
184	191206_5TEx_Fr	F3GTE200	F3GTE	200ppm	26170	26171	Gallic acid	26173	1: QDa Negative(-) SIR Ch1 169.02 Da, CV=10, Smoothed by 9 point Mean Filter.	3.493	3655	100	637		ppm	2019-12-09 AM 11:59:18 KST	2020-04-05 PM 9:55:24 KST	MS_GA	2020-04-05 PM 9:17:02 KST	Y = 1.24e+004 X + 5.55e+003
230	191206_5TEx_Fr	F3GTE200	F3GTE	200ppm	26170	26171	GC	26174	2: QDa Negative(-) SIR Ch2 305.07 Da, CV=10, Smoothed by 9 point Mean Filter.	5.526	26186	7.31	3237	0.4904	ppm	2019-12-09 AM 11:59:18 KST	2020-04-05 PM 9:55:24 KST	MS_EGC_GC	2020-04-05 PM 9:17:02 KST	Y = 2.27e+004 X + 1.51e+004
214	191206_5TEx_Fr	F3GTE200	F3GTE	200ppm	26170	26171	EGC	26174	2: QDa Negative(-) SIR Ch2 305.07 Da, CV=10, Smoothed by 9 point Mean Filter.	7.336	331910	92.69	106863	12.4588	ppm	2019-12-09 AM 11:59:18 KST	2020-04-05 PM 9:55:24 KST	MS_EGC_GC	2020-04-05 PM 9:17:02 KST	Y = 2.46e+004 X + 2.57e+004
263	191206_5TEx_Fr	F3GTE200	F3GTE	200ppm	26170	26171	C	26176	4: QDa Negative(-) SIR Ch4 289.08 Da, CV=10, Smoothed by 9 point Mean Filter.	8.021	21317	13.83	3639		ppm	2019-12-09 AM 11:59:18 KST	2020-04-05 PM 9:55:24 KST	MS_EC_C	2020-04-05 PM 9:17:03 KST	Y = 4.15e+004 X + 3.78e+004
236	191206_5TEx_Fr	F3GTE200	F3GTE	200ppm	26170	26171	Caffeine	26175	3: QDa Positive(+) SIR Ch3 195.08 Da, CV=5, Smoothed by 9 point Mean Filter.	8.568	7333992	100	1044633	14.8449	ppm	2019-12-09 AM 11:59:18 KST	2020-04-05 PM 9:55:24 KST	MS_CAF	2020-04-05 PM 9:17:03 KST	Y = 4.85e+005 X + 1.30e+005
269	191206_5TEx_Fr	F3GTE200	F3GTE	200ppm	26170	26171	EC	26176	4: QDa Negative(-) SIR Ch4 289.08 Da, CV=10, Smoothed by 9 point Mean Filter.	9.665	128405	83.31	26247	5.4591	ppm	2019-12-09 AM 11:59:18 KST	2020-04-05 PM 9:55:24 KST	MS_EC_C	2020-04-05 PM 9:17:03 KST	Y = 2.09e+004 X + 1.41e+004
278	191206_5TEx_Fr	F3GTE200	F3GTE	200ppm	26170	26171		26176	4: QDa Negative(-) SIR Ch4 289.08 Da, CV=10, Smoothed by 9 point Mean Filter.	10.128	2547	1.65	562			2019-12-09 AM 11:59:18 KST	2020-04-05 PM 9:55:24 KST	MS_EC_C	2020-04-05 PM 9:17:03 KST
285	191206_5TEx_Fr	F3GTE200	F3GTE	200ppm	26170	26171	EGCG	26177	5: QDa Negative(-) SIR Ch5 457.08 Da, CV=10, Smoothed by 9 point Mean Filter.	10.15	651364	97.92	99632	44.2977	ppm	2019-12-09 AM 11:59:18 KST	2020-04-05 PM 9:55:24 KST	MS_EGCG_GCG	2020-04-05 PM 9:17:03 KST	Y = 1.48e+004 X - 4.17e+003
279	191206_5TEx_Fr	F3GTE200	F3GTE	200ppm	26170	26171		26176	4: QDa Negative(-) SIR Ch4 289.08 Da, CV=10, Smoothed by 9 point Mean Filter.	10.169	1869	1.21	512			2019-12-09 AM 11:59:18 KST	2020-04-05 PM 9:55:24 KST	MS_EC_C	2020-04-05 PM 9:17:03 KST
303	191206_5TEx_Fr	F3GTE200	F3GTE	200ppm	26170	26171	GCG	26177	5: QDa Negative(-) SIR Ch5 457.08 Da, CV=10, Smoothed by 9 point Mean Filter.	10.856	8666	1.3	1013		ppm	2019-12-09 AM 11:59:18 KST	2020-04-05 PM 9:55:24 KST	MS_EGCG_GCG	2020-04-05 PM 9:17:03 KST	Y = 2.57e+004 X + 1.48e+004
308	191206_5TEx_Fr	F3GTE200	F3GTE	200ppm	26170	26171		26177	5: QDa Negative(-) SIR Ch5 457.08 Da, CV=10, Smoothed by 9 point Mean Filter.	11.405	5190	0.78	593			2019-12-09 AM 11:59:18 KST	2020-04-05 PM 9:55:24 KST	MS_EGCG_GCG	2020-04-05 PM 9:17:03 KST
57	191206_5TEx_Fr	F3GTE200	F3GTE	200ppm	26170	26171		26185	13: QDa Negative(-) SIR Ch13 441.09 Da, CV=10, Smoothed by 15 point Mean Filter.	16.799	1162	0.8	108		ppm	2019-12-09 AM 11:59:18 KST	2020-04-05 PM 9:55:24 KST	MS_ECG_CG	2020-04-05 PM 9:17:04 KST	Y = 1.30e+004 X + 8.50e+003
46	191206_5TEx_Fr	F3GTE200	F3GTE	200ppm	26170	26171	ECG	26185	13: QDa Negative(-) SIR Ch13 441.09 Da, CV=10, Smoothed by 15 point Mean Filter.	17.316	144315	99.2	15980	4.0106	ppm	2019-12-09 AM 11:59:18 KST	2020-04-05 PM 9:55:24 KST	MS_ECG_CG	2020-04-05 PM 9:17:04 KST	Y = 3.24e+004 X + 1.45e+004
136	191206_5TEx_Fr	F3GTE200	F3GTE	200ppm	26170	26171	TF2a	26190	18: QDa Negative(-) SIR Ch18 715.14 Da, CV=15, Smoothed by 15 point Mean Filter.	35.217	1900	100	41		ppm	2019-12-09 AM 11:59:18 KST	2020-04-05 PM 9:55:25 KST	MS_TF2	2020-04-05 PM 9:17:04 KST	Y = 8.27e+003 X + 1.99e+003
185	191206_5TEx_Fr	F4GTE50	F4GTE	50ppm	26196	26197	Gallic acid	26199	1: QDa Negative(-) SIR Ch1 169.02 Da, CV=10, Smoothed by 9 point Mean Filter.	3.492	1174	100	199		ppm	2019-12-09 PM 12:50:12 KST	2020-04-05 PM 9:55:25 KST	MS_GA	2020-04-05 PM 9:17:02 KST	Y = 1.24e+004 X + 5.55e+003
286	191206_5TEx_Fr	F4GTE50	F4GTE	50ppm	26196	26197	EGCG	26203	5: QDa Negative(-) SIR Ch5 457.08 Da, CV=10, Smoothed by 9 point Mean Filter.	10.149	5274	100	801	0.6383	ppm	2019-12-09 PM 12:50:12 KST	2020-04-05 PM 9:55:25 KST	MS_EGCG_GCG	2020-04-05 PM 9:17:03 KST	Y = 1.48e+004 X - 4.17e+003
58	191206_5TEx_Fr	F4GTE50	F4GTE	50ppm	26196	26197	ECG	26211	13: QDa Negative(-) SIR Ch13 441.09 Da, CV=10, Smoothed by 15 point Mean Filter.	17.309	49650	98.38	5561	3.1725	ppm	2019-12-09 PM 12:50:12 KST	2020-04-05 PM 9:55:25 KST	MS_ECG_CG	2020-04-05 PM 9:17:04 KST	Y = 1.30e+004 X + 8.50e+003
47	191206_5TEx_Fr	F4GTE50	F4GTE	50ppm	26196	26197	CG	26211	13: QDa Negative(-) SIR Ch13 441.09 Da, CV=10, Smoothed by 15 point Mean Filter.	18.134	815	1.62	120		ppm	2019-12-09 PM 12:50:12 KST	2020-04-05 PM 9:55:25 KST	MS_ECG_CG	2020-04-05 PM 9:17:04 KST	Y = 3.24e+004 X + 1.45e+004
137	191206_5TEx_Fr	F4GTE50	F4GTE	50ppm	26196	26197	TF2a	26216	18: QDa Negative(-) SIR Ch18 715.14 Da, CV=15, Smoothed by 15 point Mean Filter.	34.789	668	100	35		ppm	2019-12-09 PM 12:50:12 KST	2020-04-05 PM 9:55:26 KST	MS_TF2	2020-04-05 PM 9:17:04 KST	Y = 8.27e+003 X + 1.99e+003
186	191206_5TEx_Fr	F4GTE100	F4GTE	100ppm	26222	26223	Gallic acid	26225	1: QDa Negative(-) SIR Ch1 169.02 Da, CV=10, Smoothed by 9 point Mean Filter.	3.486	2520	100	417		ppm	2019-12-09 PM 1:41:04 KST	2020-04-05 PM 9:55:26 KST	MS_GA	2020-04-05 PM 9:17:02 KST	Y = 1.24e+004 X + 5.55e+003
215	191206_5TEx_Fr	F4GTE100	F4GTE	100ppm	26222	26223	EGC	26226	2: QDa Negative(-) SIR Ch2 305.07 Da, CV=10, Smoothed by 9 point Mean Filter.	7.322	1075	100	288		ppm	2019-12-09 PM 1:41:04 KST	2020-04-05 PM 9:55:26 KST	MS_EGC_GC	2020-04-05 PM 9:17:02 KST	Y = 2.46e+004 X + 2.57e+004
237	191206_5TEx_Fr	F4GTE100	F4GTE	100ppm	26222	26223	Caffeine	26227	3: QDa Positive(+) SIR Ch3 195.08 Da, CV=5, Smoothed by 9 point Mean Filter.	8.563	56567	100	4848		ppm	2019-12-09 PM 1:41:04 KST	2020-04-05 PM 9:55:26 KST	MS_CAF	2020-04-05 PM 9:17:03 KST	Y = 4.85e+005 X + 1.30e+005
287	191206_5TEx_Fr	F4GTE100	F4GTE	100ppm	26222	26223	EGCG	26229	5: QDa Negative(-) SIR Ch5 457.08 Da, CV=10, Smoothed by 9 point Mean Filter.	10.125	9973	100	1548	0.9558	ppm	2019-12-09 PM 1:41:04 KST	2020-04-05 PM 9:55:26 KST	MS_EGCG_GCG	2020-04-05 PM 9:17:03 KST	Y = 1.48e+004 X - 4.17e+003
59	191206_5TEx_Fr	F4GTE100	F4GTE	100ppm	26222	26223	ECG	26237	13: QDa Negative(-) SIR Ch13 441.09 Da, CV=10, Smoothed by 15 point Mean Filter.	17.273	94941	100	10390	6.6643	ppm	2019-12-09 PM 1:41:04 KST	2020-04-05 PM 9:55:26 KST	MS_ECG_CG	2020-04-05 PM 9:17:04 KST	Y = 1.30e+004 X + 8.50e+003
187	191206_5TEx_Fr	F4GTE200	F4GTE	200ppm	26248	26249	Gallic acid	26251	1: QDa Negative(-) SIR Ch1 169.02 Da, CV=10, Smoothed by 9 point Mean Filter.	3.478	4936	100	840		ppm	2019-12-09 PM 2:31:57 KST	2020-04-05 PM 9:55:27 KST	MS_GA	2020-04-05 PM 9:17:02 KST	Y = 1.24e+004 X + 5.55e+003
216	191206_5TEx_Fr	F4GTE200	F4GTE	200ppm	26248	26249	EGC	26252	2: QDa Negative(-) SIR Ch2 305.07 Da, CV=10, Smoothed by 9 point Mean Filter.	7.317	1331	100	444		ppm	2019-12-09 PM 2:31:57 KST	2020-04-05 PM 9:55:27 KST	MS_EGC_GC	2020-04-05 PM 9:17:02 KST	Y = 2.46e+004 X + 2.57e+004
238	191206_5TEx_Fr	F4GTE200	F4GTE	200ppm	26248	26249	Caffeine	26253	3: QDa Positive(+) SIR Ch3 195.08 Da, CV=5, Smoothed by 9 point Mean Filter.	8.543	58310	100	5653		ppm	2019-12-09 PM 2:31:57 KST	2020-04-05 PM 9:55:27 KST	MS_CAF	2020-04-05 PM 9:17:03 KST	Y = 4.85e+005 X + 1.30e+005
270	191206_5TEx_Fr	F4GTE200	F4GTE	200ppm	26248	26249	EC	26254	4: QDa Negative(-) SIR Ch4 289.08 Da, CV=10, Smoothed by 9 point Mean Filter.	9.615	1861	100	389		ppm	2019-12-09 PM 2:31:57 KST	2020-04-05 PM 9:55:27 KST	MS_EC_C	2020-04-05 PM 9:17:03 KST	Y = 2.09e+004 X + 1.41e+004
288	191206_5TEx_Fr	F4GTE200	F4GTE	200ppm	26248	26249	EGCG	26255	5: QDa Negative(-) SIR Ch5 457.08 Da, CV=10, Smoothed by 9 point Mean Filter.	10.095	17932	100	2773	1.4937	ppm	2019-12-09 PM 2:31:57 KST	2020-04-05 PM 9:55:27 KST	MS_EGCG_GCG	2020-04-05 PM 9:17:03 KST	Y = 1.48e+004 X - 4.17e+003
60	191206_5TEx_Fr	F4GTE200	F4GTE	200ppm	26248	26249	ECG	26263	13: QDa Negative(-) SIR Ch13 441.09 Da, CV=10, Smoothed by 15 point Mean Filter.	17.178	184948	98.25	20464	13.6035	ppm	2019-12-09 PM 2:31:57 KST	2020-04-05 PM 9:55:28 KST	MS_ECG_CG	2020-04-05 PM 9:17:04 KST	Y = 1.30e+004 X + 8.50e+003
48	191206_5TEx_Fr	F4GTE200	F4GTE	200ppm	26248	26249	CG	26263	13: QDa Negative(-) SIR Ch13 441.09 Da, CV=10, Smoothed by 15 point Mean Filter.	18.102	3289	1.75	281		ppm	2019-12-09 PM 2:31:57 KST	2020-04-05 PM 9:55:28 KST	MS_ECG_CG	2020-04-05 PM 9:17:04 KST	Y = 3.24e+004 X + 1.45e+004
188	191206_5TEx_Fr	F3CoGTE50	F3CoG	50ppm	26274	26275	Gallic acid	26277	1: QDa Negative(-) SIR Ch1 169.02 Da, CV=10, Smoothed by 9 point Mean Filter.	3.479	5285	100	889		ppm	2019-12-09 PM 3:23:02 KST	2020-04-05 PM 9:55:29 KST	MS_GA	2020-04-05 PM 9:17:02 KST	Y = 1.24e+004 X + 5.55e+003
217	191206_5TEx_Fr	F3CoGTE50	F3CoG	50ppm	26274	26275	EGC	26278	2: QDa Negative(-) SIR Ch2 305.07 Da, CV=10, Smoothed by 9 point Mean Filter.	7.306	2022	100	596		ppm	2019-12-09 PM 3:23:02 KST	2020-04-05 PM 9:55:29 KST	MS_EGC_GC	2020-04-05 PM 9:17:02 KST	Y = 2.46e+004 X + 2.57e+004
239	191206_5TEx_Fr	F3CoGTE50	F3CoG	50ppm	26274	26275	Caffeine	26279	3: QDa Positive(+) SIR Ch3 195.08 Da, CV=5, Smoothed by 9 point Mean Filter.	8.523	2242646	100	327419	4.3538	ppm	2019-12-09 PM 3:23:02 KST	2020-04-05 PM 9:55:29 KST	MS_CAF	2020-04-05 PM 9:17:03 KST	Y = 4.85e+005 X + 1.30e+005
289	191206_5TEx_Fr	F3CoGTE50	F3CoG	50ppm	26274	26275	EGCG	26281	5: QDa Negative(-) SIR Ch5 457.08 Da, CV=10, Smoothed by 9 point Mean Filter.	10.072	2323	100	375	0.4389	ppm	2019-12-09 PM 3:23:02 KST	2020-04-05 PM 9:55:29 KST	MS_EGCG_GCG	2020-04-05 PM 9:17:03 KST	Y = 1.48e+004 X - 4.17e+003
61	191206_5TEx_Fr	F3CoGTE50	F3CoG	50ppm	26274	26275	ECG	26289	13: QDa Negative(-) SIR Ch13 441.09 Da, CV=10, Smoothed by 15 point Mean Filter.	17.166	688	34.77	107		ppm	2019-12-09 PM 3:23:02 KST	2020-04-05 PM 9:55:30 KST	MS_ECG_CG	2020-04-05 PM 9:17:04 KST	Y = 1.30e+004 X + 8.50e+003
49	191206_5TEx_Fr	F3CoGTE50	F3CoG	50ppm	26274	26275	CG	26289	13: QDa Negative(-) SIR Ch13 441.09 Da, CV=10, Smoothed by 15 point Mean Filter.	18.024	1291	65.23	109		ppm	2019-12-09 PM 3:23:02 KST	2020-04-05 PM 9:55:30 KST	MS_ECG_CG	2020-04-05 PM 9:17:04 KST	Y = 3.24e+004 X + 1.45e+004
118	191206_5TEx_Fr	F3CoGTE50	F3CoG	50ppm	26274	26275	TF1	26292	16: QDa Negative(-) SIR Ch16 563.13 Da, CV=15, Smoothed by 13 point Mean Filter.	31.877	963	100	145		ppm	2019-12-09 PM 3:23:02 KST	2020-04-05 PM 9:55:30 KST	MS_TF1	2020-04-05 PM 9:17:04 KST	Y = 8.21e+003 X + 6.87e+003
138	191206_5TEx_Fr	F3CoGTE50	F3CoG	50ppm	26274	26275	TF2a	26294	18: QDa Negative(-) SIR Ch18 715.14 Da, CV=15, Smoothed by 15 point Mean Filter.	35.103	1861	81.05	154		ppm	2019-12-09 PM 3:23:02 KST	2020-04-05 PM 9:55:30 KST	MS_TF2	2020-04-05 PM 9:17:04 KST	Y = 8.27e+003 X + 1.99e+003
150	191206_5TEx_Fr	F3CoGTE50	F3CoG	50ppm	26274	26275	TF2b	26294	18: QDa Negative(-) SIR Ch18 715.14 Da, CV=15, Smoothed by 15 point Mean Filter.	37.064	435	18.95	71		ppm	2019-12-09 PM 3:23:02 KST	2020-04-05 PM 9:55:30 KST	MS_TF2	2020-04-05 PM 9:17:04 KST	Y = 6.37e+003 X + 1.58e+003
170	191206_5TEx_Fr	F3CoGTE50	F3CoG	50ppm	26274	26275	TF3	26295	19: QDa Negative(-) SIR Ch19 867.15 Da, CV=15, Smoothed by 9 point Mean Filter.	37.59	2148	100	262		ppm	2019-12-09 PM 3:23:02 KST	2020-04-05 PM 9:55:30 KST	MS_TF3	2020-04-05 PM 9:17:05 KST	Y = 1.11e+004 X + 2.61e+003
189	191206_5TEx_Fr	F3CoGTE100	F3CoG	100ppm	26300	26301	Gallic acid	26303	1: QDa Negative(-) SIR Ch1 169.02 Da, CV=10, Smoothed by 9 point Mean Filter.	3.468	10525	100	1754	0.3995	ppm	2019-12-09 PM 4:13:52 KST	2020-04-05 PM 9:55:30 KST	MS_GA	2020-04-05 PM 9:17:02 KST	Y = 1.24e+004 X + 5.55e+003
218	191206_5TEx_Fr	F3CoGTE100	F3CoG	100ppm	26300	26301	EGC	26304	2: QDa Negative(-) SIR Ch2 305.07 Da, CV=10, Smoothed by 9 point Mean Filter.	7.304	3551	100	1042		ppm	2019-12-09 PM 4:13:52 KST	2020-04-05 PM 9:55:30 KST	MS_EGC_GC	2020-04-05 PM 9:17:02 KST	Y = 2.46e+004 X + 2.57e+004
240	191206_5TEx_Fr	F3CoGTE100	F3CoG	100ppm	26300	26301	Caffeine	26305	3: QDa Positive(+) SIR Ch3 195.08 Da, CV=5, Smoothed by 9 point Mean Filter.	8.518	4329234	98.77	621656	8.6534	ppm	2019-12-09 PM 4:13:52 KST	2020-04-05 PM 9:55:30 KST	MS_CAF	2020-04-05 PM 9:17:03 KST	Y = 4.85e+005 X + 1.30e+005
257	191206_5TEx_Fr	F3CoGTE100	F3CoG	100ppm	26300	26301		26305	3: QDa Positive(+) SIR Ch3 195.08 Da, CV=5, Smoothed by 9 point Mean Filter.	8.986	53985	1.23	6210			2019-12-09 PM 4:13:52 KST	2020-04-05 PM 9:55:30 KST	MS_CAF	2020-04-05 PM 9:17:03 KST
290	191206_5TEx_Fr	F3CoGTE100	F3CoG	100ppm	26300	26301	EGCG	26307	5: QDa Negative(-) SIR Ch5 457.08 Da, CV=10, Smoothed by 9 point Mean Filter.	10.062	4663	100	762	0.597	ppm	2019-12-09 PM 4:13:52 KST	2020-04-05 PM 9:55:30 KST	MS_EGCG_GCG	2020-04-05 PM 9:17:03 KST	Y = 1.48e+004 X - 4.17e+003
62	191206_5TEx_Fr	F3CoGTE100	F3CoG	100ppm	26300	26301	ECG	26315	13: QDa Negative(-) SIR Ch13 441.09 Da, CV=10, Smoothed by 15 point Mean Filter.	17.14	2014	100	235		ppm	2019-12-09 PM 4:13:52 KST	2020-04-05 PM 9:55:30 KST	MS_ECG_CG	2020-04-05 PM 9:17:04 KST	Y = 1.30e+004 X + 8.50e+003
119	191206_5TEx_Fr	F3CoGTE100	F3CoG	100ppm	26300	26301	TF1	26318	16: QDa Negative(-) SIR Ch16 563.13 Da, CV=15, Smoothed by 13 point Mean Filter.	31.902	2558	100	287		ppm	2019-12-09 PM 4:13:52 KST	2020-04-05 PM 9:55:30 KST	MS_TF1	2020-04-05 PM 9:17:04 KST	Y = 8.21e+003 X + 6.87e+003
139	191206_5TEx_Fr	F3CoGTE100	F3CoG	100ppm	26300	26301	TF2a	26320	18: QDa Negative(-) SIR Ch18 715.14 Da, CV=15, Smoothed by 15 point Mean Filter.	35.167	4667	81.3	310	0.3238	ppm	2019-12-09 PM 4:13:52 KST	2020-04-05 PM 9:55:30 KST	MS_TF2	2020-04-05 PM 9:17:04 KST	Y = 8.27e+003 X + 1.99e+003
151	191206_5TEx_Fr	F3CoGTE100	F3CoG	100ppm	26300	26301	TF2b	26320	18: QDa Negative(-) SIR Ch18 715.14 Da, CV=15, Smoothed by 15 point Mean Filter.	37.043	1073	18.7	161		ppm	2019-12-09 PM 4:13:52 KST	2020-04-05 PM 9:55:30 KST	MS_TF2	2020-04-05 PM 9:17:04 KST	Y = 6.37e+003 X + 1.58e+003
171	191206_5TEx_Fr	F3CoGTE100	F3CoG	100ppm	26300	26301	TF3	26321	19: QDa Negative(-) SIR Ch19 867.15 Da, CV=15, Smoothed by 9 point Mean Filter.	37.626	3897	100	419	0.1156	ppm	2019-12-09 PM 4:13:52 KST	2020-04-05 PM 9:55:30 KST	MS_TF3	2020-04-05 PM 9:17:05 KST	Y = 1.11e+004 X + 2.61e+003
190	191206_5TEx_Fr	F3CoGTE200	F3CoG	200ppm	26326	26327	Gallic acid	26329	1: QDa Negative(-) SIR Ch1 169.02 Da, CV=10, Smoothed by 9 point Mean Filter.	3.472	20841	100	3564	1.2284	ppm	2019-12-09 PM 5:04:42 KST	2020-04-05 PM 9:55:31 KST	MS_GA	2020-04-05 PM 9:17:02 KST	Y = 1.24e+004 X + 5.55e+003
219	191206_5TEx_Fr	F3CoGTE200	F3CoG	200ppm	26326	26327	EGC	26330	2: QDa Negative(-) SIR Ch2 305.07 Da, CV=10, Smoothed by 9 point Mean Filter.	7.307	5964	100	1924		ppm	2019-12-09 PM 5:04:42 KST	2020-04-05 PM 9:55:31 KST	MS_EGC_GC	2020-04-05 PM 9:17:02 KST	Y = 2.46e+004 X + 2.57e+004
241	191206_5TEx_Fr	F3CoGTE200	F3CoG	200ppm	26326	26327	Caffeine	26331	3: QDa Positive(+) SIR Ch3 195.08 Da, CV=5, Smoothed by 9 point Mean Filter.	8.522	8453577	100	1187244	17.1519	ppm	2019-12-09 PM 5:04:42 KST	2020-04-05 PM 9:55:31 KST	MS_CAF	2020-04-05 PM 9:17:03 KST	Y = 4.85e+005 X + 1.30e+005
271	191206_5TEx_Fr	F3CoGTE200	F3CoG	200ppm	26326	26327	EC	26332	4: QDa Negative(-) SIR Ch4 289.08 Da, CV=10, Smoothed by 9 point Mean Filter.	9.597	2053	100	393		ppm	2019-12-09 PM 5:04:42 KST	2020-04-05 PM 9:55:31 KST	MS_EC_C	2020-04-05 PM 9:17:03 KST	Y = 2.09e+004 X + 1.41e+004
291	191206_5TEx_Fr	F3CoGTE200	F3CoG	200ppm	26326	26327	EGCG	26333	5: QDa Negative(-) SIR Ch5 457.08 Da, CV=10, Smoothed by 9 point Mean Filter.	10.076	9247	100	1438	0.9068	ppm	2019-12-09 PM 5:04:42 KST	2020-04-05 PM 9:55:31 KST	MS_EGCG_GCG	2020-04-05 PM 9:17:03 KST	Y = 1.48e+004 X - 4.17e+003
63	191206_5TEx_Fr	F3CoGTE200	F3CoG	200ppm	26326	26327	ECG	26341	13: QDa Negative(-) SIR Ch13 441.09 Da, CV=10, Smoothed by 15 point Mean Filter.	17.062	322	10.07	110		ppm	2019-12-09 PM 5:04:42 KST	2020-04-05 PM 9:55:31 KST	MS_ECG_CG	2020-04-05 PM 9:17:04 KST	Y = 1.30e+004 X + 8.50e+003
77	191206_5TEx_Fr	F3CoGTE200	F3CoG	200ppm	26326	26327		26341	13: QDa Negative(-) SIR Ch13 441.09 Da, CV=10, Smoothed by 15 point Mean Filter.	17.146	2874	89.93	282			2019-12-09 PM 5:04:42 KST	2020-04-05 PM 9:55:31 KST	MS_ECG_CG	2020-04-05 PM 9:17:04 KST
120	191206_5TEx_Fr	F3CoGTE200	F3CoG	200ppm	26326	26327	TF1	26344	16: QDa Negative(-) SIR Ch16 563.13 Da, CV=15, Smoothed by 13 point Mean Filter.	31.932	5396	100	594		ppm	2019-12-09 PM 5:04:42 KST	2020-04-05 PM 9:55:31 KST	MS_TF1	2020-04-05 PM 9:17:04 KST	Y = 8.21e+003 X + 6.87e+003
164	191206_5TEx_Fr	F3CoGTE200	F3CoG	200ppm	26326	26327		26346	18: QDa Negative(-) SIR Ch18 715.14 Da, CV=15, Smoothed by 15 point Mean Filter.	33.642	1385	10	52			2019-12-09 PM 5:04:42 KST	2020-04-05 PM 9:55:31 KST	MS_TF2	2020-04-05 PM 9:17:04 KST
163	191206_5TEx_Fr	F3CoGTE200	F3CoG	200ppm	26326	26327		26346	18: QDa Negative(-) SIR Ch18 715.14 Da, CV=15, Smoothed by 15 point Mean Filter.	34.423	709	5.12	37			2019-12-09 PM 5:04:42 KST	2020-04-05 PM 9:55:31 KST	MS_TF2	2020-04-05 PM 9:17:04 KST
162	191206_5TEx_Fr	F3CoGTE200	F3CoG	200ppm	26326	26327		26346	18: QDa Negative(-) SIR Ch18 715.14 Da, CV=15, Smoothed by 15 point Mean Filter.	34.663	355	2.56	39			2019-12-09 PM 5:04:42 KST	2020-04-05 PM 9:55:31 KST	MS_TF2	2020-04-05 PM 9:17:04 KST
140	191206_5TEx_Fr	F3CoGTE200	F3CoG	200ppm	26326	26327	TF2a	26346	18: QDa Negative(-) SIR Ch18 715.14 Da, CV=15, Smoothed by 15 point Mean Filter.	35.183	9186	66.29	641	0.8705	ppm	2019-12-09 PM 5:04:42 KST	2020-04-05 PM 9:55:31 KST	MS_TF2	2020-04-05 PM 9:17:04 KST	Y = 8.27e+003 X + 1.99e+003
152	191206_5TEx_Fr	F3CoGTE200	F3CoG	200ppm	26326	26327	TF2b	26346	18: QDa Negative(-) SIR Ch18 715.14 Da, CV=15, Smoothed by 15 point Mean Filter.	37.098	2221	16.03	300	0.1008	ppm	2019-12-09 PM 5:04:42 KST	2020-04-05 PM 9:55:31 KST	MS_TF2	2020-04-05 PM 9:17:04 KST	Y = 6.37e+003 X + 1.58e+003
172	191206_5TEx_Fr	F3CoGTE200	F3CoG	200ppm	26326	26327	TF3	26347	19: QDa Negative(-) SIR Ch19 867.15 Da, CV=15, Smoothed by 9 point Mean Filter.	37.666	7303	100	899	0.4227	ppm	2019-12-09 PM 5:04:42 KST	2020-04-05 PM 9:55:32 KST	MS_TF3	2020-04-05 PM 9:17:05 KST	Y = 1.11e+004 X + 2.61e+003
191	191206_5TEx_Fr	F4CoGTE50	F4CoG	50ppm	26352	26353	Gallic acid	26355	1: QDa Negative(-) SIR Ch1 169.02 Da, CV=10, Smoothed by 9 point Mean Filter.	3.477	1009	100	160		ppm	2019-12-09 PM 5:55:52 KST	2020-04-05 PM 9:55:32 KST	MS_GA	2020-04-05 PM 9:17:02 KST	Y = 1.24e+004 X + 5.55e+003
242	191206_5TEx_Fr	F4CoGTE50	F4CoG	50ppm	26352	26353	Caffeine	26357	3: QDa Positive(+) SIR Ch3 195.08 Da, CV=5, Smoothed by 9 point Mean Filter.	8.52	52932	100	5421		ppm	2019-12-09 PM 5:55:52 KST	2020-04-05 PM 9:55:32 KST	MS_CAF	2020-04-05 PM 9:17:03 KST	Y = 4.85e+005 X + 1.30e+005
121	191206_5TEx_Fr	F4CoGTE50	F4CoG	50ppm	26352	26353	TF1	26370	16: QDa Negative(-) SIR Ch16 563.13 Da, CV=15, Smoothed by 13 point Mean Filter.	31.915	8983	100	991	0.2577	ppm	2019-12-09 PM 5:55:52 KST	2020-04-05 PM 9:55:33 KST	MS_TF1	2020-04-05 PM 9:17:04 KST	Y = 8.21e+003 X + 6.87e+003
141	191206_5TEx_Fr	F4CoGTE50	F4CoG	50ppm	26352	26353	TF2a	26372	18: QDa Negative(-) SIR Ch18 715.14 Da, CV=15, Smoothed by 15 point Mean Filter.	35.159	15975	80.18	1069	1.6917	ppm	2019-12-09 PM 5:55:52 KST	2020-04-05 PM 9:55:33 KST	MS_TF2	2020-04-05 PM 9:17:04 KST	Y = 8.27e+003 X + 1.99e+003
153	191206_5TEx_Fr	F4CoGTE50	F4CoG	50ppm	26352	26353	TF2b	26372	18: QDa Negative(-) SIR Ch18 715.14 Da, CV=15, Smoothed by 15 point Mean Filter.	37.069	3948	19.82	542	0.3721	ppm	2019-12-09 PM 5:55:52 KST	2020-04-05 PM 9:55:33 KST	MS_TF2	2020-04-05 PM 9:17:04 KST	Y = 6.37e+003 X + 1.58e+003
173	191206_5TEx_Fr	F4CoGTE50	F4CoG	50ppm	26352	26353	TF3	26373	19: QDa Negative(-) SIR Ch19 867.15 Da, CV=15, Smoothed by 9 point Mean Filter.	37.646	11076	100	1354	0.7629	ppm	2019-12-09 PM 5:55:52 KST	2020-04-05 PM 9:55:33 KST	MS_TF3	2020-04-05 PM 9:17:05 KST	Y = 1.11e+004 X + 2.61e+003
192	191206_5TEx_Fr	F4CoGTE100	F4CoG	100ppm	26378	26379	Gallic acid	26381	1: QDa Negative(-) SIR Ch1 169.02 Da, CV=10, Smoothed by 9 point Mean Filter.	3.473	1757	100	289		ppm	2019-12-09 PM 6:46:41 KST	2020-04-05 PM 9:55:33 KST	MS_GA	2020-04-05 PM 9:17:02 KST	Y = 1.24e+004 X + 5.55e+003
243	191206_5TEx_Fr	F4CoGTE100	F4CoG	100ppm	26378	26379	Caffeine	26383	3: QDa Positive(+) SIR Ch3 195.08 Da, CV=5, Smoothed by 9 point Mean Filter.	8.524	62849	100	6982		ppm	2019-12-09 PM 6:46:41 KST	2020-04-05 PM 9:55:33 KST	MS_CAF	2020-04-05 PM 9:17:03 KST	Y = 4.85e+005 X + 1.30e+005
64	191206_5TEx_Fr	F4CoGTE100	F4CoG	100ppm	26378	26379	ECG	26393	13: QDa Negative(-) SIR Ch13 441.09 Da, CV=10, Smoothed by 15 point Mean Filter.	17.167	1504	100	167		ppm	2019-12-09 PM 6:46:41 KST	2020-04-05 PM 9:55:33 KST	MS_ECG_CG	2020-04-05 PM 9:17:04 KST	Y = 1.30e+004 X + 8.50e+003
122	191206_5TEx_Fr	F4CoGTE100	F4CoG	100ppm	26378	26379	TF1	26396	16: QDa Negative(-) SIR Ch16 563.13 Da, CV=15, Smoothed by 13 point Mean Filter.	31.907	18103	100	2037	1.3693	ppm	2019-12-09 PM 6:46:41 KST	2020-04-05 PM 9:55:33 KST	MS_TF1	2020-04-05 PM 9:17:04 KST	Y = 8.21e+003 X + 6.87e+003
142	191206_5TEx_Fr	F4CoGTE100	F4CoG	100ppm	26378	26379	TF2a	26398	18: QDa Negative(-) SIR Ch18 715.14 Da, CV=15, Smoothed by 15 point Mean Filter.	35.139	30668	79.44	2193	3.469	ppm	2019-12-09 PM 6:46:41 KST	2020-04-05 PM 9:55:34 KST	MS_TF2	2020-04-05 PM 9:17:04 KST	Y = 8.27e+003 X + 1.99e+003
154	191206_5TEx_Fr	F4CoGTE100	F4CoG	100ppm	26378	26379	TF2b	26398	18: QDa Negative(-) SIR Ch18 715.14 Da, CV=15, Smoothed by 15 point Mean Filter.	37.059	7937	20.56	1116	0.9986	ppm	2019-12-09 PM 6:46:41 KST	2020-04-05 PM 9:55:34 KST	MS_TF2	2020-04-05 PM 9:17:04 KST	Y = 6.37e+003 X + 1.58e+003
174	191206_5TEx_Fr	F4CoGTE100	F4CoG	100ppm	26378	26379	TF3	26399	19: QDa Negative(-) SIR Ch19 867.15 Da, CV=15, Smoothed by 9 point Mean Filter.	37.627	22290	100	2737	1.7739	ppm	2019-12-09 PM 6:46:41 KST	2020-04-05 PM 9:55:34 KST	MS_TF3	2020-04-05 PM 9:17:05 KST	Y = 1.11e+004 X + 2.61e+003
193	191206_5TEx_Fr	F4CoGTE200	F4CoG	200ppm	26404	26405	Gallic acid	26407	1: QDa Negative(-) SIR Ch1 169.02 Da, CV=10, Smoothed by 9 point Mean Filter.	3.468	3334	100	554		ppm	2019-12-09 PM 7:37:31 KST	2020-04-05 PM 9:55:34 KST	MS_GA	2020-04-05 PM 9:17:02 KST	Y = 1.24e+004 X + 5.55e+003
244	191206_5TEx_Fr	F4CoGTE200	F4CoG	200ppm	26404	26405	Caffeine	26409	3: QDa Positive(+) SIR Ch3 195.08 Da, CV=5, Smoothed by 9 point Mean Filter.	8.528	50421	100	5066		ppm	2019-12-09 PM 7:37:31 KST	2020-04-05 PM 9:55:34 KST	MS_CAF	2020-04-05 PM 9:17:03 KST	Y = 4.85e+005 X + 1.30e+005
65	191206_5TEx_Fr	F4CoGTE200	F4CoG	200ppm	26404	26405	ECG	26419	13: QDa Negative(-) SIR Ch13 441.09 Da, CV=10, Smoothed by 15 point Mean Filter.	17.157	3788	100	443		ppm	2019-12-09 PM 7:37:31 KST	2020-04-05 PM 9:55:35 KST	MS_ECG_CG	2020-04-05 PM 9:17:04 KST	Y = 1.30e+004 X + 8.50e+003
123	191206_5TEx_Fr	F4CoGTE200	F4CoG	200ppm	26404	26405	TF1	26422	16: QDa Negative(-) SIR Ch16 563.13 Da, CV=15, Smoothed by 13 point Mean Filter.	31.914	33214	100	3545	3.2109	ppm	2019-12-09 PM 7:37:31 KST	2020-04-05 PM 9:55:35 KST	MS_TF1	2020-04-05 PM 9:17:04 KST	Y = 8.21e+003 X + 6.87e+003
166	191206_5TEx_Fr	F4CoGTE200	F4CoG	200ppm	26404	26405		26424	18: QDa Negative(-) SIR Ch18 715.14 Da, CV=15, Smoothed by 15 point Mean Filter.	34.349	1079	1.37	38			2019-12-09 PM 7:37:31 KST	2020-04-05 PM 9:55:36 KST	MS_TF2	2020-04-05 PM 9:17:04 KST
143	191206_5TEx_Fr	F4CoGTE200	F4CoG	200ppm	26404	26405	TF2a	26424	18: QDa Negative(-) SIR Ch18 715.14 Da, CV=15, Smoothed by 15 point Mean Filter.	35.157	61599	78.1	3990	7.2105	ppm	2019-12-09 PM 7:37:31 KST	2020-04-05 PM 9:55:36 KST	MS_TF2	2020-04-05 PM 9:17:04 KST	Y = 8.27e+003 X + 1.99e+003
165	191206_5TEx_Fr	F4CoGTE200	F4CoG	200ppm	26404	26405		26424	18: QDa Negative(-) SIR Ch18 715.14 Da, CV=15, Smoothed by 15 point Mean Filter.	35.823	734	0.93	34			2019-12-09 PM 7:37:31 KST	2020-04-05 PM 9:55:36 KST	MS_TF2	2020-04-05 PM 9:17:04 KST
155	191206_5TEx_Fr	F4CoGTE200	F4CoG	200ppm	26404	26405	TF2b	26424	18: QDa Negative(-) SIR Ch18 715.14 Da, CV=15, Smoothed by 15 point Mean Filter.	37.069	15455	19.6	2075	2.1794	ppm	2019-12-09 PM 7:37:31 KST	2020-04-05 PM 9:55:36 KST	MS_TF2	2020-04-05 PM 9:17:04 KST	Y = 6.37e+003 X + 1.58e+003
175	191206_5TEx_Fr	F4CoGTE200	F4CoG	200ppm	26404	26405	TF3	26425	19: QDa Negative(-) SIR Ch19 867.15 Da, CV=15, Smoothed by 9 point Mean Filter.	37.646	40493	100	5003	3.4151	ppm	2019-12-09 PM 7:37:31 KST	2020-04-05 PM 9:55:36 KST	MS_TF3	2020-04-05 PM 9:17:05 KST	Y = 1.11e+004 X + 2.61e+003
194	191206_5TEx_Fr	F3GTE50	F3GTE	50ppm	26430	26431	Gallic acid	26433	1: QDa Negative(-) SIR Ch1 169.02 Da, CV=10, Smoothed by 9 point Mean Filter.	3.473	1124	100	181		ppm	2019-12-09 PM 8:28:29 KST	2020-04-05 PM 9:55:36 KST	MS_GA	2020-04-05 PM 9:17:02 KST	Y = 1.24e+004 X + 5.55e+003
231	191206_5TEx_Fr	F3GTE50	F3GTE	50ppm	26430	26431	GC	26434	2: QDa Negative(-) SIR Ch2 305.07 Da, CV=10, Smoothed by 9 point Mean Filter.	5.446	6775	6.31	853		ppm	2019-12-09 PM 8:28:29 KST	2020-04-05 PM 9:55:36 KST	MS_EGC_GC	2020-04-05 PM 9:17:02 KST	Y = 2.27e+004 X + 1.51e+004
220	191206_5TEx_Fr	F3GTE50	F3GTE	50ppm	26430	26431	EGC	26434	2: QDa Negative(-) SIR Ch2 305.07 Da, CV=10, Smoothed by 9 point Mean Filter.	7.307	100547	93.69	32441	3.0438	ppm	2019-12-09 PM 8:28:29 KST	2020-04-05 PM 9:55:36 KST	MS_EGC_GC	2020-04-05 PM 9:17:02 KST	Y = 2.46e+004 X + 2.57e+004
264	191206_5TEx_Fr	F3GTE50	F3GTE	50ppm	26430	26431	C	26436	4: QDa Negative(-) SIR Ch4 289.08 Da, CV=10, Smoothed by 9 point Mean Filter.	7.987	4376	11.97	805		ppm	2019-12-09 PM 8:28:29 KST	2020-04-05 PM 9:55:36 KST	MS_EC_C	2020-04-05 PM 9:17:03 KST	Y = 4.15e+004 X + 3.78e+004
245	191206_5TEx_Fr	F3GTE50	F3GTE	50ppm	26430	26431	Caffeine	26435	3: QDa Positive(+) SIR Ch3 195.08 Da, CV=5, Smoothed by 9 point Mean Filter.	8.522	1961814	100	287819	3.7751	ppm	2019-12-09 PM 8:28:29 KST	2020-04-05 PM 9:55:36 KST	MS_CAF	2020-04-05 PM 9:17:03 KST	Y = 4.85e+005 X + 1.30e+005
272	191206_5TEx_Fr	F3GTE50	F3GTE	50ppm	26430	26431	EC	26436	4: QDa Negative(-) SIR Ch4 289.08 Da, CV=10, Smoothed by 9 point Mean Filter.	9.589	32166	88.03	6532	0.8637	ppm	2019-12-09 PM 8:28:29 KST	2020-04-05 PM 9:55:36 KST	MS_EC_C	2020-04-05 PM 9:17:03 KST	Y = 2.09e+004 X + 1.41e+004
292	191206_5TEx_Fr	F3GTE50	F3GTE	50ppm	26430	26431	EGCG	26437	5: QDa Negative(-) SIR Ch5 457.08 Da, CV=10, Smoothed by 9 point Mean Filter.	10.068	163999	99.02	25646	11.3641	ppm	2019-12-09 PM 8:28:29 KST	2020-04-05 PM 9:55:36 KST	MS_EGCG_GCG	2020-04-05 PM 9:17:03 KST	Y = 1.48e+004 X - 4.17e+003
304	191206_5TEx_Fr	F3GTE50	F3GTE	50ppm	26430	26431	GCG	26437	5: QDa Negative(-) SIR Ch5 457.08 Da, CV=10, Smoothed by 9 point Mean Filter.	10.739	1620	0.98	222		ppm	2019-12-09 PM 8:28:29 KST	2020-04-05 PM 9:55:36 KST	MS_EGCG_GCG	2020-04-05 PM 9:17:03 KST	Y = 2.57e+004 X + 1.48e+004
66	191206_5TEx_Fr	F3GTE50	F3GTE	50ppm	26430	26431	ECG	26445	13: QDa Negative(-) SIR Ch13 441.09 Da, CV=10, Smoothed by 15 point Mean Filter.	17.132	36567	100	3857	2.1638	ppm	2019-12-09 PM 8:28:29 KST	2020-04-05 PM 9:55:36 KST	MS_ECG_CG	2020-04-05 PM 9:17:04 KST	Y = 1.30e+004 X + 8.50e+003
195	191206_5TEx_Fr	F3GTE100	F3GTE	100ppm	26456	26457	Gallic acid	26459	1: QDa Negative(-) SIR Ch1 169.02 Da, CV=10, Smoothed by 9 point Mean Filter.	3.472	1782	100	303		ppm	2019-12-09 PM 9:19:19 KST	2020-04-05 PM 9:55:36 KST	MS_GA	2020-04-05 PM 9:17:02 KST	Y = 1.24e+004 X + 5.55e+003
232	191206_5TEx_Fr	F3GTE100	F3GTE	100ppm	26456	26457	GC	26460	2: QDa Negative(-) SIR Ch2 305.07 Da, CV=10, Smoothed by 9 point Mean Filter.	5.446	12743	6.43	1605		ppm	2019-12-09 PM 9:19:19 KST	2020-04-05 PM 9:55:36 KST	MS_EGC_GC	2020-04-05 PM 9:17:02 KST	Y = 2.27e+004 X + 1.51e+004
221	191206_5TEx_Fr	F3GTE100	F3GTE	100ppm	26456	26457	EGC	26460	2: QDa Negative(-) SIR Ch2 305.07 Da, CV=10, Smoothed by 9 point Mean Filter.	7.294	185576	93.57	59569	6.5039	ppm	2019-12-09 PM 9:19:19 KST	2020-04-05 PM 9:55:36 KST	MS_EGC_GC	2020-04-05 PM 9:17:02 KST	Y = 2.46e+004 X + 2.57e+004
265	191206_5TEx_Fr	F3GTE100	F3GTE	100ppm	26456	26457	C	26462	4: QDa Negative(-) SIR Ch4 289.08 Da, CV=10, Smoothed by 9 point Mean Filter.	7.974	8394	10.62	1588		ppm	2019-12-09 PM 9:19:19 KST	2020-04-05 PM 9:55:36 KST	MS_EC_C	2020-04-05 PM 9:17:03 KST	Y = 4.15e+004 X + 3.78e+004
246	191206_5TEx_Fr	F3GTE100	F3GTE	100ppm	26456	26457	Caffeine	26461	3: QDa Positive(+) SIR Ch3 195.08 Da, CV=5, Smoothed by 9 point Mean Filter.	8.512	3895950	97.1	563766	7.7606	ppm	2019-12-09 PM 9:19:19 KST	2020-04-05 PM 9:55:36 KST	MS_CAF	2020-04-05 PM 9:17:03 KST	Y = 4.85e+005 X + 1.30e+005
258	191206_5TEx_Fr	F3GTE100	F3GTE	100ppm	26456	26457		26461	3: QDa Positive(+) SIR Ch3 195.08 Da, CV=5, Smoothed by 9 point Mean Filter.	8.887	116325	2.9	7828			2019-12-09 PM 9:19:19 KST	2020-04-05 PM 9:55:36 KST	MS_CAF	2020-04-05 PM 9:17:03 KST
273	191206_5TEx_Fr	F3GTE100	F3GTE	100ppm	26456	26457	EC	26462	4: QDa Negative(-) SIR Ch4 289.08 Da, CV=10, Smoothed by 9 point Mean Filter.	9.577	65340	82.65	13216	2.4477	ppm	2019-12-09 PM 9:19:19 KST	2020-04-05 PM 9:55:36 KST	MS_EC_C	2020-04-05 PM 9:17:03 KST	Y = 2.09e+004 X + 1.41e+004
280	191206_5TEx_Fr	F3GTE100	F3GTE	100ppm	26456	26457		26462	4: QDa Negative(-) SIR Ch4 289.08 Da, CV=10, Smoothed by 9 point Mean Filter.	10.052	5319	6.73	1018			2019-12-09 PM 9:19:19 KST	2020-04-05 PM 9:55:36 KST	MS_EC_C	2020-04-05 PM 9:17:03 KST
293	191206_5TEx_Fr	F3GTE100	F3GTE	100ppm	26456	26457	EGCG	26463	5: QDa Negative(-) SIR Ch5 457.08 Da, CV=10, Smoothed by 9 point Mean Filter.	10.056	330153	98.11	52979	22.592	ppm	2019-12-09 PM 9:19:19 KST	2020-04-05 PM 9:55:36 KST	MS_EGCG_GCG	2020-04-05 PM 9:17:03 KST	Y = 1.48e+004 X - 4.17e+003
309	191206_5TEx_Fr	F3GTE100	F3GTE	100ppm	26456	26457		26463	5: QDa Negative(-) SIR Ch5 457.08 Da, CV=10, Smoothed by 9 point Mean Filter.	10.728	4105	1.22	500			2019-12-09 PM 9:19:19 KST	2020-04-05 PM 9:55:36 KST	MS_EGCG_GCG	2020-04-05 PM 9:17:03 KST
305	191206_5TEx_Fr	F3GTE100	F3GTE	100ppm	26456	26457	GCG	26463	5: QDa Negative(-) SIR Ch5 457.08 Da, CV=10, Smoothed by 9 point Mean Filter.	11.261	2239	0.67	266		ppm	2019-12-09 PM 9:19:19 KST	2020-04-05 PM 9:55:36 KST	MS_EGCG_GCG	2020-04-05 PM 9:17:03 KST	Y = 2.57e+004 X + 1.48e+004
67	191206_5TEx_Fr	F3GTE100	F3GTE	100ppm	26456	26457	ECG	26471	13: QDa Negative(-) SIR Ch13 441.09 Da, CV=10, Smoothed by 15 point Mean Filter.	17.111	70745	100	7461	4.7988	ppm	2019-12-09 PM 9:19:19 KST	2020-04-05 PM 9:55:37 KST	MS_ECG_CG	2020-04-05 PM 9:17:04 KST	Y = 1.30e+004 X + 8.50e+003
196	191206_5TEx_Fr	F3GTE200	F3GTE	200ppm	26482	26483	Gallic acid	26485	1: QDa Negative(-) SIR Ch1 169.02 Da, CV=10, Smoothed by 9 point Mean Filter.	3.471	4046	100	687		ppm	2019-12-09 PM 10:10:10 KST	2020-04-05 PM 9:55:37 KST	MS_GA	2020-04-05 PM 9:17:02 KST	Y = 1.24e+004 X + 5.55e+003
233	191206_5TEx_Fr	F3GTE200	F3GTE	200ppm	26482	26483	GC	26486	2: QDa Negative(-) SIR Ch2 305.07 Da, CV=10, Smoothed by 9 point Mean Filter.	5.455	24335	6.69	2871	0.4088	ppm	2019-12-09 PM 10:10:10 KST	2020-04-05 PM 9:55:37 KST	MS_EGC_GC	2020-04-05 PM 9:17:02 KST	Y = 2.27e+004 X + 1.51e+004
222	191206_5TEx_Fr	F3GTE200	F3GTE	200ppm	26482	26483	EGC	26486	2: QDa Negative(-) SIR Ch2 305.07 Da, CV=10, Smoothed by 9 point Mean Filter.	7.298	339599	93.31	108236	12.7717	ppm	2019-12-09 PM 10:10:10 KST	2020-04-05 PM 9:55:37 KST	MS_EGC_GC	2020-04-05 PM 9:17:02 KST	Y = 2.46e+004 X + 2.57e+004
266	191206_5TEx_Fr	F3GTE200	F3GTE	200ppm	26482	26483	C	26488	4: QDa Negative(-) SIR Ch4 289.08 Da, CV=10, Smoothed by 9 point Mean Filter.	7.973	17248	11.78	3181		ppm	2019-12-09 PM 10:10:10 KST	2020-04-05 PM 9:55:38 KST	MS_EC_C	2020-04-05 PM 9:17:03 KST	Y = 4.15e+004 X + 3.78e+004
247	191206_5TEx_Fr	F3GTE200	F3GTE	200ppm	26482	26483	Caffeine	26487	3: QDa Positive(+) SIR Ch3 195.08 Da, CV=5, Smoothed by 9 point Mean Filter.	8.508	7435706	100	1045089	15.0545	ppm	2019-12-09 PM 10:10:10 KST	2020-04-05 PM 9:55:38 KST	MS_CAF	2020-04-05 PM 9:17:03 KST	Y = 4.85e+005 X + 1.30e+005
274	191206_5TEx_Fr	F3GTE200	F3GTE	200ppm	26482	26483	EC	26488	4: QDa Negative(-) SIR Ch4 289.08 Da, CV=10, Smoothed by 9 point Mean Filter.	9.572	124154	84.82	25336	5.2561	ppm	2019-12-09 PM 10:10:10 KST	2020-04-05 PM 9:55:38 KST	MS_EC_C	2020-04-05 PM 9:17:03 KST	Y = 2.09e+004 X + 1.41e+004
281	191206_5TEx_Fr	F3GTE200	F3GTE	200ppm	26482	26483		26488	4: QDa Negative(-) SIR Ch4 289.08 Da, CV=10, Smoothed by 9 point Mean Filter.	10.024	2258	1.54	599			2019-12-09 PM 10:10:10 KST	2020-04-05 PM 9:55:38 KST	MS_EC_C	2020-04-05 PM 9:17:03 KST
294	191206_5TEx_Fr	F3GTE200	F3GTE	200ppm	26482	26483	EGCG	26489	5: QDa Negative(-) SIR Ch5 457.08 Da, CV=10, Smoothed by 9 point Mean Filter.	10.051	634719	98.04	101350	43.173	ppm	2019-12-09 PM 10:10:10 KST	2020-04-05 PM 9:55:38 KST	MS_EGCG_GCG	2020-04-05 PM 9:17:03 KST	Y = 1.48e+004 X - 4.17e+003
282	191206_5TEx_Fr	F3GTE200	F3GTE	200ppm	26482	26483		26488	4: QDa Negative(-) SIR Ch4 289.08 Da, CV=10, Smoothed by 9 point Mean Filter.	10.069	2710	1.85	632			2019-12-09 PM 10:10:10 KST	2020-04-05 PM 9:55:38 KST	MS_EC_C	2020-04-05 PM 9:17:03 KST
310	191206_5TEx_Fr	F3GTE200	F3GTE	200ppm	26482	26483		26489	5: QDa Negative(-) SIR Ch5 457.08 Da, CV=10, Smoothed by 9 point Mean Filter.	10.727	8113	1.25	975			2019-12-09 PM 10:10:10 KST	2020-04-05 PM 9:55:38 KST	MS_EGCG_GCG	2020-04-05 PM 9:17:03 KST
306	191206_5TEx_Fr	F3GTE200	F3GTE	200ppm	26482	26483	GCG	26489	5: QDa Negative(-) SIR Ch5 457.08 Da, CV=10, Smoothed by 9 point Mean Filter.	11.271	4584	0.71	559		ppm	2019-12-09 PM 10:10:10 KST	2020-04-05 PM 9:55:38 KST	MS_EGCG_GCG	2020-04-05 PM 9:17:03 KST	Y = 2.57e+004 X + 1.48e+004
68	191206_5TEx_Fr	F3GTE200	F3GTE	200ppm	26482	26483	ECG	26497	13: QDa Negative(-) SIR Ch13 441.09 Da, CV=10, Smoothed by 15 point Mean Filter.	17.117	139451	99.27	14949	10.0959	ppm	2019-12-09 PM 10:10:10 KST	2020-04-05 PM 9:55:38 KST	MS_ECG_CG	2020-04-05 PM 9:17:04 KST	Y = 1.30e+004 X + 8.50e+003
50	191206_5TEx_Fr	F3GTE200	F3GTE	200ppm	26482	26483	CG	26497	13: QDa Negative(-) SIR Ch13 441.09 Da, CV=10, Smoothed by 15 point Mean Filter.	18.035	1030	0.73	115		ppm	2019-12-09 PM 10:10:10 KST	2020-04-05 PM 9:55:38 KST	MS_ECG_CG	2020-04-05 PM 9:17:04 KST	Y = 3.24e+004 X + 1.45e+004
197	191206_5TEx_Fr	F4GTE50	F4GTE	50ppm	26508	26509	Gallic acid	26511	1: QDa Negative(-) SIR Ch1 169.02 Da, CV=10, Smoothed by 9 point Mean Filter.	3.469	1190	100	198		ppm	2019-12-09 PM 11:00:59 KST	2020-04-05 PM 9:55:38 KST	MS_GA	2020-04-05 PM 9:17:02 KST	Y = 1.24e+004 X + 5.55e+003
295	191206_5TEx_Fr	F4GTE50	F4GTE	50ppm	26508	26509	EGCG	26515	5: QDa Negative(-) SIR Ch5 457.08 Da, CV=10, Smoothed by 9 point Mean Filter.	10.071	4706	100	749	0.5999	ppm	2019-12-09 PM 11:00:59 KST	2020-04-05 PM 9:55:39 KST	MS_EGCG_GCG	2020-04-05 PM 9:17:03 KST	Y = 1.48e+004 X - 4.17e+003
69	191206_5TEx_Fr	F4GTE50	F4GTE	50ppm	26508	26509	ECG	26523	13: QDa Negative(-) SIR Ch13 441.09 Da, CV=10, Smoothed by 15 point Mean Filter.	17.133	46752	98.47	4996	2.949	ppm	2019-12-09 PM 11:00:59 KST	2020-04-05 PM 9:55:39 KST	MS_ECG_CG	2020-04-05 PM 9:17:04 KST	Y = 1.30e+004 X + 8.50e+003
51	191206_5TEx_Fr	F4GTE50	F4GTE	50ppm	26508	26509	CG	26523	13: QDa Negative(-) SIR Ch13 441.09 Da, CV=10, Smoothed by 15 point Mean Filter.	18.036	724	1.53	115		ppm	2019-12-09 PM 11:00:59 KST	2020-04-05 PM 9:55:39 KST	MS_ECG_CG	2020-04-05 PM 9:17:04 KST	Y = 3.24e+004 X + 1.45e+004
198	191206_5TEx_Fr	F4GTE100	F4GTE	100ppm	26534	26535	Gallic acid	26537	1: QDa Negative(-) SIR Ch1 169.02 Da, CV=10, Smoothed by 9 point Mean Filter.	3.466	2464	100	445		ppm	2019-12-09 PM 11:51:49 KST	2020-04-05 PM 9:55:40 KST	MS_GA	2020-04-05 PM 9:17:02 KST	Y = 1.24e+004 X + 5.55e+003
223	191206_5TEx_Fr	F4GTE100	F4GTE	100ppm	26534	26535	EGC	26538	2: QDa Negative(-) SIR Ch2 305.07 Da, CV=10, Smoothed by 9 point Mean Filter.	7.302	1068	100	273		ppm	2019-12-09 PM 11:51:49 KST	2020-04-05 PM 9:55:41 KST	MS_EGC_GC	2020-04-05 PM 9:17:02 KST	Y = 2.46e+004 X + 2.57e+004
248	191206_5TEx_Fr	F4GTE100	F4GTE	100ppm	26534	26535	Caffeine	26539	3: QDa Positive(+) SIR Ch3 195.08 Da, CV=5, Smoothed by 9 point Mean Filter.	8.524	50388	100	4890		ppm	2019-12-09 PM 11:51:49 KST	2020-04-05 PM 9:55:41 KST	MS_CAF	2020-04-05 PM 9:17:03 KST	Y = 4.85e+005 X + 1.30e+005
296	191206_5TEx_Fr	F4GTE100	F4GTE	100ppm	26534	26535	EGCG	26541	5: QDa Negative(-) SIR Ch5 457.08 Da, CV=10, Smoothed by 9 point Mean Filter.	10.065	8953	100	1426	0.8869	ppm	2019-12-09 PM 11:51:49 KST	2020-04-05 PM 9:55:41 KST	MS_EGCG_GCG	2020-04-05 PM 9:17:03 KST	Y = 1.48e+004 X - 4.17e+003
78	191206_5TEx_Fr	F4GTE100	F4GTE	100ppm	26534	26535		26549	13: QDa Negative(-) SIR Ch13 441.09 Da, CV=10, Smoothed by 15 point Mean Filter.	16.068	1929	2.01	101			2019-12-09 PM 11:51:49 KST	2020-04-05 PM 9:55:41 KST	MS_ECG_CG	2020-04-05 PM 9:17:04 KST
70	191206_5TEx_Fr	F4GTE100	F4GTE	100ppm	26534	26535	ECG	26549	13: QDa Negative(-) SIR Ch13 441.09 Da, CV=10, Smoothed by 15 point Mean Filter.	17.136	91862	95.79	9838	6.4269	ppm	2019-12-09 PM 11:51:49 KST	2020-04-05 PM 9:55:41 KST	MS_ECG_CG	2020-04-05 PM 9:17:04 KST	Y = 1.30e+004 X + 8.50e+003
52	191206_5TEx_Fr	F4GTE100	F4GTE	100ppm	26534	26535	CG	26549	13: QDa Negative(-) SIR Ch13 441.09 Da, CV=10, Smoothed by 15 point Mean Filter.	18.096	2107	2.2	215		ppm	2019-12-09 PM 11:51:49 KST	2020-04-05 PM 9:55:41 KST	MS_ECG_CG	2020-04-05 PM 9:17:04 KST	Y = 3.24e+004 X + 1.45e+004
199	191206_5TEx_Fr	F4GTE200	F4GTE	200ppm	26560	26561	Gallic acid	26563	1: QDa Negative(-) SIR Ch1 169.02 Da, CV=10, Smoothed by 9 point Mean Filter.	3.471	4859	100	823		ppm	2019-12-10 AM 12:42:38 KST	2020-04-05 PM 9:55:41 KST	MS_GA	2020-04-05 PM 9:17:02 KST	Y = 1.24e+004 X + 5.55e+003
224	191206_5TEx_Fr	F4GTE200	F4GTE	200ppm	26560	26561	EGC	26564	2: QDa Negative(-) SIR Ch2 305.07 Da, CV=10, Smoothed by 9 point Mean Filter.	7.308	1573	100	429		ppm	2019-12-10 AM 12:42:38 KST	2020-04-05 PM 9:55:41 KST	MS_EGC_GC	2020-04-05 PM 9:17:02 KST	Y = 2.46e+004 X + 2.57e+004
249	191206_5TEx_Fr	F4GTE200	F4GTE	200ppm	26560	26561	Caffeine	26565	3: QDa Positive(+) SIR Ch3 195.08 Da, CV=5, Smoothed by 9 point Mean Filter.	8.528	58795	100	5901		ppm	2019-12-10 AM 12:42:38 KST	2020-04-05 PM 9:55:41 KST	MS_CAF	2020-04-05 PM 9:17:03 KST	Y = 4.85e+005 X + 1.30e+005
275	191206_5TEx_Fr	F4GTE200	F4GTE	200ppm	26560	26561	EC	26566	4: QDa Negative(-) SIR Ch4 289.08 Da, CV=10, Smoothed by 9 point Mean Filter.	9.608	1546	100	313		ppm	2019-12-10 AM 12:42:38 KST	2020-04-05 PM 9:55:41 KST	MS_EC_C	2020-04-05 PM 9:17:03 KST	Y = 2.09e+004 X + 1.41e+004
297	191206_5TEx_Fr	F4GTE200	F4GTE	200ppm	26560	26561	EGCG	26567	5: QDa Negative(-) SIR Ch5 457.08 Da, CV=10, Smoothed by 9 point Mean Filter.	10.079	18558	100	2918	1.536	ppm	2019-12-10 AM 12:42:38 KST	2020-04-05 PM 9:55:41 KST	MS_EGCG_GCG	2020-04-05 PM 9:17:03 KST	Y = 1.48e+004 X - 4.17e+003
71	191206_5TEx_Fr	F4GTE200	F4GTE	200ppm	26560	26561	ECG	26575	13: QDa Negative(-) SIR Ch13 441.09 Da, CV=10, Smoothed by 15 point Mean Filter.	17.148	179350	98.07	19164	13.1719	ppm	2019-12-10 AM 12:42:38 KST	2020-04-05 PM 9:55:41 KST	MS_ECG_CG	2020-04-05 PM 9:17:04 KST	Y = 1.30e+004 X + 8.50e+003
53	191206_5TEx_Fr	F4GTE200	F4GTE	200ppm	26560	26561	CG	26575	13: QDa Negative(-) SIR Ch13 441.09 Da, CV=10, Smoothed by 15 point Mean Filter.	18.05	3523	1.93	332		ppm	2019-12-10 AM 12:42:38 KST	2020-04-05 PM 9:55:41 KST	MS_ECG_CG	2020-04-05 PM 9:17:04 KST	Y = 3.24e+004 X + 1.45e+004
200	191206_5TEx_Fr	F3CoGTE50	F3CoG	50ppm	26586	26587	Gallic acid	26589	1: QDa Negative(-) SIR Ch1 169.02 Da, CV=10, Smoothed by 9 point Mean Filter.	3.467	5175	100	870		ppm	2019-12-10 AM 1:33:29 KST	2020-04-05 PM 9:55:42 KST	MS_GA	2020-04-05 PM 9:17:02 KST	Y = 1.24e+004 X + 5.55e+003
225	191206_5TEx_Fr	F3CoGTE50	F3CoG	50ppm	26586	26587	EGC	26590	2: QDa Negative(-) SIR Ch2 305.07 Da, CV=10, Smoothed by 9 point Mean Filter.	7.314	1202	100	376		ppm	2019-12-10 AM 1:33:29 KST	2020-04-05 PM 9:55:42 KST	MS_EGC_GC	2020-04-05 PM 9:17:02 KST	Y = 2.46e+004 X + 2.57e+004
250	191206_5TEx_Fr	F3CoGTE50	F3CoG	50ppm	26586	26587	Caffeine	26591	3: QDa Positive(+) SIR Ch3 195.08 Da, CV=5, Smoothed by 9 point Mean Filter.	8.532	2199915	100	318194	4.2658	ppm	2019-12-10 AM 1:33:29 KST	2020-04-05 PM 9:55:42 KST	MS_CAF	2020-04-05 PM 9:17:03 KST	Y = 4.85e+005 X + 1.30e+005
298	191206_5TEx_Fr	F3CoGTE50	F3CoG	50ppm	26586	26587	EGCG	26593	5: QDa Negative(-) SIR Ch5 457.08 Da, CV=10, Smoothed by 9 point Mean Filter.	10.087	2207	100	323	0.431	ppm	2019-12-10 AM 1:33:29 KST	2020-04-05 PM 9:55:43 KST	MS_EGCG_GCG	2020-04-05 PM 9:17:03 KST	Y = 1.48e+004 X - 4.17e+003
124	191206_5TEx_Fr	F3CoGTE50	F3CoG	50ppm	26586	26587	TF1	26604	16: QDa Negative(-) SIR Ch16 563.13 Da, CV=15, Smoothed by 13 point Mean Filter.	31.962	1276	100	142		ppm	2019-12-10 AM 1:33:29 KST	2020-04-05 PM 9:55:43 KST	MS_TF1	2020-04-05 PM 9:17:04 KST	Y = 8.21e+003 X + 6.87e+003
144	191206_5TEx_Fr	F3CoGTE50	F3CoG	50ppm	26586	26587	TF2a	26606	18: QDa Negative(-) SIR Ch18 715.14 Da, CV=15, Smoothed by 15 point Mean Filter.	35.21	1921	80.68	176		ppm	2019-12-10 AM 1:33:29 KST	2020-04-05 PM 9:55:43 KST	MS_TF2	2020-04-05 PM 9:17:04 KST	Y = 8.27e+003 X + 1.99e+003
156	191206_5TEx_Fr	F3CoGTE50	F3CoG	50ppm	26586	26587	TF2b	26606	18: QDa Negative(-) SIR Ch18 715.14 Da, CV=15, Smoothed by 15 point Mean Filter.	37.127	460	19.32	78		ppm	2019-12-10 AM 1:33:29 KST	2020-04-05 PM 9:55:43 KST	MS_TF2	2020-04-05 PM 9:17:04 KST	Y = 6.37e+003 X + 1.58e+003
176	191206_5TEx_Fr	F3CoGTE50	F3CoG	50ppm	26586	26587	TF3	26607	19: QDa Negative(-) SIR Ch19 867.15 Da, CV=15, Smoothed by 9 point Mean Filter.	37.686	1416	100	202		ppm	2019-12-10 AM 1:33:29 KST	2020-04-05 PM 9:55:43 KST	MS_TF3	2020-04-05 PM 9:17:05 KST	Y = 1.11e+004 X + 2.61e+003
201	191206_5TEx_Fr	F3CoGTE100	F3CoG	100ppm	26612	26613	Gallic acid	26615	1: QDa Negative(-) SIR Ch1 169.02 Da, CV=10, Smoothed by 9 point Mean Filter.	3.472	10159	100	1711	0.3701	ppm	2019-12-10 AM 2:24:19 KST	2020-04-05 PM 9:55:44 KST	MS_GA	2020-04-05 PM 9:17:02 KST	Y = 1.24e+004 X + 5.55e+003
226	191206_5TEx_Fr	F3CoGTE100	F3CoG	100ppm	26612	26613	EGC	26616	2: QDa Negative(-) SIR Ch2 305.07 Da, CV=10, Smoothed by 9 point Mean Filter.	7.308	2984	100	935		ppm	2019-12-10 AM 2:24:19 KST	2020-04-05 PM 9:55:44 KST	MS_EGC_GC	2020-04-05 PM 9:17:02 KST	Y = 2.46e+004 X + 2.57e+004
251	191206_5TEx_Fr	F3CoGTE100	F3CoG	100ppm	26612	26613	Caffeine	26617	3: QDa Positive(+) SIR Ch3 195.08 Da, CV=5, Smoothed by 9 point Mean Filter.	8.525	4248913	98.38	618391	8.4879	ppm	2019-12-10 AM 2:24:19 KST	2020-04-05 PM 9:55:44 KST	MS_CAF	2020-04-05 PM 9:17:03 KST	Y = 4.85e+005 X + 1.30e+005
259	191206_5TEx_Fr	F3CoGTE100	F3CoG	100ppm	26612	26613		26617	3: QDa Positive(+) SIR Ch3 195.08 Da, CV=5, Smoothed by 9 point Mean Filter.	8.945	70033	1.62	6819			2019-12-10 AM 2:24:19 KST	2020-04-05 PM 9:55:44 KST	MS_CAF	2020-04-05 PM 9:17:03 KST
299	191206_5TEx_Fr	F3CoGTE100	F3CoG	100ppm	26612	26613	EGCG	26619	5: QDa Negative(-) SIR Ch5 457.08 Da, CV=10, Smoothed by 9 point Mean Filter.	10.072	4249	100	675	0.569	ppm	2019-12-10 AM 2:24:19 KST	2020-04-05 PM 9:55:44 KST	MS_EGCG_GCG	2020-04-05 PM 9:17:03 KST	Y = 1.48e+004 X - 4.17e+003
72	191206_5TEx_Fr	F3CoGTE100	F3CoG	100ppm	26612	26613	ECG	26627	13: QDa Negative(-) SIR Ch13 441.09 Da, CV=10, Smoothed by 15 point Mean Filter.	17.131	1030	100	163		ppm	2019-12-10 AM 2:24:19 KST	2020-04-05 PM 9:55:44 KST	MS_ECG_CG	2020-04-05 PM 9:17:04 KST	Y = 1.30e+004 X + 8.50e+003
125	191206_5TEx_Fr	F3CoGTE100	F3CoG	100ppm	26612	26613	TF1	26630	16: QDa Negative(-) SIR Ch16 563.13 Da, CV=15, Smoothed by 13 point Mean Filter.	31.955	2776	100	297		ppm	2019-12-10 AM 2:24:19 KST	2020-04-05 PM 9:55:45 KST	MS_TF1	2020-04-05 PM 9:17:04 KST	Y = 8.21e+003 X + 6.87e+003
145	191206_5TEx_Fr	F3CoGTE100	F3CoG	100ppm	26612	26613	TF2a	26632	18: QDa Negative(-) SIR Ch18 715.14 Da, CV=15, Smoothed by 15 point Mean Filter.	35.189	4224	81.04	307	0.2702	ppm	2019-12-10 AM 2:24:19 KST	2020-04-05 PM 9:55:45 KST	MS_TF2	2020-04-05 PM 9:17:04 KST	Y = 8.27e+003 X + 1.99e+003
157	191206_5TEx_Fr	F3CoGTE100	F3CoG	100ppm	26612	26613	TF2b	26632	18: QDa Negative(-) SIR Ch18 715.14 Da, CV=15, Smoothed by 15 point Mean Filter.	37.117	988	18.96	127		ppm	2019-12-10 AM 2:24:19 KST	2020-04-05 PM 9:55:45 KST	MS_TF2	2020-04-05 PM 9:17:04 KST	Y = 6.37e+003 X + 1.58e+003
177	191206_5TEx_Fr	F3CoGTE100	F3CoG	100ppm	26612	26613	TF3	26633	19: QDa Negative(-) SIR Ch19 867.15 Da, CV=15, Smoothed by 9 point Mean Filter.	37.671	3486	100	424	0.0785	ppm	2019-12-10 AM 2:24:19 KST	2020-04-05 PM 9:55:45 KST	MS_TF3	2020-04-05 PM 9:17:05 KST	Y = 1.11e+004 X + 2.61e+003
202	191206_5TEx_Fr	F3CoGTE200	F3CoG	200ppm	26638	26639	Gallic acid	26641	1: QDa Negative(-) SIR Ch1 169.02 Da, CV=10, Smoothed by 9 point Mean Filter.	3.477	20863	100	3558	1.2302	ppm	2019-12-10 AM 3:15:12 KST	2020-04-05 PM 9:55:45 KST	MS_GA	2020-04-05 PM 9:17:02 KST	Y = 1.24e+004 X + 5.55e+003
227	191206_5TEx_Fr	F3CoGTE200	F3CoG	200ppm	26638	26639	EGC	26642	2: QDa Negative(-) SIR Ch2 305.07 Da, CV=10, Smoothed by 9 point Mean Filter.	7.313	5641	100	1840		ppm	2019-12-10 AM 3:15:12 KST	2020-04-05 PM 9:55:45 KST	MS_EGC_GC	2020-04-05 PM 9:17:02 KST	Y = 2.46e+004 X + 2.57e+004
252	191206_5TEx_Fr	F3CoGTE200	F3CoG	200ppm	26638	26639	Caffeine	26643	3: QDa Positive(+) SIR Ch3 195.08 Da, CV=5, Smoothed by 9 point Mean Filter.	8.532	8293035	99	1146073	16.8211	ppm	2019-12-10 AM 3:15:12 KST	2020-04-05 PM 9:55:47 KST	MS_CAF	2020-04-05 PM 9:17:03 KST	Y = 4.85e+005 X + 1.30e+005
260	191206_5TEx_Fr	F3CoGTE200	F3CoG	200ppm	26638	26639		26643	3: QDa Positive(+) SIR Ch3 195.08 Da, CV=5, Smoothed by 9 point Mean Filter.	8.984	83479	1	12591			2019-12-10 AM 3:15:12 KST	2020-04-05 PM 9:55:47 KST	MS_CAF	2020-04-05 PM 9:17:03 KST
276	191206_5TEx_Fr	F3CoGTE200	F3CoG	200ppm	26638	26639	EC	26644	4: QDa Negative(-) SIR Ch4 289.08 Da, CV=10, Smoothed by 9 point Mean Filter.	9.609	1746	100	340		ppm	2019-12-10 AM 3:15:12 KST	2020-04-05 PM 9:55:47 KST	MS_EC_C	2020-04-05 PM 9:17:03 KST	Y = 2.09e+004 X + 1.41e+004
300	191206_5TEx_Fr	F3CoGTE200	F3CoG	200ppm	26638	26639	EGCG	26645	5: QDa Negative(-) SIR Ch5 457.08 Da, CV=10, Smoothed by 9 point Mean Filter.	10.092	8910	100	1361	0.884	ppm	2019-12-10 AM 3:15:12 KST	2020-04-05 PM 9:55:47 KST	MS_EGCG_GCG	2020-04-05 PM 9:17:03 KST	Y = 1.48e+004 X - 4.17e+003
73	191206_5TEx_Fr	F3CoGTE200	F3CoG	200ppm	26638	26639	ECG	26653	13: QDa Negative(-) SIR Ch13 441.09 Da, CV=10, Smoothed by 15 point Mean Filter.	17.156	1664	100	221		ppm	2019-12-10 AM 3:15:12 KST	2020-04-05 PM 9:55:47 KST	MS_ECG_CG	2020-04-05 PM 9:17:04 KST	Y = 1.30e+004 X + 8.50e+003
126	191206_5TEx_Fr	F3CoGTE200	F3CoG	200ppm	26638	26639	TF1	26656	16: QDa Negative(-) SIR Ch16 563.13 Da, CV=15, Smoothed by 13 point Mean Filter.	31.972	5107	100	567		ppm	2019-12-10 AM 3:15:12 KST	2020-04-05 PM 9:55:47 KST	MS_TF1	2020-04-05 PM 9:17:04 KST	Y = 8.21e+003 X + 6.87e+003
167	191206_5TEx_Fr	F3CoGTE200	F3CoG	200ppm	26638	26639		26658	18: QDa Negative(-) SIR Ch18 715.14 Da, CV=15, Smoothed by 15 point Mean Filter.	33.541	1137	8.13	46			2019-12-10 AM 3:15:12 KST	2020-04-05 PM 9:55:48 KST	MS_TF2	2020-04-05 PM 9:17:04 KST
168	191206_5TEx_Fr	F3CoGTE200	F3CoG	200ppm	26638	26639		26658	18: QDa Negative(-) SIR Ch18 715.14 Da, CV=15, Smoothed by 15 point Mean Filter.	34.137	934	6.67	38			2019-12-10 AM 3:15:12 KST	2020-04-05 PM 9:55:48 KST	MS_TF2	2020-04-05 PM 9:17:04 KST
146	191206_5TEx_Fr	F3CoGTE200	F3CoG	200ppm	26638	26639	TF2a	26658	18: QDa Negative(-) SIR Ch18 715.14 Da, CV=15, Smoothed by 15 point Mean Filter.	35.201	9291	66.41	629	0.8832	ppm	2019-12-10 AM 3:15:12 KST	2020-04-05 PM 9:55:48 KST	MS_TF2	2020-04-05 PM 9:17:04 KST	Y = 8.27e+003 X + 1.99e+003
158	191206_5TEx_Fr	F3CoGTE200	F3CoG	200ppm	26638	26639	TF2b	26658	18: QDa Negative(-) SIR Ch18 715.14 Da, CV=15, Smoothed by 15 point Mean Filter.	37.115	2629	18.79	336	0.1648	ppm	2019-12-10 AM 3:15:12 KST	2020-04-05 PM 9:55:48 KST	MS_TF2	2020-04-05 PM 9:17:04 KST	Y = 6.37e+003 X + 1.58e+003
178	191206_5TEx_Fr	F3CoGTE200	F3CoG	200ppm	26638	26639	TF3	26659	19: QDa Negative(-) SIR Ch19 867.15 Da, CV=15, Smoothed by 9 point Mean Filter.	37.684	6275	100	775	0.33	ppm	2019-12-10 AM 3:15:12 KST	2020-04-05 PM 9:55:48 KST	MS_TF3	2020-04-05 PM 9:17:05 KST	Y = 1.11e+004 X + 2.61e+003
203	191206_5TEx_Fr	F4CoGTE50	F4CoG	50ppm	26664	26665	Gallic acid	26667	1: QDa Negative(-) SIR Ch1 169.02 Da, CV=10, Smoothed by 9 point Mean Filter.	3.469	831	100	156		ppm	2019-12-10 AM 4:06:03 KST	2020-04-05 PM 9:55:48 KST	MS_GA	2020-04-05 PM 9:17:02 KST	Y = 1.24e+004 X + 5.55e+003
253	191206_5TEx_Fr	F4CoGTE50	F4CoG	50ppm	26664	26665	Caffeine	26669	3: QDa Positive(+) SIR Ch3 195.08 Da, CV=5, Smoothed by 9 point Mean Filter.	8.543	52312	100	4982		ppm	2019-12-10 AM 4:06:03 KST	2020-04-05 PM 9:55:48 KST	MS_CAF	2020-04-05 PM 9:17:03 KST	Y = 4.85e+005 X + 1.30e+005
74	191206_5TEx_Fr	F4CoGTE50	F4CoG	50ppm	26664	26665	ECG	26679	13: QDa Negative(-) SIR Ch13 441.09 Da, CV=10, Smoothed by 15 point Mean Filter.	17.151	1676	33.36	216		ppm	2019-12-10 AM 4:06:03 KST	2020-04-05 PM 9:55:48 KST	MS_ECG_CG	2020-04-05 PM 9:17:04 KST	Y = 1.30e+004 X + 8.50e+003
54	191206_5TEx_Fr	F4CoGTE50	F4CoG	50ppm	26664	26665	CG	26679	13: QDa Negative(-) SIR Ch13 441.09 Da, CV=10, Smoothed by 15 point Mean Filter.	17.945	3347	66.64	105		ppm	2019-12-10 AM 4:06:03 KST	2020-04-05 PM 9:55:48 KST	MS_ECG_CG	2020-04-05 PM 9:17:04 KST	Y = 3.24e+004 X + 1.45e+004
127	191206_5TEx_Fr	F4CoGTE50	F4CoG	50ppm	26664	26665	TF1	26682	16: QDa Negative(-) SIR Ch16 563.13 Da, CV=15, Smoothed by 13 point Mean Filter.	31.978	9881	100	1092	0.3672	ppm	2019-12-10 AM 4:06:03 KST	2020-04-05 PM 9:55:48 KST	MS_TF1	2020-04-05 PM 9:17:04 KST	Y = 8.21e+003 X + 6.87e+003
147	191206_5TEx_Fr	F4CoGTE50	F4CoG	50ppm	26664	26665	TF2a	26684	18: QDa Negative(-) SIR Ch18 715.14 Da, CV=15, Smoothed by 15 point Mean Filter.	35.244	15380	79.32	1083	1.6197	ppm	2019-12-10 AM 4:06:03 KST	2020-04-05 PM 9:55:48 KST	MS_TF2	2020-04-05 PM 9:17:04 KST	Y = 8.27e+003 X + 1.99e+003
159	191206_5TEx_Fr	F4CoGTE50	F4CoG	50ppm	26664	26665	TF2b	26684	18: QDa Negative(-) SIR Ch18 715.14 Da, CV=15, Smoothed by 15 point Mean Filter.	37.137	4009	20.68	539	0.3816	ppm	2019-12-10 AM 4:06:03 KST	2020-04-05 PM 9:55:48 KST	MS_TF2	2020-04-05 PM 9:17:04 KST	Y = 6.37e+003 X + 1.58e+003
179	191206_5TEx_Fr	F4CoGTE50	F4CoG	50ppm	26664	26665	TF3	26685	19: QDa Negative(-) SIR Ch19 867.15 Da, CV=15, Smoothed by 9 point Mean Filter.	37.696	10256	100	1199	0.6889	ppm	2019-12-10 AM 4:06:03 KST	2020-04-05 PM 9:55:48 KST	MS_TF3	2020-04-05 PM 9:17:05 KST	Y = 1.11e+004 X + 2.61e+003
204	191206_5TEx_Fr	F4CoGTE100	F4CoG	100ppm	26690	26691	Gallic acid	26693	1: QDa Negative(-) SIR Ch1 169.02 Da, CV=10, Smoothed by 9 point Mean Filter.	3.473	1687	100	283		ppm	2019-12-10 AM 4:56:56 KST	2020-04-05 PM 9:55:48 KST	MS_GA	2020-04-05 PM 9:17:02 KST	Y = 1.24e+004 X + 5.55e+003
254	191206_5TEx_Fr	F4CoGTE100	F4CoG	100ppm	26690	26691	Caffeine	26695	3: QDa Positive(+) SIR Ch3 195.08 Da, CV=5, Smoothed by 9 point Mean Filter.	8.543	74471	100	7410		ppm	2019-12-10 AM 4:56:56 KST	2020-04-05 PM 9:55:48 KST	MS_CAF	2020-04-05 PM 9:17:03 KST	Y = 4.85e+005 X + 1.30e+005
75	191206_5TEx_Fr	F4CoGTE100	F4CoG	100ppm	26690	26691	ECG	26705	13: QDa Negative(-) SIR Ch13 441.09 Da, CV=10, Smoothed by 15 point Mean Filter.	17.167	1556	100	197		ppm	2019-12-10 AM 4:56:56 KST	2020-04-05 PM 9:55:48 KST	MS_ECG_CG	2020-04-05 PM 9:17:04 KST	Y = 1.30e+004 X + 8.50e+003
128	191206_5TEx_Fr	F4CoGTE100	F4CoG	100ppm	26690	26691	TF1	26708	16: QDa Negative(-) SIR Ch16 563.13 Da, CV=15, Smoothed by 13 point Mean Filter.	31.982	18217	100	2017	1.3831	ppm	2019-12-10 AM 4:56:56 KST	2020-04-05 PM 9:55:49 KST	MS_TF1	2020-04-05 PM 9:17:04 KST	Y = 8.21e+003 X + 6.87e+003
148	191206_5TEx_Fr	F4CoGTE100	F4CoG	100ppm	26690	26691	TF2a	26710	18: QDa Negative(-) SIR Ch18 715.14 Da, CV=15, Smoothed by 15 point Mean Filter.	35.233	30588	80.68	2202	3.4593	ppm	2019-12-10 AM 4:56:56 KST	2020-04-05 PM 9:55:49 KST	MS_TF2	2020-04-05 PM 9:17:04 KST	Y = 8.27e+003 X + 1.99e+003
160	191206_5TEx_Fr	F4CoGTE100	F4CoG	100ppm	26690	26691	TF2b	26710	18: QDa Negative(-) SIR Ch18 715.14 Da, CV=15, Smoothed by 15 point Mean Filter.	37.155	7326	19.32	983	0.9025	ppm	2019-12-10 AM 4:56:56 KST	2020-04-05 PM 9:55:49 KST	MS_TF2	2020-04-05 PM 9:17:04 KST	Y = 6.37e+003 X + 1.58e+003
180	191206_5TEx_Fr	F4CoGTE100	F4CoG	100ppm	26690	26691	TF3	26711	19: QDa Negative(-) SIR Ch19 867.15 Da, CV=15, Smoothed by 9 point Mean Filter.	37.718	21655	100	2645	1.7167	ppm	2019-12-10 AM 4:56:56 KST	2020-04-05 PM 9:55:49 KST	MS_TF3	2020-04-05 PM 9:17:05 KST	Y = 1.11e+004 X + 2.61e+003
205	191206_5TEx_Fr	F4CoGTE200	F4CoG	200ppm	26716	26717	Gallic acid	26719	1: QDa Negative(-) SIR Ch1 169.02 Da, CV=10, Smoothed by 9 point Mean Filter.	3.479	3242	100	542		ppm	2019-12-10 AM 5:47:50 KST	2020-04-05 PM 9:55:49 KST	MS_GA	2020-04-05 PM 9:17:02 KST	Y = 1.24e+004 X + 5.55e+003
255	191206_5TEx_Fr	F4CoGTE200	F4CoG	200ppm	26716	26717	Caffeine	26721	3: QDa Positive(+) SIR Ch3 195.08 Da, CV=5, Smoothed by 9 point Mean Filter.	8.532	60629	100	5294		ppm	2019-12-10 AM 5:47:50 KST	2020-04-05 PM 9:55:49 KST	MS_CAF	2020-04-05 PM 9:17:03 KST	Y = 4.85e+005 X + 1.30e+005
76	191206_5TEx_Fr	F4CoGTE200	F4CoG	200ppm	26716	26717	ECG	26731	13: QDa Negative(-) SIR Ch13 441.09 Da, CV=10, Smoothed by 15 point Mean Filter.	17.176	3411	82.55	361		ppm	2019-12-10 AM 5:47:50 KST	2020-04-05 PM 9:55:50 KST	MS_ECG_CG	2020-04-05 PM 9:17:04 KST	Y = 1.30e+004 X + 8.50e+003
55	191206_5TEx_Fr	F4CoGTE200	F4CoG	200ppm	26716	26717	CG	26731	13: QDa Negative(-) SIR Ch13 441.09 Da, CV=10, Smoothed by 15 point Mean Filter.	17.948	721	17.45	107		ppm	2019-12-10 AM 5:47:50 KST	2020-04-05 PM 9:55:50 KST	MS_ECG_CG	2020-04-05 PM 9:17:04 KST	Y = 3.24e+004 X + 1.45e+004
129	191206_5TEx_Fr	F4CoGTE200	F4CoG	200ppm	26716	26717	TF1	26734	16: QDa Negative(-) SIR Ch16 563.13 Da, CV=15, Smoothed by 13 point Mean Filter.	31.985	32177	100	3508	3.0845	ppm	2019-12-10 AM 5:47:50 KST	2020-04-05 PM 9:55:50 KST	MS_TF1	2020-04-05 PM 9:17:04 KST	Y = 8.21e+003 X + 6.87e+003
149	191206_5TEx_Fr	F4CoGTE200	F4CoG	200ppm	26716	26717	TF2a	26736	18: QDa Negative(-) SIR Ch18 715.14 Da, CV=15, Smoothed by 15 point Mean Filter.	35.242	57240	79.13	3836	6.6832	ppm	2019-12-10 AM 5:47:50 KST	2020-04-05 PM 9:55:50 KST	MS_TF2	2020-04-05 PM 9:17:04 KST	Y = 8.27e+003 X + 1.99e+003
161	191206_5TEx_Fr	F4CoGTE200	F4CoG	200ppm	26716	26717	TF2b	26736	18: QDa Negative(-) SIR Ch18 715.14 Da, CV=15, Smoothed by 15 point Mean Filter.	36.399	356	0.49	33		ppm	2019-12-10 AM 5:47:50 KST	2020-04-05 PM 9:55:50 KST	MS_TF2	2020-04-05 PM 9:17:04 KST	Y = 6.37e+003 X + 1.58e+003
169	191206_5TEx_Fr	F4CoGTE200	F4CoG	200ppm	26716	26717		26736	18: QDa Negative(-) SIR Ch18 715.14 Da, CV=15, Smoothed by 15 point Mean Filter.	37.145	14742	20.38	1998			2019-12-10 AM 5:47:50 KST	2020-04-05 PM 9:55:50 KST	MS_TF2	2020-04-05 PM 9:17:04 KST
181	191206_5TEx_Fr	F4CoGTE200	F4CoG	200ppm	26716	26717	TF3	26737	19: QDa Negative(-) SIR Ch19 867.15 Da, CV=15, Smoothed by 9 point Mean Filter.	37.718	40113	100	4794	3.3809	ppm	2019-12-10 AM 5:47:50 KST	2020-04-05 PM 9:55:50 KST	MS_TF3	2020-04-05 PM 9:17:05 KST	Y = 1.11e+004 X + 2.61e+003
399	191210_5TEx_Fr	F3BTE50	F3BTE	50ppm	26786	26787	Gallic acid	26789	1: QDa Negative(-) SIR Ch1 169.02 Da, CV=10, Smoothed by 9 point Mean Filter.	3.635	10045	100	1693	0.3609	ppm	2019-12-10 PM 7:31:17 KST	2020-04-05 PM 9:59:34 KST	MS_GA	2020-04-05 PM 9:17:02 KST	Y = 1.24e+004 X + 5.55e+003
482	191210_5TEx_Fr	F3BTE50	F3BTE	50ppm	26786	26787	EGC	26790	2: QDa Negative(-) SIR Ch2 305.07 Da, CV=10, Smoothed by 9 point Mean Filter.	7.457	2322	100	789		ppm	2019-12-10 PM 7:31:17 KST	2020-04-05 PM 9:59:34 KST	MS_EGC_GC	2020-04-05 PM 9:17:02 KST	Y = 2.46e+004 X + 2.57e+004
533	191210_5TEx_Fr	F3BTE50	F3BTE	50ppm	26786	26787	Caffeine	26791	3: QDa Positive(+) SIR Ch3 195.08 Da, CV=5, Smoothed by 9 point Mean Filter.	8.74	1810572	100	248799	3.4635	ppm	2019-12-10 PM 7:31:17 KST	2020-04-05 PM 9:59:34 KST	MS_CAF	2020-04-05 PM 9:17:03 KST	Y = 4.85e+005 X + 1.30e+005
633	191210_5TEx_Fr	F3BTE50	F3BTE	50ppm	26786	26787	EGCG	26793	5: QDa Negative(-) SIR Ch5 457.08 Da, CV=10, Smoothed by 9 point Mean Filter.	10.414	2873	100	423	0.476	ppm	2019-12-10 PM 7:31:17 KST	2020-04-05 PM 9:59:35 KST	MS_EGCG_GCG	2020-04-05 PM 9:17:03 KST	Y = 1.48e+004 X - 4.17e+003
76	191210_5TEx_Fr	F3BTE50	F3BTE	50ppm	26786	26787	CG	26801	13: QDa Negative(-) SIR Ch13 441.09 Da, CV=10, Smoothed by 15 point Mean Filter.	17.625	1654	100	200		ppm	2019-12-10 PM 7:31:17 KST	2020-04-05 PM 9:59:35 KST	MS_ECG_CG	2020-04-05 PM 9:17:04 KST	Y = 3.24e+004 X + 1.45e+004
264	191210_5TEx_Fr	F3BTE50	F3BTE	50ppm	26786	26787	TF1	26804	16: QDa Negative(-) SIR Ch16 563.13 Da, CV=15, Smoothed by 13 point Mean Filter.	32.538	1291	100	151		ppm	2019-12-10 PM 7:31:17 KST	2020-04-05 PM 9:59:35 KST	MS_TF1	2020-04-05 PM 9:17:04 KST	Y = 8.21e+003 X + 6.87e+003
316	191210_5TEx_Fr	F3BTE50	F3BTE	50ppm	26786	26787	TF2a	26806	18: QDa Negative(-) SIR Ch18 715.14 Da, CV=15, Smoothed by 15 point Mean Filter.	35.859	3709	82.78	282	0.2079	ppm	2019-12-10 PM 7:31:17 KST	2020-04-05 PM 9:59:35 KST	MS_TF2	2020-04-05 PM 9:17:04 KST	Y = 8.27e+003 X + 1.99e+003
343	191210_5TEx_Fr	F3BTE50	F3BTE	50ppm	26786	26787	TF2b	26806	18: QDa Negative(-) SIR Ch18 715.14 Da, CV=15, Smoothed by 15 point Mean Filter.	37.633	771	17.22	110		ppm	2019-12-10 PM 7:31:17 KST	2020-04-05 PM 9:59:35 KST	MS_TF2	2020-04-05 PM 9:17:04 KST	Y = 6.37e+003 X + 1.58e+003
377	191210_5TEx_Fr	F3BTE50	F3BTE	50ppm	26786	26787	TF3	26807	19: QDa Negative(-) SIR Ch19 867.15 Da, CV=15, Smoothed by 9 point Mean Filter.	38.202	7854	100	522	0.4724	ppm	2019-12-10 PM 7:31:17 KST	2020-04-05 PM 9:59:35 KST	MS_TF3	2020-04-05 PM 9:17:05 KST	Y = 1.11e+004 X + 2.61e+003
400	191210_5TEx_Fr	F3BTE50	F3BTE	50ppm	26786	26812	Gallic acid	26814	1: QDa Negative(-) SIR Ch1 169.02 Da, CV=10, Smoothed by 9 point Mean Filter.	3.513	8642	100	1506	0.2482	ppm	2019-12-10 PM 8:22:02 KST	2020-04-05 PM 9:59:35 KST	MS_GA	2020-04-05 PM 9:17:02 KST	Y = 1.24e+004 X + 5.55e+003
483	191210_5TEx_Fr	F3BTE50	F3BTE	50ppm	26786	26812	EGC	26815	2: QDa Negative(-) SIR Ch2 305.07 Da, CV=10, Smoothed by 9 point Mean Filter.	7.379	1977	100	603		ppm	2019-12-10 PM 8:22:02 KST	2020-04-05 PM 9:59:35 KST	MS_EGC_GC	2020-04-05 PM 9:17:02 KST	Y = 2.46e+004 X + 2.57e+004
534	191210_5TEx_Fr	F3BTE50	F3BTE	50ppm	26786	26812	Caffeine	26816	3: QDa Positive(+) SIR Ch3 195.08 Da, CV=5, Smoothed by 9 point Mean Filter.	8.635	1596374	100	232283	3.0221	ppm	2019-12-10 PM 8:22:02 KST	2020-04-05 PM 9:59:35 KST	MS_CAF	2020-04-05 PM 9:17:03 KST	Y = 4.85e+005 X + 1.30e+005
634	191210_5TEx_Fr	F3BTE50	F3BTE	50ppm	26786	26812	EGCG	26818	5: QDa Negative(-) SIR Ch5 457.08 Da, CV=10, Smoothed by 9 point Mean Filter.	10.264	2569	100	404	0.4555	ppm	2019-12-10 PM 8:22:02 KST	2020-04-05 PM 9:59:35 KST	MS_EGCG_GCG	2020-04-05 PM 9:17:03 KST	Y = 1.48e+004 X - 4.17e+003
116	191210_5TEx_Fr	F3BTE50	F3BTE	50ppm	26786	26812	ECG	26826	13: QDa Negative(-) SIR Ch13 441.09 Da, CV=10, Smoothed by 15 point Mean Filter.	17.435	962	100	125		ppm	2019-12-10 PM 8:22:02 KST	2020-04-05 PM 9:59:35 KST	MS_ECG_CG	2020-04-05 PM 9:17:04 KST	Y = 1.30e+004 X + 8.50e+003
265	191210_5TEx_Fr	F3BTE50	F3BTE	50ppm	26786	26812	TF1	26829	16: QDa Negative(-) SIR Ch16 563.13 Da, CV=15, Smoothed by 13 point Mean Filter.	32.324	717	46.12	141		ppm	2019-12-10 PM 8:22:02 KST	2020-04-05 PM 9:59:35 KST	MS_TF1	2020-04-05 PM 9:17:04 KST	Y = 8.21e+003 X + 6.87e+003
282	191210_5TEx_Fr	F3BTE50	F3BTE	50ppm	26786	26812		26829	16: QDa Negative(-) SIR Ch16 563.13 Da, CV=15, Smoothed by 13 point Mean Filter.	32.352	837	53.88	158			2019-12-10 PM 8:22:02 KST	2020-04-05 PM 9:59:35 KST	MS_TF1	2020-04-05 PM 9:17:04 KST
368	191210_5TEx_Fr	F3BTE50	F3BTE	50ppm	26786	26812		26831	18: QDa Negative(-) SIR Ch18 715.14 Da, CV=15, Smoothed by 15 point Mean Filter.	33.731	1625	27.66	52			2019-12-10 PM 8:22:02 KST	2020-04-05 PM 9:59:35 KST	MS_TF2	2020-04-05 PM 9:17:04 KST
317	191210_5TEx_Fr	F3BTE50	F3BTE	50ppm	26786	26812	TF2a	26831	18: QDa Negative(-) SIR Ch18 715.14 Da, CV=15, Smoothed by 15 point Mean Filter.	35.674	3585	61.02	262	0.1929	ppm	2019-12-10 PM 8:22:02 KST	2020-04-05 PM 9:59:35 KST	MS_TF2	2020-04-05 PM 9:17:04 KST	Y = 8.27e+003 X + 1.99e+003
344	191210_5TEx_Fr	F3BTE50	F3BTE	50ppm	26786	26812	TF2b	26831	18: QDa Negative(-) SIR Ch18 715.14 Da, CV=15, Smoothed by 15 point Mean Filter.	37.504	665	11.32	96		ppm	2019-12-10 PM 8:22:02 KST	2020-04-05 PM 9:59:35 KST	MS_TF2	2020-04-05 PM 9:17:04 KST	Y = 6.37e+003 X + 1.58e+003
378	191210_5TEx_Fr	F3BTE50	F3BTE	50ppm	26786	26812	TF3	26832	19: QDa Negative(-) SIR Ch19 867.15 Da, CV=15, Smoothed by 9 point Mean Filter.	38.054	6705	100	462	0.3688	ppm	2019-12-10 PM 8:22:02 KST	2020-04-05 PM 9:59:36 KST	MS_TF3	2020-04-05 PM 9:17:05 KST	Y = 1.11e+004 X + 2.61e+003
401	191210_5TEx_Fr	F3BTE50	F3BTE	50ppm	26786	26837	Gallic acid	26839	1: QDa Negative(-) SIR Ch1 169.02 Da, CV=10, Smoothed by 9 point Mean Filter.	3.513	8617	100	1486	0.2462	ppm	2019-12-10 PM 9:12:48 KST	2020-04-05 PM 9:59:36 KST	MS_GA	2020-04-05 PM 9:17:02 KST	Y = 1.24e+004 X + 5.55e+003
484	191210_5TEx_Fr	F3BTE50	F3BTE	50ppm	26786	26837	EGC	26840	2: QDa Negative(-) SIR Ch2 305.07 Da, CV=10, Smoothed by 9 point Mean Filter.	7.386	1512	100	467		ppm	2019-12-10 PM 9:12:48 KST	2020-04-05 PM 9:59:36 KST	MS_EGC_GC	2020-04-05 PM 9:17:02 KST	Y = 2.46e+004 X + 2.57e+004
535	191210_5TEx_Fr	F3BTE50	F3BTE	50ppm	26786	26837	Caffeine	26841	3: QDa Positive(+) SIR Ch3 195.08 Da, CV=5, Smoothed by 9 point Mean Filter.	8.639	2038442	100	297475	3.933	ppm	2019-12-10 PM 9:12:48 KST	2020-04-05 PM 9:59:36 KST	MS_CAF	2020-04-05 PM 9:17:03 KST	Y = 4.85e+005 X + 1.30e+005
635	191210_5TEx_Fr	F3BTE50	F3BTE	50ppm	26786	26837	EGCG	26843	5: QDa Negative(-) SIR Ch5 457.08 Da, CV=10, Smoothed by 9 point Mean Filter.	10.268	2260	100	382	0.4346	ppm	2019-12-10 PM 9:12:48 KST	2020-04-05 PM 9:59:36 KST	MS_EGCG_GCG	2020-04-05 PM 9:17:03 KST	Y = 1.48e+004 X - 4.17e+003
77	191210_5TEx_Fr	F3BTE50	F3BTE	50ppm	26786	26837	CG	26851	13: QDa Negative(-) SIR Ch13 441.09 Da, CV=10, Smoothed by 15 point Mean Filter.	17.47	1412	100	173		ppm	2019-12-10 PM 9:12:48 KST	2020-04-05 PM 9:59:37 KST	MS_ECG_CG	2020-04-05 PM 9:17:04 KST	Y = 3.24e+004 X + 1.45e+004
266	191210_5TEx_Fr	F3BTE50	F3BTE	50ppm	26786	26837	TF1	26854	16: QDa Negative(-) SIR Ch16 563.13 Da, CV=15, Smoothed by 13 point Mean Filter.	32.432	1455	100	164		ppm	2019-12-10 PM 9:12:48 KST	2020-04-05 PM 9:59:37 KST	MS_TF1	2020-04-05 PM 9:17:04 KST	Y = 8.21e+003 X + 6.87e+003
318	191210_5TEx_Fr	F3BTE50	F3BTE	50ppm	26786	26837	TF2a	26856	18: QDa Negative(-) SIR Ch18 715.14 Da, CV=15, Smoothed by 15 point Mean Filter.	35.738	4065	86.03	294	0.251	ppm	2019-12-10 PM 9:12:48 KST	2020-04-05 PM 9:59:37 KST	MS_TF2	2020-04-05 PM 9:17:04 KST	Y = 8.27e+003 X + 1.99e+003
345	191210_5TEx_Fr	F3BTE50	F3BTE	50ppm	26786	26837	TF2b	26856	18: QDa Negative(-) SIR Ch18 715.14 Da, CV=15, Smoothed by 15 point Mean Filter.	37.597	660	13.97	90		ppm	2019-12-10 PM 9:12:48 KST	2020-04-05 PM 9:59:37 KST	MS_TF2	2020-04-05 PM 9:17:04 KST	Y = 6.37e+003 X + 1.58e+003
379	191210_5TEx_Fr	F3BTE50	F3BTE	50ppm	26786	26837	TF3	26857	19: QDa Negative(-) SIR Ch19 867.15 Da, CV=15, Smoothed by 9 point Mean Filter.	38.147	6156	100	475	0.3193	ppm	2019-12-10 PM 9:12:48 KST	2020-04-05 PM 9:59:37 KST	MS_TF3	2020-04-05 PM 9:17:05 KST	Y = 1.11e+004 X + 2.61e+003
402	191210_5TEx_Fr	F3BTE100	F3BTE	100ppm	26862	26863	Gallic acid	26865	1: QDa Negative(-) SIR Ch1 169.02 Da, CV=10, Smoothed by 9 point Mean Filter.	3.516	17356	100	2949	0.9484	ppm	2019-12-10 PM 10:03:38 KST	2020-04-05 PM 9:59:38 KST	MS_GA	2020-04-05 PM 9:17:02 KST	Y = 1.24e+004 X + 5.55e+003
485	191210_5TEx_Fr	F3BTE100	F3BTE	100ppm	26862	26863	EGC	26866	2: QDa Negative(-) SIR Ch2 305.07 Da, CV=10, Smoothed by 9 point Mean Filter.	7.375	2709	100	899		ppm	2019-12-10 PM 10:03:38 KST	2020-04-05 PM 9:59:38 KST	MS_EGC_GC	2020-04-05 PM 9:17:02 KST	Y = 2.46e+004 X + 2.57e+004
536	191210_5TEx_Fr	F3BTE100	F3BTE	100ppm	26862	26863	Caffeine	26867	3: QDa Positive(+) SIR Ch3 195.08 Da, CV=5, Smoothed by 9 point Mean Filter.	8.633	4220342	100	607820	8.429	ppm	2019-12-10 PM 10:03:38 KST	2020-04-05 PM 9:59:38 KST	MS_CAF	2020-04-05 PM 9:17:03 KST	Y = 4.85e+005 X + 1.30e+005
636	191210_5TEx_Fr	F3BTE100	F3BTE	100ppm	26862	26863	EGCG	26869	5: QDa Negative(-) SIR Ch5 457.08 Da, CV=10, Smoothed by 9 point Mean Filter.	10.248	4741	100	747	0.6023	ppm	2019-12-10 PM 10:03:38 KST	2020-04-05 PM 9:59:38 KST	MS_EGCG_GCG	2020-04-05 PM 9:17:03 KST	Y = 1.48e+004 X - 4.17e+003
117	191210_5TEx_Fr	F3BTE100	F3BTE	100ppm	26862	26863	ECG	26877	13: QDa Negative(-) SIR Ch13 441.09 Da, CV=10, Smoothed by 15 point Mean Filter.	17.42	1974	100	238		ppm	2019-12-10 PM 10:03:38 KST	2020-04-05 PM 9:59:38 KST	MS_ECG_CG	2020-04-05 PM 9:17:04 KST	Y = 1.30e+004 X + 8.50e+003
267	191210_5TEx_Fr	F3BTE100	F3BTE	100ppm	26862	26863	TF1	26880	16: QDa Negative(-) SIR Ch16 563.13 Da, CV=15, Smoothed by 13 point Mean Filter.	32.383	3215	100	352		ppm	2019-12-10 PM 10:03:38 KST	2020-04-05 PM 9:59:38 KST	MS_TF1	2020-04-05 PM 9:17:04 KST	Y = 8.21e+003 X + 6.87e+003
319	191210_5TEx_Fr	F3BTE100	F3BTE	100ppm	26862	26863	TF2a	26882	18: QDa Negative(-) SIR Ch18 715.14 Da, CV=15, Smoothed by 15 point Mean Filter.	35.711	7827	82.57	601	0.706	ppm	2019-12-10 PM 10:03:38 KST	2020-04-05 PM 9:59:38 KST	MS_TF2	2020-04-05 PM 9:17:04 KST	Y = 8.27e+003 X + 1.99e+003
346	191210_5TEx_Fr	F3BTE100	F3BTE	100ppm	26862	26863	TF2b	26882	18: QDa Negative(-) SIR Ch18 715.14 Da, CV=15, Smoothed by 15 point Mean Filter.	37.559	1652	17.43	214	0.0114	ppm	2019-12-10 PM 10:03:38 KST	2020-04-05 PM 9:59:38 KST	MS_TF2	2020-04-05 PM 9:17:04 KST	Y = 6.37e+003 X + 1.58e+003
380	191210_5TEx_Fr	F3BTE100	F3BTE	100ppm	26862	26863	TF3	26883	19: QDa Negative(-) SIR Ch19 867.15 Da, CV=15, Smoothed by 9 point Mean Filter.	38.134	14552	100	996	1.0763	ppm	2019-12-10 PM 10:03:38 KST	2020-04-05 PM 9:59:38 KST	MS_TF3	2020-04-05 PM 9:17:05 KST	Y = 1.11e+004 X + 2.61e+003
403	191210_5TEx_Fr	F3BTE100	F3BTE	100ppm	26862	26888	Gallic acid	26890	1: QDa Negative(-) SIR Ch1 169.02 Da, CV=10, Smoothed by 9 point Mean Filter.	3.509	17333	100	2956	0.9465	ppm	2019-12-10 PM 10:54:27 KST	2020-04-05 PM 9:59:38 KST	MS_GA	2020-04-05 PM 9:17:02 KST	Y = 1.24e+004 X + 5.55e+003
486	191210_5TEx_Fr	F3BTE100	F3BTE	100ppm	26862	26888	EGC	26891	2: QDa Negative(-) SIR Ch2 305.07 Da, CV=10, Smoothed by 9 point Mean Filter.	7.377	2613	100	848		ppm	2019-12-10 PM 10:54:27 KST	2020-04-05 PM 9:59:38 KST	MS_EGC_GC	2020-04-05 PM 9:17:02 KST	Y = 2.46e+004 X + 2.57e+004
537	191210_5TEx_Fr	F3BTE100	F3BTE	100ppm	26862	26888	Caffeine	26892	3: QDa Positive(+) SIR Ch3 195.08 Da, CV=5, Smoothed by 9 point Mean Filter.	8.639	4231124	100	601469	8.4512	ppm	2019-12-10 PM 10:54:27 KST	2020-04-05 PM 9:59:38 KST	MS_CAF	2020-04-05 PM 9:17:03 KST	Y = 4.85e+005 X + 1.30e+005
637	191210_5TEx_Fr	F3BTE100	F3BTE	100ppm	26862	26888	EGCG	26894	5: QDa Negative(-) SIR Ch5 457.08 Da, CV=10, Smoothed by 9 point Mean Filter.	10.249	4645	100	743	0.5958	ppm	2019-12-10 PM 10:54:27 KST	2020-04-05 PM 9:59:38 KST	MS_EGCG_GCG	2020-04-05 PM 9:17:03 KST	Y = 1.48e+004 X - 4.17e+003
78	191210_5TEx_Fr	F3BTE100	F3BTE	100ppm	26862	26888	CG	26902	13: QDa Negative(-) SIR Ch13 441.09 Da, CV=10, Smoothed by 15 point Mean Filter.	17.471	1510	100	207		ppm	2019-12-10 PM 10:54:27 KST	2020-04-05 PM 9:59:39 KST	MS_ECG_CG	2020-04-05 PM 9:17:04 KST	Y = 3.24e+004 X + 1.45e+004
268	191210_5TEx_Fr	F3BTE100	F3BTE	100ppm	26862	26888	TF1	26905	16: QDa Negative(-) SIR Ch16 563.13 Da, CV=15, Smoothed by 13 point Mean Filter.	32.358	2990	100	366		ppm	2019-12-10 PM 10:54:27 KST	2020-04-05 PM 9:59:39 KST	MS_TF1	2020-04-05 PM 9:17:04 KST	Y = 8.21e+003 X + 6.87e+003
320	191210_5TEx_Fr	F3BTE100	F3BTE	100ppm	26862	26888	TF2a	26907	18: QDa Negative(-) SIR Ch18 715.14 Da, CV=15, Smoothed by 15 point Mean Filter.	35.683	7848	81.01	499	0.7086	ppm	2019-12-10 PM 10:54:27 KST	2020-04-05 PM 9:59:39 KST	MS_TF2	2020-04-05 PM 9:17:04 KST	Y = 8.27e+003 X + 1.99e+003
347	191210_5TEx_Fr	F3BTE100	F3BTE	100ppm	26862	26888	TF2b	26907	18: QDa Negative(-) SIR Ch18 715.14 Da, CV=15, Smoothed by 15 point Mean Filter.	37.538	1840	18.99	229	0.041	ppm	2019-12-10 PM 10:54:27 KST	2020-04-05 PM 9:59:39 KST	MS_TF2	2020-04-05 PM 9:17:04 KST	Y = 6.37e+003 X + 1.58e+003
381	191210_5TEx_Fr	F3BTE100	F3BTE	100ppm	26862	26888	TF3	26908	19: QDa Negative(-) SIR Ch19 867.15 Da, CV=15, Smoothed by 9 point Mean Filter.	38.133	15013	100	1032	1.1178	ppm	2019-12-10 PM 10:54:27 KST	2020-04-05 PM 9:59:39 KST	MS_TF3	2020-04-05 PM 9:17:05 KST	Y = 1.11e+004 X + 2.61e+003
404	191210_5TEx_Fr	F3BTE100	F3BTE	100ppm	26862	26913	Gallic acid	26915	1: QDa Negative(-) SIR Ch1 169.02 Da, CV=10, Smoothed by 9 point Mean Filter.	3.503	16702	100	2900	0.8958	ppm	2019-12-10 PM 11:45:13 KST	2020-04-05 PM 9:59:39 KST	MS_GA	2020-04-05 PM 9:17:02 KST	Y = 1.24e+004 X + 5.55e+003
487	191210_5TEx_Fr	F3BTE100	F3BTE	100ppm	26862	26913	EGC	26916	2: QDa Negative(-) SIR Ch2 305.07 Da, CV=10, Smoothed by 9 point Mean Filter.	7.366	2724	100	856		ppm	2019-12-10 PM 11:45:13 KST	2020-04-05 PM 9:59:39 KST	MS_EGC_GC	2020-04-05 PM 9:17:02 KST	Y = 2.46e+004 X + 2.57e+004
538	191210_5TEx_Fr	F3BTE100	F3BTE	100ppm	26862	26913	Caffeine	26917	3: QDa Positive(+) SIR Ch3 195.08 Da, CV=5, Smoothed by 9 point Mean Filter.	8.629	4191219	100	604051	8.369	ppm	2019-12-10 PM 11:45:13 KST	2020-04-05 PM 9:59:40 KST	MS_CAF	2020-04-05 PM 9:17:03 KST	Y = 4.85e+005 X + 1.30e+005
638	191210_5TEx_Fr	F3BTE100	F3BTE	100ppm	26862	26913	EGCG	26919	5: QDa Negative(-) SIR Ch5 457.08 Da, CV=10, Smoothed by 9 point Mean Filter.	10.237	5027	100	766	0.6216	ppm	2019-12-10 PM 11:45:13 KST	2020-04-05 PM 9:59:40 KST	MS_EGCG_GCG	2020-04-05 PM 9:17:03 KST	Y = 1.48e+004 X - 4.17e+003
118	191210_5TEx_Fr	F3BTE100	F3BTE	100ppm	26862	26913	ECG	26927	13: QDa Negative(-) SIR Ch13 441.09 Da, CV=10, Smoothed by 15 point Mean Filter.	17.433	1360	100	193		ppm	2019-12-10 PM 11:45:13 KST	2020-04-05 PM 9:59:40 KST	MS_ECG_CG	2020-04-05 PM 9:17:04 KST	Y = 1.30e+004 X + 8.50e+003
269	191210_5TEx_Fr	F3BTE100	F3BTE	100ppm	26862	26913	TF1	26930	16: QDa Negative(-) SIR Ch16 563.13 Da, CV=15, Smoothed by 13 point Mean Filter.	32.326	3113	100	327		ppm	2019-12-10 PM 11:45:13 KST	2020-04-05 PM 9:59:40 KST	MS_TF1	2020-04-05 PM 9:17:04 KST	Y = 8.21e+003 X + 6.87e+003
321	191210_5TEx_Fr	F3BTE100	F3BTE	100ppm	26862	26913	TF2a	26932	18: QDa Negative(-) SIR Ch18 715.14 Da, CV=15, Smoothed by 15 point Mean Filter.	35.667	6942	79.2	474	0.599	ppm	2019-12-10 PM 11:45:13 KST	2020-04-05 PM 9:59:40 KST	MS_TF2	2020-04-05 PM 9:17:04 KST	Y = 8.27e+003 X + 1.99e+003
348	191210_5TEx_Fr	F3BTE100	F3BTE	100ppm	26862	26913	TF2b	26932	18: QDa Negative(-) SIR Ch18 715.14 Da, CV=15, Smoothed by 15 point Mean Filter.	37.541	1823	20.8	249	0.0383	ppm	2019-12-10 PM 11:45:13 KST	2020-04-05 PM 9:59:40 KST	MS_TF2	2020-04-05 PM 9:17:04 KST	Y = 6.37e+003 X + 1.58e+003
382	191210_5TEx_Fr	F3BTE100	F3BTE	100ppm	26862	26913	TF3	26933	19: QDa Negative(-) SIR Ch19 867.15 Da, CV=15, Smoothed by 9 point Mean Filter.	38.112	13948	100	979	1.0218	ppm	2019-12-10 PM 11:45:13 KST	2020-04-05 PM 9:59:40 KST	MS_TF3	2020-04-05 PM 9:17:05 KST	Y = 1.11e+004 X + 2.61e+003
405	191210_5TEx_Fr	F3BTE200	F3BTE	200ppm	26938	26939	Gallic acid	26941	1: QDa Negative(-) SIR Ch1 169.02 Da, CV=10, Smoothed by 9 point Mean Filter.	3.509	32495	100	5533	2.1647	ppm	2019-12-11 AM 12:36:06 KST	2020-04-05 PM 9:59:40 KST	MS_GA	2020-04-05 PM 9:17:02 KST	Y = 1.24e+004 X + 5.55e+003
488	191210_5TEx_Fr	F3BTE200	F3BTE	200ppm	26938	26939	EGC	26942	2: QDa Negative(-) SIR Ch2 305.07 Da, CV=10, Smoothed by 9 point Mean Filter.	7.37	4813	100	1544		ppm	2019-12-11 AM 12:36:06 KST	2020-04-05 PM 9:59:40 KST	MS_EGC_GC	2020-04-05 PM 9:17:02 KST	Y = 2.46e+004 X + 2.57e+004
539	191210_5TEx_Fr	F3BTE200	F3BTE	200ppm	26938	26939	Caffeine	26943	3: QDa Positive(+) SIR Ch3 195.08 Da, CV=5, Smoothed by 9 point Mean Filter.	8.636	7457747	100	1044934	15.0999	ppm	2019-12-11 AM 12:36:06 KST	2020-04-05 PM 9:59:40 KST	MS_CAF	2020-04-05 PM 9:17:03 KST	Y = 4.85e+005 X + 1.30e+005
606	191210_5TEx_Fr	F3BTE200	F3BTE	200ppm	26938	26939	EC	26944	4: QDa Negative(-) SIR Ch4 289.08 Da, CV=10, Smoothed by 9 point Mean Filter.	9.74	1845	100	374		ppm	2019-12-11 AM 12:36:06 KST	2020-04-05 PM 9:59:40 KST	MS_EC_C	2020-04-05 PM 9:17:03 KST	Y = 2.09e+004 X + 1.41e+004
639	191210_5TEx_Fr	F3BTE200	F3BTE	200ppm	26938	26939	EGCG	26945	5: QDa Negative(-) SIR Ch5 457.08 Da, CV=10, Smoothed by 9 point Mean Filter.	10.241	9551	100	1466	0.9273	ppm	2019-12-11 AM 12:36:06 KST	2020-04-05 PM 9:59:40 KST	MS_EGCG_GCG	2020-04-05 PM 9:17:03 KST	Y = 1.48e+004 X - 4.17e+003
79	191210_5TEx_Fr	F3BTE200	F3BTE	200ppm	26938	26939	CG	26953	13: QDa Negative(-) SIR Ch13 441.09 Da, CV=10, Smoothed by 15 point Mean Filter.	17.454	2874	100	344		ppm	2019-12-11 AM 12:36:06 KST	2020-04-05 PM 9:59:40 KST	MS_ECG_CG	2020-04-05 PM 9:17:04 KST	Y = 3.24e+004 X + 1.45e+004
270	191210_5TEx_Fr	F3BTE200	F3BTE	200ppm	26938	26939	TF1	26956	16: QDa Negative(-) SIR Ch16 563.13 Da, CV=15, Smoothed by 13 point Mean Filter.	32.342	5789	100	622		ppm	2019-12-11 AM 12:36:06 KST	2020-04-05 PM 9:59:41 KST	MS_TF1	2020-04-05 PM 9:17:04 KST	Y = 8.21e+003 X + 6.87e+003
322	191210_5TEx_Fr	F3BTE200	F3BTE	200ppm	26938	26939	TF2a	26958	18: QDa Negative(-) SIR Ch18 715.14 Da, CV=15, Smoothed by 15 point Mean Filter.	35.655	14724	82.95	1011	1.5404	ppm	2019-12-11 AM 12:36:06 KST	2020-04-05 PM 9:59:41 KST	MS_TF2	2020-04-05 PM 9:17:04 KST	Y = 8.27e+003 X + 1.99e+003
349	191210_5TEx_Fr	F3BTE200	F3BTE	200ppm	26938	26939	TF2b	26958	18: QDa Negative(-) SIR Ch18 715.14 Da, CV=15, Smoothed by 15 point Mean Filter.	37.531	3026	17.05	380	0.2273	ppm	2019-12-11 AM 12:36:06 KST	2020-04-05 PM 9:59:41 KST	MS_TF2	2020-04-05 PM 9:17:04 KST	Y = 6.37e+003 X + 1.58e+003
395	191210_5TEx_Fr	F3BTE200	F3BTE	200ppm	26938	26939		26959	19: QDa Negative(-) SIR Ch19 867.15 Da, CV=15, Smoothed by 9 point Mean Filter.	38.073	11274	40.46	1825			2019-12-11 AM 12:36:06 KST	2020-04-05 PM 9:59:41 KST	MS_TF3	2020-04-05 PM 9:17:05 KST
383	191210_5TEx_Fr	F3BTE200	F3BTE	200ppm	26938	26939	TF3	26959	19: QDa Negative(-) SIR Ch19 867.15 Da, CV=15, Smoothed by 9 point Mean Filter.	38.087	16590	59.54	1827	1.26	ppm	2019-12-11 AM 12:36:06 KST	2020-04-05 PM 9:59:41 KST	MS_TF3	2020-04-05 PM 9:17:05 KST	Y = 1.11e+004 X + 2.61e+003
406	191210_5TEx_Fr	F3BTE200	F3BTE	200ppm	26938	26964	Gallic acid	26966	1: QDa Negative(-) SIR Ch1 169.02 Da, CV=10, Smoothed by 9 point Mean Filter.	3.501	33620	100	5749	2.2552	ppm	2019-12-11 AM 1:26:55 KST	2020-04-05 PM 9:59:41 KST	MS_GA	2020-04-05 PM 9:17:02 KST	Y = 1.24e+004 X + 5.55e+003
489	191210_5TEx_Fr	F3BTE200	F3BTE	200ppm	26938	26964	EGC	26967	2: QDa Negative(-) SIR Ch2 305.07 Da, CV=10, Smoothed by 9 point Mean Filter.	7.367	4453	100	1506		ppm	2019-12-11 AM 1:26:55 KST	2020-04-05 PM 9:59:41 KST	MS_EGC_GC	2020-04-05 PM 9:17:02 KST	Y = 2.46e+004 X + 2.57e+004
540	191210_5TEx_Fr	F3BTE200	F3BTE	200ppm	26938	26964	Caffeine	26968	3: QDa Positive(+) SIR Ch3 195.08 Da, CV=5, Smoothed by 9 point Mean Filter.	8.631	7951889	100	1119433	16.1181	ppm	2019-12-11 AM 1:26:55 KST	2020-04-05 PM 9:59:42 KST	MS_CAF	2020-04-05 PM 9:17:03 KST	Y = 4.85e+005 X + 1.30e+005
607	191210_5TEx_Fr	F3BTE200	F3BTE	200ppm	26938	26964	EC	26969	4: QDa Negative(-) SIR Ch4 289.08 Da, CV=10, Smoothed by 9 point Mean Filter.	9.72	1857	100	368		ppm	2019-12-11 AM 1:26:55 KST	2020-04-05 PM 9:59:42 KST	MS_EC_C	2020-04-05 PM 9:17:03 KST	Y = 2.09e+004 X + 1.41e+004
640	191210_5TEx_Fr	F3BTE200	F3BTE	200ppm	26938	26964	EGCG	26970	5: QDa Negative(-) SIR Ch5 457.08 Da, CV=10, Smoothed by 9 point Mean Filter.	10.226	8743	100	1330	0.8727	ppm	2019-12-11 AM 1:26:55 KST	2020-04-05 PM 9:59:42 KST	MS_EGCG_GCG	2020-04-05 PM 9:17:03 KST	Y = 1.48e+004 X - 4.17e+003
80	191210_5TEx_Fr	F3BTE200	F3BTE	200ppm	26938	26964	CG	26978	13: QDa Negative(-) SIR Ch13 441.09 Da, CV=10, Smoothed by 15 point Mean Filter.	17.466	2945	100	334		ppm	2019-12-11 AM 1:26:55 KST	2020-04-05 PM 9:59:42 KST	MS_ECG_CG	2020-04-05 PM 9:17:04 KST	Y = 3.24e+004 X + 1.45e+004
271	191210_5TEx_Fr	F3BTE200	F3BTE	200ppm	26938	26964	TF1	26981	16: QDa Negative(-) SIR Ch16 563.13 Da, CV=15, Smoothed by 13 point Mean Filter.	32.277	3271	55.74	645		ppm	2019-12-11 AM 1:26:55 KST	2020-04-05 PM 9:59:42 KST	MS_TF1	2020-04-05 PM 9:17:04 KST	Y = 8.21e+003 X + 6.87e+003
283	191210_5TEx_Fr	F3BTE200	F3BTE	200ppm	26938	26964		26981	16: QDa Negative(-) SIR Ch16 563.13 Da, CV=15, Smoothed by 13 point Mean Filter.	32.299	2598	44.26	636			2019-12-11 AM 1:26:55 KST	2020-04-05 PM 9:59:42 KST	MS_TF1	2020-04-05 PM 9:17:04 KST
323	191210_5TEx_Fr	F3BTE200	F3BTE	200ppm	26938	26964	TF2a	26983	18: QDa Negative(-) SIR Ch18 715.14 Da, CV=15, Smoothed by 15 point Mean Filter.	35.598	15594	84.2	1129	1.6456	ppm	2019-12-11 AM 1:26:55 KST	2020-04-05 PM 9:59:42 KST	MS_TF2	2020-04-05 PM 9:17:04 KST	Y = 8.27e+003 X + 1.99e+003
350	191210_5TEx_Fr	F3BTE200	F3BTE	200ppm	26938	26964	TF2b	26983	18: QDa Negative(-) SIR Ch18 715.14 Da, CV=15, Smoothed by 15 point Mean Filter.	37.487	2927	15.8	415	0.2117	ppm	2019-12-11 AM 1:26:55 KST	2020-04-05 PM 9:59:42 KST	MS_TF2	2020-04-05 PM 9:17:04 KST	Y = 6.37e+003 X + 1.58e+003
384	191210_5TEx_Fr	F3BTE200	F3BTE	200ppm	26938	26964	TF3	26984	19: QDa Negative(-) SIR Ch19 867.15 Da, CV=15, Smoothed by 9 point Mean Filter.	38.065	25900	100	1864	2.0994	ppm	2019-12-11 AM 1:26:55 KST	2020-04-05 PM 9:59:43 KST	MS_TF3	2020-04-05 PM 9:17:05 KST	Y = 1.11e+004 X + 2.61e+003
407	191210_5TEx_Fr	F3BTE200	F3BTE	200ppm	26938	26989	Gallic acid	26991	1: QDa Negative(-) SIR Ch1 169.02 Da, CV=10, Smoothed by 9 point Mean Filter.	3.502	32836	100	5558	2.1922	ppm	2019-12-11 AM 2:17:45 KST	2020-04-05 PM 9:59:43 KST	MS_GA	2020-04-05 PM 9:17:02 KST	Y = 1.24e+004 X + 5.55e+003
490	191210_5TEx_Fr	F3BTE200	F3BTE	200ppm	26938	26989	EGC	26992	2: QDa Negative(-) SIR Ch2 305.07 Da, CV=10, Smoothed by 9 point Mean Filter.	7.364	4477	100	1462		ppm	2019-12-11 AM 2:17:45 KST	2020-04-05 PM 9:59:43 KST	MS_EGC_GC	2020-04-05 PM 9:17:02 KST	Y = 2.46e+004 X + 2.57e+004
541	191210_5TEx_Fr	F3BTE200	F3BTE	200ppm	26938	26989	Caffeine	26993	3: QDa Positive(+) SIR Ch3 195.08 Da, CV=5, Smoothed by 9 point Mean Filter.	8.625	7748579	100	1106351	15.6992	ppm	2019-12-11 AM 2:17:45 KST	2020-04-05 PM 9:59:43 KST	MS_CAF	2020-04-05 PM 9:17:03 KST	Y = 4.85e+005 X + 1.30e+005
608	191210_5TEx_Fr	F3BTE200	F3BTE	200ppm	26938	26989	EC	26994	4: QDa Negative(-) SIR Ch4 289.08 Da, CV=10, Smoothed by 9 point Mean Filter.	9.719	1638	100	342		ppm	2019-12-11 AM 2:17:45 KST	2020-04-05 PM 9:59:43 KST	MS_EC_C	2020-04-05 PM 9:17:03 KST	Y = 2.09e+004 X + 1.41e+004
641	191210_5TEx_Fr	F3BTE200	F3BTE	200ppm	26938	26989	EGCG	26995	5: QDa Negative(-) SIR Ch5 457.08 Da, CV=10, Smoothed by 9 point Mean Filter.	10.222	8992	100	1376	0.8895	ppm	2019-12-11 AM 2:17:45 KST	2020-04-05 PM 9:59:43 KST	MS_EGCG_GCG	2020-04-05 PM 9:17:03 KST	Y = 1.48e+004 X - 4.17e+003
119	191210_5TEx_Fr	F3BTE200	F3BTE	200ppm	26938	26989	ECG	27003	13: QDa Negative(-) SIR Ch13 441.09 Da, CV=10, Smoothed by 15 point Mean Filter.	17.437	3463	100	401		ppm	2019-12-11 AM 2:17:45 KST	2020-04-05 PM 9:59:43 KST	MS_ECG_CG	2020-04-05 PM 9:17:04 KST	Y = 1.30e+004 X + 8.50e+003
272	191210_5TEx_Fr	F3BTE200	F3BTE	200ppm	26938	26989	TF1	27006	16: QDa Negative(-) SIR Ch16 563.13 Da, CV=15, Smoothed by 13 point Mean Filter.	32.322	5772	100	648		ppm	2019-12-11 AM 2:17:45 KST	2020-04-05 PM 9:59:44 KST	MS_TF1	2020-04-05 PM 9:17:04 KST	Y = 8.21e+003 X + 6.87e+003
324	191210_5TEx_Fr	F3BTE200	F3BTE	200ppm	26938	26989	TF2a	27008	18: QDa Negative(-) SIR Ch18 715.14 Da, CV=15, Smoothed by 15 point Mean Filter.	35.645	14951	82.58	1007	1.5678	ppm	2019-12-11 AM 2:17:45 KST	2020-04-05 PM 9:59:44 KST	MS_TF2	2020-04-05 PM 9:17:04 KST	Y = 8.27e+003 X + 1.99e+003
351	191210_5TEx_Fr	F3BTE200	F3BTE	200ppm	26938	26989	TF2b	27008	18: QDa Negative(-) SIR Ch18 715.14 Da, CV=15, Smoothed by 15 point Mean Filter.	37.508	3153	17.42	448	0.2472	ppm	2019-12-11 AM 2:17:45 KST	2020-04-05 PM 9:59:44 KST	MS_TF2	2020-04-05 PM 9:17:04 KST	Y = 6.37e+003 X + 1.58e+003
385	191210_5TEx_Fr	F3BTE200	F3BTE	200ppm	26938	26989	TF3	27009	19: QDa Negative(-) SIR Ch19 867.15 Da, CV=15, Smoothed by 9 point Mean Filter.	38.083	28076	100	2038	2.2956	ppm	2019-12-11 AM 2:17:45 KST	2020-04-05 PM 9:59:44 KST	MS_TF3	2020-04-05 PM 9:17:05 KST	Y = 1.11e+004 X + 2.61e+003
542	191210_5TEx_Fr	F4BTE50	F4BTE	50ppm	27014	27015	Caffeine	27019	3: QDa Positive(+) SIR Ch3 195.08 Da, CV=5, Smoothed by 9 point Mean Filter.	8.624	110869	100	12127		ppm	2019-12-11 AM 3:08:39 KST	2020-04-05 PM 9:59:44 KST	MS_CAF	2020-04-05 PM 9:17:03 KST	Y = 4.85e+005 X + 1.30e+005
273	191210_5TEx_Fr	F4BTE50	F4BTE	50ppm	27014	27015	TF1	27032	16: QDa Negative(-) SIR Ch16 563.13 Da, CV=15, Smoothed by 13 point Mean Filter.	32.293	1885	100	220		ppm	2019-12-11 AM 3:08:39 KST	2020-04-05 PM 9:59:44 KST	MS_TF1	2020-04-05 PM 9:17:04 KST	Y = 8.21e+003 X + 6.87e+003
325	191210_5TEx_Fr	F4BTE50	F4BTE	50ppm	27014	27015	TF2a	27034	18: QDa Negative(-) SIR Ch18 715.14 Da, CV=15, Smoothed by 15 point Mean Filter.	35.6	6248	84.14	429	0.5151	ppm	2019-12-11 AM 3:08:39 KST	2020-04-05 PM 9:59:44 KST	MS_TF2	2020-04-05 PM 9:17:04 KST	Y = 8.27e+003 X + 1.99e+003
352	191210_5TEx_Fr	F4BTE50	F4BTE	50ppm	27014	27015	TF2b	27034	18: QDa Negative(-) SIR Ch18 715.14 Da, CV=15, Smoothed by 15 point Mean Filter.	37.478	1178	15.86	180		ppm	2019-12-11 AM 3:08:39 KST	2020-04-05 PM 9:59:44 KST	MS_TF2	2020-04-05 PM 9:17:04 KST	Y = 6.37e+003 X + 1.58e+003
386	191210_5TEx_Fr	F4BTE50	F4BTE	50ppm	27014	27015	TF3	27035	19: QDa Negative(-) SIR Ch19 867.15 Da, CV=15, Smoothed by 9 point Mean Filter.	38.061	9151	100	753	0.5893	ppm	2019-12-11 AM 3:08:39 KST	2020-04-05 PM 9:59:44 KST	MS_TF3	2020-04-05 PM 9:17:05 KST	Y = 1.11e+004 X + 2.61e+003
543	191210_5TEx_Fr	F4BTE50	F4BTE	50ppm	27014	27040	Caffeine	27044	3: QDa Positive(+) SIR Ch3 195.08 Da, CV=5, Smoothed by 9 point Mean Filter.	8.61	93237	100	11013		ppm	2019-12-11 AM 3:59:25 KST	2020-04-05 PM 9:59:45 KST	MS_CAF	2020-04-05 PM 9:17:03 KST	Y = 4.85e+005 X + 1.30e+005
156	191210_5TEx_Fr	F4BTE50	F4BTE	50ppm	27014	27040		27054	13: QDa Negative(-) SIR Ch13 441.09 Da, CV=10, Smoothed by 15 point Mean Filter.	16.245	1661	100	120			2019-12-11 AM 3:59:25 KST	2020-04-05 PM 9:59:45 KST	MS_ECG_CG	2020-04-05 PM 9:17:04 KST
274	191210_5TEx_Fr	F4BTE50	F4BTE	50ppm	27014	27040	TF1	27057	16: QDa Negative(-) SIR Ch16 563.13 Da, CV=15, Smoothed by 13 point Mean Filter.	32.256	1627	100	205		ppm	2019-12-11 AM 3:59:25 KST	2020-04-05 PM 9:59:45 KST	MS_TF1	2020-04-05 PM 9:17:04 KST	Y = 8.21e+003 X + 6.87e+003
326	191210_5TEx_Fr	F4BTE50	F4BTE	50ppm	27014	27040	TF2a	27059	18: QDa Negative(-) SIR Ch18 715.14 Da, CV=15, Smoothed by 15 point Mean Filter.	35.593	4959	80.77	403	0.3592	ppm	2019-12-11 AM 3:59:25 KST	2020-04-05 PM 9:59:45 KST	MS_TF2	2020-04-05 PM 9:17:04 KST	Y = 8.27e+003 X + 1.99e+003
353	191210_5TEx_Fr	F4BTE50	F4BTE	50ppm	27014	27040	TF2b	27059	18: QDa Negative(-) SIR Ch18 715.14 Da, CV=15, Smoothed by 15 point Mean Filter.	37.457	1181	19.23	144		ppm	2019-12-11 AM 3:59:25 KST	2020-04-05 PM 9:59:45 KST	MS_TF2	2020-04-05 PM 9:17:04 KST	Y = 6.37e+003 X + 1.58e+003
387	191210_5TEx_Fr	F4BTE50	F4BTE	50ppm	27014	27040	TF3	27060	19: QDa Negative(-) SIR Ch19 867.15 Da, CV=15, Smoothed by 9 point Mean Filter.	38.019	8509	100	734	0.5314	ppm	2019-12-11 AM 3:59:25 KST	2020-04-05 PM 9:59:45 KST	MS_TF3	2020-04-05 PM 9:17:05 KST	Y = 1.11e+004 X + 2.61e+003
544	191210_5TEx_Fr	F4BTE50	F4BTE	50ppm	27014	27065	Caffeine	27069	3: QDa Positive(+) SIR Ch3 195.08 Da, CV=5, Smoothed by 9 point Mean Filter.	8.619	103638	100	11373		ppm	2019-12-11 AM 4:50:14 KST	2020-04-05 PM 9:59:46 KST	MS_CAF	2020-04-05 PM 9:17:03 KST	Y = 4.85e+005 X + 1.30e+005
275	191210_5TEx_Fr	F4BTE50	F4BTE	50ppm	27014	27065	TF1	27082	16: QDa Negative(-) SIR Ch16 563.13 Da, CV=15, Smoothed by 13 point Mean Filter.	32.366	1084	64.09	192		ppm	2019-12-11 AM 4:50:14 KST	2020-04-05 PM 9:59:46 KST	MS_TF1	2020-04-05 PM 9:17:04 KST	Y = 8.21e+003 X + 6.87e+003
284	191210_5TEx_Fr	F4BTE50	F4BTE	50ppm	27014	27065		27082	16: QDa Negative(-) SIR Ch16 563.13 Da, CV=15, Smoothed by 13 point Mean Filter.	32.382	607	35.91	191			2019-12-11 AM 4:50:14 KST	2020-04-05 PM 9:59:46 KST	MS_TF1	2020-04-05 PM 9:17:04 KST
327	191210_5TEx_Fr	F4BTE50	F4BTE	50ppm	27014	27065	TF2a	27084	18: QDa Negative(-) SIR Ch18 715.14 Da, CV=15, Smoothed by 15 point Mean Filter.	35.674	5793	83.48	416	0.46	ppm	2019-12-11 AM 4:50:14 KST	2020-04-05 PM 9:59:46 KST	MS_TF2	2020-04-05 PM 9:17:04 KST	Y = 8.27e+003 X + 1.99e+003
354	191210_5TEx_Fr	F4BTE50	F4BTE	50ppm	27014	27065	TF2b	27084	18: QDa Negative(-) SIR Ch18 715.14 Da, CV=15, Smoothed by 15 point Mean Filter.	37.503	1146	16.52	154		ppm	2019-12-11 AM 4:50:14 KST	2020-04-05 PM 9:59:46 KST	MS_TF2	2020-04-05 PM 9:17:04 KST	Y = 6.37e+003 X + 1.58e+003
388	191210_5TEx_Fr	F4BTE50	F4BTE	50ppm	27014	27065	TF3	27085	19: QDa Negative(-) SIR Ch19 867.15 Da, CV=15, Smoothed by 9 point Mean Filter.	38.074	10211	100	677	0.6849	ppm	2019-12-11 AM 4:50:14 KST	2020-04-05 PM 9:59:46 KST	MS_TF3	2020-04-05 PM 9:17:05 KST	Y = 1.11e+004 X + 2.61e+003
408	191210_5TEx_Fr	F4BTE100	F4BTE	100ppm	27090	27091	Gallic acid	27093	1: QDa Negative(-) SIR Ch1 169.02 Da, CV=10, Smoothed by 9 point Mean Filter.	3.511	967	100	122		ppm	2019-12-11 AM 5:41:07 KST	2020-04-05 PM 9:59:47 KST	MS_GA	2020-04-05 PM 9:17:02 KST	Y = 1.24e+004 X + 5.55e+003
545	191210_5TEx_Fr	F4BTE100	F4BTE	100ppm	27090	27091	Caffeine	27095	3: QDa Positive(+) SIR Ch3 195.08 Da, CV=5, Smoothed by 9 point Mean Filter.	8.627	174104	100	20787	0.0914	ppm	2019-12-11 AM 5:41:07 KST	2020-04-05 PM 9:59:48 KST	MS_CAF	2020-04-05 PM 9:17:03 KST	Y = 4.85e+005 X + 1.30e+005
276	191210_5TEx_Fr	F4BTE100	F4BTE	100ppm	27090	27091	TF1	27108	16: QDa Negative(-) SIR Ch16 563.13 Da, CV=15, Smoothed by 13 point Mean Filter.	32.376	3788	100	422		ppm	2019-12-11 AM 5:41:07 KST	2020-04-05 PM 9:59:48 KST	MS_TF1	2020-04-05 PM 9:17:04 KST	Y = 8.21e+003 X + 6.87e+003
328	191210_5TEx_Fr	F4BTE100	F4BTE	100ppm	27090	27091	TF2a	27110	18: QDa Negative(-) SIR Ch18 715.14 Da, CV=15, Smoothed by 15 point Mean Filter.	35.666	11866	82.05	850	1.1947	ppm	2019-12-11 AM 5:41:07 KST	2020-04-05 PM 9:59:48 KST	MS_TF2	2020-04-05 PM 9:17:04 KST	Y = 8.27e+003 X + 1.99e+003
355	191210_5TEx_Fr	F4BTE100	F4BTE	100ppm	27090	27091	TF2b	27110	18: QDa Negative(-) SIR Ch18 715.14 Da, CV=15, Smoothed by 15 point Mean Filter.	37.53	2595	17.95	354	0.1595	ppm	2019-12-11 AM 5:41:07 KST	2020-04-05 PM 9:59:48 KST	MS_TF2	2020-04-05 PM 9:17:04 KST	Y = 6.37e+003 X + 1.58e+003
389	191210_5TEx_Fr	F4BTE100	F4BTE	100ppm	27090	27091	TF3	27111	19: QDa Negative(-) SIR Ch19 867.15 Da, CV=15, Smoothed by 9 point Mean Filter.	38.084	21483	100	1445	1.7011	ppm	2019-12-11 AM 5:41:07 KST	2020-04-05 PM 9:59:48 KST	MS_TF3	2020-04-05 PM 9:17:05 KST	Y = 1.11e+004 X + 2.61e+003
409	191210_5TEx_Fr	F4BTE100	F4BTE	100ppm	27090	27116	Gallic acid	27118	1: QDa Negative(-) SIR Ch1 169.02 Da, CV=10, Smoothed by 9 point Mean Filter.	3.51	780	100	128		ppm	2019-12-11 AM 6:31:53 KST	2020-04-05 PM 9:59:48 KST	MS_GA	2020-04-05 PM 9:17:02 KST	Y = 1.24e+004 X + 5.55e+003
546	191210_5TEx_Fr	F4BTE100	F4BTE	100ppm	27090	27116	Caffeine	27120	3: QDa Positive(+) SIR Ch3 195.08 Da, CV=5, Smoothed by 9 point Mean Filter.	8.604	159078	100	20643	0.0605	ppm	2019-12-11 AM 6:31:53 KST	2020-04-05 PM 9:59:49 KST	MS_CAF	2020-04-05 PM 9:17:03 KST	Y = 4.85e+005 X + 1.30e+005
277	191210_5TEx_Fr	F4BTE100	F4BTE	100ppm	27090	27116	TF1	27133	16: QDa Negative(-) SIR Ch16 563.13 Da, CV=15, Smoothed by 13 point Mean Filter.	32.314	3579	100	408		ppm	2019-12-11 AM 6:31:53 KST	2020-04-05 PM 9:59:49 KST	MS_TF1	2020-04-05 PM 9:17:04 KST	Y = 8.21e+003 X + 6.87e+003
369	191210_5TEx_Fr	F4BTE100	F4BTE	100ppm	27090	27116		27135	18: QDa Negative(-) SIR Ch18 715.14 Da, CV=15, Smoothed by 15 point Mean Filter.	33.902	1779	11.47	39			2019-12-11 AM 6:31:53 KST	2020-04-05 PM 9:59:49 KST	MS_TF2	2020-04-05 PM 9:17:04 KST
329	191210_5TEx_Fr	F4BTE100	F4BTE	100ppm	27090	27116	TF2a	27135	18: QDa Negative(-) SIR Ch18 715.14 Da, CV=15, Smoothed by 15 point Mean Filter.	35.596	11192	72.15	783	1.1131	ppm	2019-12-11 AM 6:31:53 KST	2020-04-05 PM 9:59:49 KST	MS_TF2	2020-04-05 PM 9:17:04 KST	Y = 8.27e+003 X + 1.99e+003
356	191210_5TEx_Fr	F4BTE100	F4BTE	100ppm	27090	27116	TF2b	27135	18: QDa Negative(-) SIR Ch18 715.14 Da, CV=15, Smoothed by 15 point Mean Filter.	37.466	2542	16.38	378	0.1511	ppm	2019-12-11 AM 6:31:53 KST	2020-04-05 PM 9:59:49 KST	MS_TF2	2020-04-05 PM 9:17:04 KST	Y = 6.37e+003 X + 1.58e+003
390	191210_5TEx_Fr	F4BTE100	F4BTE	100ppm	27090	27116	TF3	27136	19: QDa Negative(-) SIR Ch19 867.15 Da, CV=15, Smoothed by 9 point Mean Filter.	38.039	19164	100	1580	1.4921	ppm	2019-12-11 AM 6:31:53 KST	2020-04-05 PM 9:59:49 KST	MS_TF3	2020-04-05 PM 9:17:05 KST	Y = 1.11e+004 X + 2.61e+003
410	191210_5TEx_Fr	F4BTE100	F4BTE	100ppm	27090	27141	Gallic acid	27143	1: QDa Negative(-) SIR Ch1 169.02 Da, CV=10, Smoothed by 9 point Mean Filter.	3.506	715	100	117		ppm	2019-12-11 AM 7:22:42 KST	2020-04-05 PM 9:59:49 KST	MS_GA	2020-04-05 PM 9:17:02 KST	Y = 1.24e+004 X + 5.55e+003
547	191210_5TEx_Fr	F4BTE100	F4BTE	100ppm	27090	27141	Caffeine	27145	3: QDa Positive(+) SIR Ch3 195.08 Da, CV=5, Smoothed by 9 point Mean Filter.	8.624	158539	100	20151	0.0594	ppm	2019-12-11 AM 7:22:42 KST	2020-04-05 PM 9:59:49 KST	MS_CAF	2020-04-05 PM 9:17:03 KST	Y = 4.85e+005 X + 1.30e+005
278	191210_5TEx_Fr	F4BTE100	F4BTE	100ppm	27090	27141	TF1	27158	16: QDa Negative(-) SIR Ch16 563.13 Da, CV=15, Smoothed by 13 point Mean Filter.	32.336	4662	100	481		ppm	2019-12-11 AM 7:22:42 KST	2020-04-05 PM 9:59:50 KST	MS_TF1	2020-04-05 PM 9:17:04 KST	Y = 8.21e+003 X + 6.87e+003
330	191210_5TEx_Fr	F4BTE100	F4BTE	100ppm	27090	27141	TF2a	27160	18: QDa Negative(-) SIR Ch18 715.14 Da, CV=15, Smoothed by 15 point Mean Filter.	35.631	11301	81.41	767	1.1263	ppm	2019-12-11 AM 7:22:42 KST	2020-04-05 PM 9:59:50 KST	MS_TF2	2020-04-05 PM 9:17:04 KST	Y = 8.27e+003 X + 1.99e+003
357	191210_5TEx_Fr	F4BTE100	F4BTE	100ppm	27090	27141	TF2b	27160	18: QDa Negative(-) SIR Ch18 715.14 Da, CV=15, Smoothed by 15 point Mean Filter.	37.49	2581	18.59	352	0.1573	ppm	2019-12-11 AM 7:22:42 KST	2020-04-05 PM 9:59:50 KST	MS_TF2	2020-04-05 PM 9:17:04 KST	Y = 6.37e+003 X + 1.58e+003
391	191210_5TEx_Fr	F4BTE100	F4BTE	100ppm	27090	27141	TF3	27161	19: QDa Negative(-) SIR Ch19 867.15 Da, CV=15, Smoothed by 9 point Mean Filter.	38.046	19640	100	1443	1.535	ppm	2019-12-11 AM 7:22:42 KST	2020-04-05 PM 9:59:50 KST	MS_TF3	2020-04-05 PM 9:17:05 KST	Y = 1.11e+004 X + 2.61e+003
411	191210_5TEx_Fr	F4BTE200	F4BTE	200ppm	27166	27167	Gallic acid	27169	1: QDa Negative(-) SIR Ch1 169.02 Da, CV=10, Smoothed by 9 point Mean Filter.	3.508	1388	100	228		ppm	2019-12-11 AM 8:13:35 KST	2020-04-05 PM 9:59:50 KST	MS_GA	2020-04-05 PM 9:17:02 KST	Y = 1.24e+004 X + 5.55e+003
548	191210_5TEx_Fr	F4BTE200	F4BTE	200ppm	27166	27167	Caffeine	27171	3: QDa Positive(+) SIR Ch3 195.08 Da, CV=5, Smoothed by 9 point Mean Filter.	8.611	289323	100	39359	0.3289	ppm	2019-12-11 AM 8:13:35 KST	2020-04-05 PM 9:59:50 KST	MS_CAF	2020-04-05 PM 9:17:03 KST	Y = 4.85e+005 X + 1.30e+005
279	191210_5TEx_Fr	F4BTE200	F4BTE	200ppm	27166	27167	TF1	27184	16: QDa Negative(-) SIR Ch16 563.13 Da, CV=15, Smoothed by 13 point Mean Filter.	32.265	4028	50.27	876		ppm	2019-12-11 AM 8:13:35 KST	2020-04-05 PM 9:59:51 KST	MS_TF1	2020-04-05 PM 9:17:04 KST	Y = 8.21e+003 X + 6.87e+003
285	191210_5TEx_Fr	F4BTE200	F4BTE	200ppm	27166	27167		27184	16: QDa Negative(-) SIR Ch16 563.13 Da, CV=15, Smoothed by 13 point Mean Filter.	32.265	3985	49.73	876			2019-12-11 AM 8:13:35 KST	2020-04-05 PM 9:59:51 KST	MS_TF1	2020-04-05 PM 9:17:04 KST
331	191210_5TEx_Fr	F4BTE200	F4BTE	200ppm	27166	27167	TF2a	27186	18: QDa Negative(-) SIR Ch18 715.14 Da, CV=15, Smoothed by 15 point Mean Filter.	35.531	23558	82.16	1611	2.609	ppm	2019-12-11 AM 8:13:35 KST	2020-04-05 PM 9:59:51 KST	MS_TF2	2020-04-05 PM 9:17:04 KST	Y = 8.27e+003 X + 1.99e+003
358	191210_5TEx_Fr	F4BTE200	F4BTE	200ppm	27166	27167	TF2b	27186	18: QDa Negative(-) SIR Ch18 715.14 Da, CV=15, Smoothed by 15 point Mean Filter.	37.415	5116	17.84	675	0.5555	ppm	2019-12-11 AM 8:13:35 KST	2020-04-05 PM 9:59:51 KST	MS_TF2	2020-04-05 PM 9:17:04 KST	Y = 6.37e+003 X + 1.58e+003
392	191210_5TEx_Fr	F4BTE200	F4BTE	200ppm	27166	27167	TF3	27187	19: QDa Negative(-) SIR Ch19 867.15 Da, CV=15, Smoothed by 9 point Mean Filter.	37.982	29945	100	2862	2.4641	ppm	2019-12-11 AM 8:13:35 KST	2020-04-05 PM 9:59:51 KST	MS_TF3	2020-04-05 PM 9:17:05 KST	Y = 1.11e+004 X + 2.61e+003
412	191210_5TEx_Fr	F4BTE200	F4BTE	200ppm	27166	27192	Gallic acid	27194	1: QDa Negative(-) SIR Ch1 169.02 Da, CV=10, Smoothed by 9 point Mean Filter.	3.5	1233	100	202		ppm	2019-12-11 AM 9:04:22 KST	2020-04-05 PM 9:59:51 KST	MS_GA	2020-04-05 PM 9:17:02 KST	Y = 1.24e+004 X + 5.55e+003
549	191210_5TEx_Fr	F4BTE200	F4BTE	200ppm	27166	27192	Caffeine	27196	3: QDa Positive(+) SIR Ch3 195.08 Da, CV=5, Smoothed by 9 point Mean Filter.	8.601	288828	100	40473	0.3278	ppm	2019-12-11 AM 9:04:22 KST	2020-04-05 PM 9:59:51 KST	MS_CAF	2020-04-05 PM 9:17:03 KST	Y = 4.85e+005 X + 1.30e+005
280	191210_5TEx_Fr	F4BTE200	F4BTE	200ppm	27166	27192	TF1	27209	16: QDa Negative(-) SIR Ch16 563.13 Da, CV=15, Smoothed by 13 point Mean Filter.	32.26	7708	100	885	0.1024	ppm	2019-12-11 AM 9:04:22 KST	2020-04-05 PM 9:59:52 KST	MS_TF1	2020-04-05 PM 9:17:04 KST	Y = 8.21e+003 X + 6.87e+003
332	191210_5TEx_Fr	F4BTE200	F4BTE	200ppm	27166	27192	TF2a	27211	18: QDa Negative(-) SIR Ch18 715.14 Da, CV=15, Smoothed by 15 point Mean Filter.	35.54	24698	82.51	1714	2.7468	ppm	2019-12-11 AM 9:04:22 KST	2020-04-05 PM 9:59:52 KST	MS_TF2	2020-04-05 PM 9:17:04 KST	Y = 8.27e+003 X + 1.99e+003
359	191210_5TEx_Fr	F4BTE200	F4BTE	200ppm	27166	27192	TF2b	27211	18: QDa Negative(-) SIR Ch18 715.14 Da, CV=15, Smoothed by 15 point Mean Filter.	37.405	5235	17.49	709	0.5741	ppm	2019-12-11 AM 9:04:22 KST	2020-04-05 PM 9:59:52 KST	MS_TF2	2020-04-05 PM 9:17:04 KST	Y = 6.37e+003 X + 1.58e+003
393	191210_5TEx_Fr	F4BTE200	F4BTE	200ppm	27166	27192	TF3	27212	19: QDa Negative(-) SIR Ch19 867.15 Da, CV=15, Smoothed by 9 point Mean Filter.	37.974	30191	100	3032	2.4864	ppm	2019-12-11 AM 9:04:22 KST	2020-04-05 PM 9:59:52 KST	MS_TF3	2020-04-05 PM 9:17:05 KST	Y = 1.11e+004 X + 2.61e+003
413	191210_5TEx_Fr	F4BTE200	F4BTE	200ppm	27166	27217	Gallic acid	27219	1: QDa Negative(-) SIR Ch1 169.02 Da, CV=10, Smoothed by 9 point Mean Filter.	3.5	1349	100	220		ppm	2019-12-11 AM 9:55:11 KST	2020-04-05 PM 9:59:52 KST	MS_GA	2020-04-05 PM 9:17:02 KST	Y = 1.24e+004 X + 5.55e+003
550	191210_5TEx_Fr	F4BTE200	F4BTE	200ppm	27166	27217	Caffeine	27221	3: QDa Positive(+) SIR Ch3 195.08 Da, CV=5, Smoothed by 9 point Mean Filter.	8.609	305448	100	40262	0.3621	ppm	2019-12-11 AM 9:55:11 KST	2020-04-05 PM 9:59:53 KST	MS_CAF	2020-04-05 PM 9:17:03 KST	Y = 4.85e+005 X + 1.30e+005
281	191210_5TEx_Fr	F4BTE200	F4BTE	200ppm	27166	27217	TF1	27234	16: QDa Negative(-) SIR Ch16 563.13 Da, CV=15, Smoothed by 13 point Mean Filter.	32.268	7822	100	838	0.1163	ppm	2019-12-11 AM 9:55:11 KST	2020-04-05 PM 9:59:53 KST	MS_TF1	2020-04-05 PM 9:17:04 KST	Y = 8.21e+003 X + 6.87e+003
333	191210_5TEx_Fr	F4BTE200	F4BTE	200ppm	27166	27217	TF2a	27236	18: QDa Negative(-) SIR Ch18 715.14 Da, CV=15, Smoothed by 15 point Mean Filter.	35.556	24222	83.63	1684	2.6893	ppm	2019-12-11 AM 9:55:11 KST	2020-04-05 PM 9:59:53 KST	MS_TF2	2020-04-05 PM 9:17:04 KST	Y = 8.27e+003 X + 1.99e+003
360	191210_5TEx_Fr	F4BTE200	F4BTE	200ppm	27166	27217	TF2b	27236	18: QDa Negative(-) SIR Ch18 715.14 Da, CV=15, Smoothed by 15 point Mean Filter.	37.434	4743	16.37	685	0.4968	ppm	2019-12-11 AM 9:55:11 KST	2020-04-05 PM 9:59:53 KST	MS_TF2	2020-04-05 PM 9:17:04 KST	Y = 6.37e+003 X + 1.58e+003
394	191210_5TEx_Fr	F4BTE200	F4BTE	200ppm	27166	27217	TF3	27237	19: QDa Negative(-) SIR Ch19 867.15 Da, CV=15, Smoothed by 9 point Mean Filter.	37.996	33801	100	2931	2.8118	ppm	2019-12-11 AM 9:55:11 KST	2020-04-05 PM 9:59:53 KST	MS_TF3	2020-04-05 PM 9:17:05 KST	Y = 1.11e+004 X + 2.61e+003
414	191210_5TEx_Fr	F3MTE50	F3MTE	50ppm	27242	27243	Gallic acid	27245	1: QDa Negative(-) SIR Ch1 169.02 Da, CV=10, Smoothed by 9 point Mean Filter.	3.506	15409	100	2604	0.7919	ppm	2019-12-11 AM 10:46:03 KST	2020-04-05 PM 9:59:54 KST	MS_GA	2020-04-05 PM 9:17:02 KST	Y = 1.24e+004 X + 5.55e+003
509	191210_5TEx_Fr	F3MTE50	F3MTE	50ppm	27242	27243	GC	27246	2: QDa Negative(-) SIR Ch2 305.07 Da, CV=10, Smoothed by 9 point Mean Filter.	5.561	22320	64.14	2771	0.3199	ppm	2019-12-11 AM 10:46:03 KST	2020-04-05 PM 9:59:54 KST	MS_EGC_GC	2020-04-05 PM 9:17:02 KST	Y = 2.27e+004 X + 1.51e+004
491	191210_5TEx_Fr	F3MTE50	F3MTE	50ppm	27242	27243	EGC	27246	2: QDa Negative(-) SIR Ch2 305.07 Da, CV=10, Smoothed by 9 point Mean Filter.	7.373	12477	35.86	4102		ppm	2019-12-11 AM 10:46:03 KST	2020-04-05 PM 9:59:54 KST	MS_EGC_GC	2020-04-05 PM 9:17:02 KST	Y = 2.46e+004 X + 2.57e+004
588	191210_5TEx_Fr	F3MTE50	F3MTE	50ppm	27242	27243	C	27248	4: QDa Negative(-) SIR Ch4 289.08 Da, CV=10, Smoothed by 9 point Mean Filter.	8.064	10435	64.58	1646		ppm	2019-12-11 AM 10:46:03 KST	2020-04-05 PM 9:59:55 KST	MS_EC_C	2020-04-05 PM 9:17:03 KST	Y = 4.15e+004 X + 3.78e+004
551	191210_5TEx_Fr	F3MTE50	F3MTE	50ppm	27242	27243	Caffeine	27247	3: QDa Positive(+) SIR Ch3 195.08 Da, CV=5, Smoothed by 9 point Mean Filter.	8.618	2457498	100	346556	4.7965	ppm	2019-12-11 AM 10:46:03 KST	2020-04-05 PM 9:59:54 KST	MS_CAF	2020-04-05 PM 9:17:03 KST	Y = 4.85e+005 X + 1.30e+005
609	191210_5TEx_Fr	F3MTE50	F3MTE	50ppm	27242	27243	EC	27248	4: QDa Negative(-) SIR Ch4 289.08 Da, CV=10, Smoothed by 9 point Mean Filter.	9.731	5724	35.42	1159		ppm	2019-12-11 AM 10:46:03 KST	2020-04-05 PM 9:59:55 KST	MS_EC_C	2020-04-05 PM 9:17:03 KST	Y = 2.09e+004 X + 1.41e+004
642	191210_5TEx_Fr	F3MTE50	F3MTE	50ppm	27242	27243	EGCG	27249	5: QDa Negative(-) SIR Ch5 457.08 Da, CV=10, Smoothed by 9 point Mean Filter.	10.227	49457	39.39	7542	3.6239	ppm	2019-12-11 AM 10:46:03 KST	2020-04-05 PM 9:59:55 KST	MS_EGCG_GCG	2020-04-05 PM 9:17:03 KST	Y = 1.48e+004 X - 4.17e+003
669	191210_5TEx_Fr	F3MTE50	F3MTE	50ppm	27242	27243	GCG	27249	5: QDa Negative(-) SIR Ch5 457.08 Da, CV=10, Smoothed by 9 point Mean Filter.	11.488	76090	60.61	8186	2.3867	ppm	2019-12-11 AM 10:46:03 KST	2020-04-05 PM 9:59:55 KST	MS_EGCG_GCG	2020-04-05 PM 9:17:03 KST	Y = 2.57e+004 X + 1.48e+004
120	191210_5TEx_Fr	F3MTE50	F3MTE	50ppm	27242	27243	ECG	27257	13: QDa Negative(-) SIR Ch13 441.09 Da, CV=10, Smoothed by 15 point Mean Filter.	17.391	13835	60.77	1524	0.4113	ppm	2019-12-11 AM 10:46:03 KST	2020-04-05 PM 9:59:55 KST	MS_ECG_CG	2020-04-05 PM 9:17:04 KST	Y = 1.30e+004 X + 8.50e+003
81	191210_5TEx_Fr	F3MTE50	F3MTE	50ppm	27242	27243	CG	27257	13: QDa Negative(-) SIR Ch13 441.09 Da, CV=10, Smoothed by 15 point Mean Filter.	18.26	8932	39.23	1023		ppm	2019-12-11 AM 10:46:03 KST	2020-04-05 PM 9:59:55 KST	MS_ECG_CG	2020-04-05 PM 9:17:04 KST	Y = 3.24e+004 X + 1.45e+004
415	191210_5TEx_Fr	F3MTE50	F3MTE	50ppm	27242	27268	Gallic acid	27270	1: QDa Negative(-) SIR Ch1 169.02 Da, CV=10, Smoothed by 9 point Mean Filter.	3.5	15087	100	2571	0.7661	ppm	2019-12-11 AM 11:36:53 KST	2020-04-05 PM 9:59:56 KST	MS_GA	2020-04-05 PM 9:17:02 KST	Y = 1.24e+004 X + 5.55e+003
510	191210_5TEx_Fr	F3MTE50	F3MTE	50ppm	27242	27268	GC	27271	2: QDa Negative(-) SIR Ch2 305.07 Da, CV=10, Smoothed by 9 point Mean Filter.	5.552	23486	66.19	2822	0.3713	ppm	2019-12-11 AM 11:36:53 KST	2020-04-05 PM 9:59:56 KST	MS_EGC_GC	2020-04-05 PM 9:17:02 KST	Y = 2.27e+004 X + 1.51e+004
492	191210_5TEx_Fr	F3MTE50	F3MTE	50ppm	27242	27268	EGC	27271	2: QDa Negative(-) SIR Ch2 305.07 Da, CV=10, Smoothed by 9 point Mean Filter.	7.361	11999	33.81	3912		ppm	2019-12-11 AM 11:36:53 KST	2020-04-05 PM 9:59:56 KST	MS_EGC_GC	2020-04-05 PM 9:17:02 KST	Y = 2.46e+004 X + 2.57e+004
589	191210_5TEx_Fr	F3MTE50	F3MTE	50ppm	27242	27268	C	27273	4: QDa Negative(-) SIR Ch4 289.08 Da, CV=10, Smoothed by 9 point Mean Filter.	8.049	9589	65.23	1515		ppm	2019-12-11 AM 11:36:53 KST	2020-04-05 PM 9:59:56 KST	MS_EC_C	2020-04-05 PM 9:17:03 KST	Y = 4.15e+004 X + 3.78e+004
552	191210_5TEx_Fr	F3MTE50	F3MTE	50ppm	27242	27268	Caffeine	27272	3: QDa Positive(+) SIR Ch3 195.08 Da, CV=5, Smoothed by 9 point Mean Filter.	8.605	2405158	97.76	352743	4.6887	ppm	2019-12-11 AM 11:36:53 KST	2020-04-05 PM 9:59:56 KST	MS_CAF	2020-04-05 PM 9:17:03 KST	Y = 4.85e+005 X + 1.30e+005
577	191210_5TEx_Fr	F3MTE50	F3MTE	50ppm	27242	27268		27272	3: QDa Positive(+) SIR Ch3 195.08 Da, CV=5, Smoothed by 9 point Mean Filter.	8.966	55163	2.24	5138			2019-12-11 AM 11:36:53 KST	2020-04-05 PM 9:59:56 KST	MS_CAF	2020-04-05 PM 9:17:03 KST
610	191210_5TEx_Fr	F3MTE50	F3MTE	50ppm	27242	27268	EC	27273	4: QDa Negative(-) SIR Ch4 289.08 Da, CV=10, Smoothed by 9 point Mean Filter.	9.712	5112	34.77	1048		ppm	2019-12-11 AM 11:36:53 KST	2020-04-05 PM 9:59:56 KST	MS_EC_C	2020-04-05 PM 9:17:03 KST	Y = 2.09e+004 X + 1.41e+004
643	191210_5TEx_Fr	F3MTE50	F3MTE	50ppm	27242	27268	EGCG	27274	5: QDa Negative(-) SIR Ch5 457.08 Da, CV=10, Smoothed by 9 point Mean Filter.	10.208	48290	38.93	7424	3.5451	ppm	2019-12-11 AM 11:36:53 KST	2020-04-05 PM 9:59:56 KST	MS_EGCG_GCG	2020-04-05 PM 9:17:03 KST	Y = 1.48e+004 X - 4.17e+003
670	191210_5TEx_Fr	F3MTE50	F3MTE	50ppm	27242	27268	GCG	27274	5: QDa Negative(-) SIR Ch5 457.08 Da, CV=10, Smoothed by 9 point Mean Filter.	11.47	75766	61.07	8240	2.3741	ppm	2019-12-11 AM 11:36:53 KST	2020-04-05 PM 9:59:56 KST	MS_EGCG_GCG	2020-04-05 PM 9:17:03 KST	Y = 2.57e+004 X + 1.48e+004
121	191210_5TEx_Fr	F3MTE50	F3MTE	50ppm	27242	27268	ECG	27282	13: QDa Negative(-) SIR Ch13 441.09 Da, CV=10, Smoothed by 15 point Mean Filter.	17.373	12126	50.41	1343	0.2795	ppm	2019-12-11 AM 11:36:53 KST	2020-04-05 PM 9:59:56 KST	MS_ECG_CG	2020-04-05 PM 9:17:04 KST	Y = 1.30e+004 X + 8.50e+003
82	191210_5TEx_Fr	F3MTE50	F3MTE	50ppm	27242	27268	CG	27282	13: QDa Negative(-) SIR Ch13 441.09 Da, CV=10, Smoothed by 15 point Mean Filter.	18.253	11928	49.59	1370		ppm	2019-12-11 AM 11:36:53 KST	2020-04-05 PM 9:59:56 KST	MS_ECG_CG	2020-04-05 PM 9:17:04 KST	Y = 3.24e+004 X + 1.45e+004
416	191210_5TEx_Fr	F3MTE50	F3MTE	50ppm	27242	27293	Gallic acid	27295	1: QDa Negative(-) SIR Ch1 169.02 Da, CV=10, Smoothed by 9 point Mean Filter.	3.497	14705	100	2503	0.7354	ppm	2019-12-11 PM 12:27:42 KST	2020-04-05 PM 9:59:56 KST	MS_GA	2020-04-05 PM 9:17:02 KST	Y = 1.24e+004 X + 5.55e+003
511	191210_5TEx_Fr	F3MTE50	F3MTE	50ppm	27242	27293	GC	27296	2: QDa Negative(-) SIR Ch2 305.07 Da, CV=10, Smoothed by 9 point Mean Filter.	5.549	22499	64.76	2824	0.3278	ppm	2019-12-11 PM 12:27:42 KST	2020-04-05 PM 9:59:56 KST	MS_EGC_GC	2020-04-05 PM 9:17:02 KST	Y = 2.27e+004 X + 1.51e+004
493	191210_5TEx_Fr	F3MTE50	F3MTE	50ppm	27242	27293	EGC	27296	2: QDa Negative(-) SIR Ch2 305.07 Da, CV=10, Smoothed by 9 point Mean Filter.	7.36	12243	35.24	3950		ppm	2019-12-11 PM 12:27:42 KST	2020-04-05 PM 9:59:56 KST	MS_EGC_GC	2020-04-05 PM 9:17:02 KST	Y = 2.46e+004 X + 2.57e+004
590	191210_5TEx_Fr	F3MTE50	F3MTE	50ppm	27242	27293	C	27298	4: QDa Negative(-) SIR Ch4 289.08 Da, CV=10, Smoothed by 9 point Mean Filter.	8.047	10478	66.26	1655		ppm	2019-12-11 PM 12:27:42 KST	2020-04-05 PM 9:59:56 KST	MS_EC_C	2020-04-05 PM 9:17:03 KST	Y = 4.15e+004 X + 3.78e+004
553	191210_5TEx_Fr	F3MTE50	F3MTE	50ppm	27242	27293	Caffeine	27297	3: QDa Positive(+) SIR Ch3 195.08 Da, CV=5, Smoothed by 9 point Mean Filter.	8.598	2425723	100	356944	4.7311	ppm	2019-12-11 PM 12:27:42 KST	2020-04-05 PM 9:59:56 KST	MS_CAF	2020-04-05 PM 9:17:03 KST	Y = 4.85e+005 X + 1.30e+005
611	191210_5TEx_Fr	F3MTE50	F3MTE	50ppm	27242	27293	EC	27298	4: QDa Negative(-) SIR Ch4 289.08 Da, CV=10, Smoothed by 9 point Mean Filter.	9.707	5336	33.74	1097		ppm	2019-12-11 PM 12:27:42 KST	2020-04-05 PM 9:59:56 KST	MS_EC_C	2020-04-05 PM 9:17:03 KST	Y = 2.09e+004 X + 1.41e+004
644	191210_5TEx_Fr	F3MTE50	F3MTE	50ppm	27242	27293	EGCG	27299	5: QDa Negative(-) SIR Ch5 457.08 Da, CV=10, Smoothed by 9 point Mean Filter.	10.198	48498	38.68	7507	3.5592	ppm	2019-12-11 PM 12:27:42 KST	2020-04-05 PM 9:59:56 KST	MS_EGCG_GCG	2020-04-05 PM 9:17:03 KST	Y = 1.48e+004 X - 4.17e+003
671	191210_5TEx_Fr	F3MTE50	F3MTE	50ppm	27242	27293	GCG	27299	5: QDa Negative(-) SIR Ch5 457.08 Da, CV=10, Smoothed by 9 point Mean Filter.	11.455	76870	61.32	8349	2.4171	ppm	2019-12-11 PM 12:27:42 KST	2020-04-05 PM 9:59:56 KST	MS_EGCG_GCG	2020-04-05 PM 9:17:03 KST	Y = 2.57e+004 X + 1.48e+004
122	191210_5TEx_Fr	F3MTE50	F3MTE	50ppm	27242	27293	ECG	27307	13: QDa Negative(-) SIR Ch13 441.09 Da, CV=10, Smoothed by 15 point Mean Filter.	17.356	13087	53.81	1463	0.3536	ppm	2019-12-11 PM 12:27:42 KST	2020-04-05 PM 9:59:56 KST	MS_ECG_CG	2020-04-05 PM 9:17:04 KST	Y = 1.30e+004 X + 8.50e+003
83	191210_5TEx_Fr	F3MTE50	F3MTE	50ppm	27242	27293	CG	27307	13: QDa Negative(-) SIR Ch13 441.09 Da, CV=10, Smoothed by 15 point Mean Filter.	18.225	11233	46.19	1242		ppm	2019-12-11 PM 12:27:42 KST	2020-04-05 PM 9:59:56 KST	MS_ECG_CG	2020-04-05 PM 9:17:04 KST	Y = 3.24e+004 X + 1.45e+004
417	191210_5TEx_Fr	F3MTE100	F3MTE	100ppm	27318	27319	Gallic acid	27321	1: QDa Negative(-) SIR Ch1 169.02 Da, CV=10, Smoothed by 9 point Mean Filter.	3.505	27760	100	4747	1.7843	ppm	2019-12-11 PM 1:18:36 KST	2020-04-05 PM 9:59:57 KST	MS_GA	2020-04-05 PM 9:17:02 KST	Y = 1.24e+004 X + 5.55e+003
512	191210_5TEx_Fr	F3MTE100	F3MTE	100ppm	27318	27319	GC	27322	2: QDa Negative(-) SIR Ch2 305.07 Da, CV=10, Smoothed by 9 point Mean Filter.	5.552	47123	67.06	5816	1.4136	ppm	2019-12-11 PM 1:18:36 KST	2020-04-05 PM 9:59:57 KST	MS_EGC_GC	2020-04-05 PM 9:17:02 KST	Y = 2.27e+004 X + 1.51e+004
494	191210_5TEx_Fr	F3MTE100	F3MTE	100ppm	27318	27319	EGC	27322	2: QDa Negative(-) SIR Ch2 305.07 Da, CV=10, Smoothed by 9 point Mean Filter.	7.351	23149	32.94	7599		ppm	2019-12-11 PM 1:18:36 KST	2020-04-05 PM 9:59:57 KST	MS_EGC_GC	2020-04-05 PM 9:17:02 KST	Y = 2.46e+004 X + 2.57e+004
591	191210_5TEx_Fr	F3MTE100	F3MTE	100ppm	27318	27319	C	27324	4: QDa Negative(-) SIR Ch4 289.08 Da, CV=10, Smoothed by 9 point Mean Filter.	8.04	18664	63.86	3120		ppm	2019-12-11 PM 1:18:36 KST	2020-04-05 PM 9:59:57 KST	MS_EC_C	2020-04-05 PM 9:17:03 KST	Y = 4.15e+004 X + 3.78e+004
554	191210_5TEx_Fr	F3MTE100	F3MTE	100ppm	27318	27319	Caffeine	27323	3: QDa Positive(+) SIR Ch3 195.08 Da, CV=5, Smoothed by 9 point Mean Filter.	8.593	4662680	100	657675	9.3405	ppm	2019-12-11 PM 1:18:36 KST	2020-04-05 PM 9:59:57 KST	MS_CAF	2020-04-05 PM 9:17:03 KST	Y = 4.85e+005 X + 1.30e+005
612	191210_5TEx_Fr	F3MTE100	F3MTE	100ppm	27318	27319	EC	27324	4: QDa Negative(-) SIR Ch4 289.08 Da, CV=10, Smoothed by 9 point Mean Filter.	9.698	10561	36.14	2177		ppm	2019-12-11 PM 1:18:36 KST	2020-04-05 PM 9:59:57 KST	MS_EC_C	2020-04-05 PM 9:17:03 KST	Y = 2.09e+004 X + 1.41e+004
645	191210_5TEx_Fr	F3MTE100	F3MTE	100ppm	27318	27319	EGCG	27325	5: QDa Negative(-) SIR Ch5 457.08 Da, CV=10, Smoothed by 9 point Mean Filter.	10.195	99844	39.78	15469	7.0289	ppm	2019-12-11 PM 1:18:36 KST	2020-04-05 PM 9:59:57 KST	MS_EGCG_GCG	2020-04-05 PM 9:17:03 KST	Y = 1.48e+004 X - 4.17e+003
672	191210_5TEx_Fr	F3MTE100	F3MTE	100ppm	27318	27319	GCG	27325	5: QDa Negative(-) SIR Ch5 457.08 Da, CV=10, Smoothed by 9 point Mean Filter.	11.451	151135	60.22	16479	5.3106	ppm	2019-12-11 PM 1:18:36 KST	2020-04-05 PM 9:59:57 KST	MS_EGCG_GCG	2020-04-05 PM 9:17:03 KST	Y = 2.57e+004 X + 1.48e+004
123	191210_5TEx_Fr	F3MTE100	F3MTE	100ppm	27318	27319	ECG	27333	13: QDa Negative(-) SIR Ch13 441.09 Da, CV=10, Smoothed by 15 point Mean Filter.	17.348	25060	53	2825	1.2767	ppm	2019-12-11 PM 1:18:36 KST	2020-04-05 PM 9:59:57 KST	MS_ECG_CG	2020-04-05 PM 9:17:04 KST	Y = 1.30e+004 X + 8.50e+003
84	191210_5TEx_Fr	F3MTE100	F3MTE	100ppm	27318	27319	CG	27333	13: QDa Negative(-) SIR Ch13 441.09 Da, CV=10, Smoothed by 15 point Mean Filter.	18.23	22224	47	2420	0.2395	ppm	2019-12-11 PM 1:18:36 KST	2020-04-05 PM 9:59:57 KST	MS_ECG_CG	2020-04-05 PM 9:17:04 KST	Y = 3.24e+004 X + 1.45e+004
418	191210_5TEx_Fr	F3MTE100	F3MTE	100ppm	27318	27344	Gallic acid	27346	1: QDa Negative(-) SIR Ch1 169.02 Da, CV=10, Smoothed by 9 point Mean Filter.	3.493	28200	100	4835	1.8197	ppm	2019-12-11 PM 2:09:25 KST	2020-04-05 PM 9:59:58 KST	MS_GA	2020-04-05 PM 9:17:02 KST	Y = 1.24e+004 X + 5.55e+003
513	191210_5TEx_Fr	F3MTE100	F3MTE	100ppm	27318	27344	GC	27347	2: QDa Negative(-) SIR Ch2 305.07 Da, CV=10, Smoothed by 9 point Mean Filter.	5.534	43819	64.62	5332	1.2679	ppm	2019-12-11 PM 2:09:25 KST	2020-04-05 PM 9:59:58 KST	MS_EGC_GC	2020-04-05 PM 9:17:02 KST	Y = 2.27e+004 X + 1.51e+004
495	191210_5TEx_Fr	F3MTE100	F3MTE	100ppm	27318	27344	EGC	27347	2: QDa Negative(-) SIR Ch2 305.07 Da, CV=10, Smoothed by 9 point Mean Filter.	7.357	23996	35.38	7795		ppm	2019-12-11 PM 2:09:25 KST	2020-04-05 PM 9:59:58 KST	MS_EGC_GC	2020-04-05 PM 9:17:02 KST	Y = 2.46e+004 X + 2.57e+004
592	191210_5TEx_Fr	F3MTE100	F3MTE	100ppm	27318	27344	C	27349	4: QDa Negative(-) SIR Ch4 289.08 Da, CV=10, Smoothed by 9 point Mean Filter.	8.042	19038	64.61	3079		ppm	2019-12-11 PM 2:09:25 KST	2020-04-05 PM 9:59:58 KST	MS_EC_C	2020-04-05 PM 9:17:03 KST	Y = 4.15e+004 X + 3.78e+004
555	191210_5TEx_Fr	F3MTE100	F3MTE	100ppm	27318	27344	Caffeine	27348	3: QDa Positive(+) SIR Ch3 195.08 Da, CV=5, Smoothed by 9 point Mean Filter.	8.592	4570715	100	647993	9.151	ppm	2019-12-11 PM 2:09:25 KST	2020-04-05 PM 9:59:58 KST	MS_CAF	2020-04-05 PM 9:17:03 KST	Y = 4.85e+005 X + 1.30e+005
613	191210_5TEx_Fr	F3MTE100	F3MTE	100ppm	27318	27344	EC	27349	4: QDa Negative(-) SIR Ch4 289.08 Da, CV=10, Smoothed by 9 point Mean Filter.	9.688	10430	35.39	2114		ppm	2019-12-11 PM 2:09:25 KST	2020-04-05 PM 9:59:58 KST	MS_EC_C	2020-04-05 PM 9:17:03 KST	Y = 2.09e+004 X + 1.41e+004
646	191210_5TEx_Fr	F3MTE100	F3MTE	100ppm	27318	27344	EGCG	27350	5: QDa Negative(-) SIR Ch5 457.08 Da, CV=10, Smoothed by 9 point Mean Filter.	10.176	95026	39.1	14687	6.7033	ppm	2019-12-11 PM 2:09:25 KST	2020-04-05 PM 9:59:58 KST	MS_EGCG_GCG	2020-04-05 PM 9:17:03 KST	Y = 1.48e+004 X - 4.17e+003
673	191210_5TEx_Fr	F3MTE100	F3MTE	100ppm	27318	27344	GCG	27350	5: QDa Negative(-) SIR Ch5 457.08 Da, CV=10, Smoothed by 9 point Mean Filter.	11.425	148013	60.9	15995	5.189	ppm	2019-12-11 PM 2:09:25 KST	2020-04-05 PM 9:59:58 KST	MS_EGCG_GCG	2020-04-05 PM 9:17:03 KST	Y = 2.57e+004 X + 1.48e+004
124	191210_5TEx_Fr	F3MTE100	F3MTE	100ppm	27318	27344	ECG	27358	13: QDa Negative(-) SIR Ch13 441.09 Da, CV=10, Smoothed by 15 point Mean Filter.	17.315	26809	55.77	2945	1.4115	ppm	2019-12-11 PM 2:09:25 KST	2020-04-05 PM 9:59:58 KST	MS_ECG_CG	2020-04-05 PM 9:17:04 KST	Y = 1.30e+004 X + 8.50e+003
85	191210_5TEx_Fr	F3MTE100	F3MTE	100ppm	27318	27344	CG	27358	13: QDa Negative(-) SIR Ch13 441.09 Da, CV=10, Smoothed by 15 point Mean Filter.	18.207	21258	44.23	2355	0.2096	ppm	2019-12-11 PM 2:09:25 KST	2020-04-05 PM 9:59:58 KST	MS_ECG_CG	2020-04-05 PM 9:17:04 KST	Y = 3.24e+004 X + 1.45e+004
419	191210_5TEx_Fr	F3MTE100	F3MTE	100ppm	27318	27369	Gallic acid	27371	1: QDa Negative(-) SIR Ch1 169.02 Da, CV=10, Smoothed by 9 point Mean Filter.	3.492	27518	100	4704	1.7649	ppm	2019-12-11 PM 3:00:14 KST	2020-04-05 PM 9:59:59 KST	MS_GA	2020-04-05 PM 9:17:02 KST	Y = 1.24e+004 X + 5.55e+003
514	191210_5TEx_Fr	F3MTE100	F3MTE	100ppm	27318	27369	GC	27372	2: QDa Negative(-) SIR Ch2 305.07 Da, CV=10, Smoothed by 9 point Mean Filter.	5.534	46142	67.33	5718	1.3703	ppm	2019-12-11 PM 3:00:14 KST	2020-04-05 PM 9:59:59 KST	MS_EGC_GC	2020-04-05 PM 9:17:02 KST	Y = 2.27e+004 X + 1.51e+004
496	191210_5TEx_Fr	F3MTE100	F3MTE	100ppm	27318	27369	EGC	27372	2: QDa Negative(-) SIR Ch2 305.07 Da, CV=10, Smoothed by 9 point Mean Filter.	7.363	22390	32.67	7413		ppm	2019-12-11 PM 3:00:14 KST	2020-04-05 PM 9:59:59 KST	MS_EGC_GC	2020-04-05 PM 9:17:02 KST	Y = 2.46e+004 X + 2.57e+004
593	191210_5TEx_Fr	F3MTE100	F3MTE	100ppm	27318	27369	C	27374	4: QDa Negative(-) SIR Ch4 289.08 Da, CV=10, Smoothed by 9 point Mean Filter.	8.053	20202	64.93	3250		ppm	2019-12-11 PM 3:00:14 KST	2020-04-05 PM 9:59:59 KST	MS_EC_C	2020-04-05 PM 9:17:03 KST	Y = 4.15e+004 X + 3.78e+004
556	191210_5TEx_Fr	F3MTE100	F3MTE	100ppm	27318	27369	Caffeine	27373	3: QDa Positive(+) SIR Ch3 195.08 Da, CV=5, Smoothed by 9 point Mean Filter.	8.607	4572751	100	647116	9.1552	ppm	2019-12-11 PM 3:00:14 KST	2020-04-05 PM 9:59:59 KST	MS_CAF	2020-04-05 PM 9:17:03 KST	Y = 4.85e+005 X + 1.30e+005
614	191210_5TEx_Fr	F3MTE100	F3MTE	100ppm	27318	27369	EC	27374	4: QDa Negative(-) SIR Ch4 289.08 Da, CV=10, Smoothed by 9 point Mean Filter.	9.711	10910	35.07	2259		ppm	2019-12-11 PM 3:00:14 KST	2020-04-05 PM 9:59:59 KST	MS_EC_C	2020-04-05 PM 9:17:03 KST	Y = 2.09e+004 X + 1.41e+004
647	191210_5TEx_Fr	F3MTE100	F3MTE	100ppm	27318	27369	EGCG	27375	5: QDa Negative(-) SIR Ch5 457.08 Da, CV=10, Smoothed by 9 point Mean Filter.	10.207	99862	39.93	15445	7.03	ppm	2019-12-11 PM 3:00:14 KST	2020-04-05 PM 9:59:59 KST	MS_EGCG_GCG	2020-04-05 PM 9:17:03 KST	Y = 1.48e+004 X - 4.17e+003
674	191210_5TEx_Fr	F3MTE100	F3MTE	100ppm	27318	27369	GCG	27375	5: QDa Negative(-) SIR Ch5 457.08 Da, CV=10, Smoothed by 9 point Mean Filter.	11.462	150219	60.07	16355	5.275	ppm	2019-12-11 PM 3:00:14 KST	2020-04-05 PM 9:59:59 KST	MS_EGCG_GCG	2020-04-05 PM 9:17:03 KST	Y = 2.57e+004 X + 1.48e+004
125	191210_5TEx_Fr	F3MTE100	F3MTE	100ppm	27318	27369	ECG	27383	13: QDa Negative(-) SIR Ch13 441.09 Da, CV=10, Smoothed by 15 point Mean Filter.	17.357	27497	56.94	3059	1.4646	ppm	2019-12-11 PM 3:00:14 KST	2020-04-05 PM 9:59:59 KST	MS_ECG_CG	2020-04-05 PM 9:17:04 KST	Y = 1.30e+004 X + 8.50e+003
86	191210_5TEx_Fr	F3MTE100	F3MTE	100ppm	27318	27369	CG	27383	13: QDa Negative(-) SIR Ch13 441.09 Da, CV=10, Smoothed by 15 point Mean Filter.	18.239	20796	43.06	2351	0.1954	ppm	2019-12-11 PM 3:00:14 KST	2020-04-05 PM 9:59:59 KST	MS_ECG_CG	2020-04-05 PM 9:17:04 KST	Y = 3.24e+004 X + 1.45e+004
334	191210_5TEx_Fr	F3MTE100	F3MTE	100ppm	27318	27369	TF2a	27388	18: QDa Negative(-) SIR Ch18 715.14 Da, CV=15, Smoothed by 15 point Mean Filter.	35.717	719	35.1	39		ppm	2019-12-11 PM 3:00:14 KST	2020-04-05 PM 10:00:00 KST	MS_TF2	2020-04-05 PM 9:17:04 KST	Y = 8.27e+003 X + 1.99e+003
361	191210_5TEx_Fr	F3MTE100	F3MTE	100ppm	27318	27369	TF2b	27388	18: QDa Negative(-) SIR Ch18 715.14 Da, CV=15, Smoothed by 15 point Mean Filter.	36.655	1329	64.9	43		ppm	2019-12-11 PM 3:00:14 KST	2020-04-05 PM 10:00:00 KST	MS_TF2	2020-04-05 PM 9:17:04 KST	Y = 6.37e+003 X + 1.58e+003
420	191210_5TEx_Fr	F3MTE200	F3MTE	200ppm	27394	27395	Gallic acid	27397	1: QDa Negative(-) SIR Ch1 169.02 Da, CV=10, Smoothed by 9 point Mean Filter.	3.493	57410	100	9858	4.1667	ppm	2019-12-11 PM 3:51:04 KST	2020-04-05 PM 10:00:00 KST	MS_GA	2020-04-05 PM 9:17:02 KST	Y = 1.24e+004 X + 5.55e+003
515	191210_5TEx_Fr	F3MTE200	F3MTE	200ppm	27394	27395	GC	27398	2: QDa Negative(-) SIR Ch2 305.07 Da, CV=10, Smoothed by 9 point Mean Filter.	5.533	88801	66.69	10758	3.2513	ppm	2019-12-11 PM 3:51:04 KST	2020-04-05 PM 10:00:01 KST	MS_EGC_GC	2020-04-05 PM 9:17:02 KST	Y = 2.27e+004 X + 1.51e+004
497	191210_5TEx_Fr	F3MTE200	F3MTE	200ppm	27394	27395	EGC	27398	2: QDa Negative(-) SIR Ch2 305.07 Da, CV=10, Smoothed by 9 point Mean Filter.	7.358	44360	33.31	14672	0.7573	ppm	2019-12-11 PM 3:51:04 KST	2020-04-05 PM 10:00:01 KST	MS_EGC_GC	2020-04-05 PM 9:17:02 KST	Y = 2.46e+004 X + 2.57e+004
594	191210_5TEx_Fr	F3MTE200	F3MTE	200ppm	27394	27395	C	27400	4: QDa Negative(-) SIR Ch4 289.08 Da, CV=10, Smoothed by 9 point Mean Filter.	8.047	39845	65.39	6339	0.0492	ppm	2019-12-11 PM 3:51:04 KST	2020-04-05 PM 10:00:01 KST	MS_EC_C	2020-04-05 PM 9:17:03 KST	Y = 4.15e+004 X + 3.78e+004
557	191210_5TEx_Fr	F3MTE200	F3MTE	200ppm	27394	27395	Caffeine	27399	3: QDa Positive(+) SIR Ch3 195.08 Da, CV=5, Smoothed by 9 point Mean Filter.	8.606	8856327	100	1242856	17.9818	ppm	2019-12-11 PM 3:51:04 KST	2020-04-05 PM 10:00:01 KST	MS_CAF	2020-04-05 PM 9:17:03 KST	Y = 4.85e+005 X + 1.30e+005
615	191210_5TEx_Fr	F3MTE200	F3MTE	200ppm	27394	27395	EC	27400	4: QDa Negative(-) SIR Ch4 289.08 Da, CV=10, Smoothed by 9 point Mean Filter.	9.706	21091	34.61	4300	0.3349	ppm	2019-12-11 PM 3:51:04 KST	2020-04-05 PM 10:00:01 KST	MS_EC_C	2020-04-05 PM 9:17:03 KST	Y = 2.09e+004 X + 1.41e+004
648	191210_5TEx_Fr	F3MTE200	F3MTE	200ppm	27394	27395	EGCG	27401	5: QDa Negative(-) SIR Ch5 457.08 Da, CV=10, Smoothed by 9 point Mean Filter.	10.2	184787	39.57	28441	12.7689	ppm	2019-12-11 PM 3:51:04 KST	2020-04-05 PM 10:00:01 KST	MS_EGCG_GCG	2020-04-05 PM 9:17:03 KST	Y = 1.48e+004 X - 4.17e+003
675	191210_5TEx_Fr	F3MTE200	F3MTE	200ppm	27394	27395	GCG	27401	5: QDa Negative(-) SIR Ch5 457.08 Da, CV=10, Smoothed by 9 point Mean Filter.	11.461	282210	60.43	30710	10.4177	ppm	2019-12-11 PM 3:51:04 KST	2020-04-05 PM 10:00:01 KST	MS_EGCG_GCG	2020-04-05 PM 9:17:03 KST	Y = 2.57e+004 X + 1.48e+004
126	191210_5TEx_Fr	F3MTE200	F3MTE	200ppm	27394	27395	ECG	27409	13: QDa Negative(-) SIR Ch13 441.09 Da, CV=10, Smoothed by 15 point Mean Filter.	17.327	51231	53.95	5657	3.2943	ppm	2019-12-11 PM 3:51:04 KST	2020-04-05 PM 10:00:01 KST	MS_ECG_CG	2020-04-05 PM 9:17:04 KST	Y = 1.30e+004 X + 8.50e+003
87	191210_5TEx_Fr	F3MTE200	F3MTE	200ppm	27394	27395	CG	27409	13: QDa Negative(-) SIR Ch13 441.09 Da, CV=10, Smoothed by 15 point Mean Filter.	18.21	43737	46.05	4976	0.904	ppm	2019-12-11 PM 3:51:04 KST	2020-04-05 PM 10:00:01 KST	MS_ECG_CG	2020-04-05 PM 9:17:04 KST	Y = 3.24e+004 X + 1.45e+004
421	191210_5TEx_Fr	F3MTE200	F3MTE	200ppm	27394	27420	Gallic acid	27422	1: QDa Negative(-) SIR Ch1 169.02 Da, CV=10, Smoothed by 9 point Mean Filter.	3.48	54926	100	9233	3.9671	ppm	2019-12-11 PM 4:41:54 KST	2020-04-05 PM 10:00:02 KST	MS_GA	2020-04-05 PM 9:17:02 KST	Y = 1.24e+004 X + 5.55e+003
516	191210_5TEx_Fr	F3MTE200	F3MTE	200ppm	27394	27420	GC	27423	2: QDa Negative(-) SIR Ch2 305.07 Da, CV=10, Smoothed by 9 point Mean Filter.	5.504	89540	66.06	10672	3.2839	ppm	2019-12-11 PM 4:41:54 KST	2020-04-05 PM 10:00:02 KST	MS_EGC_GC	2020-04-05 PM 9:17:02 KST	Y = 2.27e+004 X + 1.51e+004
498	191210_5TEx_Fr	F3MTE200	F3MTE	200ppm	27394	27420	EGC	27423	2: QDa Negative(-) SIR Ch2 305.07 Da, CV=10, Smoothed by 9 point Mean Filter.	7.333	45997	33.94	14948	0.8239	ppm	2019-12-11 PM 4:41:54 KST	2020-04-05 PM 10:00:02 KST	MS_EGC_GC	2020-04-05 PM 9:17:02 KST	Y = 2.46e+004 X + 2.57e+004
595	191210_5TEx_Fr	F3MTE200	F3MTE	200ppm	27394	27420	C	27425	4: QDa Negative(-) SIR Ch4 289.08 Da, CV=10, Smoothed by 9 point Mean Filter.	8.025	38273	63.53	6399	0.0113	ppm	2019-12-11 PM 4:41:54 KST	2020-04-05 PM 10:00:02 KST	MS_EC_C	2020-04-05 PM 9:17:03 KST	Y = 4.15e+004 X + 3.78e+004
558	191210_5TEx_Fr	F3MTE200	F3MTE	200ppm	27394	27420	Caffeine	27424	3: QDa Positive(+) SIR Ch3 195.08 Da, CV=5, Smoothed by 9 point Mean Filter.	8.588	8993358	100	1249607	18.2642	ppm	2019-12-11 PM 4:41:54 KST	2020-04-05 PM 10:00:02 KST	MS_CAF	2020-04-05 PM 9:17:03 KST	Y = 4.85e+005 X + 1.30e+005
616	191210_5TEx_Fr	F3MTE200	F3MTE	200ppm	27394	27420	EC	27425	4: QDa Negative(-) SIR Ch4 289.08 Da, CV=10, Smoothed by 9 point Mean Filter.	9.677	21970	36.47	4419	0.3769	ppm	2019-12-11 PM 4:41:54 KST	2020-04-05 PM 10:00:02 KST	MS_EC_C	2020-04-05 PM 9:17:03 KST	Y = 2.09e+004 X + 1.41e+004
649	191210_5TEx_Fr	F3MTE200	F3MTE	200ppm	27394	27420	EGCG	27426	5: QDa Negative(-) SIR Ch5 457.08 Da, CV=10, Smoothed by 9 point Mean Filter.	10.169	188638	39.37	28693	13.0291	ppm	2019-12-11 PM 4:41:54 KST	2020-04-05 PM 10:00:02 KST	MS_EGCG_GCG	2020-04-05 PM 9:17:03 KST	Y = 1.48e+004 X - 4.17e+003
676	191210_5TEx_Fr	F3MTE200	F3MTE	200ppm	27394	27420	GCG	27426	5: QDa Negative(-) SIR Ch5 457.08 Da, CV=10, Smoothed by 9 point Mean Filter.	11.434	290539	60.63	31236	10.7422	ppm	2019-12-11 PM 4:41:54 KST	2020-04-05 PM 10:00:02 KST	MS_EGCG_GCG	2020-04-05 PM 9:17:03 KST	Y = 2.57e+004 X + 1.48e+004
127	191210_5TEx_Fr	F3MTE200	F3MTE	200ppm	27394	27420	ECG	27434	13: QDa Negative(-) SIR Ch13 441.09 Da, CV=10, Smoothed by 15 point Mean Filter.	17.314	55027	56.82	6068	3.5871	ppm	2019-12-11 PM 4:41:54 KST	2020-04-05 PM 10:00:02 KST	MS_ECG_CG	2020-04-05 PM 9:17:04 KST	Y = 1.30e+004 X + 8.50e+003
88	191210_5TEx_Fr	F3MTE200	F3MTE	200ppm	27394	27420	CG	27434	13: QDa Negative(-) SIR Ch13 441.09 Da, CV=10, Smoothed by 15 point Mean Filter.	18.196	41815	43.18	4645	0.8446	ppm	2019-12-11 PM 4:41:54 KST	2020-04-05 PM 10:00:02 KST	MS_ECG_CG	2020-04-05 PM 9:17:04 KST	Y = 3.24e+004 X + 1.45e+004
422	191210_5TEx_Fr	F3MTE200	F3MTE	200ppm	27394	27445	Gallic acid	27447	1: QDa Negative(-) SIR Ch1 169.02 Da, CV=10, Smoothed by 9 point Mean Filter.	3.486	57326	100	9868	4.1599	ppm	2019-12-11 PM 5:32:43 KST	2020-04-05 PM 10:00:02 KST	MS_GA	2020-04-05 PM 9:17:02 KST	Y = 1.24e+004 X + 5.55e+003
517	191210_5TEx_Fr	F3MTE200	F3MTE	200ppm	27394	27445	GC	27448	2: QDa Negative(-) SIR Ch2 305.07 Da, CV=10, Smoothed by 9 point Mean Filter.	5.519	87878	65.46	10744	3.2106	ppm	2019-12-11 PM 5:32:43 KST	2020-04-05 PM 10:00:03 KST	MS_EGC_GC	2020-04-05 PM 9:17:02 KST	Y = 2.27e+004 X + 1.51e+004
499	191210_5TEx_Fr	F3MTE200	F3MTE	200ppm	27394	27445	EGC	27448	2: QDa Negative(-) SIR Ch2 305.07 Da, CV=10, Smoothed by 9 point Mean Filter.	7.353	46374	34.54	15263	0.8393	ppm	2019-12-11 PM 5:32:43 KST	2020-04-05 PM 10:00:03 KST	MS_EGC_GC	2020-04-05 PM 9:17:02 KST	Y = 2.46e+004 X + 2.57e+004
596	191210_5TEx_Fr	F3MTE200	F3MTE	200ppm	27394	27445	C	27450	4: QDa Negative(-) SIR Ch4 289.08 Da, CV=10, Smoothed by 9 point Mean Filter.	8.045	38921	64.91	6223	0.0269	ppm	2019-12-11 PM 5:32:43 KST	2020-04-05 PM 10:00:03 KST	MS_EC_C	2020-04-05 PM 9:17:03 KST	Y = 4.15e+004 X + 3.78e+004
559	191210_5TEx_Fr	F3MTE200	F3MTE	200ppm	27394	27445	Caffeine	27449	3: QDa Positive(+) SIR Ch3 195.08 Da, CV=5, Smoothed by 9 point Mean Filter.	8.607	8802300	98.22	1256964	17.8705	ppm	2019-12-11 PM 5:32:43 KST	2020-04-05 PM 10:00:03 KST	MS_CAF	2020-04-05 PM 9:17:03 KST	Y = 4.85e+005 X + 1.30e+005
578	191210_5TEx_Fr	F3MTE200	F3MTE	200ppm	27394	27445		27449	3: QDa Positive(+) SIR Ch3 195.08 Da, CV=5, Smoothed by 9 point Mean Filter.	8.949	159232	1.78	18262			2019-12-11 PM 5:32:43 KST	2020-04-05 PM 10:00:03 KST	MS_CAF	2020-04-05 PM 9:17:03 KST
617	191210_5TEx_Fr	F3MTE200	F3MTE	200ppm	27394	27445	EC	27450	4: QDa Negative(-) SIR Ch4 289.08 Da, CV=10, Smoothed by 9 point Mean Filter.	9.699	21041	35.09	4246	0.3325	ppm	2019-12-11 PM 5:32:43 KST	2020-04-05 PM 10:00:03 KST	MS_EC_C	2020-04-05 PM 9:17:03 KST	Y = 2.09e+004 X + 1.41e+004
650	191210_5TEx_Fr	F3MTE200	F3MTE	200ppm	27394	27445	EGCG	27451	5: QDa Negative(-) SIR Ch5 457.08 Da, CV=10, Smoothed by 9 point Mean Filter.	10.196	184419	39.57	28402	12.744	ppm	2019-12-11 PM 5:32:43 KST	2020-04-05 PM 10:00:03 KST	MS_EGCG_GCG	2020-04-05 PM 9:17:03 KST	Y = 1.48e+004 X - 4.17e+003
677	191210_5TEx_Fr	F3MTE200	F3MTE	200ppm	27394	27445	GCG	27451	5: QDa Negative(-) SIR Ch5 457.08 Da, CV=10, Smoothed by 9 point Mean Filter.	11.458	281622	60.43	30384	10.3948	ppm	2019-12-11 PM 5:32:43 KST	2020-04-05 PM 10:00:03 KST	MS_EGCG_GCG	2020-04-05 PM 9:17:03 KST	Y = 2.57e+004 X + 1.48e+004
128	191210_5TEx_Fr	F3MTE200	F3MTE	200ppm	27394	27445	ECG	27459	13: QDa Negative(-) SIR Ch13 441.09 Da, CV=10, Smoothed by 15 point Mean Filter.	17.338	49635	55.15	5605	3.1714	ppm	2019-12-11 PM 5:32:43 KST	2020-04-05 PM 10:00:03 KST	MS_ECG_CG	2020-04-05 PM 9:17:04 KST	Y = 1.30e+004 X + 8.50e+003
89	191210_5TEx_Fr	F3MTE200	F3MTE	200ppm	27394	27445	CG	27459	13: QDa Negative(-) SIR Ch13 441.09 Da, CV=10, Smoothed by 15 point Mean Filter.	18.219	40372	44.85	4535	0.8	ppm	2019-12-11 PM 5:32:43 KST	2020-04-05 PM 10:00:03 KST	MS_ECG_CG	2020-04-05 PM 9:17:04 KST	Y = 3.24e+004 X + 1.45e+004
423	191210_5TEx_Fr	F4MTE50	F4MTE	50ppm	27470	27471	Gallic acid	27473	1: QDa Negative(-) SIR Ch1 169.02 Da, CV=10, Smoothed by 9 point Mean Filter.	3.507	738	100	123		ppm	2019-12-11 PM 6:23:36 KST	2020-04-05 PM 10:00:04 KST	MS_GA	2020-04-05 PM 9:17:02 KST	Y = 1.24e+004 X + 5.55e+003
678	191210_5TEx_Fr	F4MTE50	F4MTE	50ppm	27470	27471	GCG	27477	5: QDa Negative(-) SIR Ch5 457.08 Da, CV=10, Smoothed by 9 point Mean Filter.	11.506	15323	100	1664	0.0191	ppm	2019-12-11 PM 6:23:36 KST	2020-04-05 PM 10:00:05 KST	MS_EGCG_GCG	2020-04-05 PM 9:17:03 KST	Y = 2.57e+004 X + 1.48e+004
129	191210_5TEx_Fr	F4MTE50	F4MTE	50ppm	27470	27471	ECG	27485	13: QDa Negative(-) SIR Ch13 441.09 Da, CV=10, Smoothed by 15 point Mean Filter.	17.421	10178	52.18	1131	0.1294	ppm	2019-12-11 PM 6:23:36 KST	2020-04-05 PM 10:00:05 KST	MS_ECG_CG	2020-04-05 PM 9:17:04 KST	Y = 1.30e+004 X + 8.50e+003
90	191210_5TEx_Fr	F4MTE50	F4MTE	50ppm	27470	27471	CG	27485	13: QDa Negative(-) SIR Ch13 441.09 Da, CV=10, Smoothed by 15 point Mean Filter.	18.281	9327	47.82	1029		ppm	2019-12-11 PM 6:23:36 KST	2020-04-05 PM 10:00:05 KST	MS_ECG_CG	2020-04-05 PM 9:17:04 KST	Y = 3.24e+004 X + 1.45e+004
424	191210_5TEx_Fr	F4MTE50	F4MTE	50ppm	27470	27496	Gallic acid	27498	1: QDa Negative(-) SIR Ch1 169.02 Da, CV=10, Smoothed by 9 point Mean Filter.	3.5	802	100	140		ppm	2019-12-11 PM 7:14:25 KST	2020-04-05 PM 10:00:05 KST	MS_GA	2020-04-05 PM 9:17:02 KST	Y = 1.24e+004 X + 5.55e+003
560	191210_5TEx_Fr	F4MTE50	F4MTE	50ppm	27470	27496	Caffeine	27500	3: QDa Positive(+) SIR Ch3 195.08 Da, CV=5, Smoothed by 9 point Mean Filter.	8.629	57865	100	4857		ppm	2019-12-11 PM 7:14:25 KST	2020-04-05 PM 10:00:05 KST	MS_CAF	2020-04-05 PM 9:17:03 KST	Y = 4.85e+005 X + 1.30e+005
679	191210_5TEx_Fr	F4MTE50	F4MTE	50ppm	27470	27496	GCG	27502	5: QDa Negative(-) SIR Ch5 457.08 Da, CV=10, Smoothed by 9 point Mean Filter.	11.493	16445	100	1835	0.0628	ppm	2019-12-11 PM 7:14:25 KST	2020-04-05 PM 10:00:05 KST	MS_EGCG_GCG	2020-04-05 PM 9:17:03 KST	Y = 2.57e+004 X + 1.48e+004
130	191210_5TEx_Fr	F4MTE50	F4MTE	50ppm	27470	27496	ECG	27510	13: QDa Negative(-) SIR Ch13 441.09 Da, CV=10, Smoothed by 15 point Mean Filter.	17.414	9462	49.41	1050	0.0741	ppm	2019-12-11 PM 7:14:25 KST	2020-04-05 PM 10:00:05 KST	MS_ECG_CG	2020-04-05 PM 9:17:04 KST	Y = 1.30e+004 X + 8.50e+003
91	191210_5TEx_Fr	F4MTE50	F4MTE	50ppm	27470	27496	CG	27510	13: QDa Negative(-) SIR Ch13 441.09 Da, CV=10, Smoothed by 15 point Mean Filter.	18.283	9688	50.59	1086		ppm	2019-12-11 PM 7:14:25 KST	2020-04-05 PM 10:00:05 KST	MS_ECG_CG	2020-04-05 PM 9:17:04 KST	Y = 3.24e+004 X + 1.45e+004
362	191210_5TEx_Fr	F4MTE50	F4MTE	50ppm	27470	27496	TF2b	27515	18: QDa Negative(-) SIR Ch18 715.14 Da, CV=15, Smoothed by 15 point Mean Filter.	34.744	711	38.92	33		ppm	2019-12-11 PM 7:14:25 KST	2020-04-05 PM 10:00:06 KST	MS_TF2	2020-04-05 PM 9:17:04 KST	Y = 6.37e+003 X + 1.58e+003
335	191210_5TEx_Fr	F4MTE50	F4MTE	50ppm	27470	27496	TF2a	27515	18: QDa Negative(-) SIR Ch18 715.14 Da, CV=15, Smoothed by 15 point Mean Filter.	35.926	1116	61.08	41		ppm	2019-12-11 PM 7:14:25 KST	2020-04-05 PM 10:00:06 KST	MS_TF2	2020-04-05 PM 9:17:04 KST	Y = 8.27e+003 X + 1.99e+003
425	191210_5TEx_Fr	F4MTE50	F4MTE	50ppm	27470	27521	Gallic acid	27523	1: QDa Negative(-) SIR Ch1 169.02 Da, CV=10, Smoothed by 9 point Mean Filter.	3.503	744	100	115		ppm	2019-12-11 PM 8:05:15 KST	2020-04-05 PM 10:00:06 KST	MS_GA	2020-04-05 PM 9:17:02 KST	Y = 1.24e+004 X + 5.55e+003
561	191210_5TEx_Fr	F4MTE50	F4MTE	50ppm	27470	27521	Caffeine	27525	3: QDa Positive(+) SIR Ch3 195.08 Da, CV=5, Smoothed by 9 point Mean Filter.	8.608	53649	100	4364		ppm	2019-12-11 PM 8:05:15 KST	2020-04-05 PM 10:00:06 KST	MS_CAF	2020-04-05 PM 9:17:03 KST	Y = 4.85e+005 X + 1.30e+005
680	191210_5TEx_Fr	F4MTE50	F4MTE	50ppm	27470	27521	GCG	27527	5: QDa Negative(-) SIR Ch5 457.08 Da, CV=10, Smoothed by 9 point Mean Filter.	11.485	14910	100	1681	0.003	ppm	2019-12-11 PM 8:05:15 KST	2020-04-05 PM 10:00:06 KST	MS_EGCG_GCG	2020-04-05 PM 9:17:03 KST	Y = 2.57e+004 X + 1.48e+004
131	191210_5TEx_Fr	F4MTE50	F4MTE	50ppm	27470	27521	ECG	27535	13: QDa Negative(-) SIR Ch13 441.09 Da, CV=10, Smoothed by 15 point Mean Filter.	17.403	9400	55.45	1059	0.0694	ppm	2019-12-11 PM 8:05:15 KST	2020-04-05 PM 10:00:06 KST	MS_ECG_CG	2020-04-05 PM 9:17:04 KST	Y = 1.30e+004 X + 8.50e+003
92	191210_5TEx_Fr	F4MTE50	F4MTE	50ppm	27470	27521	CG	27535	13: QDa Negative(-) SIR Ch13 441.09 Da, CV=10, Smoothed by 15 point Mean Filter.	18.273	7552	44.55	807		ppm	2019-12-11 PM 8:05:15 KST	2020-04-05 PM 10:00:06 KST	MS_ECG_CG	2020-04-05 PM 9:17:04 KST	Y = 3.24e+004 X + 1.45e+004
426	191210_5TEx_Fr	F4MTE100	F4MTE	100ppm	27546	27547	Gallic acid	27549	1: QDa Negative(-) SIR Ch1 169.02 Da, CV=10, Smoothed by 9 point Mean Filter.	3.498	1620	100	272		ppm	2019-12-11 PM 8:56:04 KST	2020-04-05 PM 10:00:07 KST	MS_GA	2020-04-05 PM 9:17:02 KST	Y = 1.24e+004 X + 5.55e+003
562	191210_5TEx_Fr	F4MTE100	F4MTE	100ppm	27546	27547	Caffeine	27551	3: QDa Positive(+) SIR Ch3 195.08 Da, CV=5, Smoothed by 9 point Mean Filter.	8.597	66556	100	6918		ppm	2019-12-11 PM 8:56:04 KST	2020-04-05 PM 10:00:07 KST	MS_CAF	2020-04-05 PM 9:17:03 KST	Y = 4.85e+005 X + 1.30e+005
651	191210_5TEx_Fr	F4MTE100	F4MTE	100ppm	27546	27547	EGCG	27553	5: QDa Negative(-) SIR Ch5 457.08 Da, CV=10, Smoothed by 9 point Mean Filter.	10.202	1399	4.24	229	0.3764	ppm	2019-12-11 PM 8:56:04 KST	2020-04-05 PM 10:00:07 KST	MS_EGCG_GCG	2020-04-05 PM 9:17:03 KST	Y = 1.48e+004 X - 4.17e+003
681	191210_5TEx_Fr	F4MTE100	F4MTE	100ppm	27546	27547	GCG	27553	5: QDa Negative(-) SIR Ch5 457.08 Da, CV=10, Smoothed by 9 point Mean Filter.	11.458	31579	95.76	3484	0.6524	ppm	2019-12-11 PM 8:56:04 KST	2020-04-05 PM 10:00:07 KST	MS_EGCG_GCG	2020-04-05 PM 9:17:03 KST	Y = 2.57e+004 X + 1.48e+004
132	191210_5TEx_Fr	F4MTE100	F4MTE	100ppm	27546	27547	ECG	27561	13: QDa Negative(-) SIR Ch13 441.09 Da, CV=10, Smoothed by 15 point Mean Filter.	17.365	18277	50.33	1974	0.7537	ppm	2019-12-11 PM 8:56:04 KST	2020-04-05 PM 10:00:08 KST	MS_ECG_CG	2020-04-05 PM 9:17:04 KST	Y = 1.30e+004 X + 8.50e+003
93	191210_5TEx_Fr	F4MTE100	F4MTE	100ppm	27546	27547	CG	27561	13: QDa Negative(-) SIR Ch13 441.09 Da, CV=10, Smoothed by 15 point Mean Filter.	18.249	18041	49.67	1934	0.1103	ppm	2019-12-11 PM 8:56:04 KST	2020-04-05 PM 10:00:08 KST	MS_ECG_CG	2020-04-05 PM 9:17:04 KST	Y = 3.24e+004 X + 1.45e+004
336	191210_5TEx_Fr	F4MTE100	F4MTE	100ppm	27546	27547	TF2a	27566	18: QDa Negative(-) SIR Ch18 715.14 Da, CV=15, Smoothed by 15 point Mean Filter.	33.539	941	38.58	49		ppm	2019-12-11 PM 8:56:04 KST	2020-04-05 PM 10:00:09 KST	MS_TF2	2020-04-05 PM 9:17:04 KST	Y = 8.27e+003 X + 1.99e+003
370	191210_5TEx_Fr	F4MTE100	F4MTE	100ppm	27546	27547		27566	18: QDa Negative(-) SIR Ch18 715.14 Da, CV=15, Smoothed by 15 point Mean Filter.	33.928	818	33.55	39			2019-12-11 PM 8:56:04 KST	2020-04-05 PM 10:00:09 KST	MS_TF2	2020-04-05 PM 9:17:04 KST
363	191210_5TEx_Fr	F4MTE100	F4MTE	100ppm	27546	27547	TF2b	27566	18: QDa Negative(-) SIR Ch18 715.14 Da, CV=15, Smoothed by 15 point Mean Filter.	34.653	680	27.87	35		ppm	2019-12-11 PM 8:56:04 KST	2020-04-05 PM 10:00:09 KST	MS_TF2	2020-04-05 PM 9:17:04 KST	Y = 6.37e+003 X + 1.58e+003
427	191210_5TEx_Fr	F4MTE100	F4MTE	100ppm	27546	27572	Gallic acid	27574	1: QDa Negative(-) SIR Ch1 169.02 Da, CV=10, Smoothed by 9 point Mean Filter.	3.493	1361	100	232		ppm	2019-12-11 PM 9:46:54 KST	2020-04-05 PM 10:00:09 KST	MS_GA	2020-04-05 PM 9:17:02 KST	Y = 1.24e+004 X + 5.55e+003
563	191210_5TEx_Fr	F4MTE100	F4MTE	100ppm	27546	27572	Caffeine	27576	3: QDa Positive(+) SIR Ch3 195.08 Da, CV=5, Smoothed by 9 point Mean Filter.	8.591	67558	100	6529		ppm	2019-12-11 PM 9:46:54 KST	2020-04-05 PM 10:00:09 KST	MS_CAF	2020-04-05 PM 9:17:03 KST	Y = 4.85e+005 X + 1.30e+005
652	191210_5TEx_Fr	F4MTE100	F4MTE	100ppm	27546	27572	EGCG	27578	5: QDa Negative(-) SIR Ch5 457.08 Da, CV=10, Smoothed by 9 point Mean Filter.	10.179	1497	4.64	235	0.3831	ppm	2019-12-11 PM 9:46:54 KST	2020-04-05 PM 10:00:09 KST	MS_EGCG_GCG	2020-04-05 PM 9:17:03 KST	Y = 1.48e+004 X - 4.17e+003
682	191210_5TEx_Fr	F4MTE100	F4MTE	100ppm	27546	27572	GCG	27578	5: QDa Negative(-) SIR Ch5 457.08 Da, CV=10, Smoothed by 9 point Mean Filter.	11.432	30760	95.36	3321	0.6205	ppm	2019-12-11 PM 9:46:54 KST	2020-04-05 PM 10:00:09 KST	MS_EGCG_GCG	2020-04-05 PM 9:17:03 KST	Y = 2.57e+004 X + 1.48e+004
133	191210_5TEx_Fr	F4MTE100	F4MTE	100ppm	27546	27572	ECG	27586	13: QDa Negative(-) SIR Ch13 441.09 Da, CV=10, Smoothed by 15 point Mean Filter.	17.334	19480	50.89	2139	0.8465	ppm	2019-12-11 PM 9:46:54 KST	2020-04-05 PM 10:00:09 KST	MS_ECG_CG	2020-04-05 PM 9:17:04 KST	Y = 1.30e+004 X + 8.50e+003
94	191210_5TEx_Fr	F4MTE100	F4MTE	100ppm	27546	27572	CG	27586	13: QDa Negative(-) SIR Ch13 441.09 Da, CV=10, Smoothed by 15 point Mean Filter.	18.207	18796	49.11	2017	0.1336	ppm	2019-12-11 PM 9:46:54 KST	2020-04-05 PM 10:00:09 KST	MS_ECG_CG	2020-04-05 PM 9:17:04 KST	Y = 3.24e+004 X + 1.45e+004
428	191210_5TEx_Fr	F4MTE100	F4MTE	100ppm	27546	27597	Gallic acid	27599	1: QDa Negative(-) SIR Ch1 169.02 Da, CV=10, Smoothed by 9 point Mean Filter.	3.486	1591	100	256		ppm	2019-12-11 PM 10:37:44 KST	2020-04-05 PM 10:00:10 KST	MS_GA	2020-04-05 PM 9:17:02 KST	Y = 1.24e+004 X + 5.55e+003
564	191210_5TEx_Fr	F4MTE100	F4MTE	100ppm	27546	27597	Caffeine	27601	3: QDa Positive(+) SIR Ch3 195.08 Da, CV=5, Smoothed by 9 point Mean Filter.	8.583	58735	100	7001		ppm	2019-12-11 PM 10:37:44 KST	2020-04-05 PM 10:00:10 KST	MS_CAF	2020-04-05 PM 9:17:03 KST	Y = 4.85e+005 X + 1.30e+005
653	191210_5TEx_Fr	F4MTE100	F4MTE	100ppm	27546	27597	EGCG	27603	5: QDa Negative(-) SIR Ch5 457.08 Da, CV=10, Smoothed by 9 point Mean Filter.	10.175	1400	4.33	226	0.3765	ppm	2019-12-11 PM 10:37:44 KST	2020-04-05 PM 10:00:10 KST	MS_EGCG_GCG	2020-04-05 PM 9:17:03 KST	Y = 1.48e+004 X - 4.17e+003
683	191210_5TEx_Fr	F4MTE100	F4MTE	100ppm	27546	27597	GCG	27603	5: QDa Negative(-) SIR Ch5 457.08 Da, CV=10, Smoothed by 9 point Mean Filter.	11.427	30904	95.67	3308	0.6261	ppm	2019-12-11 PM 10:37:44 KST	2020-04-05 PM 10:00:10 KST	MS_EGCG_GCG	2020-04-05 PM 9:17:03 KST	Y = 2.57e+004 X + 1.48e+004
134	191210_5TEx_Fr	F4MTE100	F4MTE	100ppm	27546	27597	ECG	27611	13: QDa Negative(-) SIR Ch13 441.09 Da, CV=10, Smoothed by 15 point Mean Filter.	17.329	17482	51.08	1872	0.6925	ppm	2019-12-11 PM 10:37:44 KST	2020-04-05 PM 10:00:10 KST	MS_ECG_CG	2020-04-05 PM 9:17:04 KST	Y = 1.30e+004 X + 8.50e+003
95	191210_5TEx_Fr	F4MTE100	F4MTE	100ppm	27546	27597	CG	27611	13: QDa Negative(-) SIR Ch13 441.09 Da, CV=10, Smoothed by 15 point Mean Filter.	18.211	16740	48.92	1980	0.0701	ppm	2019-12-11 PM 10:37:44 KST	2020-04-05 PM 10:00:10 KST	MS_ECG_CG	2020-04-05 PM 9:17:04 KST	Y = 3.24e+004 X + 1.45e+004
429	191210_5TEx_Fr	F4MTE200	F4MTE	200ppm	27622	27623	Gallic acid	27625	1: QDa Negative(-) SIR Ch1 169.02 Da, CV=10, Smoothed by 9 point Mean Filter.	3.487	3234	100	553		ppm	2019-12-11 PM 11:28:37 KST	2020-04-05 PM 10:00:10 KST	MS_GA	2020-04-05 PM 9:17:02 KST	Y = 1.24e+004 X + 5.55e+003
565	191210_5TEx_Fr	F4MTE200	F4MTE	200ppm	27622	27623	Caffeine	27627	3: QDa Positive(+) SIR Ch3 195.08 Da, CV=5, Smoothed by 9 point Mean Filter.	8.581	98733	100	11054		ppm	2019-12-11 PM 11:28:37 KST	2020-04-05 PM 10:00:11 KST	MS_CAF	2020-04-05 PM 9:17:03 KST	Y = 4.85e+005 X + 1.30e+005
654	191210_5TEx_Fr	F4MTE200	F4MTE	200ppm	27622	27623	EGCG	27629	5: QDa Negative(-) SIR Ch5 457.08 Da, CV=10, Smoothed by 9 point Mean Filter.	10.166	3594	5.12	575	0.5248	ppm	2019-12-11 PM 11:28:37 KST	2020-04-05 PM 10:00:11 KST	MS_EGCG_GCG	2020-04-05 PM 9:17:03 KST	Y = 1.48e+004 X - 4.17e+003
684	191210_5TEx_Fr	F4MTE200	F4MTE	200ppm	27622	27623	GCG	27629	5: QDa Negative(-) SIR Ch5 457.08 Da, CV=10, Smoothed by 9 point Mean Filter.	11.41	66614	94.88	7283	2.0175	ppm	2019-12-11 PM 11:28:37 KST	2020-04-05 PM 10:00:11 KST	MS_EGCG_GCG	2020-04-05 PM 9:17:03 KST	Y = 2.57e+004 X + 1.48e+004
135	191210_5TEx_Fr	F4MTE200	F4MTE	200ppm	27622	27623	ECG	27637	13: QDa Negative(-) SIR Ch13 441.09 Da, CV=10, Smoothed by 15 point Mean Filter.	17.291	41708	52.26	4654	2.5602	ppm	2019-12-11 PM 11:28:37 KST	2020-04-05 PM 10:00:11 KST	MS_ECG_CG	2020-04-05 PM 9:17:04 KST	Y = 1.30e+004 X + 8.50e+003
96	191210_5TEx_Fr	F4MTE200	F4MTE	200ppm	27622	27623	CG	27637	13: QDa Negative(-) SIR Ch13 441.09 Da, CV=10, Smoothed by 15 point Mean Filter.	18.175	38095	47.74	4050	0.7297	ppm	2019-12-11 PM 11:28:37 KST	2020-04-05 PM 10:00:11 KST	MS_ECG_CG	2020-04-05 PM 9:17:04 KST	Y = 3.24e+004 X + 1.45e+004
364	191210_5TEx_Fr	F4MTE200	F4MTE	200ppm	27622	27623	TF2b	27642	18: QDa Negative(-) SIR Ch18 715.14 Da, CV=15, Smoothed by 15 point Mean Filter.	37.173	413	100	36		ppm	2019-12-11 PM 11:28:37 KST	2020-04-05 PM 10:00:11 KST	MS_TF2	2020-04-05 PM 9:17:04 KST	Y = 6.37e+003 X + 1.58e+003
430	191210_5TEx_Fr	F4MTE200	F4MTE	200ppm	27622	27648	Gallic acid	27650	1: QDa Negative(-) SIR Ch1 169.02 Da, CV=10, Smoothed by 9 point Mean Filter.	3.484	3387	100	585		ppm	2019-12-12 AM 12:19:27 KST	2020-04-05 PM 10:00:12 KST	MS_GA	2020-04-05 PM 9:17:02 KST	Y = 1.24e+004 X + 5.55e+003
566	191210_5TEx_Fr	F4MTE200	F4MTE	200ppm	27622	27648	Caffeine	27652	3: QDa Positive(+) SIR Ch3 195.08 Da, CV=5, Smoothed by 9 point Mean Filter.	8.582	103258	100	12303		ppm	2019-12-12 AM 12:19:27 KST	2020-04-05 PM 10:00:12 KST	MS_CAF	2020-04-05 PM 9:17:03 KST	Y = 4.85e+005 X + 1.30e+005
655	191210_5TEx_Fr	F4MTE200	F4MTE	200ppm	27622	27648	EGCG	27654	5: QDa Negative(-) SIR Ch5 457.08 Da, CV=10, Smoothed by 9 point Mean Filter.	10.165	3629	5.16	587	0.5272	ppm	2019-12-12 AM 12:19:27 KST	2020-04-05 PM 10:00:12 KST	MS_EGCG_GCG	2020-04-05 PM 9:17:03 KST	Y = 1.48e+004 X - 4.17e+003
685	191210_5TEx_Fr	F4MTE200	F4MTE	200ppm	27622	27648	GCG	27654	5: QDa Negative(-) SIR Ch5 457.08 Da, CV=10, Smoothed by 9 point Mean Filter.	11.409	66686	94.84	7256	2.0203	ppm	2019-12-12 AM 12:19:27 KST	2020-04-05 PM 10:00:12 KST	MS_EGCG_GCG	2020-04-05 PM 9:17:03 KST	Y = 2.57e+004 X + 1.48e+004
136	191210_5TEx_Fr	F4MTE200	F4MTE	200ppm	27622	27648	ECG	27662	13: QDa Negative(-) SIR Ch13 441.09 Da, CV=10, Smoothed by 15 point Mean Filter.	17.281	41947	52	4483	2.5786	ppm	2019-12-12 AM 12:19:27 KST	2020-04-05 PM 10:00:12 KST	MS_ECG_CG	2020-04-05 PM 9:17:04 KST	Y = 1.30e+004 X + 8.50e+003
97	191210_5TEx_Fr	F4MTE200	F4MTE	200ppm	27622	27648	CG	27662	13: QDa Negative(-) SIR Ch13 441.09 Da, CV=10, Smoothed by 15 point Mean Filter.	18.173	38719	48	4162	0.749	ppm	2019-12-12 AM 12:19:27 KST	2020-04-05 PM 10:00:12 KST	MS_ECG_CG	2020-04-05 PM 9:17:04 KST	Y = 3.24e+004 X + 1.45e+004
431	191210_5TEx_Fr	F4MTE200	F4MTE	200ppm	27622	27673	Gallic acid	27675	1: QDa Negative(-) SIR Ch1 169.02 Da, CV=10, Smoothed by 9 point Mean Filter.	3.485	3276	100	563		ppm	2019-12-12 AM 1:10:17 KST	2020-04-05 PM 10:00:13 KST	MS_GA	2020-04-05 PM 9:17:02 KST	Y = 1.24e+004 X + 5.55e+003
567	191210_5TEx_Fr	F4MTE200	F4MTE	200ppm	27622	27673	Caffeine	27677	3: QDa Positive(+) SIR Ch3 195.08 Da, CV=5, Smoothed by 9 point Mean Filter.	8.589	100094	100	12238		ppm	2019-12-12 AM 1:10:17 KST	2020-04-05 PM 10:00:13 KST	MS_CAF	2020-04-05 PM 9:17:03 KST	Y = 4.85e+005 X + 1.30e+005
656	191210_5TEx_Fr	F4MTE200	F4MTE	200ppm	27622	27673	EGCG	27679	5: QDa Negative(-) SIR Ch5 457.08 Da, CV=10, Smoothed by 9 point Mean Filter.	10.177	3667	5.01	583	0.5297	ppm	2019-12-12 AM 1:10:17 KST	2020-04-05 PM 10:00:13 KST	MS_EGCG_GCG	2020-04-05 PM 9:17:03 KST	Y = 1.48e+004 X - 4.17e+003
686	191210_5TEx_Fr	F4MTE200	F4MTE	200ppm	27622	27673	GCG	27679	5: QDa Negative(-) SIR Ch5 457.08 Da, CV=10, Smoothed by 9 point Mean Filter.	11.42	69511	94.99	7599	2.1304	ppm	2019-12-12 AM 1:10:17 KST	2020-04-05 PM 10:00:13 KST	MS_EGCG_GCG	2020-04-05 PM 9:17:03 KST	Y = 2.57e+004 X + 1.48e+004
137	191210_5TEx_Fr	F4MTE200	F4MTE	200ppm	27622	27673	ECG	27687	13: QDa Negative(-) SIR Ch13 441.09 Da, CV=10, Smoothed by 15 point Mean Filter.	17.293	39212	51.5	4275	2.3678	ppm	2019-12-12 AM 1:10:17 KST	2020-04-05 PM 10:00:13 KST	MS_ECG_CG	2020-04-05 PM 9:17:04 KST	Y = 1.30e+004 X + 8.50e+003
98	191210_5TEx_Fr	F4MTE200	F4MTE	200ppm	27622	27673	CG	27687	13: QDa Negative(-) SIR Ch13 441.09 Da, CV=10, Smoothed by 15 point Mean Filter.	18.184	36930	48.5	3839	0.6937	ppm	2019-12-12 AM 1:10:17 KST	2020-04-05 PM 10:00:13 KST	MS_ECG_CG	2020-04-05 PM 9:17:04 KST	Y = 3.24e+004 X + 1.45e+004
432	191210_5TEx_Fr	F3PTE50	F3PTE	50ppm	27698	27699	Gallic acid	27701	1: QDa Negative(-) SIR Ch1 169.02 Da, CV=10, Smoothed by 9 point Mean Filter.	3.505	68934	100	11612	5.0926	ppm	2019-12-12 AM 2:01:40 KST	2020-04-05 PM 10:00:14 KST	MS_GA	2020-04-05 PM 9:17:02 KST	Y = 1.24e+004 X + 5.55e+003
518	191210_5TEx_Fr	F3PTE50	F3PTE	50ppm	27698	27699	GC	27702	2: QDa Negative(-) SIR Ch2 305.07 Da, CV=10, Smoothed by 9 point Mean Filter.	5.541	39057	38.12	4928	1.0579	ppm	2019-12-12 AM 2:01:40 KST	2020-04-05 PM 10:00:14 KST	MS_EGC_GC	2020-04-05 PM 9:17:02 KST	Y = 2.27e+004 X + 1.51e+004
500	191210_5TEx_Fr	F3PTE50	F3PTE	50ppm	27698	27699	EGC	27702	2: QDa Negative(-) SIR Ch2 305.07 Da, CV=10, Smoothed by 9 point Mean Filter.	7.345	63404	61.88	20851	1.5323	ppm	2019-12-12 AM 2:01:40 KST	2020-04-05 PM 10:00:14 KST	MS_EGC_GC	2020-04-05 PM 9:17:02 KST	Y = 2.46e+004 X + 2.57e+004
597	191210_5TEx_Fr	F3PTE50	F3PTE	50ppm	27698	27699	C	27704	4: QDa Negative(-) SIR Ch4 289.08 Da, CV=10, Smoothed by 9 point Mean Filter.	8.032	11975	37.29	1938		ppm	2019-12-12 AM 2:01:40 KST	2020-04-05 PM 10:00:14 KST	MS_EC_C	2020-04-05 PM 9:17:03 KST	Y = 4.15e+004 X + 3.78e+004
568	191210_5TEx_Fr	F3PTE50	F3PTE	50ppm	27698	27699	Caffeine	27703	3: QDa Positive(+) SIR Ch3 195.08 Da, CV=5, Smoothed by 9 point Mean Filter.	8.575	2179762	100	317594	4.2242	ppm	2019-12-12 AM 2:01:40 KST	2020-04-05 PM 10:00:14 KST	MS_CAF	2020-04-05 PM 9:17:03 KST	Y = 4.85e+005 X + 1.30e+005
618	191210_5TEx_Fr	F3PTE50	F3PTE	50ppm	27698	27699	EC	27704	4: QDa Negative(-) SIR Ch4 289.08 Da, CV=10, Smoothed by 9 point Mean Filter.	9.67	20138	62.71	4093	0.2894	ppm	2019-12-12 AM 2:01:40 KST	2020-04-05 PM 10:00:14 KST	MS_EC_C	2020-04-05 PM 9:17:03 KST	Y = 2.09e+004 X + 1.41e+004
657	191210_5TEx_Fr	F3PTE50	F3PTE	50ppm	27698	27699	EGCG	27705	5: QDa Negative(-) SIR Ch5 457.08 Da, CV=10, Smoothed by 9 point Mean Filter.	10.16	30533	67.51	4695	2.3452	ppm	2019-12-12 AM 2:01:40 KST	2020-04-05 PM 10:00:14 KST	MS_EGCG_GCG	2020-04-05 PM 9:17:03 KST	Y = 1.48e+004 X - 4.17e+003
687	191210_5TEx_Fr	F3PTE50	F3PTE	50ppm	27698	27699	GCG	27705	5: QDa Negative(-) SIR Ch5 457.08 Da, CV=10, Smoothed by 9 point Mean Filter.	11.397	14696	32.49	1656		ppm	2019-12-12 AM 2:01:40 KST	2020-04-05 PM 10:00:14 KST	MS_EGCG_GCG	2020-04-05 PM 9:17:03 KST	Y = 2.57e+004 X + 1.48e+004
157	191210_5TEx_Fr	F3PTE50	F3PTE	50ppm	27698	27699		27713	13: QDa Negative(-) SIR Ch13 441.09 Da, CV=10, Smoothed by 15 point Mean Filter.	16.07	1436	13.62	112			2019-12-12 AM 2:01:40 KST	2020-04-05 PM 10:00:15 KST	MS_ECG_CG	2020-04-05 PM 9:17:04 KST
138	191210_5TEx_Fr	F3PTE50	F3PTE	50ppm	27698	27699	ECG	27713	13: QDa Negative(-) SIR Ch13 441.09 Da, CV=10, Smoothed by 15 point Mean Filter.	17.277	7126	67.57	799		ppm	2019-12-12 AM 2:01:40 KST	2020-04-05 PM 10:00:15 KST	MS_ECG_CG	2020-04-05 PM 9:17:04 KST	Y = 1.30e+004 X + 8.50e+003
99	191210_5TEx_Fr	F3PTE50	F3PTE	50ppm	27698	27699	CG	27713	13: QDa Negative(-) SIR Ch13 441.09 Da, CV=10, Smoothed by 15 point Mean Filter.	18.13	1983	18.81	220		ppm	2019-12-12 AM 2:01:40 KST	2020-04-05 PM 10:00:15 KST	MS_ECG_CG	2020-04-05 PM 9:17:04 KST	Y = 3.24e+004 X + 1.45e+004
433	191210_5TEx_Fr	F3PTE50	F3PTE	50ppm	27698	27724	Gallic acid	27726	1: QDa Negative(-) SIR Ch1 169.02 Da, CV=10, Smoothed by 9 point Mean Filter.	3.486	67132	100	11248	4.9478	ppm	2019-12-12 AM 2:52:30 KST	2020-04-05 PM 10:00:15 KST	MS_GA	2020-04-05 PM 9:17:02 KST	Y = 1.24e+004 X + 5.55e+003
519	191210_5TEx_Fr	F3PTE50	F3PTE	50ppm	27698	27724	GC	27727	2: QDa Negative(-) SIR Ch2 305.07 Da, CV=10, Smoothed by 9 point Mean Filter.	5.52	37737	38.03	4505	0.9997	ppm	2019-12-12 AM 2:52:30 KST	2020-04-05 PM 10:00:16 KST	MS_EGC_GC	2020-04-05 PM 9:17:02 KST	Y = 2.27e+004 X + 1.51e+004
501	191210_5TEx_Fr	F3PTE50	F3PTE	50ppm	27698	27724	EGC	27727	2: QDa Negative(-) SIR Ch2 305.07 Da, CV=10, Smoothed by 9 point Mean Filter.	7.343	61483	61.97	19984	1.4541	ppm	2019-12-12 AM 2:52:30 KST	2020-04-05 PM 10:00:16 KST	MS_EGC_GC	2020-04-05 PM 9:17:02 KST	Y = 2.46e+004 X + 2.57e+004
598	191210_5TEx_Fr	F3PTE50	F3PTE	50ppm	27698	27724	C	27729	4: QDa Negative(-) SIR Ch4 289.08 Da, CV=10, Smoothed by 9 point Mean Filter.	8.031	11341	35.89	1835		ppm	2019-12-12 AM 2:52:30 KST	2020-04-05 PM 10:00:16 KST	MS_EC_C	2020-04-05 PM 9:17:03 KST	Y = 4.15e+004 X + 3.78e+004
569	191210_5TEx_Fr	F3PTE50	F3PTE	50ppm	27698	27724	Caffeine	27728	3: QDa Positive(+) SIR Ch3 195.08 Da, CV=5, Smoothed by 9 point Mean Filter.	8.576	2202360	100	317739	4.2708	ppm	2019-12-12 AM 2:52:30 KST	2020-04-05 PM 10:00:16 KST	MS_CAF	2020-04-05 PM 9:17:03 KST	Y = 4.85e+005 X + 1.30e+005
619	191210_5TEx_Fr	F3PTE50	F3PTE	50ppm	27698	27724	EC	27729	4: QDa Negative(-) SIR Ch4 289.08 Da, CV=10, Smoothed by 9 point Mean Filter.	9.672	20254	64.11	4205	0.2949	ppm	2019-12-12 AM 2:52:30 KST	2020-04-05 PM 10:00:16 KST	MS_EC_C	2020-04-05 PM 9:17:03 KST	Y = 2.09e+004 X + 1.41e+004
658	191210_5TEx_Fr	F3PTE50	F3PTE	50ppm	27698	27724	EGCG	27730	5: QDa Negative(-) SIR Ch5 457.08 Da, CV=10, Smoothed by 9 point Mean Filter.	10.163	29983	67.71	4593	2.308	ppm	2019-12-12 AM 2:52:30 KST	2020-04-05 PM 10:00:16 KST	MS_EGCG_GCG	2020-04-05 PM 9:17:03 KST	Y = 1.48e+004 X - 4.17e+003
688	191210_5TEx_Fr	F3PTE50	F3PTE	50ppm	27698	27724	GCG	27730	5: QDa Negative(-) SIR Ch5 457.08 Da, CV=10, Smoothed by 9 point Mean Filter.	11.408	14296	32.29	1597		ppm	2019-12-12 AM 2:52:30 KST	2020-04-05 PM 10:00:16 KST	MS_EGCG_GCG	2020-04-05 PM 9:17:03 KST	Y = 2.57e+004 X + 1.48e+004
139	191210_5TEx_Fr	F3PTE50	F3PTE	50ppm	27698	27724	ECG	27738	13: QDa Negative(-) SIR Ch13 441.09 Da, CV=10, Smoothed by 15 point Mean Filter.	17.282	7445	82.34	820		ppm	2019-12-12 AM 2:52:30 KST	2020-04-05 PM 10:00:16 KST	MS_ECG_CG	2020-04-05 PM 9:17:04 KST	Y = 1.30e+004 X + 8.50e+003
100	191210_5TEx_Fr	F3PTE50	F3PTE	50ppm	27698	27724	CG	27738	13: QDa Negative(-) SIR Ch13 441.09 Da, CV=10, Smoothed by 15 point Mean Filter.	18.174	1597	17.66	198		ppm	2019-12-12 AM 2:52:30 KST	2020-04-05 PM 10:00:16 KST	MS_ECG_CG	2020-04-05 PM 9:17:04 KST	Y = 3.24e+004 X + 1.45e+004
434	191210_5TEx_Fr	F3PTE50	F3PTE	50ppm	27698	27749	Gallic acid	27751	1: QDa Negative(-) SIR Ch1 169.02 Da, CV=10, Smoothed by 9 point Mean Filter.	3.479	67937	100	11348	5.0125	ppm	2019-12-12 AM 3:43:16 KST	2020-04-05 PM 10:00:17 KST	MS_GA	2020-04-05 PM 9:17:02 KST	Y = 1.24e+004 X + 5.55e+003
520	191210_5TEx_Fr	F3PTE50	F3PTE	50ppm	27698	27749	GC	27752	2: QDa Negative(-) SIR Ch2 305.07 Da, CV=10, Smoothed by 9 point Mean Filter.	5.515	36566	37.55	4614	0.9481	ppm	2019-12-12 AM 3:43:16 KST	2020-04-05 PM 10:00:17 KST	MS_EGC_GC	2020-04-05 PM 9:17:02 KST	Y = 2.27e+004 X + 1.51e+004
502	191210_5TEx_Fr	F3PTE50	F3PTE	50ppm	27698	27749	EGC	27752	2: QDa Negative(-) SIR Ch2 305.07 Da, CV=10, Smoothed by 9 point Mean Filter.	7.34	60825	62.45	19761	1.4274	ppm	2019-12-12 AM 3:43:16 KST	2020-04-05 PM 10:00:17 KST	MS_EGC_GC	2020-04-05 PM 9:17:02 KST	Y = 2.46e+004 X + 2.57e+004
599	191210_5TEx_Fr	F3PTE50	F3PTE	50ppm	27698	27749	C	27754	4: QDa Negative(-) SIR Ch4 289.08 Da, CV=10, Smoothed by 9 point Mean Filter.	8.025	11591	36.8	1942		ppm	2019-12-12 AM 3:43:16 KST	2020-04-05 PM 10:00:18 KST	MS_EC_C	2020-04-05 PM 9:17:03 KST	Y = 4.15e+004 X + 3.78e+004
570	191210_5TEx_Fr	F3PTE50	F3PTE	50ppm	27698	27749	Caffeine	27753	3: QDa Positive(+) SIR Ch3 195.08 Da, CV=5, Smoothed by 9 point Mean Filter.	8.57	2228637	100	318886	4.325	ppm	2019-12-12 AM 3:43:16 KST	2020-04-05 PM 10:00:18 KST	MS_CAF	2020-04-05 PM 9:17:03 KST	Y = 4.85e+005 X + 1.30e+005
620	191210_5TEx_Fr	F3PTE50	F3PTE	50ppm	27698	27749	EC	27754	4: QDa Negative(-) SIR Ch4 289.08 Da, CV=10, Smoothed by 9 point Mean Filter.	9.665	19903	63.2	4057	0.2782	ppm	2019-12-12 AM 3:43:16 KST	2020-04-05 PM 10:00:18 KST	MS_EC_C	2020-04-05 PM 9:17:03 KST	Y = 2.09e+004 X + 1.41e+004
659	191210_5TEx_Fr	F3PTE50	F3PTE	50ppm	27698	27749	EGCG	27755	5: QDa Negative(-) SIR Ch5 457.08 Da, CV=10, Smoothed by 9 point Mean Filter.	10.157	29459	66.72	4544	2.2726	ppm	2019-12-12 AM 3:43:16 KST	2020-04-05 PM 10:00:18 KST	MS_EGCG_GCG	2020-04-05 PM 9:17:03 KST	Y = 1.48e+004 X - 4.17e+003
689	191210_5TEx_Fr	F3PTE50	F3PTE	50ppm	27698	27749	GCG	27755	5: QDa Negative(-) SIR Ch5 457.08 Da, CV=10, Smoothed by 9 point Mean Filter.	11.4	14697	33.28	1649		ppm	2019-12-12 AM 3:43:16 KST	2020-04-05 PM 10:00:18 KST	MS_EGCG_GCG	2020-04-05 PM 9:17:03 KST	Y = 2.57e+004 X + 1.48e+004
140	191210_5TEx_Fr	F3PTE50	F3PTE	50ppm	27698	27749	ECG	27763	13: QDa Negative(-) SIR Ch13 441.09 Da, CV=10, Smoothed by 15 point Mean Filter.	17.277	6369	75.15	651		ppm	2019-12-12 AM 3:43:16 KST	2020-04-05 PM 10:00:18 KST	MS_ECG_CG	2020-04-05 PM 9:17:04 KST	Y = 1.30e+004 X + 8.50e+003
101	191210_5TEx_Fr	F3PTE50	F3PTE	50ppm	27698	27749	CG	27763	13: QDa Negative(-) SIR Ch13 441.09 Da, CV=10, Smoothed by 15 point Mean Filter.	18.154	2106	24.85	243		ppm	2019-12-12 AM 3:43:16 KST	2020-04-05 PM 10:00:18 KST	MS_ECG_CG	2020-04-05 PM 9:17:04 KST	Y = 3.24e+004 X + 1.45e+004
337	191210_5TEx_Fr	F3PTE50	F3PTE	50ppm	27698	27749	TF2a	27768	18: QDa Negative(-) SIR Ch18 715.14 Da, CV=15, Smoothed by 15 point Mean Filter.	36.325	1170	100	39		ppm	2019-12-12 AM 3:43:16 KST	2020-04-05 PM 10:00:18 KST	MS_TF2	2020-04-05 PM 9:17:04 KST	Y = 8.27e+003 X + 1.99e+003
435	191210_5TEx_Fr	F3PTE100	F3PTE	100ppm	27774	27775	Gallic acid	27777	1: QDa Negative(-) SIR Ch1 169.02 Da, CV=10, Smoothed by 9 point Mean Filter.	3.481	143112	100	23891	11.0528	ppm	2019-12-12 AM 4:34:06 KST	2020-04-05 PM 10:00:19 KST	MS_GA	2020-04-05 PM 9:17:02 KST	Y = 1.24e+004 X + 5.55e+003
521	191210_5TEx_Fr	F3PTE100	F3PTE	100ppm	27774	27775	GC	27778	2: QDa Negative(-) SIR Ch2 305.07 Da, CV=10, Smoothed by 9 point Mean Filter.	5.515	76785	37.64	9506	2.7215	ppm	2019-12-12 AM 4:34:06 KST	2020-04-05 PM 10:00:19 KST	MS_EGC_GC	2020-04-05 PM 9:17:02 KST	Y = 2.27e+004 X + 1.51e+004
503	191210_5TEx_Fr	F3PTE100	F3PTE	100ppm	27774	27775	EGC	27778	2: QDa Negative(-) SIR Ch2 305.07 Da, CV=10, Smoothed by 9 point Mean Filter.	7.339	127219	62.36	41283	4.1292	ppm	2019-12-12 AM 4:34:06 KST	2020-04-05 PM 10:00:19 KST	MS_EGC_GC	2020-04-05 PM 9:17:02 KST	Y = 2.46e+004 X + 2.57e+004
600	191210_5TEx_Fr	F3PTE100	F3PTE	100ppm	27774	27775	C	27780	4: QDa Negative(-) SIR Ch4 289.08 Da, CV=10, Smoothed by 9 point Mean Filter.	8.024	23927	35.5	3992		ppm	2019-12-12 AM 4:34:06 KST	2020-04-05 PM 10:00:19 KST	MS_EC_C	2020-04-05 PM 9:17:03 KST	Y = 4.15e+004 X + 3.78e+004
571	191210_5TEx_Fr	F3PTE100	F3PTE	100ppm	27774	27775	Caffeine	27779	3: QDa Positive(+) SIR Ch3 195.08 Da, CV=5, Smoothed by 9 point Mean Filter.	8.567	4596914	97.94	645264	9.205	ppm	2019-12-12 AM 4:34:06 KST	2020-04-05 PM 10:00:19 KST	MS_CAF	2020-04-05 PM 9:17:03 KST	Y = 4.85e+005 X + 1.30e+005
579	191210_5TEx_Fr	F3PTE100	F3PTE	100ppm	27774	27775		27779	3: QDa Positive(+) SIR Ch3 195.08 Da, CV=5, Smoothed by 9 point Mean Filter.	8.949	96915	2.06	9806			2019-12-12 AM 4:34:06 KST	2020-04-05 PM 10:00:19 KST	MS_CAF	2020-04-05 PM 9:17:03 KST
621	191210_5TEx_Fr	F3PTE100	F3PTE	100ppm	27774	27775	EC	27780	4: QDa Negative(-) SIR Ch4 289.08 Da, CV=10, Smoothed by 9 point Mean Filter.	9.662	43478	64.5	8743	1.4039	ppm	2019-12-12 AM 4:34:06 KST	2020-04-05 PM 10:00:19 KST	MS_EC_C	2020-04-05 PM 9:17:03 KST	Y = 2.09e+004 X + 1.41e+004
660	191210_5TEx_Fr	F3PTE100	F3PTE	100ppm	27774	27775	EGCG	27781	5: QDa Negative(-) SIR Ch5 457.08 Da, CV=10, Smoothed by 9 point Mean Filter.	10.152	64161	67.01	9680	4.6175	ppm	2019-12-12 AM 4:34:06 KST	2020-04-05 PM 10:00:19 KST	MS_EGCG_GCG	2020-04-05 PM 9:17:03 KST	Y = 1.48e+004 X - 4.17e+003
690	191210_5TEx_Fr	F3PTE100	F3PTE	100ppm	27774	27775	GCG	27781	5: QDa Negative(-) SIR Ch5 457.08 Da, CV=10, Smoothed by 9 point Mean Filter.	11.391	31581	32.99	3326	0.6525	ppm	2019-12-12 AM 4:34:06 KST	2020-04-05 PM 10:00:19 KST	MS_EGCG_GCG	2020-04-05 PM 9:17:03 KST	Y = 2.57e+004 X + 1.48e+004
141	191210_5TEx_Fr	F3PTE100	F3PTE	100ppm	27774	27775	ECG	27789	13: QDa Negative(-) SIR Ch13 441.09 Da, CV=10, Smoothed by 15 point Mean Filter.	17.276	15393	77.5	1637	0.5314	ppm	2019-12-12 AM 4:34:06 KST	2020-04-05 PM 10:00:19 KST	MS_ECG_CG	2020-04-05 PM 9:17:04 KST	Y = 1.30e+004 X + 8.50e+003
102	191210_5TEx_Fr	F3PTE100	F3PTE	100ppm	27774	27775	CG	27789	13: QDa Negative(-) SIR Ch13 441.09 Da, CV=10, Smoothed by 15 point Mean Filter.	18.168	4468	22.5	497		ppm	2019-12-12 AM 4:34:06 KST	2020-04-05 PM 10:00:19 KST	MS_ECG_CG	2020-04-05 PM 9:17:04 KST	Y = 3.24e+004 X + 1.45e+004
436	191210_5TEx_Fr	F3PTE100	F3PTE	100ppm	27774	27800	Gallic acid	27802	1: QDa Negative(-) SIR Ch1 169.02 Da, CV=10, Smoothed by 9 point Mean Filter.	3.477	138949	100	23561	10.7183	ppm	2019-12-12 AM 5:24:52 KST	2020-04-05 PM 10:00:21 KST	MS_GA	2020-04-05 PM 9:17:02 KST	Y = 1.24e+004 X + 5.55e+003
522	191210_5TEx_Fr	F3PTE100	F3PTE	100ppm	27774	27800	GC	27803	2: QDa Negative(-) SIR Ch2 305.07 Da, CV=10, Smoothed by 9 point Mean Filter.	5.502	74537	37.17	8994	2.6224	ppm	2019-12-12 AM 5:24:52 KST	2020-04-05 PM 10:00:21 KST	MS_EGC_GC	2020-04-05 PM 9:17:02 KST	Y = 2.27e+004 X + 1.51e+004
504	191210_5TEx_Fr	F3PTE100	F3PTE	100ppm	27774	27800	EGC	27803	2: QDa Negative(-) SIR Ch2 305.07 Da, CV=10, Smoothed by 9 point Mean Filter.	7.339	125999	62.83	41153	4.0795	ppm	2019-12-12 AM 5:24:52 KST	2020-04-05 PM 10:00:21 KST	MS_EGC_GC	2020-04-05 PM 9:17:02 KST	Y = 2.46e+004 X + 2.57e+004
601	191210_5TEx_Fr	F3PTE100	F3PTE	100ppm	27774	27800	C	27805	4: QDa Negative(-) SIR Ch4 289.08 Da, CV=10, Smoothed by 9 point Mean Filter.	8.024	25061	36.82	4243		ppm	2019-12-12 AM 5:24:52 KST	2020-04-05 PM 10:00:21 KST	MS_EC_C	2020-04-05 PM 9:17:03 KST	Y = 4.15e+004 X + 3.78e+004
572	191210_5TEx_Fr	F3PTE100	F3PTE	100ppm	27774	27800	Caffeine	27804	3: QDa Positive(+) SIR Ch3 195.08 Da, CV=5, Smoothed by 9 point Mean Filter.	8.564	4830077	100	682751	9.6854	ppm	2019-12-12 AM 5:24:52 KST	2020-04-05 PM 10:00:21 KST	MS_CAF	2020-04-05 PM 9:17:03 KST	Y = 4.85e+005 X + 1.30e+005
622	191210_5TEx_Fr	F3PTE100	F3PTE	100ppm	27774	27800	EC	27805	4: QDa Negative(-) SIR Ch4 289.08 Da, CV=10, Smoothed by 9 point Mean Filter.	9.658	42995	63.18	8764	1.3808	ppm	2019-12-12 AM 5:24:52 KST	2020-04-05 PM 10:00:21 KST	MS_EC_C	2020-04-05 PM 9:17:03 KST	Y = 2.09e+004 X + 1.41e+004
661	191210_5TEx_Fr	F3PTE100	F3PTE	100ppm	27774	27800	EGCG	27806	5: QDa Negative(-) SIR Ch5 457.08 Da, CV=10, Smoothed by 9 point Mean Filter.	10.147	63345	66.11	9737	4.5624	ppm	2019-12-12 AM 5:24:52 KST	2020-04-05 PM 10:00:21 KST	MS_EGCG_GCG	2020-04-05 PM 9:17:03 KST	Y = 1.48e+004 X - 4.17e+003
691	191210_5TEx_Fr	F3PTE100	F3PTE	100ppm	27774	27800	GCG	27806	5: QDa Negative(-) SIR Ch5 457.08 Da, CV=10, Smoothed by 9 point Mean Filter.	11.387	32470	33.89	3627	0.6871	ppm	2019-12-12 AM 5:24:52 KST	2020-04-05 PM 10:00:21 KST	MS_EGCG_GCG	2020-04-05 PM 9:17:03 KST	Y = 2.57e+004 X + 1.48e+004
142	191210_5TEx_Fr	F3PTE100	F3PTE	100ppm	27774	27800	ECG	27814	13: QDa Negative(-) SIR Ch13 441.09 Da, CV=10, Smoothed by 15 point Mean Filter.	17.28	14391	79.8	1485	0.4542	ppm	2019-12-12 AM 5:24:52 KST	2020-04-05 PM 10:00:21 KST	MS_ECG_CG	2020-04-05 PM 9:17:04 KST	Y = 1.30e+004 X + 8.50e+003
103	191210_5TEx_Fr	F3PTE100	F3PTE	100ppm	27774	27800	CG	27814	13: QDa Negative(-) SIR Ch13 441.09 Da, CV=10, Smoothed by 15 point Mean Filter.	18.163	3642	20.2	411		ppm	2019-12-12 AM 5:24:52 KST	2020-04-05 PM 10:00:21 KST	MS_ECG_CG	2020-04-05 PM 9:17:04 KST	Y = 3.24e+004 X + 1.45e+004
437	191210_5TEx_Fr	F3PTE100	F3PTE	100ppm	27774	27825	Gallic acid	27827	1: QDa Negative(-) SIR Ch1 169.02 Da, CV=10, Smoothed by 9 point Mean Filter.	3.476	143722	100	24431	11.1018	ppm	2019-12-12 AM 6:15:39 KST	2020-04-05 PM 10:00:22 KST	MS_GA	2020-04-05 PM 9:17:02 KST	Y = 1.24e+004 X + 5.55e+003
523	191210_5TEx_Fr	F3PTE100	F3PTE	100ppm	27774	27825	GC	27828	2: QDa Negative(-) SIR Ch2 305.07 Da, CV=10, Smoothed by 9 point Mean Filter.	5.505	74966	36.95	9283	2.6413	ppm	2019-12-12 AM 6:15:39 KST	2020-04-05 PM 10:00:22 KST	MS_EGC_GC	2020-04-05 PM 9:17:02 KST	Y = 2.27e+004 X + 1.51e+004
505	191210_5TEx_Fr	F3PTE100	F3PTE	100ppm	27774	27825	EGC	27828	2: QDa Negative(-) SIR Ch2 305.07 Da, CV=10, Smoothed by 9 point Mean Filter.	7.337	127946	63.05	41656	4.1587	ppm	2019-12-12 AM 6:15:39 KST	2020-04-05 PM 10:00:22 KST	MS_EGC_GC	2020-04-05 PM 9:17:02 KST	Y = 2.46e+004 X + 2.57e+004
602	191210_5TEx_Fr	F3PTE100	F3PTE	100ppm	27774	27825	C	27830	4: QDa Negative(-) SIR Ch4 289.08 Da, CV=10, Smoothed by 9 point Mean Filter.	8.022	24555	36.64	4133		ppm	2019-12-12 AM 6:15:39 KST	2020-04-05 PM 10:00:22 KST	MS_EC_C	2020-04-05 PM 9:17:03 KST	Y = 4.15e+004 X + 3.78e+004
573	191210_5TEx_Fr	F3PTE100	F3PTE	100ppm	27774	27825	Caffeine	27829	3: QDa Positive(+) SIR Ch3 195.08 Da, CV=5, Smoothed by 9 point Mean Filter.	8.562	4689744	98.39	674601	9.3963	ppm	2019-12-12 AM 6:15:39 KST	2020-04-05 PM 10:00:22 KST	MS_CAF	2020-04-05 PM 9:17:03 KST	Y = 4.85e+005 X + 1.30e+005
580	191210_5TEx_Fr	F3PTE100	F3PTE	100ppm	27774	27825		27829	3: QDa Positive(+) SIR Ch3 195.08 Da, CV=5, Smoothed by 9 point Mean Filter.	8.961	76979	1.61	9186			2019-12-12 AM 6:15:39 KST	2020-04-05 PM 10:00:22 KST	MS_CAF	2020-04-05 PM 9:17:03 KST
623	191210_5TEx_Fr	F3PTE100	F3PTE	100ppm	27774	27825	EC	27830	4: QDa Negative(-) SIR Ch4 289.08 Da, CV=10, Smoothed by 9 point Mean Filter.	9.656	42469	63.36	8752	1.3557	ppm	2019-12-12 AM 6:15:39 KST	2020-04-05 PM 10:00:22 KST	MS_EC_C	2020-04-05 PM 9:17:03 KST	Y = 2.09e+004 X + 1.41e+004
662	191210_5TEx_Fr	F3PTE100	F3PTE	100ppm	27774	27825	EGCG	27831	5: QDa Negative(-) SIR Ch5 457.08 Da, CV=10, Smoothed by 9 point Mean Filter.	10.143	64644	67.77	9949	4.6502	ppm	2019-12-12 AM 6:15:39 KST	2020-04-05 PM 10:00:22 KST	MS_EGCG_GCG	2020-04-05 PM 9:17:03 KST	Y = 1.48e+004 X - 4.17e+003
692	191210_5TEx_Fr	F3PTE100	F3PTE	100ppm	27774	27825	GCG	27831	5: QDa Negative(-) SIR Ch5 457.08 Da, CV=10, Smoothed by 9 point Mean Filter.	11.379	30741	32.23	3413	0.6198	ppm	2019-12-12 AM 6:15:39 KST	2020-04-05 PM 10:00:22 KST	MS_EGCG_GCG	2020-04-05 PM 9:17:03 KST	Y = 2.57e+004 X + 1.48e+004
143	191210_5TEx_Fr	F3PTE100	F3PTE	100ppm	27774	27825	ECG	27839	13: QDa Negative(-) SIR Ch13 441.09 Da, CV=10, Smoothed by 15 point Mean Filter.	17.262	15023	85.61	1653	0.5029	ppm	2019-12-12 AM 6:15:39 KST	2020-04-05 PM 10:00:22 KST	MS_ECG_CG	2020-04-05 PM 9:17:04 KST	Y = 1.30e+004 X + 8.50e+003
104	191210_5TEx_Fr	F3PTE100	F3PTE	100ppm	27774	27825	CG	27839	13: QDa Negative(-) SIR Ch13 441.09 Da, CV=10, Smoothed by 15 point Mean Filter.	18.154	2526	14.39	308		ppm	2019-12-12 AM 6:15:39 KST	2020-04-05 PM 10:00:22 KST	MS_ECG_CG	2020-04-05 PM 9:17:04 KST	Y = 3.24e+004 X + 1.45e+004
438	191210_5TEx_Fr	F3PTE200	F3PTE	200ppm	27850	27851	Gallic acid	27853	1: QDa Negative(-) SIR Ch1 169.02 Da, CV=10, Smoothed by 9 point Mean Filter.	3.478	270099	100	45295	21.2561	ppm	2019-12-12 AM 7:06:33 KST	2020-04-05 PM 10:00:23 KST	MS_GA	2020-04-05 PM 9:17:02 KST	Y = 1.24e+004 X + 5.55e+003
524	191210_5TEx_Fr	F3PTE200	F3PTE	200ppm	27850	27851	GC	27854	2: QDa Negative(-) SIR Ch2 305.07 Da, CV=10, Smoothed by 9 point Mean Filter.	5.499	149570	39.32	18649	5.9308	ppm	2019-12-12 AM 7:06:33 KST	2020-04-05 PM 10:00:23 KST	MS_EGC_GC	2020-04-05 PM 9:17:02 KST	Y = 2.27e+004 X + 1.51e+004
506	191210_5TEx_Fr	F3PTE200	F3PTE	200ppm	27850	27851	EGC	27854	2: QDa Negative(-) SIR Ch2 305.07 Da, CV=10, Smoothed by 9 point Mean Filter.	7.331	230841	60.68	74849	8.3459	ppm	2019-12-12 AM 7:06:33 KST	2020-04-05 PM 10:00:23 KST	MS_EGC_GC	2020-04-05 PM 9:17:02 KST	Y = 2.46e+004 X + 2.57e+004
603	191210_5TEx_Fr	F3PTE200	F3PTE	200ppm	27850	27851	C	27856	4: QDa Negative(-) SIR Ch4 289.08 Da, CV=10, Smoothed by 9 point Mean Filter.	8.016	45055	35.6	7814	0.1746	ppm	2019-12-12 AM 7:06:33 KST	2020-04-05 PM 10:00:23 KST	MS_EC_C	2020-04-05 PM 9:17:03 KST	Y = 4.15e+004 X + 3.78e+004
574	191210_5TEx_Fr	F3PTE200	F3PTE	200ppm	27850	27851	Caffeine	27855	3: QDa Positive(+) SIR Ch3 195.08 Da, CV=5, Smoothed by 9 point Mean Filter.	8.549	9132524	100	1255667	18.5509	ppm	2019-12-12 AM 7:06:33 KST	2020-04-05 PM 10:00:23 KST	MS_CAF	2020-04-05 PM 9:17:03 KST	Y = 4.85e+005 X + 1.30e+005
624	191210_5TEx_Fr	F3PTE200	F3PTE	200ppm	27850	27851	EC	27856	4: QDa Negative(-) SIR Ch4 289.08 Da, CV=10, Smoothed by 9 point Mean Filter.	9.638	81501	64.4	16636	3.2195	ppm	2019-12-12 AM 7:06:33 KST	2020-04-05 PM 10:00:23 KST	MS_EC_C	2020-04-05 PM 9:17:03 KST	Y = 2.09e+004 X + 1.41e+004
663	191210_5TEx_Fr	F3PTE200	F3PTE	200ppm	27850	27851	EGCG	27857	5: QDa Negative(-) SIR Ch5 457.08 Da, CV=10, Smoothed by 9 point Mean Filter.	10.124	118521	65.9	18107	8.291	ppm	2019-12-12 AM 7:06:33 KST	2020-04-05 PM 10:00:23 KST	MS_EGCG_GCG	2020-04-05 PM 9:17:03 KST	Y = 1.48e+004 X - 4.17e+003
693	191210_5TEx_Fr	F3PTE200	F3PTE	200ppm	27850	27851	GCG	27857	5: QDa Negative(-) SIR Ch5 457.08 Da, CV=10, Smoothed by 9 point Mean Filter.	11.356	61333	34.1	6602	1.8117	ppm	2019-12-12 AM 7:06:33 KST	2020-04-05 PM 10:00:23 KST	MS_EGCG_GCG	2020-04-05 PM 9:17:03 KST	Y = 2.57e+004 X + 1.48e+004
144	191210_5TEx_Fr	F3PTE200	F3PTE	200ppm	27850	27851	ECG	27865	13: QDa Negative(-) SIR Ch13 441.09 Da, CV=10, Smoothed by 15 point Mean Filter.	17.232	26615	79.05	2694	1.3965	ppm	2019-12-12 AM 7:06:33 KST	2020-04-05 PM 10:00:23 KST	MS_ECG_CG	2020-04-05 PM 9:17:04 KST	Y = 1.30e+004 X + 8.50e+003
105	191210_5TEx_Fr	F3PTE200	F3PTE	200ppm	27850	27851	CG	27865	13: QDa Negative(-) SIR Ch13 441.09 Da, CV=10, Smoothed by 15 point Mean Filter.	18.119	7052	20.95	805		ppm	2019-12-12 AM 7:06:33 KST	2020-04-05 PM 10:00:23 KST	MS_ECG_CG	2020-04-05 PM 9:17:04 KST	Y = 3.24e+004 X + 1.45e+004
338	191210_5TEx_Fr	F3PTE200	F3PTE	200ppm	27850	27851	TF2a	27870	18: QDa Negative(-) SIR Ch18 715.14 Da, CV=15, Smoothed by 15 point Mean Filter.	34.358	773	67.47	30		ppm	2019-12-12 AM 7:06:33 KST	2020-04-05 PM 10:00:24 KST	MS_TF2	2020-04-05 PM 9:17:04 KST	Y = 8.27e+003 X + 1.99e+003
365	191210_5TEx_Fr	F3PTE200	F3PTE	200ppm	27850	27851	TF2b	27870	18: QDa Negative(-) SIR Ch18 715.14 Da, CV=15, Smoothed by 15 point Mean Filter.	35.35	373	32.53	33		ppm	2019-12-12 AM 7:06:33 KST	2020-04-05 PM 10:00:24 KST	MS_TF2	2020-04-05 PM 9:17:04 KST	Y = 6.37e+003 X + 1.58e+003
439	191210_5TEx_Fr	F3PTE200	F3PTE	200ppm	27850	27876	Gallic acid	27878	1: QDa Negative(-) SIR Ch1 169.02 Da, CV=10, Smoothed by 9 point Mean Filter.	3.472	271009	100	45251	21.3292	ppm	2019-12-12 AM 7:57:22 KST	2020-04-05 PM 10:00:24 KST	MS_GA	2020-04-05 PM 9:17:02 KST	Y = 1.24e+004 X + 5.55e+003
525	191210_5TEx_Fr	F3PTE200	F3PTE	200ppm	27850	27876	GC	27879	2: QDa Negative(-) SIR Ch2 305.07 Da, CV=10, Smoothed by 9 point Mean Filter.	5.495	145801	39.02	17599	5.7646	ppm	2019-12-12 AM 7:57:22 KST	2020-04-05 PM 10:00:25 KST	MS_EGC_GC	2020-04-05 PM 9:17:02 KST	Y = 2.27e+004 X + 1.51e+004
507	191210_5TEx_Fr	F3PTE200	F3PTE	200ppm	27850	27876	EGC	27879	2: QDa Negative(-) SIR Ch2 305.07 Da, CV=10, Smoothed by 9 point Mean Filter.	7.332	227900	60.98	73975	8.2262	ppm	2019-12-12 AM 7:57:22 KST	2020-04-05 PM 10:00:25 KST	MS_EGC_GC	2020-04-05 PM 9:17:02 KST	Y = 2.46e+004 X + 2.57e+004
604	191210_5TEx_Fr	F3PTE200	F3PTE	200ppm	27850	27876	C	27881	4: QDa Negative(-) SIR Ch4 289.08 Da, CV=10, Smoothed by 9 point Mean Filter.	8.017	46422	36.05	7969	0.2075	ppm	2019-12-12 AM 7:57:22 KST	2020-04-05 PM 10:00:25 KST	MS_EC_C	2020-04-05 PM 9:17:03 KST	Y = 4.15e+004 X + 3.78e+004
575	191210_5TEx_Fr	F3PTE200	F3PTE	200ppm	27850	27876	Caffeine	27880	3: QDa Positive(+) SIR Ch3 195.08 Da, CV=5, Smoothed by 9 point Mean Filter.	8.553	9056304	100	1219308	18.3939	ppm	2019-12-12 AM 7:57:22 KST	2020-04-05 PM 10:00:25 KST	MS_CAF	2020-04-05 PM 9:17:03 KST	Y = 4.85e+005 X + 1.30e+005
625	191210_5TEx_Fr	F3PTE200	F3PTE	200ppm	27850	27876	EC	27881	4: QDa Negative(-) SIR Ch4 289.08 Da, CV=10, Smoothed by 9 point Mean Filter.	9.647	82349	63.95	16780	3.2599	ppm	2019-12-12 AM 7:57:22 KST	2020-04-05 PM 10:00:25 KST	MS_EC_C	2020-04-05 PM 9:17:03 KST	Y = 2.09e+004 X + 1.41e+004
664	191210_5TEx_Fr	F3PTE200	F3PTE	200ppm	27850	27876	EGCG	27882	5: QDa Negative(-) SIR Ch5 457.08 Da, CV=10, Smoothed by 9 point Mean Filter.	10.136	119857	65.83	18188	8.3812	ppm	2019-12-12 AM 7:57:22 KST	2020-04-05 PM 10:00:25 KST	MS_EGCG_GCG	2020-04-05 PM 9:17:03 KST	Y = 1.48e+004 X - 4.17e+003
694	191210_5TEx_Fr	F3PTE200	F3PTE	200ppm	27850	27876	GCG	27882	5: QDa Negative(-) SIR Ch5 457.08 Da, CV=10, Smoothed by 9 point Mean Filter.	11.374	62222	34.17	6736	1.8463	ppm	2019-12-12 AM 7:57:22 KST	2020-04-05 PM 10:00:25 KST	MS_EGCG_GCG	2020-04-05 PM 9:17:03 KST	Y = 2.57e+004 X + 1.48e+004
145	191210_5TEx_Fr	F3PTE200	F3PTE	200ppm	27850	27876	ECG	27890	13: QDa Negative(-) SIR Ch13 441.09 Da, CV=10, Smoothed by 15 point Mean Filter.	17.241	25495	79.4	2786	1.3102	ppm	2019-12-12 AM 7:57:22 KST	2020-04-05 PM 10:00:25 KST	MS_ECG_CG	2020-04-05 PM 9:17:04 KST	Y = 1.30e+004 X + 8.50e+003
106	191210_5TEx_Fr	F3PTE200	F3PTE	200ppm	27850	27876	CG	27890	13: QDa Negative(-) SIR Ch13 441.09 Da, CV=10, Smoothed by 15 point Mean Filter.	18.125	6614	20.6	695		ppm	2019-12-12 AM 7:57:22 KST	2020-04-05 PM 10:00:25 KST	MS_ECG_CG	2020-04-05 PM 9:17:04 KST	Y = 3.24e+004 X + 1.45e+004
440	191210_5TEx_Fr	F3PTE200	F3PTE	200ppm	27850	27901	Gallic acid	27903	1: QDa Negative(-) SIR Ch1 169.02 Da, CV=10, Smoothed by 9 point Mean Filter.	3.478	270713	100	45693	21.3055	ppm	2019-12-12 AM 8:48:14 KST	2020-04-05 PM 10:00:25 KST	MS_GA	2020-04-05 PM 9:17:02 KST	Y = 1.24e+004 X + 5.55e+003
526	191210_5TEx_Fr	F3PTE200	F3PTE	200ppm	27850	27901	GC	27904	2: QDa Negative(-) SIR Ch2 305.07 Da, CV=10, Smoothed by 9 point Mean Filter.	5.507	146973	39.61	18188	5.8163	ppm	2019-12-12 AM 8:48:14 KST	2020-04-05 PM 10:00:25 KST	MS_EGC_GC	2020-04-05 PM 9:17:02 KST	Y = 2.27e+004 X + 1.51e+004
508	191210_5TEx_Fr	F3PTE200	F3PTE	200ppm	27850	27901	EGC	27904	2: QDa Negative(-) SIR Ch2 305.07 Da, CV=10, Smoothed by 9 point Mean Filter.	7.329	224076	60.39	73129	8.0706	ppm	2019-12-12 AM 8:48:14 KST	2020-04-05 PM 10:00:25 KST	MS_EGC_GC	2020-04-05 PM 9:17:02 KST	Y = 2.46e+004 X + 2.57e+004
605	191210_5TEx_Fr	F3PTE200	F3PTE	200ppm	27850	27901	C	27906	4: QDa Negative(-) SIR Ch4 289.08 Da, CV=10, Smoothed by 9 point Mean Filter.	8.016	44677	35.52	7813	0.1655	ppm	2019-12-12 AM 8:48:14 KST	2020-04-05 PM 10:00:26 KST	MS_EC_C	2020-04-05 PM 9:17:03 KST	Y = 4.15e+004 X + 3.78e+004
576	191210_5TEx_Fr	F3PTE200	F3PTE	200ppm	27850	27901	Caffeine	27905	3: QDa Positive(+) SIR Ch3 195.08 Da, CV=5, Smoothed by 9 point Mean Filter.	8.553	8930235	100	1228233	18.1341	ppm	2019-12-12 AM 8:48:14 KST	2020-04-05 PM 10:00:26 KST	MS_CAF	2020-04-05 PM 9:17:03 KST	Y = 4.85e+005 X + 1.30e+005
626	191210_5TEx_Fr	F3PTE200	F3PTE	200ppm	27850	27901	EC	27906	4: QDa Negative(-) SIR Ch4 289.08 Da, CV=10, Smoothed by 9 point Mean Filter.	9.648	81097	64.48	16479	3.2001	ppm	2019-12-12 AM 8:48:14 KST	2020-04-05 PM 10:00:26 KST	MS_EC_C	2020-04-05 PM 9:17:03 KST	Y = 2.09e+004 X + 1.41e+004
665	191210_5TEx_Fr	F3PTE200	F3PTE	200ppm	27850	27901	EGCG	27907	5: QDa Negative(-) SIR Ch5 457.08 Da, CV=10, Smoothed by 9 point Mean Filter.	10.138	118740	65.82	18307	8.3057	ppm	2019-12-12 AM 8:48:14 KST	2020-04-05 PM 10:00:26 KST	MS_EGCG_GCG	2020-04-05 PM 9:17:03 KST	Y = 1.48e+004 X - 4.17e+003
695	191210_5TEx_Fr	F3PTE200	F3PTE	200ppm	27850	27901	GCG	27907	5: QDa Negative(-) SIR Ch5 457.08 Da, CV=10, Smoothed by 9 point Mean Filter.	11.37	61669	34.18	6736	1.8248	ppm	2019-12-12 AM 8:48:14 KST	2020-04-05 PM 10:00:26 KST	MS_EGCG_GCG	2020-04-05 PM 9:17:03 KST	Y = 2.57e+004 X + 1.48e+004
146	191210_5TEx_Fr	F3PTE200	F3PTE	200ppm	27850	27901	ECG	27915	13: QDa Negative(-) SIR Ch13 441.09 Da, CV=10, Smoothed by 15 point Mean Filter.	17.246	27234	77.8	2933	1.4443	ppm	2019-12-12 AM 8:48:14 KST	2020-04-05 PM 10:00:26 KST	MS_ECG_CG	2020-04-05 PM 9:17:04 KST	Y = 1.30e+004 X + 8.50e+003
107	191210_5TEx_Fr	F3PTE200	F3PTE	200ppm	27850	27901	CG	27915	13: QDa Negative(-) SIR Ch13 441.09 Da, CV=10, Smoothed by 15 point Mean Filter.	18.13	7769	22.2	856		ppm	2019-12-12 AM 8:48:14 KST	2020-04-05 PM 10:00:26 KST	MS_ECG_CG	2020-04-05 PM 9:17:04 KST	Y = 3.24e+004 X + 1.45e+004
339	191210_5TEx_Fr	F3PTE200	F3PTE	200ppm	27850	27901	TF2a	27920	18: QDa Negative(-) SIR Ch18 715.14 Da, CV=15, Smoothed by 15 point Mean Filter.	33.931	670	66.22	35		ppm	2019-12-12 AM 8:48:14 KST	2020-04-05 PM 10:00:26 KST	MS_TF2	2020-04-05 PM 9:17:04 KST	Y = 8.27e+003 X + 1.99e+003
366	191210_5TEx_Fr	F3PTE200	F3PTE	200ppm	27850	27901	TF2b	27920	18: QDa Negative(-) SIR Ch18 715.14 Da, CV=15, Smoothed by 15 point Mean Filter.	35.256	342	33.78	46		ppm	2019-12-12 AM 8:48:14 KST	2020-04-05 PM 10:00:26 KST	MS_TF2	2020-04-05 PM 9:17:04 KST	Y = 6.37e+003 X + 1.58e+003
696	191210_5TEx_Fr	F4PTE50	F4PTE	50ppm	27926	27927	GCG	27933	5: QDa Negative(-) SIR Ch5 457.08 Da, CV=10, Smoothed by 9 point Mean Filter.	11.403	2586	100	303		ppm	2019-12-12 AM 9:39:06 KST	2020-04-05 PM 10:00:27 KST	MS_EGCG_GCG	2020-04-05 PM 9:17:03 KST	Y = 2.57e+004 X + 1.48e+004
147	191210_5TEx_Fr	F4PTE50	F4PTE	50ppm	27926	27927	ECG	27941	13: QDa Negative(-) SIR Ch13 441.09 Da, CV=10, Smoothed by 15 point Mean Filter.	17.296	5120	100	582		ppm	2019-12-12 AM 9:39:06 KST	2020-04-05 PM 10:00:27 KST	MS_ECG_CG	2020-04-05 PM 9:17:04 KST	Y = 1.30e+004 X + 8.50e+003
441	191210_5TEx_Fr	F4PTE50	F4PTE	50ppm	27926	27952	Gallic acid	27954	1: QDa Negative(-) SIR Ch1 169.02 Da, CV=10, Smoothed by 9 point Mean Filter.	3.482	678	100	101		ppm	2019-12-12 AM 10:29:53 KST	2020-04-05 PM 10:00:28 KST	MS_GA	2020-04-05 PM 9:17:02 KST	Y = 1.24e+004 X + 5.55e+003
697	191210_5TEx_Fr	F4PTE50	F4PTE	50ppm	27926	27952	GCG	27958	5: QDa Negative(-) SIR Ch5 457.08 Da, CV=10, Smoothed by 9 point Mean Filter.	11.413	2954	100	350		ppm	2019-12-12 AM 10:29:53 KST	2020-04-05 PM 10:00:28 KST	MS_EGCG_GCG	2020-04-05 PM 9:17:03 KST	Y = 2.57e+004 X + 1.48e+004
148	191210_5TEx_Fr	F4PTE50	F4PTE	50ppm	27926	27952	ECG	27966	13: QDa Negative(-) SIR Ch13 441.09 Da, CV=10, Smoothed by 15 point Mean Filter.	17.279	4328	81.4	481		ppm	2019-12-12 AM 10:29:53 KST	2020-04-05 PM 10:00:28 KST	MS_ECG_CG	2020-04-05 PM 9:17:04 KST	Y = 1.30e+004 X + 8.50e+003
108	191210_5TEx_Fr	F4PTE50	F4PTE	50ppm	27926	27952	CG	27966	13: QDa Negative(-) SIR Ch13 441.09 Da, CV=10, Smoothed by 15 point Mean Filter.	18.152	989	18.6	112		ppm	2019-12-12 AM 10:29:53 KST	2020-04-05 PM 10:00:28 KST	MS_ECG_CG	2020-04-05 PM 9:17:04 KST	Y = 3.24e+004 X + 1.45e+004
340	191210_5TEx_Fr	F4PTE50	F4PTE	50ppm	27926	27952	TF2a	27971	18: QDa Negative(-) SIR Ch18 715.14 Da, CV=15, Smoothed by 15 point Mean Filter.	34.47	1765	100	41		ppm	2019-12-12 AM 10:29:53 KST	2020-04-05 PM 10:00:28 KST	MS_TF2	2020-04-05 PM 9:17:04 KST	Y = 8.27e+003 X + 1.99e+003
698	191210_5TEx_Fr	F4PTE50	F4PTE	50ppm	27926	27977	GCG	27983	5: QDa Negative(-) SIR Ch5 457.08 Da, CV=10, Smoothed by 9 point Mean Filter.	11.428	2268	100	285		ppm	2019-12-12 AM 11:20:38 KST	2020-04-05 PM 10:00:29 KST	MS_EGCG_GCG	2020-04-05 PM 9:17:03 KST	Y = 2.57e+004 X + 1.48e+004
149	191210_5TEx_Fr	F4PTE50	F4PTE	50ppm	27926	27977	ECG	27991	13: QDa Negative(-) SIR Ch13 441.09 Da, CV=10, Smoothed by 15 point Mean Filter.	17.32	4091	78.65	437		ppm	2019-12-12 AM 11:20:38 KST	2020-04-05 PM 10:00:29 KST	MS_ECG_CG	2020-04-05 PM 9:17:04 KST	Y = 1.30e+004 X + 8.50e+003
109	191210_5TEx_Fr	F4PTE50	F4PTE	50ppm	27926	27977	CG	27991	13: QDa Negative(-) SIR Ch13 441.09 Da, CV=10, Smoothed by 15 point Mean Filter.	18.208	1110	21.35	146		ppm	2019-12-12 AM 11:20:38 KST	2020-04-05 PM 10:00:29 KST	MS_ECG_CG	2020-04-05 PM 9:17:04 KST	Y = 3.24e+004 X + 1.45e+004
442	191210_5TEx_Fr	F4PTE100	F4PTE	100ppm	28002	28003	Gallic acid	28005	1: QDa Negative(-) SIR Ch1 169.02 Da, CV=10, Smoothed by 9 point Mean Filter.	3.488	1014	100	186		ppm	2019-12-12 PM 12:11:29 KST	2020-04-05 PM 10:00:30 KST	MS_GA	2020-04-05 PM 9:17:02 KST	Y = 1.24e+004 X + 5.55e+003
699	191210_5TEx_Fr	F4PTE100	F4PTE	100ppm	28002	28003	GCG	28009	5: QDa Negative(-) SIR Ch5 457.08 Da, CV=10, Smoothed by 9 point Mean Filter.	11.457	5590	100	580		ppm	2019-12-12 PM 12:11:29 KST	2020-04-05 PM 10:00:31 KST	MS_EGCG_GCG	2020-04-05 PM 9:17:03 KST	Y = 2.57e+004 X + 1.48e+004
150	191210_5TEx_Fr	F4PTE100	F4PTE	100ppm	28002	28003	ECG	28017	13: QDa Negative(-) SIR Ch13 441.09 Da, CV=10, Smoothed by 15 point Mean Filter.	17.348	10826	84.28	1154	0.1793	ppm	2019-12-12 PM 12:11:29 KST	2020-04-05 PM 10:00:31 KST	MS_ECG_CG	2020-04-05 PM 9:17:04 KST	Y = 1.30e+004 X + 8.50e+003
110	191210_5TEx_Fr	F4PTE100	F4PTE	100ppm	28002	28003	CG	28017	13: QDa Negative(-) SIR Ch13 441.09 Da, CV=10, Smoothed by 15 point Mean Filter.	18.233	2019	15.72	220		ppm	2019-12-12 PM 12:11:29 KST	2020-04-05 PM 10:00:31 KST	MS_ECG_CG	2020-04-05 PM 9:17:04 KST	Y = 3.24e+004 X + 1.45e+004
443	191210_5TEx_Fr	F4PTE100	F4PTE	100ppm	28002	28028	Gallic acid	28030	1: QDa Negative(-) SIR Ch1 169.02 Da, CV=10, Smoothed by 9 point Mean Filter.	3.498	875	100	148		ppm	2019-12-12 PM 1:02:19 KST	2020-04-05 PM 10:00:31 KST	MS_GA	2020-04-05 PM 9:17:02 KST	Y = 1.24e+004 X + 5.55e+003
700	191210_5TEx_Fr	F4PTE100	F4PTE	100ppm	28002	28028	GCG	28034	5: QDa Negative(-) SIR Ch5 457.08 Da, CV=10, Smoothed by 9 point Mean Filter.	11.465	5726	100	661		ppm	2019-12-12 PM 1:02:19 KST	2020-04-05 PM 10:00:31 KST	MS_EGCG_GCG	2020-04-05 PM 9:17:03 KST	Y = 2.57e+004 X + 1.48e+004
151	191210_5TEx_Fr	F4PTE100	F4PTE	100ppm	28002	28028	ECG	28042	13: QDa Negative(-) SIR Ch13 441.09 Da, CV=10, Smoothed by 15 point Mean Filter.	17.358	9165	80.99	1022	0.0512	ppm	2019-12-12 PM 1:02:19 KST	2020-04-05 PM 10:00:31 KST	MS_ECG_CG	2020-04-05 PM 9:17:04 KST	Y = 1.30e+004 X + 8.50e+003
111	191210_5TEx_Fr	F4PTE100	F4PTE	100ppm	28002	28028	CG	28042	13: QDa Negative(-) SIR Ch13 441.09 Da, CV=10, Smoothed by 15 point Mean Filter.	18.251	2152	19.01	238		ppm	2019-12-12 PM 1:02:19 KST	2020-04-05 PM 10:00:31 KST	MS_ECG_CG	2020-04-05 PM 9:17:04 KST	Y = 3.24e+004 X + 1.45e+004
341	191210_5TEx_Fr	F4PTE100	F4PTE	100ppm	28002	28028	TF2a	28047	18: QDa Negative(-) SIR Ch18 715.14 Da, CV=15, Smoothed by 15 point Mean Filter.	33.595	1612	100	43		ppm	2019-12-12 PM 1:02:19 KST	2020-04-05 PM 10:00:32 KST	MS_TF2	2020-04-05 PM 9:17:04 KST	Y = 8.27e+003 X + 1.99e+003
444	191210_5TEx_Fr	F4PTE100	F4PTE	100ppm	28002	28053	Gallic acid	28055	1: QDa Negative(-) SIR Ch1 169.02 Da, CV=10, Smoothed by 9 point Mean Filter.	3.496	999	100	167		ppm	2019-12-12 PM 1:53:08 KST	2020-04-05 PM 10:00:32 KST	MS_GA	2020-04-05 PM 9:17:02 KST	Y = 1.24e+004 X + 5.55e+003
701	191210_5TEx_Fr	F4PTE100	F4PTE	100ppm	28002	28053	GCG	28059	5: QDa Negative(-) SIR Ch5 457.08 Da, CV=10, Smoothed by 9 point Mean Filter.	11.486	5200	100	573		ppm	2019-12-12 PM 1:53:08 KST	2020-04-05 PM 10:00:32 KST	MS_EGCG_GCG	2020-04-05 PM 9:17:03 KST	Y = 2.57e+004 X + 1.48e+004
152	191210_5TEx_Fr	F4PTE100	F4PTE	100ppm	28002	28053	ECG	28067	13: QDa Negative(-) SIR Ch13 441.09 Da, CV=10, Smoothed by 15 point Mean Filter.	17.367	8257	79.05	876		ppm	2019-12-12 PM 1:53:08 KST	2020-04-05 PM 10:00:33 KST	MS_ECG_CG	2020-04-05 PM 9:17:04 KST	Y = 1.30e+004 X + 8.50e+003
112	191210_5TEx_Fr	F4PTE100	F4PTE	100ppm	28002	28053	CG	28067	13: QDa Negative(-) SIR Ch13 441.09 Da, CV=10, Smoothed by 15 point Mean Filter.	18.229	2188	20.95	281		ppm	2019-12-12 PM 1:53:08 KST	2020-04-05 PM 10:00:33 KST	MS_ECG_CG	2020-04-05 PM 9:17:04 KST	Y = 3.24e+004 X + 1.45e+004
367	191210_5TEx_Fr	F4PTE100	F4PTE	100ppm	28002	28053	TF2b	28072	18: QDa Negative(-) SIR Ch18 715.14 Da, CV=15, Smoothed by 15 point Mean Filter.	37.898	1862	100	36	0.0445	ppm	2019-12-12 PM 1:53:08 KST	2020-04-05 PM 10:00:33 KST	MS_TF2	2020-04-05 PM 9:17:04 KST	Y = 6.37e+003 X + 1.58e+003
445	191210_5TEx_Fr	F4PTE200	F4PTE	200ppm	28078	28079	Gallic acid	28081	1: QDa Negative(-) SIR Ch1 169.02 Da, CV=10, Smoothed by 9 point Mean Filter.	3.484	2235	100	378		ppm	2019-12-12 PM 2:43:58 KST	2020-04-05 PM 10:00:33 KST	MS_GA	2020-04-05 PM 9:17:02 KST	Y = 1.24e+004 X + 5.55e+003
666	191210_5TEx_Fr	F4PTE200	F4PTE	200ppm	28078	28079	EGCG	28085	5: QDa Negative(-) SIR Ch5 457.08 Da, CV=10, Smoothed by 9 point Mean Filter.	10.208	1603	11.33	249	0.3903	ppm	2019-12-12 PM 2:43:58 KST	2020-04-05 PM 10:00:34 KST	MS_EGCG_GCG	2020-04-05 PM 9:17:03 KST	Y = 1.48e+004 X - 4.17e+003
702	191210_5TEx_Fr	F4PTE200	F4PTE	200ppm	28078	28079	GCG	28085	5: QDa Negative(-) SIR Ch5 457.08 Da, CV=10, Smoothed by 9 point Mean Filter.	11.491	12546	88.67	1341		ppm	2019-12-12 PM 2:43:58 KST	2020-04-05 PM 10:00:34 KST	MS_EGCG_GCG	2020-04-05 PM 9:17:03 KST	Y = 2.57e+004 X + 1.48e+004
153	191210_5TEx_Fr	F4PTE200	F4PTE	200ppm	28078	28079	ECG	28093	13: QDa Negative(-) SIR Ch13 441.09 Da, CV=10, Smoothed by 15 point Mean Filter.	17.398	21834	78.81	2479	1.028	ppm	2019-12-12 PM 2:43:58 KST	2020-04-05 PM 10:00:34 KST	MS_ECG_CG	2020-04-05 PM 9:17:04 KST	Y = 1.30e+004 X + 8.50e+003
113	191210_5TEx_Fr	F4PTE200	F4PTE	200ppm	28078	28079	CG	28093	13: QDa Negative(-) SIR Ch13 441.09 Da, CV=10, Smoothed by 15 point Mean Filter.	18.273	5871	21.19	644		ppm	2019-12-12 PM 2:43:58 KST	2020-04-05 PM 10:00:34 KST	MS_ECG_CG	2020-04-05 PM 9:17:04 KST	Y = 3.24e+004 X + 1.45e+004
446	191210_5TEx_Fr	F4PTE200	F4PTE	200ppm	28078	28104	Gallic acid	28106	1: QDa Negative(-) SIR Ch1 169.02 Da, CV=10, Smoothed by 9 point Mean Filter.	3.471	2029	100	349		ppm	2019-12-12 PM 3:34:47 KST	2020-04-05 PM 10:00:35 KST	MS_GA	2020-04-05 PM 9:17:02 KST	Y = 1.24e+004 X + 5.55e+003
667	191210_5TEx_Fr	F4PTE200	F4PTE	200ppm	28078	28104	EGCG	28110	5: QDa Negative(-) SIR Ch5 457.08 Da, CV=10, Smoothed by 9 point Mean Filter.	10.194	1667	11.66	258	0.3946	ppm	2019-12-12 PM 3:34:47 KST	2020-04-05 PM 10:00:35 KST	MS_EGCG_GCG	2020-04-05 PM 9:17:03 KST	Y = 1.48e+004 X - 4.17e+003
703	191210_5TEx_Fr	F4PTE200	F4PTE	200ppm	28078	28104	GCG	28110	5: QDa Negative(-) SIR Ch5 457.08 Da, CV=10, Smoothed by 9 point Mean Filter.	11.463	12631	88.34	1373		ppm	2019-12-12 PM 3:34:47 KST	2020-04-05 PM 10:00:35 KST	MS_EGCG_GCG	2020-04-05 PM 9:17:03 KST	Y = 2.57e+004 X + 1.48e+004
154	191210_5TEx_Fr	F4PTE200	F4PTE	200ppm	28078	28104	ECG	28118	13: QDa Negative(-) SIR Ch13 441.09 Da, CV=10, Smoothed by 15 point Mean Filter.	17.4	21055	81.21	2287	0.9679	ppm	2019-12-12 PM 3:34:47 KST	2020-04-05 PM 10:00:35 KST	MS_ECG_CG	2020-04-05 PM 9:17:04 KST	Y = 1.30e+004 X + 8.50e+003
114	191210_5TEx_Fr	F4PTE200	F4PTE	200ppm	28078	28104	CG	28118	13: QDa Negative(-) SIR Ch13 441.09 Da, CV=10, Smoothed by 15 point Mean Filter.	18.262	4871	18.79	575		ppm	2019-12-12 PM 3:34:47 KST	2020-04-05 PM 10:00:35 KST	MS_ECG_CG	2020-04-05 PM 9:17:04 KST	Y = 3.24e+004 X + 1.45e+004
342	191210_5TEx_Fr	F4PTE200	F4PTE	200ppm	28078	28104	TF2a	28123	18: QDa Negative(-) SIR Ch18 715.14 Da, CV=15, Smoothed by 15 point Mean Filter.	35.11	1214	100	35		ppm	2019-12-12 PM 3:34:47 KST	2020-04-05 PM 10:00:36 KST	MS_TF2	2020-04-05 PM 9:17:04 KST	Y = 8.27e+003 X + 1.99e+003
447	191210_5TEx_Fr	F4PTE200	F4PTE	200ppm	28078	28129	Gallic acid	28131	1: QDa Negative(-) SIR Ch1 169.02 Da, CV=10, Smoothed by 9 point Mean Filter.	3.469	1994	100	340		ppm	2019-12-12 PM 4:25:37 KST	2020-04-05 PM 10:00:37 KST	MS_GA	2020-04-05 PM 9:17:02 KST	Y = 1.24e+004 X + 5.55e+003
668	191210_5TEx_Fr	F4PTE200	F4PTE	200ppm	28078	28129	EGCG	28135	5: QDa Negative(-) SIR Ch5 457.08 Da, CV=10, Smoothed by 9 point Mean Filter.	10.155	1611	10.9	268	0.3907	ppm	2019-12-12 PM 4:25:37 KST	2020-04-05 PM 10:00:37 KST	MS_EGCG_GCG	2020-04-05 PM 9:17:03 KST	Y = 1.48e+004 X - 4.17e+003
704	191210_5TEx_Fr	F4PTE200	F4PTE	200ppm	28078	28129	GCG	28135	5: QDa Negative(-) SIR Ch5 457.08 Da, CV=10, Smoothed by 9 point Mean Filter.	11.396	13164	89.1	1446		ppm	2019-12-12 PM 4:25:37 KST	2020-04-05 PM 10:00:37 KST	MS_EGCG_GCG	2020-04-05 PM 9:17:03 KST	Y = 2.57e+004 X + 1.48e+004
155	191210_5TEx_Fr	F4PTE200	F4PTE	200ppm	28078	28129	ECG	28143	13: QDa Negative(-) SIR Ch13 441.09 Da, CV=10, Smoothed by 15 point Mean Filter.	17.304	20485	78.08	2214	0.9239	ppm	2019-12-12 PM 4:25:37 KST	2020-04-05 PM 10:00:37 KST	MS_ECG_CG	2020-04-05 PM 9:17:04 KST	Y = 1.30e+004 X + 8.50e+003
115	191210_5TEx_Fr	F4PTE200	F4PTE	200ppm	28078	28129	CG	28143	13: QDa Negative(-) SIR Ch13 441.09 Da, CV=10, Smoothed by 15 point Mean Filter.	18.203	5752	21.92	701		ppm	2019-12-12 PM 4:25:37 KST	2020-04-05 PM 10:00:37 KST	MS_ECG_CG	2020-04-05 PM 9:17:04 KST	Y = 3.24e+004 X + 1.45e+004
