# Supplementary material for: Chemometric Analysis of Extracts and Fractions from Green, Oxidized, and Microbial Fermented Teas and Their Correlation to Potential Antioxidant and Anticancer Effects
Source: Antioxidants (Basel). 2020 Oct 19;9(10):1015. doi: 10.3390/antiox9101015 (PMC7650543; doi:10.3390/antiox9101015)
Supplement: Supplementary file 1 [file antioxidants-09-01015-s001.zip › Suppl/Tea_UV_275.csv]

#	Sample_Set_Name	SampleName	SMP	Level	Vial_Id	Inj_Id	Peak_Name	Channel_Id	Processed_Channel	Retention_Time	Area	%_Area	Height	Amount	Units	Dilution	Date_Acquired	Date_Processed	Processing_Method	Date_Calibrated	Equation	Re_amount	Fin_amount
330	191206_5TEx	BTE100	BTE	100ppm	24812	24813	Gallic acid	24836	W2489 ChA 275nm	3.499	10194	4.16	1838	0.7688	ppm	100	2019-12-06 PM 2:13:00 KST	2020-04-06 AM 10:03:43 KST	CateTF275nm	2020-04-06 AM 9:59:09 KST	Y = 1.26e+004 X + 4.80e+002
463	191206_5TEx	BTE100	BTE	100ppm	24812	24813		24836	W2489 ChA 275nm	6.881	3409	1.39	321			100	2019-12-06 PM 2:13:00 KST	2020-04-06 AM 10:03:43 KST	CateTF275nm	2020-04-06 AM 9:59:09 KST
462	191206_5TEx	BTE100	BTE	100ppm	24812	24813		24836	W2489 ChA 275nm	7.103	1751	0.72	152			100	2019-12-06 PM 2:13:00 KST	2020-04-06 AM 10:03:43 KST	CateTF275nm	2020-04-06 AM 9:59:09 KST
467	191206_5TEx	BTE100	BTE	100ppm	24812	24813		24836	W2489 ChA 275nm	7.375	4237	1.73	485			100	2019-12-06 PM 2:13:00 KST	2020-04-06 AM 10:03:43 KST	CateTF275nm	2020-04-06 AM 9:59:09 KST
190	191206_5TEx	BTE100	BTE	100ppm	24812	24813	EGC	24836	W2489 ChA 275nm	7.598	5050	2.06	562	1.365	ppm	100	2019-12-06 PM 2:13:00 KST	2020-04-06 AM 10:03:43 KST	CateTF275nm	2020-04-06 AM 9:59:09 KST	Y = 3.18e+003 X + 7.11e+002
465	191206_5TEx	BTE100	BTE	100ppm	24812	24813		24836	W2489 ChA 275nm	7.835	1824	0.74	245			100	2019-12-06 PM 2:13:00 KST	2020-04-06 AM 10:03:43 KST	CateTF275nm	2020-04-06 AM 9:59:09 KST
3	191206_5TEx	BTE100	BTE	100ppm	24812	24813	C	24836	W2489 ChA 275nm	7.989	3915	1.6	201	0.5533	ppm	100	2019-12-06 PM 2:13:00 KST	2020-04-06 AM 10:03:43 KST	CateTF275nm	2020-04-06 AM 9:59:09 KST	Y = 5.83e+003 X + 6.88e+002
69	191206_5TEx	BTE100	BTE	100ppm	24812	24813	Caffeine	24836	W2489 ChA 275nm	8.492	154011	62.9	26720	6.4596	ppm	100	2019-12-06 PM 2:13:00 KST	2020-04-06 AM 10:03:43 KST	CateTF275nm	2020-04-06 AM 9:59:09 KST	Y = 2.37e+004 X + 7.52e+002
109	191206_5TEx	BTE100	BTE	100ppm	24812	24813	EC	24836	W2489 ChA 275nm	9.1	3427	1.4	423	0.6637	ppm	100	2019-12-06 PM 2:13:00 KST	2020-04-06 AM 10:03:43 KST	CateTF275nm	2020-04-06 AM 9:59:09 KST	Y = 4.41e+003 X + 4.99e+002
232	191206_5TEx	BTE100	BTE	100ppm	24812	24813	EGCG	24836	W2489 ChA 275nm	9.828	9821	4.01	1109	0.8897	ppm	100	2019-12-06 PM 2:13:00 KST	2020-04-06 AM 10:03:43 KST	CateTF275nm	2020-04-06 AM 9:59:09 KST	Y = 1.04e+004 X + 5.88e+002
466	191206_5TEx	BTE100	BTE	100ppm	24812	24813		24836	W2489 ChA 275nm	10.352	2349	0.96	346			100	2019-12-06 PM 2:13:00 KST	2020-04-06 AM 10:03:43 KST	CateTF275nm	2020-04-06 AM 9:59:09 KST
469	191206_5TEx	BTE100	BTE	100ppm	24812	24813		24836	W2489 ChA 275nm	10.561	1358	0.55	165			100	2019-12-06 PM 2:13:00 KST	2020-04-06 AM 10:03:43 KST	CateTF275nm	2020-04-06 AM 9:59:09 KST
296	191206_5TEx	BTE100	BTE	100ppm	24812	24813	GCG	24836	W2489 ChA 275nm	11.302	4303	1.76	479	0.3684	ppm	100	2019-12-06 PM 2:13:00 KST	2020-04-06 AM 10:03:43 KST	CateTF275nm	2020-04-06 AM 9:59:09 KST	Y = 9.73e+003 X + 7.18e+002
149	191206_5TEx	BTE100	BTE	100ppm	24812	24813	ECG	24836	W2489 ChA 275nm	16.944	7734	3.16	841	0.5248	ppm	100	2019-12-06 PM 2:13:00 KST	2020-04-06 AM 10:03:43 KST	CateTF275nm	2020-04-06 AM 9:59:09 KST	Y = 1.28e+004 X + 1.03e+003
468	191206_5TEx	BTE100	BTE	100ppm	24812	24813		24836	W2489 ChA 275nm	18.548	9203	3.76	1270			100	2019-12-06 PM 2:13:00 KST	2020-04-06 AM 10:03:43 KST	CateTF275nm	2020-04-06 AM 9:59:09 KST
371	191206_5TEx	BTE100	BTE	100ppm	24812	24813	TF1	24836	W2489 ChA 275nm	31.528	2754	1.12	277	0.1468	ppm	100	2019-12-06 PM 2:13:00 KST	2020-04-06 AM 10:03:43 KST	CateTF275nm	2020-04-06 AM 9:59:09 KST	Y = 1.15e+004 X + 1.07e+003
387	191206_5TEx	BTE100	BTE	100ppm	24812	24813	TF2a	24836	W2489 ChA 275nm	34.678	6953	2.84	606	0.7771	ppm	100	2019-12-06 PM 2:13:00 KST	2020-04-06 AM 10:03:43 KST	CateTF275nm	2020-04-06 AM 9:59:09 KST	Y = 8.37e+003 X + 4.47e+002
464	191206_5TEx	BTE100	BTE	100ppm	24812	24813		24836	W2489 ChA 275nm	36.642	3272	1.34	285			100	2019-12-06 PM 2:13:00 KST	2020-04-06 AM 10:03:43 KST	CateTF275nm	2020-04-06 AM 9:59:09 KST
405	191206_5TEx	BTE100	BTE	100ppm	24812	24813	TF2b	24836	W2489 ChA 275nm	37.242	9278	3.79	885	0.4671	ppm	100	2019-12-06 PM 2:13:00 KST	2020-04-06 AM 10:03:43 KST	CateTF275nm	2020-04-06 AM 9:59:09 KST	Y = 1.47e+004 X + 2.40e+003
345	191206_5TEx	BTE100	BTE	100ppm	25205	25206	Gallic acid	25229	W2489 ChA 275nm	3.527	10467	4.17	1873	0.7904	ppm	100	2019-12-07 AM 2:55:59 KST	2020-04-06 AM 10:03:45 KST	CateTF275nm	2020-04-06 AM 9:59:09 KST	Y = 1.26e+004 X + 4.80e+002
622	191206_5TEx	BTE100	BTE	100ppm	25205	25206		25229	W2489 ChA 275nm	6.933	3776	1.5	348			100	2019-12-07 AM 2:55:59 KST	2020-04-06 AM 10:03:45 KST	CateTF275nm	2020-04-06 AM 9:59:09 KST
621	191206_5TEx	BTE100	BTE	100ppm	25205	25206		25229	W2489 ChA 275nm	7.152	1852	0.74	179			100	2019-12-07 AM 2:55:59 KST	2020-04-06 AM 10:03:45 KST	CateTF275nm	2020-04-06 AM 9:59:09 KST
620	191206_5TEx	BTE100	BTE	100ppm	25205	25206		25229	W2489 ChA 275nm	7.435	4701	1.87	517			100	2019-12-07 AM 2:55:59 KST	2020-04-06 AM 10:03:45 KST	CateTF275nm	2020-04-06 AM 9:59:09 KST
205	191206_5TEx	BTE100	BTE	100ppm	25205	25206	EGC	25229	W2489 ChA 275nm	7.658	5283	2.1	569	1.4383	ppm	100	2019-12-07 AM 2:55:59 KST	2020-04-06 AM 10:03:45 KST	CateTF275nm	2020-04-06 AM 9:59:09 KST	Y = 3.18e+003 X + 7.11e+002
619	191206_5TEx	BTE100	BTE	100ppm	25205	25206		25229	W2489 ChA 275nm	7.902	1853	0.74	251			100	2019-12-07 AM 2:55:59 KST	2020-04-06 AM 10:03:45 KST	CateTF275nm	2020-04-06 AM 9:59:09 KST
16	191206_5TEx	BTE100	BTE	100ppm	25205	25206	C	25229	W2489 ChA 275nm	8.059	4276	1.7	205	0.6152	ppm	100	2019-12-07 AM 2:55:59 KST	2020-04-06 AM 10:03:45 KST	CateTF275nm	2020-04-06 AM 9:59:09 KST	Y = 5.83e+003 X + 6.88e+002
84	191206_5TEx	BTE100	BTE	100ppm	25205	25206	Caffeine	25229	W2489 ChA 275nm	8.563	157644	62.76	27050	6.6128	ppm	100	2019-12-07 AM 2:55:59 KST	2020-04-06 AM 10:03:45 KST	CateTF275nm	2020-04-06 AM 9:59:09 KST	Y = 2.37e+004 X + 7.52e+002
123	191206_5TEx	BTE100	BTE	100ppm	25205	25206	EC	25229	W2489 ChA 275nm	9.184	3346	1.33	462	0.6453	ppm	100	2019-12-07 AM 2:55:59 KST	2020-04-06 AM 10:03:45 KST	CateTF275nm	2020-04-06 AM 9:59:09 KST	Y = 4.41e+003 X + 4.99e+002
247	191206_5TEx	BTE100	BTE	100ppm	25205	25206	EGCG	25229	W2489 ChA 275nm	9.936	9850	3.92	1145	0.8925	ppm	100	2019-12-07 AM 2:55:59 KST	2020-04-06 AM 10:03:45 KST	CateTF275nm	2020-04-06 AM 9:59:09 KST	Y = 1.04e+004 X + 5.88e+002
618	191206_5TEx	BTE100	BTE	100ppm	25205	25206		25229	W2489 ChA 275nm	10.489	2758	1.1	352			100	2019-12-07 AM 2:55:59 KST	2020-04-06 AM 10:03:45 KST	CateTF275nm	2020-04-06 AM 9:59:09 KST
307	191206_5TEx	BTE100	BTE	100ppm	25205	25206	GCG	25229	W2489 ChA 275nm	10.687	1529	0.61	171	0.0833	ppm	100	2019-12-07 AM 2:55:59 KST	2020-04-06 AM 10:03:45 KST	CateTF275nm	2020-04-06 AM 9:59:09 KST	Y = 9.73e+003 X + 7.18e+002
624	191206_5TEx	BTE100	BTE	100ppm	25205	25206		25229	W2489 ChA 275nm	11.493	4256	1.69	469			100	2019-12-07 AM 2:55:59 KST	2020-04-06 AM 10:03:45 KST	CateTF275nm	2020-04-06 AM 9:59:09 KST
163	191206_5TEx	BTE100	BTE	100ppm	25205	25206	ECG	25229	W2489 ChA 275nm	17.182	7853	3.13	873	0.5341	ppm	100	2019-12-07 AM 2:55:59 KST	2020-04-06 AM 10:03:45 KST	CateTF275nm	2020-04-06 AM 9:59:09 KST	Y = 1.28e+004 X + 1.03e+003
623	191206_5TEx	BTE100	BTE	100ppm	25205	25206		25229	W2489 ChA 275nm	18.725	9107	3.63	1279			100	2019-12-07 AM 2:55:59 KST	2020-04-06 AM 10:03:45 KST	CateTF275nm	2020-04-06 AM 9:59:09 KST
376	191206_5TEx	BTE100	BTE	100ppm	25205	25206	TF1	25229	W2489 ChA 275nm	31.773	2899	1.15	285	0.1594	ppm	100	2019-12-07 AM 2:55:59 KST	2020-04-06 AM 10:03:45 KST	CateTF275nm	2020-04-06 AM 9:59:09 KST	Y = 1.15e+004 X + 1.07e+003
393	191206_5TEx	BTE100	BTE	100ppm	25205	25206	TF2a	25229	W2489 ChA 275nm	34.969	7073	2.82	616	0.7914	ppm	100	2019-12-07 AM 2:55:59 KST	2020-04-06 AM 10:03:45 KST	CateTF275nm	2020-04-06 AM 9:59:09 KST	Y = 8.37e+003 X + 4.47e+002
410	191206_5TEx	BTE100	BTE	100ppm	25205	25206	TF2b	25229	W2489 ChA 275nm	36.905	3225	1.28	295	0.0561	ppm	100	2019-12-07 AM 2:55:59 KST	2020-04-06 AM 10:03:45 KST	CateTF275nm	2020-04-06 AM 9:59:09 KST	Y = 1.47e+004 X + 2.40e+003
422	191206_5TEx	BTE100	BTE	100ppm	25205	25206	TF3	25229	W2489 ChA 275nm	37.485	9435	3.76	932	0.5965	ppm	100	2019-12-07 AM 2:55:59 KST	2020-04-06 AM 10:03:45 KST	CateTF275nm	2020-04-06 AM 9:59:09 KST	Y = 1.62e+004 X - 2.02e+002
360	191206_5TEx	BTE100	BTE	100ppm	25595	25596	Gallic acid	25619	W2489 ChA 275nm	3.537	10675	4.03	1874	0.8069	ppm	100	2019-12-07 PM 3:38:57 KST	2020-04-06 AM 10:03:48 KST	CateTF275nm	2020-04-06 AM 9:59:09 KST	Y = 1.26e+004 X + 4.80e+002
771	191206_5TEx	BTE100	BTE	100ppm	25595	25596		25619	W2489 ChA 275nm	6.939	3783	1.43	358			100	2019-12-07 PM 3:38:57 KST	2020-04-06 AM 10:03:48 KST	CateTF275nm	2020-04-06 AM 9:59:09 KST
769	191206_5TEx	BTE100	BTE	100ppm	25595	25596		25619	W2489 ChA 275nm	7.16	2168	0.82	179			100	2019-12-07 PM 3:38:57 KST	2020-04-06 AM 10:03:48 KST	CateTF275nm	2020-04-06 AM 9:59:09 KST
775	191206_5TEx	BTE100	BTE	100ppm	25595	25596		25619	W2489 ChA 275nm	7.436	4480	1.69	522			100	2019-12-07 PM 3:38:57 KST	2020-04-06 AM 10:03:48 KST	CateTF275nm	2020-04-06 AM 9:59:09 KST
220	191206_5TEx	BTE100	BTE	100ppm	25595	25596	EGC	25619	W2489 ChA 275nm	7.657	5115	1.93	565	1.3856	ppm	100	2019-12-07 PM 3:38:57 KST	2020-04-06 AM 10:03:48 KST	CateTF275nm	2020-04-06 AM 9:59:09 KST	Y = 3.18e+003 X + 7.11e+002
774	191206_5TEx	BTE100	BTE	100ppm	25595	25596		25619	W2489 ChA 275nm	7.9	1814	0.68	248			100	2019-12-07 PM 3:38:57 KST	2020-04-06 AM 10:03:48 KST	CateTF275nm	2020-04-06 AM 9:59:09 KST
30	191206_5TEx	BTE100	BTE	100ppm	25595	25596	C	25619	W2489 ChA 275nm	8.065	3140	1.19	208	0.4205	ppm	100	2019-12-07 PM 3:38:57 KST	2020-04-06 AM 10:03:48 KST	CateTF275nm	2020-04-06 AM 9:59:09 KST	Y = 5.83e+003 X + 6.88e+002
773	191206_5TEx	BTE100	BTE	100ppm	25595	25596		25619	W2489 ChA 275nm	8.34	1419	0.54	184			100	2019-12-07 PM 3:38:57 KST	2020-04-06 AM 10:03:48 KST	CateTF275nm	2020-04-06 AM 9:59:09 KST
99	191206_5TEx	BTE100	BTE	100ppm	25595	25596	Caffeine	25619	W2489 ChA 275nm	8.56	160386	60.53	27478	6.7283	ppm	100	2019-12-07 PM 3:38:57 KST	2020-04-06 AM 10:03:48 KST	CateTF275nm	2020-04-06 AM 9:59:09 KST	Y = 2.37e+004 X + 7.52e+002
137	191206_5TEx	BTE100	BTE	100ppm	25595	25596	EC	25619	W2489 ChA 275nm	9.183	3602	1.36	486	0.7035	ppm	100	2019-12-07 PM 3:38:57 KST	2020-04-06 AM 10:03:48 KST	CateTF275nm	2020-04-06 AM 9:59:09 KST	Y = 4.41e+003 X + 4.99e+002
262	191206_5TEx	BTE100	BTE	100ppm	25595	25596	EGCG	25619	W2489 ChA 275nm	9.94	10019	3.78	1132	0.9089	ppm	100	2019-12-07 PM 3:38:57 KST	2020-04-06 AM 10:03:48 KST	CateTF275nm	2020-04-06 AM 9:59:09 KST	Y = 1.04e+004 X + 5.88e+002
772	191206_5TEx	BTE100	BTE	100ppm	25595	25596		25619	W2489 ChA 275nm	10.491	2483	0.94	336			100	2019-12-07 PM 3:38:57 KST	2020-04-06 AM 10:03:48 KST	CateTF275nm	2020-04-06 AM 9:59:09 KST
318	191206_5TEx	BTE100	BTE	100ppm	25595	25596	GCG	25619	W2489 ChA 275nm	10.694	1441	0.54	168	0.0743	ppm	100	2019-12-07 PM 3:38:57 KST	2020-04-06 AM 10:03:48 KST	CateTF275nm	2020-04-06 AM 9:59:09 KST	Y = 9.73e+003 X + 7.18e+002
770	191206_5TEx	BTE100	BTE	100ppm	25595	25596		25619	W2489 ChA 275nm	11.505	4401	1.66	474			100	2019-12-07 PM 3:38:57 KST	2020-04-06 AM 10:03:48 KST	CateTF275nm	2020-04-06 AM 9:59:09 KST
178	191206_5TEx	BTE100	BTE	100ppm	25595	25596	ECG	25619	W2489 ChA 275nm	17.209	9754	3.68	925	0.683	ppm	100	2019-12-07 PM 3:38:57 KST	2020-04-06 AM 10:03:48 KST	CateTF275nm	2020-04-06 AM 9:59:09 KST	Y = 1.28e+004 X + 1.03e+003
776	191206_5TEx	BTE100	BTE	100ppm	25595	25596		25619	W2489 ChA 275nm	18.277	4920	1.86	210			100	2019-12-07 PM 3:38:57 KST	2020-04-06 AM 10:03:48 KST	CateTF275nm	2020-04-06 AM 9:59:09 KST
768	191206_5TEx	BTE100	BTE	100ppm	25595	25596		25619	W2489 ChA 275nm	18.75	11313	4.27	1395			100	2019-12-07 PM 3:38:57 KST	2020-04-06 AM 10:03:48 KST	CateTF275nm	2020-04-06 AM 9:59:09 KST
381	191206_5TEx	BTE100	BTE	100ppm	25595	25596	TF1	25619	W2489 ChA 275nm	31.845	3211	1.21	290	0.1866	ppm	100	2019-12-07 PM 3:38:57 KST	2020-04-06 AM 10:03:48 KST	CateTF275nm	2020-04-06 AM 9:59:09 KST	Y = 1.15e+004 X + 1.07e+003
399	191206_5TEx	BTE100	BTE	100ppm	25595	25596	TF2a	25619	W2489 ChA 275nm	35.039	7276	2.75	628	0.8157	ppm	100	2019-12-07 PM 3:38:57 KST	2020-04-06 AM 10:03:48 KST	CateTF275nm	2020-04-06 AM 9:59:09 KST	Y = 8.37e+003 X + 4.47e+002
415	191206_5TEx	BTE100	BTE	100ppm	25595	25596	TF2b	25619	W2489 ChA 275nm	36.968	3553	1.34	304	0.0784	ppm	100	2019-12-07 PM 3:38:57 KST	2020-04-06 AM 10:03:48 KST	CateTF275nm	2020-04-06 AM 9:59:09 KST	Y = 1.47e+004 X + 2.40e+003
428	191206_5TEx	BTE100	BTE	100ppm	25595	25596	TF3	25619	W2489 ChA 275nm	37.549	10029	3.78	963	0.6333	ppm	100	2019-12-07 PM 3:38:57 KST	2020-04-06 AM 10:03:48 KST	CateTF275nm	2020-04-06 AM 9:59:09 KST	Y = 1.62e+004 X - 2.02e+002
331	191206_5TEx	BTE200	BTE	200ppm	24838	24839	Gallic acid	24862	W2489 ChA 275nm	3.507	20951	3.81	3715	1.6201	ppm	200	2019-12-06 PM 3:03:49 KST	2020-04-06 AM 10:03:43 KST	CateTF275nm	2020-04-06 AM 9:59:09 KST	Y = 1.26e+004 X + 4.80e+002
474	191206_5TEx	BTE200	BTE	200ppm	24838	24839		24862	W2489 ChA 275nm	5.208	1320	0.24	171			200	2019-12-06 PM 3:03:49 KST	2020-04-06 AM 10:03:43 KST	CateTF275nm	2020-04-06 AM 9:59:09 KST
475	191206_5TEx	BTE200	BTE	200ppm	24838	24839		24862	W2489 ChA 275nm	6.897	7450	1.35	672			200	2019-12-06 PM 3:03:49 KST	2020-04-06 AM 10:03:43 KST	CateTF275nm	2020-04-06 AM 9:59:09 KST
476	191206_5TEx	BTE200	BTE	200ppm	24838	24839		24862	W2489 ChA 275nm	7.12	3836	0.7	347			200	2019-12-06 PM 3:03:49 KST	2020-04-06 AM 10:03:43 KST	CateTF275nm	2020-04-06 AM 9:59:09 KST
477	191206_5TEx	BTE200	BTE	200ppm	24838	24839		24862	W2489 ChA 275nm	7.394	9632	1.75	1055			200	2019-12-06 PM 3:03:49 KST	2020-04-06 AM 10:03:43 KST	CateTF275nm	2020-04-06 AM 9:59:09 KST
191	191206_5TEx	BTE200	BTE	200ppm	24838	24839	EGC	24862	W2489 ChA 275nm	7.618	11295	2.05	1194	3.3296	ppm	200	2019-12-06 PM 3:03:49 KST	2020-04-06 AM 10:03:43 KST	CateTF275nm	2020-04-06 AM 9:59:09 KST	Y = 3.18e+003 X + 7.11e+002
478	191206_5TEx	BTE200	BTE	200ppm	24838	24839		24862	W2489 ChA 275nm	7.858	4481	0.81	579			200	2019-12-06 PM 3:03:49 KST	2020-04-06 AM 10:03:43 KST	CateTF275nm	2020-04-06 AM 9:59:09 KST
4	191206_5TEx	BTE200	BTE	200ppm	24838	24839	C	24862	W2489 ChA 275nm	8.013	7077	1.29	499	1.0956	ppm	200	2019-12-06 PM 3:03:49 KST	2020-04-06 AM 10:03:43 KST	CateTF275nm	2020-04-06 AM 9:59:09 KST	Y = 5.83e+003 X + 6.88e+002
479	191206_5TEx	BTE200	BTE	200ppm	24838	24839		24862	W2489 ChA 275nm	8.296	4016	0.73	483			200	2019-12-06 PM 3:03:49 KST	2020-04-06 AM 10:03:43 KST	CateTF275nm	2020-04-06 AM 9:59:09 KST
70	191206_5TEx	BTE200	BTE	200ppm	24838	24839	Caffeine	24862	W2489 ChA 275nm	8.511	318954	57.94	54812	13.4117	ppm	200	2019-12-06 PM 3:03:49 KST	2020-04-06 AM 10:03:43 KST	CateTF275nm	2020-04-06 AM 9:59:09 KST	Y = 2.37e+004 X + 7.52e+002
480	191206_5TEx	BTE200	BTE	200ppm	24838	24839		24862	W2489 ChA 275nm	9.124	9886	1.8	1035			200	2019-12-06 PM 3:03:49 KST	2020-04-06 AM 10:03:43 KST	CateTF275nm	2020-04-06 AM 9:59:09 KST
110	191206_5TEx	BTE200	BTE	200ppm	24838	24839	EC	24862	W2489 ChA 275nm	9.657	5175	0.94	269	1.06	ppm	200	2019-12-06 PM 3:03:49 KST	2020-04-06 AM 10:03:43 KST	CateTF275nm	2020-04-06 AM 9:59:09 KST	Y = 4.41e+003 X + 4.99e+002
233	191206_5TEx	BTE200	BTE	200ppm	24838	24839	EGCG	24862	W2489 ChA 275nm	9.861	25891	4.7	2467	2.4384	ppm	200	2019-12-06 PM 3:03:49 KST	2020-04-06 AM 10:03:43 KST	CateTF275nm	2020-04-06 AM 9:59:09 KST	Y = 1.04e+004 X + 5.88e+002
481	191206_5TEx	BTE200	BTE	200ppm	24838	24839		24862	W2489 ChA 275nm	10.395	6627	1.2	806			200	2019-12-06 PM 3:03:49 KST	2020-04-06 AM 10:03:43 KST	CateTF275nm	2020-04-06 AM 9:59:09 KST
482	191206_5TEx	BTE200	BTE	200ppm	24838	24839		24862	W2489 ChA 275nm	10.604	3899	0.71	402			200	2019-12-06 PM 3:03:49 KST	2020-04-06 AM 10:03:43 KST	CateTF275nm	2020-04-06 AM 9:59:09 KST
297	191206_5TEx	BTE200	BTE	200ppm	24838	24839	GCG	24862	W2489 ChA 275nm	11.369	9152	1.66	983	0.8667	ppm	200	2019-12-06 PM 3:03:49 KST	2020-04-06 AM 10:03:43 KST	CateTF275nm	2020-04-06 AM 9:59:09 KST	Y = 9.73e+003 X + 7.18e+002
473	191206_5TEx	BTE200	BTE	200ppm	24838	24839		24862	W2489 ChA 275nm	16.605	3128	0.57	238			200	2019-12-06 PM 3:03:49 KST	2020-04-06 AM 10:03:43 KST	CateTF275nm	2020-04-06 AM 9:59:09 KST
150	191206_5TEx	BTE200	BTE	200ppm	24838	24839	ECG	24862	W2489 ChA 275nm	17.029	16611	3.02	1768	1.2201	ppm	200	2019-12-06 PM 3:03:49 KST	2020-04-06 AM 10:03:43 KST	CateTF275nm	2020-04-06 AM 9:59:09 KST	Y = 1.28e+004 X + 1.03e+003
472	191206_5TEx	BTE200	BTE	200ppm	24838	24839		24862	W2489 ChA 275nm	17.624	3019	0.55	251			200	2019-12-06 PM 3:03:49 KST	2020-04-06 AM 10:03:43 KST	CateTF275nm	2020-04-06 AM 9:59:09 KST
40	191206_5TEx	BTE200	BTE	200ppm	24838	24839	CG	24862	W2489 ChA 275nm	18.145	6534	1.19	321	0.4834	ppm	200	2019-12-06 PM 3:03:49 KST	2020-04-06 AM 10:03:43 KST	CateTF275nm	2020-04-06 AM 9:59:09 KST	Y = 1.22e+004 X + 6.15e+002
470	191206_5TEx	BTE200	BTE	200ppm	24838	24839		24862	W2489 ChA 275nm	18.609	22095	4.01	2684			200	2019-12-06 PM 3:03:49 KST	2020-04-06 AM 10:03:43 KST	CateTF275nm	2020-04-06 AM 9:59:09 KST
471	191206_5TEx	BTE200	BTE	200ppm	24838	24839		24862	W2489 ChA 275nm	18.989	4333	0.79	165			200	2019-12-06 PM 3:03:49 KST	2020-04-06 AM 10:03:43 KST	CateTF275nm	2020-04-06 AM 9:59:09 KST
372	191206_5TEx	BTE200	BTE	200ppm	24838	24839	TF1	24862	W2489 ChA 275nm	31.635	5716	1.04	569	0.4051	ppm	200	2019-12-06 PM 3:03:49 KST	2020-04-06 AM 10:03:43 KST	CateTF275nm	2020-04-06 AM 9:59:09 KST	Y = 1.15e+004 X + 1.07e+003
388	191206_5TEx	BTE200	BTE	200ppm	24838	24839	TF2a	24862	W2489 ChA 275nm	34.804	14349	2.61	1250	1.6605	ppm	200	2019-12-06 PM 3:03:49 KST	2020-04-06 AM 10:03:43 KST	CateTF275nm	2020-04-06 AM 9:59:09 KST	Y = 8.37e+003 X + 4.47e+002
406	191206_5TEx	BTE200	BTE	200ppm	24838	24839	TF2b	24862	W2489 ChA 275nm	36.754	6245	1.13	576	0.2612	ppm	200	2019-12-06 PM 3:03:49 KST	2020-04-06 AM 10:03:43 KST	CateTF275nm	2020-04-06 AM 9:59:09 KST	Y = 1.47e+004 X + 2.40e+003
417	191206_5TEx	BTE200	BTE	200ppm	24838	24839	TF3	24862	W2489 ChA 275nm	37.338	18776	3.41	1837	1.1746	ppm	200	2019-12-06 PM 3:03:49 KST	2020-04-06 AM 10:03:43 KST	CateTF275nm	2020-04-06 AM 9:59:09 KST	Y = 1.62e+004 X - 2.02e+002
346	191206_5TEx	BTE200	BTE	200ppm	25231	25232	Gallic acid	25255	W2489 ChA 275nm	3.526	21339	3.74	3754	1.6508	ppm	200	2019-12-07 AM 3:46:54 KST	2020-04-06 AM 10:03:46 KST	CateTF275nm	2020-04-06 AM 9:59:09 KST	Y = 1.26e+004 X + 4.80e+002
276	191206_5TEx	BTE200	BTE	200ppm	25231	25232	GC	25255	W2489 ChA 275nm	5.275	1343	0.24	179	0.6852	ppm	200	2019-12-07 AM 3:46:54 KST	2020-04-06 AM 10:03:46 KST	CateTF275nm	2020-04-06 AM 9:59:09 KST	Y = 1.81e+003 X + 1.02e+002
631	191206_5TEx	BTE200	BTE	200ppm	25231	25232		25255	W2489 ChA 275nm	6.929	10423	1.83	713			200	2019-12-07 AM 3:46:54 KST	2020-04-06 AM 10:03:46 KST	CateTF275nm	2020-04-06 AM 9:59:09 KST
632	191206_5TEx	BTE200	BTE	200ppm	25231	25232		25255	W2489 ChA 275nm	7.154	4101	0.72	368			200	2019-12-07 AM 3:46:54 KST	2020-04-06 AM 10:03:46 KST	CateTF275nm	2020-04-06 AM 9:59:09 KST
633	191206_5TEx	BTE200	BTE	200ppm	25231	25232		25255	W2489 ChA 275nm	7.428	9715	1.7	1077			200	2019-12-07 AM 3:46:54 KST	2020-04-06 AM 10:03:46 KST	CateTF275nm	2020-04-06 AM 9:59:09 KST
206	191206_5TEx	BTE200	BTE	200ppm	25231	25232	EGC	25255	W2489 ChA 275nm	7.649	12022	2.11	1215	3.5584	ppm	200	2019-12-07 AM 3:46:54 KST	2020-04-06 AM 10:03:46 KST	CateTF275nm	2020-04-06 AM 9:59:09 KST	Y = 3.18e+003 X + 7.11e+002
634	191206_5TEx	BTE200	BTE	200ppm	25231	25232		25255	W2489 ChA 275nm	7.895	4378	0.77	593			200	2019-12-07 AM 3:46:54 KST	2020-04-06 AM 10:03:46 KST	CateTF275nm	2020-04-06 AM 9:59:09 KST
635	191206_5TEx	BTE200	BTE	200ppm	25231	25232		25255	W2489 ChA 275nm	8.053	4717	0.83	517			200	2019-12-07 AM 3:46:54 KST	2020-04-06 AM 10:03:46 KST	CateTF275nm	2020-04-06 AM 9:59:09 KST
17	191206_5TEx	BTE200	BTE	200ppm	25231	25232	C	25255	W2489 ChA 275nm	8.19	3714	0.65	455	0.5188	ppm	200	2019-12-07 AM 3:46:54 KST	2020-04-06 AM 10:03:46 KST	CateTF275nm	2020-04-06 AM 9:59:09 KST	Y = 5.83e+003 X + 6.88e+002
638	191206_5TEx	BTE200	BTE	200ppm	25231	25232		25255	W2489 ChA 275nm	8.341	3758	0.66	495			200	2019-12-07 AM 3:46:54 KST	2020-04-06 AM 10:03:46 KST	CateTF275nm	2020-04-06 AM 9:59:09 KST
85	191206_5TEx	BTE200	BTE	200ppm	25231	25232	Caffeine	25255	W2489 ChA 275nm	8.555	326687	57.2	54872	13.7376	ppm	200	2019-12-07 AM 3:46:54 KST	2020-04-06 AM 10:03:46 KST	CateTF275nm	2020-04-06 AM 9:59:09 KST	Y = 2.37e+004 X + 7.52e+002
630	191206_5TEx	BTE200	BTE	200ppm	25231	25232		25255	W2489 ChA 275nm	9.182	10361	1.81	1142			200	2019-12-07 AM 3:46:54 KST	2020-04-06 AM 10:03:46 KST	CateTF275nm	2020-04-06 AM 9:59:09 KST
124	191206_5TEx	BTE200	BTE	200ppm	25231	25232	EC	25255	W2489 ChA 275nm	9.744	5824	1.02	292	1.2072	ppm	200	2019-12-07 AM 3:46:54 KST	2020-04-06 AM 10:03:46 KST	CateTF275nm	2020-04-06 AM 9:59:09 KST	Y = 4.41e+003 X + 4.99e+002
248	191206_5TEx	BTE200	BTE	200ppm	25231	25232	EGCG	25255	W2489 ChA 275nm	9.935	22773	3.99	2492	2.1379	ppm	200	2019-12-07 AM 3:46:54 KST	2020-04-06 AM 10:03:46 KST	CateTF275nm	2020-04-06 AM 9:59:09 KST	Y = 1.04e+004 X + 5.88e+002
636	191206_5TEx	BTE200	BTE	200ppm	25231	25232		25255	W2489 ChA 275nm	10.117	3181	0.56	778			200	2019-12-07 AM 3:46:54 KST	2020-04-06 AM 10:03:46 KST	CateTF275nm	2020-04-06 AM 9:59:09 KST
637	191206_5TEx	BTE200	BTE	200ppm	25231	25232		25255	W2489 ChA 275nm	10.494	8002	1.4	812			200	2019-12-07 AM 3:46:54 KST	2020-04-06 AM 10:03:46 KST	CateTF275nm	2020-04-06 AM 9:59:09 KST
308	191206_5TEx	BTE200	BTE	200ppm	25231	25232	GCG	25255	W2489 ChA 275nm	10.695	4606	0.81	425	0.3995	ppm	200	2019-12-07 AM 3:46:54 KST	2020-04-06 AM 10:03:46 KST	CateTF275nm	2020-04-06 AM 9:59:09 KST	Y = 9.73e+003 X + 7.18e+002
629	191206_5TEx	BTE200	BTE	200ppm	25231	25232		25255	W2489 ChA 275nm	11.516	9908	1.73	1006			200	2019-12-07 AM 3:46:54 KST	2020-04-06 AM 10:03:46 KST	CateTF275nm	2020-04-06 AM 9:59:09 KST
628	191206_5TEx	BTE200	BTE	200ppm	25231	25232		25255	W2489 ChA 275nm	11.914	3019	0.53	162			200	2019-12-07 AM 3:46:54 KST	2020-04-06 AM 10:03:46 KST	CateTF275nm	2020-04-06 AM 9:59:09 KST
627	191206_5TEx	BTE200	BTE	200ppm	25231	25232		25255	W2489 ChA 275nm	16.808	3609	0.63	260			200	2019-12-07 AM 3:46:54 KST	2020-04-06 AM 10:03:46 KST	CateTF275nm	2020-04-06 AM 9:59:09 KST
164	191206_5TEx	BTE200	BTE	200ppm	25231	25232	ECG	25255	W2489 ChA 275nm	17.202	18375	3.22	1829	1.3582	ppm	200	2019-12-07 AM 3:46:54 KST	2020-04-06 AM 10:03:46 KST	CateTF275nm	2020-04-06 AM 9:59:09 KST	Y = 1.28e+004 X + 1.03e+003
50	191206_5TEx	BTE200	BTE	200ppm	25231	25232	CG	25255	W2489 ChA 275nm	17.766	3158	0.55	257	0.2077	ppm	200	2019-12-07 AM 3:46:54 KST	2020-04-06 AM 10:03:46 KST	CateTF275nm	2020-04-06 AM 9:59:09 KST	Y = 1.22e+004 X + 6.15e+002
626	191206_5TEx	BTE200	BTE	200ppm	25231	25232		25255	W2489 ChA 275nm	18.274	7464	1.31	333			200	2019-12-07 AM 3:46:54 KST	2020-04-06 AM 10:03:46 KST	CateTF275nm	2020-04-06 AM 9:59:09 KST
625	191206_5TEx	BTE200	BTE	200ppm	25231	25232		25255	W2489 ChA 275nm	18.737	22082	3.87	2685			200	2019-12-07 AM 3:46:54 KST	2020-04-06 AM 10:03:46 KST	CateTF275nm	2020-04-06 AM 9:59:09 KST
377	191206_5TEx	BTE200	BTE	200ppm	25231	25232	TF1	25255	W2489 ChA 275nm	31.794	6065	1.06	586	0.4356	ppm	200	2019-12-07 AM 3:46:54 KST	2020-04-06 AM 10:03:46 KST	CateTF275nm	2020-04-06 AM 9:59:09 KST	Y = 1.15e+004 X + 1.07e+003
394	191206_5TEx	BTE200	BTE	200ppm	25231	25232	TF2a	25255	W2489 ChA 275nm	34.981	14416	2.52	1261	1.6685	ppm	200	2019-12-07 AM 3:46:54 KST	2020-04-06 AM 10:03:46 KST	CateTF275nm	2020-04-06 AM 9:59:09 KST	Y = 8.37e+003 X + 4.47e+002
411	191206_5TEx	BTE200	BTE	200ppm	25231	25232	TF2b	25255	W2489 ChA 275nm	36.915	6509	1.14	600	0.2791	ppm	200	2019-12-07 AM 3:46:54 KST	2020-04-06 AM 10:03:46 KST	CateTF275nm	2020-04-06 AM 9:59:09 KST	Y = 1.47e+004 X + 2.40e+003
423	191206_5TEx	BTE200	BTE	200ppm	25231	25232	TF3	25255	W2489 ChA 275nm	37.494	19538	3.42	1909	1.2218	ppm	200	2019-12-07 AM 3:46:54 KST	2020-04-06 AM 10:03:46 KST	CateTF275nm	2020-04-06 AM 9:59:09 KST	Y = 1.62e+004 X - 2.02e+002
361	191206_5TEx	BTE200	BTE	200ppm	25621	25622	Gallic acid	25645	W2489 ChA 275nm	3.532	21772	3.6	3845	1.685	ppm	200	2019-12-07 PM 4:29:47 KST	2020-04-06 AM 10:03:48 KST	CateTF275nm	2020-04-06 AM 9:59:09 KST	Y = 1.26e+004 X + 4.80e+002
286	191206_5TEx	BTE200	BTE	200ppm	25621	25622	GC	25645	W2489 ChA 275nm	5.293	1363	0.23	178	0.6964	ppm	200	2019-12-07 PM 4:29:47 KST	2020-04-06 AM 10:03:48 KST	CateTF275nm	2020-04-06 AM 9:59:09 KST	Y = 1.81e+003 X + 1.02e+002
777	191206_5TEx	BTE200	BTE	200ppm	25621	25622		25645	W2489 ChA 275nm	6.936	11158	1.85	757			200	2019-12-07 PM 4:29:47 KST	2020-04-06 AM 10:03:48 KST	CateTF275nm	2020-04-06 AM 9:59:09 KST
792	191206_5TEx	BTE200	BTE	200ppm	25621	25622		25645	W2489 ChA 275nm	7.164	4071	0.67	385			200	2019-12-07 PM 4:29:47 KST	2020-04-06 AM 10:03:48 KST	CateTF275nm	2020-04-06 AM 9:59:09 KST
791	191206_5TEx	BTE200	BTE	200ppm	25621	25622		25645	W2489 ChA 275nm	7.435	10745	1.78	1117			200	2019-12-07 PM 4:29:47 KST	2020-04-06 AM 10:03:48 KST	CateTF275nm	2020-04-06 AM 9:59:09 KST
221	191206_5TEx	BTE200	BTE	200ppm	25621	25622	EGC	25645	W2489 ChA 275nm	7.657	12103	2	1255	3.5838	ppm	200	2019-12-07 PM 4:29:47 KST	2020-04-06 AM 10:03:48 KST	CateTF275nm	2020-04-06 AM 9:59:09 KST	Y = 3.18e+003 X + 7.11e+002
790	191206_5TEx	BTE200	BTE	200ppm	25621	25622		25645	W2489 ChA 275nm	7.902	4857	0.8	626			200	2019-12-07 PM 4:29:47 KST	2020-04-06 AM 10:03:48 KST	CateTF275nm	2020-04-06 AM 9:59:09 KST
789	191206_5TEx	BTE200	BTE	200ppm	25621	25622		25645	W2489 ChA 275nm	8.062	5148	0.85	540			200	2019-12-07 PM 4:29:47 KST	2020-04-06 AM 10:03:48 KST	CateTF275nm	2020-04-06 AM 9:59:09 KST
31	191206_5TEx	BTE200	BTE	200ppm	25621	25622	C	25645	W2489 ChA 275nm	8.208	3491	0.58	489	0.4806	ppm	200	2019-12-07 PM 4:29:47 KST	2020-04-06 AM 10:03:48 KST	CateTF275nm	2020-04-06 AM 9:59:09 KST	Y = 5.83e+003 X + 6.88e+002
788	191206_5TEx	BTE200	BTE	200ppm	25621	25622		25645	W2489 ChA 275nm	8.352	4457	0.74	531			200	2019-12-07 PM 4:29:47 KST	2020-04-06 AM 10:03:48 KST	CateTF275nm	2020-04-06 AM 9:59:09 KST
100	191206_5TEx	BTE200	BTE	200ppm	25621	25622	Caffeine	25645	W2489 ChA 275nm	8.567	332592	55.05	55819	13.9865	ppm	200	2019-12-07 PM 4:29:47 KST	2020-04-06 AM 10:03:48 KST	CateTF275nm	2020-04-06 AM 9:59:09 KST	Y = 2.37e+004 X + 7.52e+002
787	191206_5TEx	BTE200	BTE	200ppm	25621	25622		25645	W2489 ChA 275nm	9.033	1321	0.22	418			200	2019-12-07 PM 4:29:47 KST	2020-04-06 AM 10:03:48 KST	CateTF275nm	2020-04-06 AM 9:59:09 KST
786	191206_5TEx	BTE200	BTE	200ppm	25621	25622		25645	W2489 ChA 275nm	9.199	11482	1.9	1220			200	2019-12-07 PM 4:29:47 KST	2020-04-06 AM 10:03:48 KST	CateTF275nm	2020-04-06 AM 9:59:09 KST
138	191206_5TEx	BTE200	BTE	200ppm	25621	25622	EC	25645	W2489 ChA 275nm	9.769	6787	1.12	336	1.4254	ppm	200	2019-12-07 PM 4:29:47 KST	2020-04-06 AM 10:03:48 KST	CateTF275nm	2020-04-06 AM 9:59:09 KST	Y = 4.41e+003 X + 4.99e+002
263	191206_5TEx	BTE200	BTE	200ppm	25621	25622	EGCG	25645	W2489 ChA 275nm	9.957	25044	4.15	2582	2.3568	ppm	200	2019-12-07 PM 4:29:47 KST	2020-04-06 AM 10:03:48 KST	CateTF275nm	2020-04-06 AM 9:59:09 KST	Y = 1.04e+004 X + 5.88e+002
785	191206_5TEx	BTE200	BTE	200ppm	25621	25622		25645	W2489 ChA 275nm	10.158	3215	0.53	639			200	2019-12-07 PM 4:29:47 KST	2020-04-06 AM 10:03:48 KST	CateTF275nm	2020-04-06 AM 9:59:09 KST
784	191206_5TEx	BTE200	BTE	200ppm	25621	25622		25645	W2489 ChA 275nm	10.516	9239	1.53	897			200	2019-12-07 PM 4:29:47 KST	2020-04-06 AM 10:03:48 KST	CateTF275nm	2020-04-06 AM 9:59:09 KST
783	191206_5TEx	BTE200	BTE	200ppm	25621	25622		25645	W2489 ChA 275nm	10.72	5352	0.89	478			200	2019-12-07 PM 4:29:47 KST	2020-04-06 AM 10:03:48 KST	CateTF275nm	2020-04-06 AM 9:59:09 KST
319	191206_5TEx	BTE200	BTE	200ppm	25621	25622	GCG	25645	W2489 ChA 275nm	11.101	4220	0.7	203	0.3599	ppm	200	2019-12-07 PM 4:29:47 KST	2020-04-06 AM 10:03:48 KST	CateTF275nm	2020-04-06 AM 9:59:09 KST	Y = 9.73e+003 X + 7.18e+002
782	191206_5TEx	BTE200	BTE	200ppm	25621	25622		25645	W2489 ChA 275nm	11.541	12163	2.01	1087			200	2019-12-07 PM 4:29:47 KST	2020-04-06 AM 10:03:48 KST	CateTF275nm	2020-04-06 AM 9:59:09 KST
781	191206_5TEx	BTE200	BTE	200ppm	25621	25622		25645	W2489 ChA 275nm	11.925	12407	2.05	235			200	2019-12-07 PM 4:29:47 KST	2020-04-06 AM 10:03:48 KST	CateTF275nm	2020-04-06 AM 9:59:09 KST
780	191206_5TEx	BTE200	BTE	200ppm	25621	25622		25645	W2489 ChA 275nm	16.845	3528	0.58	255			200	2019-12-07 PM 4:29:47 KST	2020-04-06 AM 10:03:48 KST	CateTF275nm	2020-04-06 AM 9:59:09 KST
179	191206_5TEx	BTE200	BTE	200ppm	25621	25622	ECG	25645	W2489 ChA 275nm	17.235	17216	2.85	1850	1.2674	ppm	200	2019-12-07 PM 4:29:47 KST	2020-04-06 AM 10:03:48 KST	CateTF275nm	2020-04-06 AM 9:59:09 KST	Y = 1.28e+004 X + 1.03e+003
59	191206_5TEx	BTE200	BTE	200ppm	25621	25622	CG	25645	W2489 ChA 275nm	17.806	2944	0.49	262	0.1902	ppm	200	2019-12-07 PM 4:29:47 KST	2020-04-06 AM 10:03:48 KST	CateTF275nm	2020-04-06 AM 9:59:09 KST	Y = 1.22e+004 X + 6.15e+002
779	191206_5TEx	BTE200	BTE	200ppm	25621	25622		25645	W2489 ChA 275nm	18.302	6838	1.13	333			200	2019-12-07 PM 4:29:47 KST	2020-04-06 AM 10:03:48 KST	CateTF275nm	2020-04-06 AM 9:59:09 KST
778	191206_5TEx	BTE200	BTE	200ppm	25621	25622		25645	W2489 ChA 275nm	18.771	23103	3.82	2729			200	2019-12-07 PM 4:29:47 KST	2020-04-06 AM 10:03:48 KST	CateTF275nm	2020-04-06 AM 9:59:09 KST
382	191206_5TEx	BTE200	BTE	200ppm	25621	25622	TF1	25645	W2489 ChA 275nm	31.892	6477	1.07	599	0.4715	ppm	200	2019-12-07 PM 4:29:47 KST	2020-04-06 AM 10:03:48 KST	CateTF275nm	2020-04-06 AM 9:59:09 KST	Y = 1.15e+004 X + 1.07e+003
400	191206_5TEx	BTE200	BTE	200ppm	25621	25622	TF2a	25645	W2489 ChA 275nm	35.101	14688	2.43	1269	1.701	ppm	200	2019-12-07 PM 4:29:47 KST	2020-04-06 AM 10:03:48 KST	CateTF275nm	2020-04-06 AM 9:59:09 KST	Y = 8.37e+003 X + 4.47e+002
416	191206_5TEx	BTE200	BTE	200ppm	25621	25622	TF2b	25645	W2489 ChA 275nm	37.021	6757	1.12	612	0.2959	ppm	200	2019-12-07 PM 4:29:47 KST	2020-04-06 AM 10:03:48 KST	CateTF275nm	2020-04-06 AM 9:59:09 KST	Y = 1.47e+004 X + 2.40e+003
429	191206_5TEx	BTE200	BTE	200ppm	25621	25622	TF3	25645	W2489 ChA 275nm	37.602	19640	3.25	1924	1.2282	ppm	200	2019-12-07 PM 4:29:47 KST	2020-04-06 AM 10:03:48 KST	CateTF275nm	2020-04-06 AM 9:59:09 KST	Y = 1.62e+004 X - 2.02e+002
329	191206_5TEx	BTE50	BTE	50ppm	24786	24787	Gallic acid	24810	W2489 ChA 275nm	3.491	4952	4.53	890	0.3539	ppm	50	2019-12-06 PM 1:22:10 KST	2020-04-06 AM 10:03:42 KST	CateTF275nm	2020-04-06 AM 9:59:09 KST	Y = 1.26e+004 X + 4.80e+002
459	191206_5TEx	BTE50	BTE	50ppm	24786	24787		24810	W2489 ChA 275nm	7.373	1767	1.62	231			50	2019-12-06 PM 1:22:10 KST	2020-04-06 AM 10:03:42 KST	CateTF275nm	2020-04-06 AM 9:59:09 KST
189	191206_5TEx	BTE50	BTE	50ppm	24786	24787	EGC	24810	W2489 ChA 275nm	7.597	2149	1.97	256	0.4524	ppm	50	2019-12-06 PM 1:22:10 KST	2020-04-06 AM 10:03:42 KST	CateTF275nm	2020-04-06 AM 9:59:09 KST	Y = 3.18e+003 X + 7.11e+002
68	191206_5TEx	BTE50	BTE	50ppm	24786	24787	Caffeine	24810	W2489 ChA 275nm	8.487	74655	68.28	13077	3.1149	ppm	50	2019-12-06 PM 1:22:10 KST	2020-04-06 AM 10:03:42 KST	CateTF275nm	2020-04-06 AM 9:59:09 KST	Y = 2.37e+004 X + 7.52e+002
458	191206_5TEx	BTE50	BTE	50ppm	24786	24787		24810	W2489 ChA 275nm	9.09	1557	1.42	197			50	2019-12-06 PM 1:22:10 KST	2020-04-06 AM 10:03:42 KST	CateTF275nm	2020-04-06 AM 9:59:09 KST
231	191206_5TEx	BTE50	BTE	50ppm	24786	24787	EGCG	24810	W2489 ChA 275nm	9.818	4701	4.3	543	0.3964	ppm	50	2019-12-06 PM 1:22:10 KST	2020-04-06 AM 10:03:42 KST	CateTF275nm	2020-04-06 AM 9:59:09 KST	Y = 1.04e+004 X + 5.88e+002
460	191206_5TEx	BTE50	BTE	50ppm	24786	24787		24810	W2489 ChA 275nm	10.342	1087	0.99	160			50	2019-12-06 PM 1:22:10 KST	2020-04-06 AM 10:03:42 KST	CateTF275nm	2020-04-06 AM 9:59:09 KST
295	191206_5TEx	BTE50	BTE	50ppm	24786	24787	GCG	24810	W2489 ChA 275nm	11.281	2042	1.87	225	0.136	ppm	50	2019-12-06 PM 1:22:10 KST	2020-04-06 AM 10:03:42 KST	CateTF275nm	2020-04-06 AM 9:59:09 KST	Y = 9.73e+003 X + 7.18e+002
148	191206_5TEx	BTE50	BTE	50ppm	24786	24787	ECG	24810	W2489 ChA 275nm	16.906	3747	3.43	411	0.2125	ppm	50	2019-12-06 PM 1:22:10 KST	2020-04-06 AM 10:03:42 KST	CateTF275nm	2020-04-06 AM 9:59:09 KST	Y = 1.28e+004 X + 1.03e+003
461	191206_5TEx	BTE50	BTE	50ppm	24786	24787		24810	W2489 ChA 275nm	18.519	4608	4.21	624			50	2019-12-06 PM 1:22:10 KST	2020-04-06 AM 10:03:42 KST	CateTF275nm	2020-04-06 AM 9:59:09 KST
386	191206_5TEx	BTE50	BTE	50ppm	24786	24787	TF2a	24810	W2489 ChA 275nm	34.613	3402	3.11	299	0.353	ppm	50	2019-12-06 PM 1:22:10 KST	2020-04-06 AM 10:03:42 KST	CateTF275nm	2020-04-06 AM 9:59:09 KST	Y = 8.37e+003 X + 4.47e+002
404	191206_5TEx	BTE50	BTE	50ppm	24786	24787	TF2b	24810	W2489 ChA 275nm	37.178	4662	4.26	436	0.1537	ppm	50	2019-12-06 PM 1:22:10 KST	2020-04-06 AM 10:03:42 KST	CateTF275nm	2020-04-06 AM 9:59:09 KST	Y = 1.47e+004 X + 2.40e+003
344	191206_5TEx	BTE50	BTE	50ppm	25179	25180	Gallic acid	25203	W2489 ChA 275nm	3.523	5208	4.8	908	0.3742	ppm	50	2019-12-07 AM 2:05:11 KST	2020-04-06 AM 10:03:45 KST	CateTF275nm	2020-04-06 AM 9:59:09 KST	Y = 1.26e+004 X + 4.80e+002
614	191206_5TEx	BTE50	BTE	50ppm	25179	25180		25203	W2489 ChA 275nm	7.414	1444	1.33	207			50	2019-12-07 AM 2:05:11 KST	2020-04-06 AM 10:03:45 KST	CateTF275nm	2020-04-06 AM 9:59:09 KST
204	191206_5TEx	BTE50	BTE	50ppm	25179	25180	EGC	25203	W2489 ChA 275nm	7.636	1645	1.52	223	0.2938	ppm	50	2019-12-07 AM 2:05:11 KST	2020-04-06 AM 10:03:45 KST	CateTF275nm	2020-04-06 AM 9:59:09 KST	Y = 3.18e+003 X + 7.11e+002
83	191206_5TEx	BTE50	BTE	50ppm	25179	25180	Caffeine	25203	W2489 ChA 275nm	8.54	75287	69.36	13044	3.1415	ppm	50	2019-12-07 AM 2:05:11 KST	2020-04-06 AM 10:03:45 KST	CateTF275nm	2020-04-06 AM 9:59:09 KST	Y = 2.37e+004 X + 7.52e+002
122	191206_5TEx	BTE50	BTE	50ppm	25179	25180	EC	25203	W2489 ChA 275nm	9.161	1454	1.34	211	0.2165	ppm	50	2019-12-07 AM 2:05:11 KST	2020-04-06 AM 10:03:45 KST	CateTF275nm	2020-04-06 AM 9:59:09 KST	Y = 4.41e+003 X + 4.99e+002
246	191206_5TEx	BTE50	BTE	50ppm	25179	25180	EGCG	25203	W2489 ChA 275nm	9.909	4717	4.35	551	0.3979	ppm	50	2019-12-07 AM 2:05:11 KST	2020-04-06 AM 10:03:45 KST	CateTF275nm	2020-04-06 AM 9:59:09 KST	Y = 1.04e+004 X + 5.88e+002
617	191206_5TEx	BTE50	BTE	50ppm	25179	25180		25203	W2489 ChA 275nm	10.462	1227	1.13	172			50	2019-12-07 AM 2:05:11 KST	2020-04-06 AM 10:03:45 KST	CateTF275nm	2020-04-06 AM 9:59:09 KST
616	191206_5TEx	BTE50	BTE	50ppm	25179	25180		25203	W2489 ChA 275nm	11.463	2015	1.86	226			50	2019-12-07 AM 2:05:11 KST	2020-04-06 AM 10:03:45 KST	CateTF275nm	2020-04-06 AM 9:59:09 KST
162	191206_5TEx	BTE50	BTE	50ppm	25179	25180	ECG	25203	W2489 ChA 275nm	17.143	3702	3.41	422	0.209	ppm	50	2019-12-07 AM 2:05:11 KST	2020-04-06 AM 10:03:45 KST	CateTF275nm	2020-04-06 AM 9:59:09 KST	Y = 1.28e+004 X + 1.03e+003
615	191206_5TEx	BTE50	BTE	50ppm	25179	25180		25203	W2489 ChA 275nm	18.688	3832	3.53	604			50	2019-12-07 AM 2:05:11 KST	2020-04-06 AM 10:03:45 KST	CateTF275nm	2020-04-06 AM 9:59:09 KST
392	191206_5TEx	BTE50	BTE	50ppm	25179	25180	TF2a	25203	W2489 ChA 275nm	34.898	3366	3.1	303	0.3486	ppm	50	2019-12-07 AM 2:05:11 KST	2020-04-06 AM 10:03:45 KST	CateTF275nm	2020-04-06 AM 9:59:09 KST	Y = 8.37e+003 X + 4.47e+002
421	191206_5TEx	BTE50	BTE	50ppm	25179	25180	TF3	25203	W2489 ChA 275nm	37.423	4649	4.28	450	0.3003	ppm	50	2019-12-07 AM 2:05:11 KST	2020-04-06 AM 10:03:45 KST	CateTF275nm	2020-04-06 AM 9:59:09 KST	Y = 1.62e+004 X - 2.02e+002
359	191206_5TEx	BTE50	BTE	50ppm	25569	25570	Gallic acid	25593	W2489 ChA 275nm	3.539	5287	4.28	913	0.3805	ppm	50	2019-12-07 PM 2:48:08 KST	2020-04-06 AM 10:03:48 KST	CateTF275nm	2020-04-06 AM 9:59:09 KST	Y = 1.26e+004 X + 4.80e+002
763	191206_5TEx	BTE50	BTE	50ppm	25569	25570		25593	W2489 ChA 275nm	6.948	7345	5.95	231			50	2019-12-07 PM 2:48:08 KST	2020-04-06 AM 10:03:48 KST	CateTF275nm	2020-04-06 AM 9:59:09 KST
219	191206_5TEx	BTE50	BTE	50ppm	25569	25570	EGC	25593	W2489 ChA 275nm	7.444	3234	2.62	296	0.7937	ppm	50	2019-12-07 PM 2:48:08 KST	2020-04-06 AM 10:03:48 KST	CateTF275nm	2020-04-06 AM 9:59:09 KST	Y = 3.18e+003 X + 7.11e+002
764	191206_5TEx	BTE50	BTE	50ppm	25569	25570		25593	W2489 ChA 275nm	7.668	3010	2.44	312			50	2019-12-07 PM 2:48:08 KST	2020-04-06 AM 10:03:48 KST	CateTF275nm	2020-04-06 AM 9:59:09 KST
29	191206_5TEx	BTE50	BTE	50ppm	25569	25570	C	25593	W2489 ChA 275nm	7.913	1091	0.88	155	0.069	ppm	50	2019-12-07 PM 2:48:08 KST	2020-04-06 AM 10:03:48 KST	CateTF275nm	2020-04-06 AM 9:59:09 KST	Y = 5.83e+003 X + 6.88e+002
98	191206_5TEx	BTE50	BTE	50ppm	25569	25570	Caffeine	25593	W2489 ChA 275nm	8.577	77650	62.91	13145	3.2411	ppm	50	2019-12-07 PM 2:48:08 KST	2020-04-06 AM 10:03:48 KST	CateTF275nm	2020-04-06 AM 9:59:09 KST	Y = 2.37e+004 X + 7.52e+002
136	191206_5TEx	BTE50	BTE	50ppm	25569	25570	EC	25593	W2489 ChA 275nm	9.205	1741	1.41	245	0.2816	ppm	50	2019-12-07 PM 2:48:08 KST	2020-04-06 AM 10:03:48 KST	CateTF275nm	2020-04-06 AM 9:59:09 KST	Y = 4.41e+003 X + 4.99e+002
261	191206_5TEx	BTE50	BTE	50ppm	25569	25570	EGCG	25593	W2489 ChA 275nm	9.959	4725	3.83	545	0.3986	ppm	50	2019-12-07 PM 2:48:08 KST	2020-04-06 AM 10:03:48 KST	CateTF275nm	2020-04-06 AM 9:59:09 KST	Y = 1.04e+004 X + 5.88e+002
765	191206_5TEx	BTE50	BTE	50ppm	25569	25570		25593	W2489 ChA 275nm	10.516	1212	0.98	165			50	2019-12-07 PM 2:48:08 KST	2020-04-06 AM 10:03:48 KST	CateTF275nm	2020-04-06 AM 9:59:09 KST
766	191206_5TEx	BTE50	BTE	50ppm	25569	25570		25593	W2489 ChA 275nm	11.539	1972	1.6	225			50	2019-12-07 PM 2:48:08 KST	2020-04-06 AM 10:03:48 KST	CateTF275nm	2020-04-06 AM 9:59:09 KST
177	191206_5TEx	BTE50	BTE	50ppm	25569	25570	ECG	25593	W2489 ChA 275nm	17.224	4018	3.26	432	0.2338	ppm	50	2019-12-07 PM 2:48:08 KST	2020-04-06 AM 10:03:48 KST	CateTF275nm	2020-04-06 AM 9:59:09 KST	Y = 1.28e+004 X + 1.03e+003
767	191206_5TEx	BTE50	BTE	50ppm	25569	25570		25593	W2489 ChA 275nm	18.768	4018	3.26	610			50	2019-12-07 PM 2:48:08 KST	2020-04-06 AM 10:03:48 KST	CateTF275nm	2020-04-06 AM 9:59:09 KST
398	191206_5TEx	BTE50	BTE	50ppm	25569	25570	TF2a	25593	W2489 ChA 275nm	35.05	3433	2.78	302	0.3566	ppm	50	2019-12-07 PM 2:48:08 KST	2020-04-06 AM 10:03:48 KST	CateTF275nm	2020-04-06 AM 9:59:09 KST	Y = 8.37e+003 X + 4.47e+002
427	191206_5TEx	BTE50	BTE	50ppm	25569	25570	TF3	25593	W2489 ChA 275nm	37.564	4685	3.8	459	0.3025	ppm	50	2019-12-07 PM 2:48:08 KST	2020-04-06 AM 10:03:48 KST	CateTF275nm	2020-04-06 AM 9:59:09 KST	Y = 1.62e+004 X - 2.02e+002
327	191206_5TEx	CoGTE100	CoG	100ppm	24734	24735	Gallic acid	24758	W2489 ChA 275nm	3.49	6043	2.49	1083	0.4403	ppm	100	2019-12-06 AM 11:40:28 KST	2020-04-06 AM 10:03:42 KST	CateTF275nm	2020-04-06 AM 9:59:09 KST	Y = 1.26e+004 X + 4.80e+002
442	191206_5TEx	CoGTE100	CoG	100ppm	24734	24735		24758	W2489 ChA 275nm	6.876	5395	2.22	331			100	2019-12-06 AM 11:40:28 KST	2020-04-06 AM 10:03:42 KST	CateTF275nm	2020-04-06 AM 9:59:09 KST
441	191206_5TEx	CoGTE100	CoG	100ppm	24734	24735		24758	W2489 ChA 275nm	7.009	2345	0.97	203			100	2019-12-06 AM 11:40:28 KST	2020-04-06 AM 10:03:42 KST	CateTF275nm	2020-04-06 AM 9:59:09 KST
187	191206_5TEx	CoGTE100	CoG	100ppm	24734	24735	EGC	24758	W2489 ChA 275nm	7.373	8748	3.61	1073	2.5285	ppm	100	2019-12-06 AM 11:40:28 KST	2020-04-06 AM 10:03:42 KST	CateTF275nm	2020-04-06 AM 9:59:09 KST	Y = 3.18e+003 X + 7.11e+002
440	191206_5TEx	CoGTE100	CoG	100ppm	24734	24735		24758	W2489 ChA 275nm	7.581	2419	1	291			100	2019-12-06 AM 11:40:28 KST	2020-04-06 AM 10:03:42 KST	CateTF275nm	2020-04-06 AM 9:59:09 KST
439	191206_5TEx	CoGTE100	CoG	100ppm	24734	24735		24758	W2489 ChA 275nm	7.83	3845	1.58	324			100	2019-12-06 AM 11:40:28 KST	2020-04-06 AM 10:03:42 KST	CateTF275nm	2020-04-06 AM 9:59:09 KST
438	191206_5TEx	CoGTE100	CoG	100ppm	24734	24735		24758	W2489 ChA 275nm	7.945	3654	1.51	301			100	2019-12-06 AM 11:40:28 KST	2020-04-06 AM 10:03:42 KST	CateTF275nm	2020-04-06 AM 9:59:09 KST
1	191206_5TEx	CoGTE100	CoG	100ppm	24734	24735	C	24758	W2489 ChA 275nm	8.197	2488	1.03	229	0.3086	ppm	100	2019-12-06 AM 11:40:28 KST	2020-04-06 AM 10:03:42 KST	CateTF275nm	2020-04-06 AM 9:59:09 KST	Y = 5.83e+003 X + 6.88e+002
437	191206_5TEx	CoGTE100	CoG	100ppm	24734	24735		24758	W2489 ChA 275nm	8.479	139236	57.38	23912			100	2019-12-06 AM 11:40:28 KST	2020-04-06 AM 10:03:42 KST	CateTF275nm	2020-04-06 AM 9:59:09 KST
66	191206_5TEx	CoGTE100	CoG	100ppm	24734	24735	Caffeine	24758	W2489 ChA 275nm	8.878	1645	0.68	218	0.0377	ppm	100	2019-12-06 AM 11:40:28 KST	2020-04-06 AM 10:03:42 KST	CateTF275nm	2020-04-06 AM 9:59:09 KST	Y = 2.37e+004 X + 7.52e+002
433	191206_5TEx	CoGTE100	CoG	100ppm	24734	24735		24758	W2489 ChA 275nm	9.035	4499	1.85	331			100	2019-12-06 AM 11:40:28 KST	2020-04-06 AM 10:03:42 KST	CateTF275nm	2020-04-06 AM 9:59:09 KST
107	191206_5TEx	CoGTE100	CoG	100ppm	24734	24735	EC	24758	W2489 ChA 275nm	9.596	2944	1.21	243	0.5543	ppm	100	2019-12-06 AM 11:40:28 KST	2020-04-06 AM 10:03:42 KST	CateTF275nm	2020-04-06 AM 9:59:09 KST	Y = 4.41e+003 X + 4.99e+002
229	191206_5TEx	CoGTE100	CoG	100ppm	24734	24735	EGCG	24758	W2489 ChA 275nm	9.945	5539	2.28	536	0.4771	ppm	100	2019-12-06 AM 11:40:28 KST	2020-04-06 AM 10:03:42 KST	CateTF275nm	2020-04-06 AM 9:59:09 KST	Y = 1.04e+004 X + 5.88e+002
434	191206_5TEx	CoGTE100	CoG	100ppm	24734	24735		24758	W2489 ChA 275nm	10.335	5680	2.34	506			100	2019-12-06 AM 11:40:28 KST	2020-04-06 AM 10:03:42 KST	CateTF275nm	2020-04-06 AM 9:59:09 KST
293	191206_5TEx	CoGTE100	CoG	100ppm	24734	24735	GCG	24758	W2489 ChA 275nm	11.262	6740	2.78	717	0.6188	ppm	100	2019-12-06 AM 11:40:28 KST	2020-04-06 AM 10:03:42 KST	CateTF275nm	2020-04-06 AM 9:59:09 KST	Y = 9.73e+003 X + 7.18e+002
146	191206_5TEx	CoGTE100	CoG	100ppm	24734	24735	ECG	24758	W2489 ChA 275nm	16.903	5319	2.19	526	0.3356	ppm	100	2019-12-06 AM 11:40:28 KST	2020-04-06 AM 10:03:42 KST	CateTF275nm	2020-04-06 AM 9:59:09 KST	Y = 1.28e+004 X + 1.03e+003
38	191206_5TEx	CoGTE100	CoG	100ppm	24734	24735	CG	24758	W2489 ChA 275nm	18.069	2301	0.95	156	0.1377	ppm	100	2019-12-06 AM 11:40:28 KST	2020-04-06 AM 10:03:42 KST	CateTF275nm	2020-04-06 AM 9:59:09 KST	Y = 1.22e+004 X + 6.15e+002
436	191206_5TEx	CoGTE100	CoG	100ppm	24734	24735		24758	W2489 ChA 275nm	18.516	1895	0.78	226			100	2019-12-06 AM 11:40:28 KST	2020-04-06 AM 10:03:42 KST	CateTF275nm	2020-04-06 AM 9:59:09 KST
369	191206_5TEx	CoGTE100	CoG	100ppm	24734	24735	TF1	24758	W2489 ChA 275nm	31.485	7086	2.92	668	0.5247	ppm	100	2019-12-06 AM 11:40:28 KST	2020-04-06 AM 10:03:42 KST	CateTF275nm	2020-04-06 AM 9:59:09 KST	Y = 1.15e+004 X + 1.07e+003
384	191206_5TEx	CoGTE100	CoG	100ppm	24734	24735	TF2a	24758	W2489 ChA 275nm	34.62	10235	4.22	886	1.1692	ppm	100	2019-12-06 AM 11:40:28 KST	2020-04-06 AM 10:03:42 KST	CateTF275nm	2020-04-06 AM 9:59:09 KST	Y = 8.37e+003 X + 4.47e+002
435	191206_5TEx	CoGTE100	CoG	100ppm	24734	24735		24758	W2489 ChA 275nm	36.581	5412	2.23	497			100	2019-12-06 AM 11:40:28 KST	2020-04-06 AM 10:03:42 KST	CateTF275nm	2020-04-06 AM 9:59:09 KST
402	191206_5TEx	CoGTE100	CoG	100ppm	24734	24735	TF2b	24758	W2489 ChA 275nm	37.174	9177	3.78	902	0.4602	ppm	100	2019-12-06 AM 11:40:28 KST	2020-04-06 AM 10:03:42 KST	CateTF275nm	2020-04-06 AM 9:59:09 KST	Y = 1.47e+004 X + 2.40e+003
342	191206_5TEx	CoGTE100	CoG	100ppm	25127	25128	Gallic acid	25151	W2489 ChA 275nm	3.524	6248	2.66	1106	0.4565	ppm	100	2019-12-07 AM 12:23:28 KST	2020-04-06 AM 10:03:45 KST	CateTF275nm	2020-04-06 AM 9:59:09 KST	Y = 1.26e+004 X + 4.80e+002
588	191206_5TEx	CoGTE100	CoG	100ppm	25127	25128		25151	W2489 ChA 275nm	6.919	4800	2.05	333			100	2019-12-07 AM 12:23:28 KST	2020-04-06 AM 10:03:45 KST	CateTF275nm	2020-04-06 AM 9:59:09 KST
589	191206_5TEx	CoGTE100	CoG	100ppm	25127	25128		25151	W2489 ChA 275nm	7.146	2109	0.9	184			100	2019-12-07 AM 12:23:28 KST	2020-04-06 AM 10:03:45 KST	CateTF275nm	2020-04-06 AM 9:59:09 KST
202	191206_5TEx	CoGTE100	CoG	100ppm	25127	25128	EGC	25151	W2489 ChA 275nm	7.415	8380	3.57	1073	2.4126	ppm	100	2019-12-07 AM 12:23:28 KST	2020-04-06 AM 10:03:45 KST	CateTF275nm	2020-04-06 AM 9:59:09 KST	Y = 3.18e+003 X + 7.11e+002
590	191206_5TEx	CoGTE100	CoG	100ppm	25127	25128		25151	W2489 ChA 275nm	7.615	3727	1.59	259			100	2019-12-07 AM 12:23:28 KST	2020-04-06 AM 10:03:45 KST	CateTF275nm	2020-04-06 AM 9:59:09 KST
591	191206_5TEx	CoGTE100	CoG	100ppm	25127	25128		25151	W2489 ChA 275nm	7.876	1941	0.83	304			100	2019-12-07 AM 12:23:28 KST	2020-04-06 AM 10:03:45 KST	CateTF275nm	2020-04-06 AM 9:59:09 KST
592	191206_5TEx	CoGTE100	CoG	100ppm	25127	25128		25151	W2489 ChA 275nm	7.988	3146	1.34	265			100	2019-12-07 AM 12:23:28 KST	2020-04-06 AM 10:03:45 KST	CateTF275nm	2020-04-06 AM 9:59:09 KST
14	191206_5TEx	CoGTE100	CoG	100ppm	25127	25128	C	25151	W2489 ChA 275nm	8.249	2089	0.89	190	0.2403	ppm	100	2019-12-07 AM 12:23:28 KST	2020-04-06 AM 10:03:45 KST	CateTF275nm	2020-04-06 AM 9:59:09 KST	Y = 5.83e+003 X + 6.88e+002
81	191206_5TEx	CoGTE100	CoG	100ppm	25127	25128	Caffeine	25151	W2489 ChA 275nm	8.54	140718	60.02	24353	5.8994	ppm	100	2019-12-07 AM 12:23:28 KST	2020-04-06 AM 10:03:45 KST	CateTF275nm	2020-04-06 AM 9:59:09 KST	Y = 2.37e+004 X + 7.52e+002
597	191206_5TEx	CoGTE100	CoG	100ppm	25127	25128		25151	W2489 ChA 275nm	8.956	1350	0.58	162			100	2019-12-07 AM 12:23:28 KST	2020-04-06 AM 10:03:45 KST	CateTF275nm	2020-04-06 AM 9:59:09 KST
596	191206_5TEx	CoGTE100	CoG	100ppm	25127	25128		25151	W2489 ChA 275nm	9.137	3252	1.39	312			100	2019-12-07 AM 12:23:28 KST	2020-04-06 AM 10:03:45 KST	CateTF275nm	2020-04-06 AM 9:59:09 KST
120	191206_5TEx	CoGTE100	CoG	100ppm	25127	25128	EC	25151	W2489 ChA 275nm	9.709	1986	0.85	192	0.3372	ppm	100	2019-12-07 AM 12:23:28 KST	2020-04-06 AM 10:03:45 KST	CateTF275nm	2020-04-06 AM 9:59:09 KST	Y = 4.41e+003 X + 4.99e+002
244	191206_5TEx	CoGTE100	CoG	100ppm	25127	25128	EGCG	25151	W2489 ChA 275nm	10.048	4238	1.81	494	0.3517	ppm	100	2019-12-07 AM 12:23:28 KST	2020-04-06 AM 10:03:45 KST	CateTF275nm	2020-04-06 AM 9:59:09 KST	Y = 1.04e+004 X + 5.88e+002
593	191206_5TEx	CoGTE100	CoG	100ppm	25127	25128		25151	W2489 ChA 275nm	10.454	2580	1.1	406			100	2019-12-07 AM 12:23:28 KST	2020-04-06 AM 10:03:45 KST	CateTF275nm	2020-04-06 AM 9:59:09 KST
594	191206_5TEx	CoGTE100	CoG	100ppm	25127	25128		25151	W2489 ChA 275nm	11.451	6491	2.77	731			100	2019-12-07 AM 12:23:28 KST	2020-04-06 AM 10:03:45 KST	CateTF275nm	2020-04-06 AM 9:59:09 KST
160	191206_5TEx	CoGTE100	CoG	100ppm	25127	25128	ECG	25151	W2489 ChA 275nm	17.123	5077	2.17	541	0.3167	ppm	100	2019-12-07 AM 12:23:28 KST	2020-04-06 AM 10:03:45 KST	CateTF275nm	2020-04-06 AM 9:59:09 KST	Y = 1.28e+004 X + 1.03e+003
595	191206_5TEx	CoGTE100	CoG	100ppm	25127	25128		25151	W2489 ChA 275nm	18.237	1728	0.74	152			100	2019-12-07 AM 12:23:28 KST	2020-04-06 AM 10:03:45 KST	CateTF275nm	2020-04-06 AM 9:59:09 KST
587	191206_5TEx	CoGTE100	CoG	100ppm	25127	25128		25151	W2489 ChA 275nm	18.677	2049	0.87	234			100	2019-12-07 AM 12:23:28 KST	2020-04-06 AM 10:03:45 KST	CateTF275nm	2020-04-06 AM 9:59:09 KST
374	191206_5TEx	CoGTE100	CoG	100ppm	25127	25128	TF1	25151	W2489 ChA 275nm	31.706	7392	3.15	699	0.5514	ppm	100	2019-12-07 AM 12:23:28 KST	2020-04-06 AM 10:03:45 KST	CateTF275nm	2020-04-06 AM 9:59:09 KST	Y = 1.15e+004 X + 1.07e+003
390	191206_5TEx	CoGTE100	CoG	100ppm	25127	25128	TF2a	25151	W2489 ChA 275nm	34.879	10316	4.4	911	1.1788	ppm	100	2019-12-07 AM 12:23:28 KST	2020-04-06 AM 10:03:45 KST	CateTF275nm	2020-04-06 AM 9:59:09 KST	Y = 8.37e+003 X + 4.47e+002
408	191206_5TEx	CoGTE100	CoG	100ppm	25127	25128	TF2b	25151	W2489 ChA 275nm	36.827	5452	2.33	527	0.2074	ppm	100	2019-12-07 AM 12:23:28 KST	2020-04-06 AM 10:03:45 KST	CateTF275nm	2020-04-06 AM 9:59:09 KST	Y = 1.47e+004 X + 2.40e+003
419	191206_5TEx	CoGTE100	CoG	100ppm	25127	25128	TF3	25151	W2489 ChA 275nm	37.407	9401	4.01	973	0.5944	ppm	100	2019-12-07 AM 12:23:28 KST	2020-04-06 AM 10:03:45 KST	CateTF275nm	2020-04-06 AM 9:59:09 KST	Y = 1.62e+004 X - 2.02e+002
357	191206_5TEx	CoGTE100	CoG	100ppm	25517	25518	Gallic acid	25541	W2489 ChA 275nm	3.537	6219	2.57	1108	0.4542	ppm	100	2019-12-07 PM 1:06:22 KST	2020-04-06 AM 10:03:47 KST	CateTF275nm	2020-04-06 AM 9:59:09 KST	Y = 1.26e+004 X + 4.80e+002
736	191206_5TEx	CoGTE100	CoG	100ppm	25517	25518		25541	W2489 ChA 275nm	6.937	3483	1.44	342			100	2019-12-07 PM 1:06:22 KST	2020-04-06 AM 10:03:47 KST	CateTF275nm	2020-04-06 AM 9:59:09 KST
737	191206_5TEx	CoGTE100	CoG	100ppm	25517	25518		25541	W2489 ChA 275nm	7.161	2367	0.98	192			100	2019-12-07 PM 1:06:22 KST	2020-04-06 AM 10:03:47 KST	CateTF275nm	2020-04-06 AM 9:59:09 KST
217	191206_5TEx	CoGTE100	CoG	100ppm	25517	25518	EGC	25541	W2489 ChA 275nm	7.432	8375	3.46	1090	2.411	ppm	100	2019-12-07 PM 1:06:22 KST	2020-04-06 AM 10:03:47 KST	CateTF275nm	2020-04-06 AM 9:59:09 KST	Y = 3.18e+003 X + 7.11e+002
738	191206_5TEx	CoGTE100	CoG	100ppm	25517	25518		25541	W2489 ChA 275nm	7.636	2172	0.9	270			100	2019-12-07 PM 1:06:22 KST	2020-04-06 AM 10:03:47 KST	CateTF275nm	2020-04-06 AM 9:59:09 KST
739	191206_5TEx	CoGTE100	CoG	100ppm	25517	25518		25541	W2489 ChA 275nm	7.9	3510	1.45	297			100	2019-12-07 PM 1:06:22 KST	2020-04-06 AM 10:03:47 KST	CateTF275nm	2020-04-06 AM 9:59:09 KST
740	191206_5TEx	CoGTE100	CoG	100ppm	25517	25518		25541	W2489 ChA 275nm	8.012	3011	1.24	270			100	2019-12-07 PM 1:06:22 KST	2020-04-06 AM 10:03:47 KST	CateTF275nm	2020-04-06 AM 9:59:09 KST
27	191206_5TEx	CoGTE100	CoG	100ppm	25517	25518	C	25541	W2489 ChA 275nm	8.264	2503	1.03	195	0.3112	ppm	100	2019-12-07 PM 1:06:22 KST	2020-04-06 AM 10:03:47 KST	CateTF275nm	2020-04-06 AM 9:59:09 KST	Y = 5.83e+003 X + 6.88e+002
96	191206_5TEx	CoGTE100	CoG	100ppm	25517	25518	Caffeine	25541	W2489 ChA 275nm	8.566	143755	59.39	24620	6.0274	ppm	100	2019-12-07 PM 1:06:22 KST	2020-04-06 AM 10:03:47 KST	CateTF275nm	2020-04-06 AM 9:59:09 KST	Y = 2.37e+004 X + 7.52e+002
746	191206_5TEx	CoGTE100	CoG	100ppm	25517	25518		25541	W2489 ChA 275nm	8.997	1505	0.62	172			100	2019-12-07 PM 1:06:22 KST	2020-04-06 AM 10:03:47 KST	CateTF275nm	2020-04-06 AM 9:59:09 KST
742	191206_5TEx	CoGTE100	CoG	100ppm	25517	25518		25541	W2489 ChA 275nm	9.176	3535	1.46	333			100	2019-12-07 PM 1:06:22 KST	2020-04-06 AM 10:03:47 KST	CateTF275nm	2020-04-06 AM 9:59:09 KST
134	191206_5TEx	CoGTE100	CoG	100ppm	25517	25518	EC	25541	W2489 ChA 275nm	9.753	2147	0.89	197	0.3737	ppm	100	2019-12-07 PM 1:06:22 KST	2020-04-06 AM 10:03:47 KST	CateTF275nm	2020-04-06 AM 9:59:09 KST	Y = 4.41e+003 X + 4.99e+002
259	191206_5TEx	CoGTE100	CoG	100ppm	25517	25518	EGCG	25541	W2489 ChA 275nm	10.092	4421	1.83	494	0.3694	ppm	100	2019-12-07 PM 1:06:22 KST	2020-04-06 AM 10:03:47 KST	CateTF275nm	2020-04-06 AM 9:59:09 KST	Y = 1.04e+004 X + 5.88e+002
743	191206_5TEx	CoGTE100	CoG	100ppm	25517	25518		25541	W2489 ChA 275nm	10.505	3312	1.37	445			100	2019-12-07 PM 1:06:22 KST	2020-04-06 AM 10:03:47 KST	CateTF275nm	2020-04-06 AM 9:59:09 KST
744	191206_5TEx	CoGTE100	CoG	100ppm	25517	25518		25541	W2489 ChA 275nm	11.529	6569	2.71	735			100	2019-12-07 PM 1:06:22 KST	2020-04-06 AM 10:03:47 KST	CateTF275nm	2020-04-06 AM 9:59:09 KST
175	191206_5TEx	CoGTE100	CoG	100ppm	25517	25518	ECG	25541	W2489 ChA 275nm	17.222	5855	2.42	562	0.3777	ppm	100	2019-12-07 PM 1:06:22 KST	2020-04-06 AM 10:03:47 KST	CateTF275nm	2020-04-06 AM 9:59:09 KST	Y = 1.28e+004 X + 1.03e+003
741	191206_5TEx	CoGTE100	CoG	100ppm	25517	25518		25541	W2489 ChA 275nm	18.318	2800	1.16	229			100	2019-12-07 PM 1:06:22 KST	2020-04-06 AM 10:03:47 KST	CateTF275nm	2020-04-06 AM 9:59:09 KST
745	191206_5TEx	CoGTE100	CoG	100ppm	25517	25518		25541	W2489 ChA 275nm	18.759	3620	1.5	295			100	2019-12-07 PM 1:06:22 KST	2020-04-06 AM 10:03:47 KST	CateTF275nm	2020-04-06 AM 9:59:09 KST
379	191206_5TEx	CoGTE100	CoG	100ppm	25517	25518	TF1	25541	W2489 ChA 275nm	31.866	7026	2.9	680	0.5195	ppm	100	2019-12-07 PM 1:06:22 KST	2020-04-06 AM 10:03:47 KST	CateTF275nm	2020-04-06 AM 9:59:09 KST	Y = 1.15e+004 X + 1.07e+003
396	191206_5TEx	CoGTE100	CoG	100ppm	25517	25518	TF2a	25541	W2489 ChA 275nm	35.069	10586	4.37	932	1.2111	ppm	100	2019-12-07 PM 1:06:22 KST	2020-04-06 AM 10:03:47 KST	CateTF275nm	2020-04-06 AM 9:59:09 KST	Y = 8.37e+003 X + 4.47e+002
413	191206_5TEx	CoGTE100	CoG	100ppm	25517	25518	TF2b	25541	W2489 ChA 275nm	36.989	5747	2.37	539	0.2274	ppm	100	2019-12-07 PM 1:06:22 KST	2020-04-06 AM 10:03:47 KST	CateTF275nm	2020-04-06 AM 9:59:09 KST	Y = 1.47e+004 X + 2.40e+003
425	191206_5TEx	CoGTE100	CoG	100ppm	25517	25518	TF3	25541	W2489 ChA 275nm	37.564	9530	3.94	975	0.6024	ppm	100	2019-12-07 PM 1:06:22 KST	2020-04-06 AM 10:03:47 KST	CateTF275nm	2020-04-06 AM 9:59:09 KST	Y = 1.62e+004 X - 2.02e+002
328	191206_5TEx	CoGTE200	CoG	200ppm	24760	24761	Gallic acid	24784	W2489 ChA 275nm	3.491	12225	2.46	2179	0.9295	ppm	200	2019-12-06 PM 12:31:17 KST	2020-04-06 AM 10:03:42 KST	CateTF275nm	2020-04-06 AM 9:59:09 KST	Y = 1.26e+004 X + 4.80e+002
450	191206_5TEx	CoGTE200	CoG	200ppm	24760	24761		24784	W2489 ChA 275nm	6.174	1840	0.37	198			200	2019-12-06 PM 12:31:17 KST	2020-04-06 AM 10:03:42 KST	CateTF275nm	2020-04-06 AM 9:59:09 KST
451	191206_5TEx	CoGTE200	CoG	200ppm	24760	24761		24784	W2489 ChA 275nm	6.882	9589	1.93	643			200	2019-12-06 PM 12:31:17 KST	2020-04-06 AM 10:03:42 KST	CateTF275nm	2020-04-06 AM 9:59:09 KST
452	191206_5TEx	CoGTE200	CoG	200ppm	24760	24761		24784	W2489 ChA 275nm	7.106	4351	0.88	360			200	2019-12-06 PM 12:31:17 KST	2020-04-06 AM 10:03:42 KST	CateTF275nm	2020-04-06 AM 9:59:09 KST
188	191206_5TEx	CoGTE200	CoG	200ppm	24760	24761	EGC	24784	W2489 ChA 275nm	7.38	16440	3.31	2115	4.9485	ppm	200	2019-12-06 PM 12:31:17 KST	2020-04-06 AM 10:03:42 KST	CateTF275nm	2020-04-06 AM 9:59:09 KST	Y = 3.18e+003 X + 7.11e+002
453	191206_5TEx	CoGTE200	CoG	200ppm	24760	24761		24784	W2489 ChA 275nm	7.582	4985	1	571			200	2019-12-06 PM 12:31:17 KST	2020-04-06 AM 10:03:42 KST	CateTF275nm	2020-04-06 AM 9:59:09 KST
454	191206_5TEx	CoGTE200	CoG	200ppm	24760	24761		24784	W2489 ChA 275nm	7.837	7751	1.56	667			200	2019-12-06 PM 12:31:17 KST	2020-04-06 AM 10:03:42 KST	CateTF275nm	2020-04-06 AM 9:59:09 KST
445	191206_5TEx	CoGTE200	CoG	200ppm	24760	24761		24784	W2489 ChA 275nm	7.952	7276	1.46	616			200	2019-12-06 PM 12:31:17 KST	2020-04-06 AM 10:03:42 KST	CateTF275nm	2020-04-06 AM 9:59:09 KST
2	191206_5TEx	CoGTE200	CoG	200ppm	24760	24761	C	24784	W2489 ChA 275nm	8.204	5153	1.04	461	0.7657	ppm	200	2019-12-06 PM 12:31:17 KST	2020-04-06 AM 10:03:42 KST	CateTF275nm	2020-04-06 AM 9:59:09 KST	Y = 5.83e+003 X + 6.88e+002
446	191206_5TEx	CoGTE200	CoG	200ppm	24760	24761		24784	W2489 ChA 275nm	8.489	281844	56.69	48308			200	2019-12-06 PM 12:31:17 KST	2020-04-06 AM 10:03:42 KST	CateTF275nm	2020-04-06 AM 9:59:09 KST
67	191206_5TEx	CoGTE200	CoG	200ppm	24760	24761	Caffeine	24784	W2489 ChA 275nm	8.895	3602	0.72	447	0.1201	ppm	200	2019-12-06 PM 12:31:17 KST	2020-04-06 AM 10:03:42 KST	CateTF275nm	2020-04-06 AM 9:59:09 KST	Y = 2.37e+004 X + 7.52e+002
447	191206_5TEx	CoGTE200	CoG	200ppm	24760	24761		24784	W2489 ChA 275nm	9.052	7564	1.52	709			200	2019-12-06 PM 12:31:17 KST	2020-04-06 AM 10:03:42 KST	CateTF275nm	2020-04-06 AM 9:59:09 KST
457	191206_5TEx	CoGTE200	CoG	200ppm	24760	24761		24784	W2489 ChA 275nm	9.33	2237	0.45	247			200	2019-12-06 PM 12:31:17 KST	2020-04-06 AM 10:03:42 KST	CateTF275nm	2020-04-06 AM 9:59:09 KST
108	191206_5TEx	CoGTE200	CoG	200ppm	24760	24761	EC	24784	W2489 ChA 275nm	9.609	5620	1.13	491	1.161	ppm	200	2019-12-06 PM 12:31:17 KST	2020-04-06 AM 10:03:42 KST	CateTF275nm	2020-04-06 AM 9:59:09 KST	Y = 4.41e+003 X + 4.99e+002
230	191206_5TEx	CoGTE200	CoG	200ppm	24760	24761	EGCG	24784	W2489 ChA 275nm	9.958	11071	2.23	1051	1.0102	ppm	200	2019-12-06 PM 12:31:17 KST	2020-04-06 AM 10:03:42 KST	CateTF275nm	2020-04-06 AM 9:59:09 KST	Y = 1.04e+004 X + 5.88e+002
456	191206_5TEx	CoGTE200	CoG	200ppm	24760	24761		24784	W2489 ChA 275nm	10.351	11276	2.27	1017			200	2019-12-06 PM 12:31:17 KST	2020-04-06 AM 10:03:42 KST	CateTF275nm	2020-04-06 AM 9:59:09 KST
455	191206_5TEx	CoGTE200	CoG	200ppm	24760	24761		24784	W2489 ChA 275nm	10.617	1916	0.39	222			200	2019-12-06 PM 12:31:17 KST	2020-04-06 AM 10:03:42 KST	CateTF275nm	2020-04-06 AM 9:59:09 KST
294	191206_5TEx	CoGTE200	CoG	200ppm	24760	24761	GCG	24784	W2489 ChA 275nm	11.283	13758	2.77	1492	1.34	ppm	200	2019-12-06 PM 12:31:17 KST	2020-04-06 AM 10:03:42 KST	CateTF275nm	2020-04-06 AM 9:59:09 KST	Y = 9.73e+003 X + 7.18e+002
443	191206_5TEx	CoGTE200	CoG	200ppm	24760	24761		24784	W2489 ChA 275nm	16.418	2942	0.59	250			200	2019-12-06 PM 12:31:17 KST	2020-04-06 AM 10:03:42 KST	CateTF275nm	2020-04-06 AM 9:59:09 KST
147	191206_5TEx	CoGTE200	CoG	200ppm	24760	24761	ECG	24784	W2489 ChA 275nm	16.902	10905	2.19	1063	0.7731	ppm	200	2019-12-06 PM 12:31:17 KST	2020-04-06 AM 10:03:42 KST	CateTF275nm	2020-04-06 AM 9:59:09 KST	Y = 1.28e+004 X + 1.03e+003
444	191206_5TEx	CoGTE200	CoG	200ppm	24760	24761		24784	W2489 ChA 275nm	17.511	2013	0.4	196			200	2019-12-06 PM 12:31:17 KST	2020-04-06 AM 10:03:42 KST	CateTF275nm	2020-04-06 AM 9:59:09 KST
39	191206_5TEx	CoGTE200	CoG	200ppm	24760	24761	CG	24784	W2489 ChA 275nm	18.065	4328	0.87	323	0.3032	ppm	200	2019-12-06 PM 12:31:17 KST	2020-04-06 AM 10:03:42 KST	CateTF275nm	2020-04-06 AM 9:59:09 KST	Y = 1.22e+004 X + 6.15e+002
449	191206_5TEx	CoGTE200	CoG	200ppm	24760	24761		24784	W2489 ChA 275nm	18.519	3550	0.71	448			200	2019-12-06 PM 12:31:17 KST	2020-04-06 AM 10:03:42 KST	CateTF275nm	2020-04-06 AM 9:59:09 KST
370	191206_5TEx	CoGTE200	CoG	200ppm	24760	24761	TF1	24784	W2489 ChA 275nm	31.479	14282	2.87	1355	1.1524	ppm	200	2019-12-06 PM 12:31:17 KST	2020-04-06 AM 10:03:42 KST	CateTF275nm	2020-04-06 AM 9:59:09 KST	Y = 1.15e+004 X + 1.07e+003
385	191206_5TEx	CoGTE200	CoG	200ppm	24760	24761	TF2a	24784	W2489 ChA 275nm	34.616	20720	4.17	1792	2.4215	ppm	200	2019-12-06 PM 12:31:17 KST	2020-04-06 AM 10:03:42 KST	CateTF275nm	2020-04-06 AM 9:59:09 KST	Y = 8.37e+003 X + 4.47e+002
448	191206_5TEx	CoGTE200	CoG	200ppm	24760	24761		24784	W2489 ChA 275nm	36.581	11208	2.25	1018			200	2019-12-06 PM 12:31:17 KST	2020-04-06 AM 10:03:42 KST	CateTF275nm	2020-04-06 AM 9:59:09 KST
403	191206_5TEx	CoGTE200	CoG	200ppm	24760	24761	TF2b	24784	W2489 ChA 275nm	37.173	18747	3.77	1844	1.11	ppm	200	2019-12-06 PM 12:31:17 KST	2020-04-06 AM 10:03:42 KST	CateTF275nm	2020-04-06 AM 9:59:09 KST	Y = 1.47e+004 X + 2.40e+003
343	191206_5TEx	CoGTE200	CoG	200ppm	25153	25154	Gallic acid	25177	W2489 ChA 275nm	3.531	12580	2.42	2217	0.9576	ppm	200	2019-12-07 AM 1:14:21 KST	2020-04-06 AM 10:03:45 KST	CateTF275nm	2020-04-06 AM 9:59:09 KST	Y = 1.26e+004 X + 4.80e+002
612	191206_5TEx	CoGTE200	CoG	200ppm	25153	25154		25177	W2489 ChA 275nm	6.233	3046	0.59	245			200	2019-12-07 AM 1:14:21 KST	2020-04-06 AM 10:03:45 KST	CateTF275nm	2020-04-06 AM 9:59:09 KST
613	191206_5TEx	CoGTE200	CoG	200ppm	25153	25154		25177	W2489 ChA 275nm	6.932	11131	2.14	709			200	2019-12-07 AM 1:14:21 KST	2020-04-06 AM 10:03:45 KST	CateTF275nm	2020-04-06 AM 9:59:09 KST
599	191206_5TEx	CoGTE200	CoG	200ppm	25153	25154		25177	W2489 ChA 275nm	7.157	5332	1.02	413			200	2019-12-07 AM 1:14:21 KST	2020-04-06 AM 10:03:45 KST	CateTF275nm	2020-04-06 AM 9:59:09 KST
203	191206_5TEx	CoGTE200	CoG	200ppm	25153	25154	EGC	25177	W2489 ChA 275nm	7.428	17078	3.28	2212	5.1489	ppm	200	2019-12-07 AM 1:14:21 KST	2020-04-06 AM 10:03:45 KST	CateTF275nm	2020-04-06 AM 9:59:09 KST	Y = 3.18e+003 X + 7.11e+002
610	191206_5TEx	CoGTE200	CoG	200ppm	25153	25154		25177	W2489 ChA 275nm	7.625	4947	0.95	596			200	2019-12-07 AM 1:14:21 KST	2020-04-06 AM 10:03:45 KST	CateTF275nm	2020-04-06 AM 9:59:09 KST
611	191206_5TEx	CoGTE200	CoG	200ppm	25153	25154		25177	W2489 ChA 275nm	7.888	8163	1.57	682			200	2019-12-07 AM 1:14:21 KST	2020-04-06 AM 10:03:45 KST	CateTF275nm	2020-04-06 AM 9:59:09 KST
598	191206_5TEx	CoGTE200	CoG	200ppm	25153	25154		25177	W2489 ChA 275nm	8.002	7756	1.49	634			200	2019-12-07 AM 1:14:21 KST	2020-04-06 AM 10:03:45 KST	CateTF275nm	2020-04-06 AM 9:59:09 KST
15	191206_5TEx	CoGTE200	CoG	200ppm	25153	25154	C	25177	W2489 ChA 275nm	8.256	5531	1.06	475	0.8305	ppm	200	2019-12-07 AM 1:14:21 KST	2020-04-06 AM 10:03:45 KST	CateTF275nm	2020-04-06 AM 9:59:09 KST	Y = 5.83e+003 X + 6.88e+002
82	191206_5TEx	CoGTE200	CoG	200ppm	25153	25154	Caffeine	25177	W2489 ChA 275nm	8.551	288641	55.46	49106	12.134	ppm	200	2019-12-07 AM 1:14:21 KST	2020-04-06 AM 10:03:45 KST	CateTF275nm	2020-04-06 AM 9:59:09 KST	Y = 2.37e+004 X + 7.52e+002
609	191206_5TEx	CoGTE200	CoG	200ppm	25153	25154		25177	W2489 ChA 275nm	8.972	3670	0.71	436			200	2019-12-07 AM 1:14:21 KST	2020-04-06 AM 10:03:45 KST	CateTF275nm	2020-04-06 AM 9:59:09 KST
600	191206_5TEx	CoGTE200	CoG	200ppm	25153	25154		25177	W2489 ChA 275nm	9.151	7357	1.41	741			200	2019-12-07 AM 1:14:21 KST	2020-04-06 AM 10:03:45 KST	CateTF275nm	2020-04-06 AM 9:59:09 KST
121	191206_5TEx	CoGTE200	CoG	200ppm	25153	25154	EC	25177	W2489 ChA 275nm	9.433	2389	0.46	250	0.4285	ppm	200	2019-12-07 AM 1:14:21 KST	2020-04-06 AM 10:03:45 KST	CateTF275nm	2020-04-06 AM 9:59:09 KST	Y = 4.41e+003 X + 4.99e+002
601	191206_5TEx	CoGTE200	CoG	200ppm	25153	25154		25177	W2489 ChA 275nm	9.723	6046	1.16	506			200	2019-12-07 AM 1:14:21 KST	2020-04-06 AM 10:03:45 KST	CateTF275nm	2020-04-06 AM 9:59:09 KST
602	191206_5TEx	CoGTE200	CoG	200ppm	25153	25154		25177	W2489 ChA 275nm	9.922	2804	0.54	401			200	2019-12-07 AM 1:14:21 KST	2020-04-06 AM 10:03:45 KST	CateTF275nm	2020-04-06 AM 9:59:09 KST
245	191206_5TEx	CoGTE200	CoG	200ppm	25153	25154	EGCG	25177	W2489 ChA 275nm	10.065	8551	1.64	1072	0.7673	ppm	200	2019-12-07 AM 1:14:21 KST	2020-04-06 AM 10:03:45 KST	CateTF275nm	2020-04-06 AM 9:59:09 KST	Y = 1.04e+004 X + 5.88e+002
603	191206_5TEx	CoGTE200	CoG	200ppm	25153	25154		25177	W2489 ChA 275nm	10.472	11385	2.19	1012			200	2019-12-07 AM 1:14:21 KST	2020-04-06 AM 10:03:45 KST	CateTF275nm	2020-04-06 AM 9:59:09 KST
604	191206_5TEx	CoGTE200	CoG	200ppm	25153	25154		25177	W2489 ChA 275nm	11.473	13575	2.61	1471			200	2019-12-07 AM 1:14:21 KST	2020-04-06 AM 10:03:45 KST	CateTF275nm	2020-04-06 AM 9:59:09 KST
605	191206_5TEx	CoGTE200	CoG	200ppm	25153	25154		25177	W2489 ChA 275nm	16.708	3210	0.62	283			200	2019-12-07 AM 1:14:21 KST	2020-04-06 AM 10:03:45 KST	CateTF275nm	2020-04-06 AM 9:59:09 KST
161	191206_5TEx	CoGTE200	CoG	200ppm	25153	25154	ECG	25177	W2489 ChA 275nm	17.15	12774	2.45	1135	0.9195	ppm	200	2019-12-07 AM 1:14:21 KST	2020-04-06 AM 10:03:45 KST	CateTF275nm	2020-04-06 AM 9:59:09 KST	Y = 1.28e+004 X + 1.03e+003
49	191206_5TEx	CoGTE200	CoG	200ppm	25153	25154	CG	25177	W2489 ChA 275nm	17.718	3270	0.63	286	0.2168	ppm	200	2019-12-07 AM 1:14:21 KST	2020-04-06 AM 10:03:45 KST	CateTF275nm	2020-04-06 AM 9:59:09 KST	Y = 1.22e+004 X + 6.15e+002
606	191206_5TEx	CoGTE200	CoG	200ppm	25153	25154		25177	W2489 ChA 275nm	18.014	2076	0.4	174			200	2019-12-07 AM 1:14:21 KST	2020-04-06 AM 10:03:45 KST	CateTF275nm	2020-04-06 AM 9:59:09 KST
607	191206_5TEx	CoGTE200	CoG	200ppm	25153	25154		25177	W2489 ChA 275nm	18.26	5817	1.12	446			200	2019-12-07 AM 1:14:21 KST	2020-04-06 AM 10:03:45 KST	CateTF275nm	2020-04-06 AM 9:59:09 KST
608	191206_5TEx	CoGTE200	CoG	200ppm	25153	25154		25177	W2489 ChA 275nm	18.701	7078	1.36	574			200	2019-12-07 AM 1:14:21 KST	2020-04-06 AM 10:03:45 KST	CateTF275nm	2020-04-06 AM 9:59:09 KST
375	191206_5TEx	CoGTE200	CoG	200ppm	25153	25154	TF1	25177	W2489 ChA 275nm	31.737	14624	2.81	1389	1.1822	ppm	200	2019-12-07 AM 1:14:21 KST	2020-04-06 AM 10:03:45 KST	CateTF275nm	2020-04-06 AM 9:59:09 KST	Y = 1.15e+004 X + 1.07e+003
391	191206_5TEx	CoGTE200	CoG	200ppm	25153	25154	TF2a	25177	W2489 ChA 275nm	34.919	21123	4.06	1836	2.4696	ppm	200	2019-12-07 AM 1:14:21 KST	2020-04-06 AM 10:03:45 KST	CateTF275nm	2020-04-06 AM 9:59:09 KST	Y = 8.37e+003 X + 4.47e+002
409	191206_5TEx	CoGTE200	CoG	200ppm	25153	25154	TF2b	25177	W2489 ChA 275nm	36.861	11466	2.2	1064	0.6156	ppm	200	2019-12-07 AM 1:14:21 KST	2020-04-06 AM 10:03:45 KST	CateTF275nm	2020-04-06 AM 9:59:09 KST	Y = 1.47e+004 X + 2.40e+003
420	191206_5TEx	CoGTE200	CoG	200ppm	25153	25154	TF3	25177	W2489 ChA 275nm	37.445	19071	3.66	1922	1.1929	ppm	200	2019-12-07 AM 1:14:21 KST	2020-04-06 AM 10:03:45 KST	CateTF275nm	2020-04-06 AM 9:59:09 KST	Y = 1.62e+004 X - 2.02e+002
358	191206_5TEx	CoGTE200	CoG	200ppm	25543	25544	Gallic acid	25567	W2489 ChA 275nm	3.54	13011	2.44	2252	0.9917	ppm	200	2019-12-07 PM 1:57:14 KST	2020-04-06 AM 10:03:48 KST	CateTF275nm	2020-04-06 AM 9:59:09 KST	Y = 1.26e+004 X + 4.80e+002
762	191206_5TEx	CoGTE200	CoG	200ppm	25543	25544		25567	W2489 ChA 275nm	6.251	2663	0.5	241			200	2019-12-07 PM 1:57:14 KST	2020-04-06 AM 10:03:48 KST	CateTF275nm	2020-04-06 AM 9:59:09 KST
761	191206_5TEx	CoGTE200	CoG	200ppm	25543	25544		25567	W2489 ChA 275nm	6.944	11465	2.15	721			200	2019-12-07 PM 1:57:14 KST	2020-04-06 AM 10:03:48 KST	CateTF275nm	2020-04-06 AM 9:59:09 KST
760	191206_5TEx	CoGTE200	CoG	200ppm	25543	25544		25567	W2489 ChA 275nm	7.085	5343	1	425			200	2019-12-07 PM 1:57:14 KST	2020-04-06 AM 10:03:48 KST	CateTF275nm	2020-04-06 AM 9:59:09 KST
218	191206_5TEx	CoGTE200	CoG	200ppm	25543	25544	EGC	25567	W2489 ChA 275nm	7.439	17548	3.29	2231	5.297	ppm	200	2019-12-07 PM 1:57:14 KST	2020-04-06 AM 10:03:48 KST	CateTF275nm	2020-04-06 AM 9:59:09 KST	Y = 3.18e+003 X + 7.11e+002
759	191206_5TEx	CoGTE200	CoG	200ppm	25543	25544		25567	W2489 ChA 275nm	7.638	5351	1	616			200	2019-12-07 PM 1:57:14 KST	2020-04-06 AM 10:03:48 KST	CateTF275nm	2020-04-06 AM 9:59:09 KST
758	191206_5TEx	CoGTE200	CoG	200ppm	25543	25544		25567	W2489 ChA 275nm	7.905	8461	1.59	704			200	2019-12-07 PM 1:57:14 KST	2020-04-06 AM 10:03:48 KST	CateTF275nm	2020-04-06 AM 9:59:09 KST
757	191206_5TEx	CoGTE200	CoG	200ppm	25543	25544		25567	W2489 ChA 275nm	8.019	7838	1.47	646			200	2019-12-07 PM 1:57:14 KST	2020-04-06 AM 10:03:48 KST	CateTF275nm	2020-04-06 AM 9:59:09 KST
28	191206_5TEx	CoGTE200	CoG	200ppm	25543	25544	C	25567	W2489 ChA 275nm	8.271	6370	1.19	507	0.9743	ppm	200	2019-12-07 PM 1:57:14 KST	2020-04-06 AM 10:03:48 KST	CateTF275nm	2020-04-06 AM 9:59:09 KST	Y = 5.83e+003 X + 6.88e+002
97	191206_5TEx	CoGTE200	CoG	200ppm	25543	25544	Caffeine	25567	W2489 ChA 275nm	8.568	294665	55.26	50091	12.3879	ppm	200	2019-12-07 PM 1:57:14 KST	2020-04-06 AM 10:03:48 KST	CateTF275nm	2020-04-06 AM 9:59:09 KST	Y = 2.37e+004 X + 7.52e+002
756	191206_5TEx	CoGTE200	CoG	200ppm	25543	25544		25567	W2489 ChA 275nm	8.993	4143	0.78	463			200	2019-12-07 PM 1:57:14 KST	2020-04-06 AM 10:03:48 KST	CateTF275nm	2020-04-06 AM 9:59:09 KST
755	191206_5TEx	CoGTE200	CoG	200ppm	25543	25544		25567	W2489 ChA 275nm	9.178	11035	2.07	807			200	2019-12-07 PM 1:57:14 KST	2020-04-06 AM 10:03:48 KST	CateTF275nm	2020-04-06 AM 9:59:09 KST
135	191206_5TEx	CoGTE200	CoG	200ppm	25543	25544	EC	25567	W2489 ChA 275nm	9.753	6973	1.31	553	1.4677	ppm	200	2019-12-07 PM 1:57:14 KST	2020-04-06 AM 10:03:48 KST	CateTF275nm	2020-04-06 AM 9:59:09 KST	Y = 4.41e+003 X + 4.99e+002
260	191206_5TEx	CoGTE200	CoG	200ppm	25543	25544	EGCG	25567	W2489 ChA 275nm	9.947	3094	0.58	453	0.2415	ppm	200	2019-12-07 PM 1:57:14 KST	2020-04-06 AM 10:03:48 KST	CateTF275nm	2020-04-06 AM 9:59:09 KST	Y = 1.04e+004 X + 5.88e+002
754	191206_5TEx	CoGTE200	CoG	200ppm	25543	25544		25567	W2489 ChA 275nm	10.093	9440	1.77	1125			200	2019-12-07 PM 1:57:14 KST	2020-04-06 AM 10:03:48 KST	CateTF275nm	2020-04-06 AM 9:59:09 KST
753	191206_5TEx	CoGTE200	CoG	200ppm	25543	25544		25567	W2489 ChA 275nm	10.508	10341	1.94	1055			200	2019-12-07 PM 1:57:14 KST	2020-04-06 AM 10:03:48 KST	CateTF275nm	2020-04-06 AM 9:59:09 KST
752	191206_5TEx	CoGTE200	CoG	200ppm	25543	25544		25567	W2489 ChA 275nm	10.719	3742	0.7	322			200	2019-12-07 PM 1:57:14 KST	2020-04-06 AM 10:03:48 KST	CateTF275nm	2020-04-06 AM 9:59:09 KST
317	191206_5TEx	CoGTE200	CoG	200ppm	25543	25544	GCG	25567	W2489 ChA 275nm	10.958	4207	0.79	190	0.3585	ppm	200	2019-12-07 PM 1:57:14 KST	2020-04-06 AM 10:03:48 KST	CateTF275nm	2020-04-06 AM 9:59:09 KST	Y = 9.73e+003 X + 7.18e+002
751	191206_5TEx	CoGTE200	CoG	200ppm	25543	25544		25567	W2489 ChA 275nm	11.537	15456	2.9	1564			200	2019-12-07 PM 1:57:14 KST	2020-04-06 AM 10:03:48 KST	CateTF275nm	2020-04-06 AM 9:59:09 KST
747	191206_5TEx	CoGTE200	CoG	200ppm	25543	25544		25567	W2489 ChA 275nm	11.913	3318	0.62	183			200	2019-12-07 PM 1:57:14 KST	2020-04-06 AM 10:03:48 KST	CateTF275nm	2020-04-06 AM 9:59:09 KST
748	191206_5TEx	CoGTE200	CoG	200ppm	25543	25544		25567	W2489 ChA 275nm	16.802	2990	0.56	275			200	2019-12-07 PM 1:57:14 KST	2020-04-06 AM 10:03:48 KST	CateTF275nm	2020-04-06 AM 9:59:09 KST
176	191206_5TEx	CoGTE200	CoG	200ppm	25543	25544	ECG	25567	W2489 ChA 275nm	17.228	10701	2.01	1089	0.7571	ppm	200	2019-12-07 PM 1:57:14 KST	2020-04-06 AM 10:03:48 KST	CateTF275nm	2020-04-06 AM 9:59:09 KST	Y = 1.28e+004 X + 1.03e+003
58	191206_5TEx	CoGTE200	CoG	200ppm	25543	25544	CG	25567	W2489 ChA 275nm	17.784	1586	0.3	203	0.0793	ppm	200	2019-12-07 PM 1:57:14 KST	2020-04-06 AM 10:03:48 KST	CateTF275nm	2020-04-06 AM 9:59:09 KST	Y = 1.22e+004 X + 6.15e+002
749	191206_5TEx	CoGTE200	CoG	200ppm	25543	25544		25567	W2489 ChA 275nm	18.324	3401	0.64	324			200	2019-12-07 PM 1:57:14 KST	2020-04-06 AM 10:03:48 KST	CateTF275nm	2020-04-06 AM 9:59:09 KST
750	191206_5TEx	CoGTE200	CoG	200ppm	25543	25544		25567	W2489 ChA 275nm	18.764	2840	0.53	407			200	2019-12-07 PM 1:57:14 KST	2020-04-06 AM 10:03:48 KST	CateTF275nm	2020-04-06 AM 9:59:09 KST
380	191206_5TEx	CoGTE200	CoG	200ppm	25543	25544	TF1	25567	W2489 ChA 275nm	31.868	14938	2.8	1404	1.2096	ppm	200	2019-12-07 PM 1:57:14 KST	2020-04-06 AM 10:03:48 KST	CateTF275nm	2020-04-06 AM 9:59:09 KST	Y = 1.15e+004 X + 1.07e+003
397	191206_5TEx	CoGTE200	CoG	200ppm	25543	25544	TF2a	25567	W2489 ChA 275nm	35.059	21314	4	1868	2.4925	ppm	200	2019-12-07 PM 1:57:14 KST	2020-04-06 AM 10:03:48 KST	CateTF275nm	2020-04-06 AM 9:59:09 KST	Y = 8.37e+003 X + 4.47e+002
414	191206_5TEx	CoGTE200	CoG	200ppm	25543	25544	TF2b	25567	W2489 ChA 275nm	36.984	11565	2.17	1089	0.6224	ppm	200	2019-12-07 PM 1:57:14 KST	2020-04-06 AM 10:03:48 KST	CateTF275nm	2020-04-06 AM 9:59:09 KST	Y = 1.47e+004 X + 2.40e+003
426	191206_5TEx	CoGTE200	CoG	200ppm	25543	25544	TF3	25567	W2489 ChA 275nm	37.559	19439	3.65	1980	1.2157	ppm	200	2019-12-07 PM 1:57:14 KST	2020-04-06 AM 10:03:48 KST	CateTF275nm	2020-04-06 AM 9:59:09 KST	Y = 1.62e+004 X - 2.02e+002
326	191206_5TEx	CoGTE50	CoG	50ppm	24708	24709	Gallic acid	24732	W2489 ChA 275nm	3.631	3146	3.17	553	0.211	ppm	50	2019-12-06 AM 10:49:34 KST	2020-04-06 AM 10:03:42 KST	CateTF275nm	2020-04-06 AM 9:59:09 KST	Y = 1.26e+004 X + 4.80e+002
186	191206_5TEx	CoGTE50	CoG	50ppm	24708	24709	EGC	24732	W2489 ChA 275nm	7.498	2432	2.45	446	0.5414	ppm	50	2019-12-06 AM 10:49:34 KST	2020-04-06 AM 10:03:42 KST	CateTF275nm	2020-04-06 AM 9:59:09 KST	Y = 3.18e+003 X + 7.11e+002
65	191206_5TEx	CoGTE50	CoG	50ppm	24708	24709	Caffeine	24732	W2489 ChA 275nm	8.631	67929	68.42	11728	2.8314	ppm	50	2019-12-06 AM 10:49:34 KST	2020-04-06 AM 10:03:42 KST	CateTF275nm	2020-04-06 AM 9:59:09 KST	Y = 2.37e+004 X + 7.52e+002
228	191206_5TEx	CoGTE50	CoG	50ppm	24708	24709	EGCG	24732	W2489 ChA 275nm	10.123	1997	2.01	244	0.1357	ppm	50	2019-12-06 AM 10:49:34 KST	2020-04-06 AM 10:03:42 KST	CateTF275nm	2020-04-06 AM 9:59:09 KST	Y = 1.04e+004 X + 5.88e+002
432	191206_5TEx	CoGTE50	CoG	50ppm	24708	24709		24732	W2489 ChA 275nm	10.523	1378	1.39	199			50	2019-12-06 AM 10:49:34 KST	2020-04-06 AM 10:03:42 KST	CateTF275nm	2020-04-06 AM 9:59:09 KST
431	191206_5TEx	CoGTE50	CoG	50ppm	24708	24709		24732	W2489 ChA 275nm	11.488	3292	3.32	354			50	2019-12-06 AM 10:49:34 KST	2020-04-06 AM 10:03:42 KST	CateTF275nm	2020-04-06 AM 9:59:09 KST
145	191206_5TEx	CoGTE50	CoG	50ppm	24708	24709	ECG	24732	W2489 ChA 275nm	17.1	2643	2.66	275	0.1261	ppm	50	2019-12-06 AM 10:49:34 KST	2020-04-06 AM 10:03:42 KST	CateTF275nm	2020-04-06 AM 9:59:09 KST	Y = 1.28e+004 X + 1.03e+003
368	191206_5TEx	CoGTE50	CoG	50ppm	24708	24709	TF1	24732	W2489 ChA 275nm	31.512	3516	3.54	334	0.2133	ppm	50	2019-12-06 AM 10:49:34 KST	2020-04-06 AM 10:03:42 KST	CateTF275nm	2020-04-06 AM 9:59:09 KST	Y = 1.15e+004 X + 1.07e+003
383	191206_5TEx	CoGTE50	CoG	50ppm	24708	24709	TF2a	24732	W2489 ChA 275nm	34.646	5163	5.2	441	0.5633	ppm	50	2019-12-06 AM 10:49:34 KST	2020-04-06 AM 10:03:42 KST	CateTF275nm	2020-04-06 AM 9:59:09 KST	Y = 8.37e+003 X + 4.47e+002
430	191206_5TEx	CoGTE50	CoG	50ppm	24708	24709		24732	W2489 ChA 275nm	36.607	2782	2.8	256			50	2019-12-06 AM 10:49:34 KST	2020-04-06 AM 10:03:42 KST	CateTF275nm	2020-04-06 AM 9:59:09 KST
401	191206_5TEx	CoGTE50	CoG	50ppm	24708	24709	TF2b	24732	W2489 ChA 275nm	37.195	5002	5.04	467	0.1768	ppm	50	2019-12-06 AM 10:49:34 KST	2020-04-06 AM 10:03:42 KST	CateTF275nm	2020-04-06 AM 9:59:09 KST	Y = 1.47e+004 X + 2.40e+003
341	191206_5TEx	CoGTE50	CoG	50ppm	25101	25102	Gallic acid	25125	W2489 ChA 275nm	3.523	3010	3.02	548	0.2002	ppm	50	2019-12-06 PM 11:32:35 KST	2020-04-06 AM 10:03:45 KST	CateTF275nm	2020-04-06 AM 9:59:09 KST	Y = 1.26e+004 X + 4.80e+002
201	191206_5TEx	CoGTE50	CoG	50ppm	25101	25102	EGC	25125	W2489 ChA 275nm	7.415	2503	2.51	440	0.5637	ppm	50	2019-12-06 PM 11:32:35 KST	2020-04-06 AM 10:03:45 KST	CateTF275nm	2020-04-06 AM 9:59:09 KST	Y = 3.18e+003 X + 7.11e+002
80	191206_5TEx	CoGTE50	CoG	50ppm	25101	25102	Caffeine	25125	W2489 ChA 275nm	8.542	68831	68.99	11870	2.8694	ppm	50	2019-12-06 PM 11:32:35 KST	2020-04-06 AM 10:03:45 KST	CateTF275nm	2020-04-06 AM 9:59:09 KST	Y = 2.37e+004 X + 7.52e+002
243	191206_5TEx	CoGTE50	CoG	50ppm	25101	25102	EGCG	25125	W2489 ChA 275nm	10.042	2075	2.08	249	0.1433	ppm	50	2019-12-06 PM 11:32:35 KST	2020-04-06 AM 10:03:45 KST	CateTF275nm	2020-04-06 AM 9:59:09 KST	Y = 1.04e+004 X + 5.88e+002
585	191206_5TEx	CoGTE50	CoG	50ppm	25101	25102		25125	W2489 ChA 275nm	10.445	1351	1.35	199			50	2019-12-06 PM 11:32:35 KST	2020-04-06 AM 10:03:45 KST	CateTF275nm	2020-04-06 AM 9:59:09 KST
586	191206_5TEx	CoGTE50	CoG	50ppm	25101	25102		25125	W2489 ChA 275nm	11.441	3167	3.17	361			50	2019-12-06 PM 11:32:35 KST	2020-04-06 AM 10:03:45 KST	CateTF275nm	2020-04-06 AM 9:59:09 KST
159	191206_5TEx	CoGTE50	CoG	50ppm	25101	25102	ECG	25125	W2489 ChA 275nm	17.117	2633	2.64	270	0.1253	ppm	50	2019-12-06 PM 11:32:35 KST	2020-04-06 AM 10:03:45 KST	CateTF275nm	2020-04-06 AM 9:59:09 KST	Y = 1.28e+004 X + 1.03e+003
373	191206_5TEx	CoGTE50	CoG	50ppm	25101	25102	TF1	25125	W2489 ChA 275nm	31.699	3413	3.42	339	0.2043	ppm	50	2019-12-06 PM 11:32:35 KST	2020-04-06 AM 10:03:45 KST	CateTF275nm	2020-04-06 AM 9:59:09 KST	Y = 1.15e+004 X + 1.07e+003
389	191206_5TEx	CoGTE50	CoG	50ppm	25101	25102	TF2a	25125	W2489 ChA 275nm	34.858	5285	5.3	454	0.5779	ppm	50	2019-12-06 PM 11:32:35 KST	2020-04-06 AM 10:03:45 KST	CateTF275nm	2020-04-06 AM 9:59:09 KST	Y = 8.37e+003 X + 4.47e+002
407	191206_5TEx	CoGTE50	CoG	50ppm	25101	25102	TF2b	25125	W2489 ChA 275nm	36.806	2764	2.77	255	0.0248	ppm	50	2019-12-06 PM 11:32:35 KST	2020-04-06 AM 10:03:45 KST	CateTF275nm	2020-04-06 AM 9:59:09 KST	Y = 1.47e+004 X + 2.40e+003
418	191206_5TEx	CoGTE50	CoG	50ppm	25101	25102	TF3	25125	W2489 ChA 275nm	37.389	4739	4.75	467	0.3058	ppm	50	2019-12-06 PM 11:32:35 KST	2020-04-06 AM 10:03:45 KST	CateTF275nm	2020-04-06 AM 9:59:09 KST	Y = 1.62e+004 X - 2.02e+002
356	191206_5TEx	CoGTE50	CoG	50ppm	25491	25492	Gallic acid	25515	W2489 ChA 275nm	3.539	3156	2.96	557	0.2118	ppm	50	2019-12-07 PM 12:15:28 KST	2020-04-06 AM 10:03:47 KST	CateTF275nm	2020-04-06 AM 9:59:09 KST	Y = 1.26e+004 X + 4.80e+002
733	191206_5TEx	CoGTE50	CoG	50ppm	25491	25492		25515	W2489 ChA 275nm	6.944	2940	2.76	179			50	2019-12-07 PM 12:15:28 KST	2020-04-06 AM 10:03:47 KST	CateTF275nm	2020-04-06 AM 9:59:09 KST
216	191206_5TEx	CoGTE50	CoG	50ppm	25491	25492	EGC	25515	W2489 ChA 275nm	7.435	4919	4.62	521	1.3237	ppm	50	2019-12-07 PM 12:15:28 KST	2020-04-06 AM 10:03:47 KST	CateTF275nm	2020-04-06 AM 9:59:09 KST	Y = 3.18e+003 X + 7.11e+002
95	191206_5TEx	CoGTE50	CoG	50ppm	25491	25492	Caffeine	25515	W2489 ChA 275nm	8.565	69444	65.16	12130	2.8953	ppm	50	2019-12-07 PM 12:15:28 KST	2020-04-06 AM 10:03:47 KST	CateTF275nm	2020-04-06 AM 9:59:09 KST	Y = 2.37e+004 X + 7.52e+002
258	191206_5TEx	CoGTE50	CoG	50ppm	25491	25492	EGCG	25515	W2489 ChA 275nm	10.088	2157	2.02	258	0.1511	ppm	50	2019-12-07 PM 12:15:28 KST	2020-04-06 AM 10:03:47 KST	CateTF275nm	2020-04-06 AM 9:59:09 KST	Y = 1.04e+004 X + 5.88e+002
734	191206_5TEx	CoGTE50	CoG	50ppm	25491	25492		25515	W2489 ChA 275nm	10.498	1487	1.39	213			50	2019-12-07 PM 12:15:28 KST	2020-04-06 AM 10:03:47 KST	CateTF275nm	2020-04-06 AM 9:59:09 KST
735	191206_5TEx	CoGTE50	CoG	50ppm	25491	25492		25515	W2489 ChA 275nm	11.518	3241	3.04	369			50	2019-12-07 PM 12:15:28 KST	2020-04-06 AM 10:03:47 KST	CateTF275nm	2020-04-06 AM 9:59:09 KST
174	191206_5TEx	CoGTE50	CoG	50ppm	25491	25492	ECG	25515	W2489 ChA 275nm	17.205	2776	2.6	275	0.1365	ppm	50	2019-12-07 PM 12:15:28 KST	2020-04-06 AM 10:03:47 KST	CateTF275nm	2020-04-06 AM 9:59:09 KST	Y = 1.28e+004 X + 1.03e+003
378	191206_5TEx	CoGTE50	CoG	50ppm	25491	25492	TF1	25515	W2489 ChA 275nm	31.852	3419	3.21	340	0.2048	ppm	50	2019-12-07 PM 12:15:28 KST	2020-04-06 AM 10:03:47 KST	CateTF275nm	2020-04-06 AM 9:59:09 KST	Y = 1.15e+004 X + 1.07e+003
395	191206_5TEx	CoGTE50	CoG	50ppm	25491	25492	TF2a	25515	W2489 ChA 275nm	35.052	5262	4.94	465	0.5751	ppm	50	2019-12-07 PM 12:15:28 KST	2020-04-06 AM 10:03:47 KST	CateTF275nm	2020-04-06 AM 9:59:09 KST	Y = 8.37e+003 X + 4.47e+002
412	191206_5TEx	CoGTE50	CoG	50ppm	25491	25492	TF2b	25515	W2489 ChA 275nm	36.981	2870	2.69	266	0.0321	ppm	50	2019-12-07 PM 12:15:28 KST	2020-04-06 AM 10:03:47 KST	CateTF275nm	2020-04-06 AM 9:59:09 KST	Y = 1.47e+004 X + 2.40e+003
424	191206_5TEx	CoGTE50	CoG	50ppm	25491	25492	TF3	25515	W2489 ChA 275nm	37.558	4906	4.6	489	0.3162	ppm	50	2019-12-07 PM 12:15:28 KST	2020-04-06 AM 10:03:47 KST	CateTF275nm	2020-04-06 AM 9:59:09 KST	Y = 1.62e+004 X - 2.02e+002
39	191205_20Kinds	GTE100	GTE	100ppm	24704	24650		24673	W2489 ChA 275nm	3.271	4357	0.83	787			100	2019-12-06 AM 7:21:57 KST	2020-04-06 AM 9:59:10 KST	CateTF275nm	2020-04-06 AM 9:59:09 KST
27	191205_20Kinds	GTE100	GTE	100ppm	24704	24650	Gallic acid	24673	W2489 ChA 275nm	3.54	1511	0.29	262	0.0816	ppm	100	2019-12-06 AM 7:21:57 KST	2020-04-06 AM 9:59:10 KST	CateTF275nm	2020-04-06 AM 9:59:09 KST	Y = 1.26e+004 X + 4.80e+002
22	191205_20Kinds	GTE100	GTE	100ppm	24704	24650	GC	24673	W2489 ChA 275nm	5.318	3722	0.71	388	1.9993	ppm	100	2019-12-06 AM 7:21:57 KST	2020-04-06 AM 9:59:10 KST	CateTF275nm	2020-04-06 AM 9:59:09 KST	Y = 1.81e+003 X + 1.02e+002
16	191205_20Kinds	GTE100	GTE	100ppm	24704	24650	EGC	24673	W2489 ChA 275nm	7.367	23695	4.52	4631	7.2308	ppm	100	2019-12-06 AM 7:21:57 KST	2020-04-06 AM 9:59:10 KST	CateTF275nm	2020-04-06 AM 9:59:09 KST	Y = 3.18e+003 X + 7.11e+002
40	191205_20Kinds	GTE100	GTE	100ppm	24704	24650		24673	W2489 ChA 275nm	7.668	2830	0.54	372			100	2019-12-06 AM 7:21:57 KST	2020-04-06 AM 9:59:10 KST	CateTF275nm	2020-04-06 AM 9:59:09 KST
2	191205_20Kinds	GTE100	GTE	100ppm	24704	24650	C	24673	W2489 ChA 275nm	7.915	4699	0.9	512	0.6877	ppm	100	2019-12-06 AM 7:21:57 KST	2020-04-06 AM 9:59:10 KST	CateTF275nm	2020-04-06 AM 9:59:09 KST	Y = 5.83e+003 X + 6.88e+002
7	191205_20Kinds	GTE100	GTE	100ppm	24704	24650	Caffeine	24673	W2489 ChA 275nm	8.583	157922	30.11	27241	6.6245	ppm	100	2019-12-06 AM 7:21:57 KST	2020-04-06 AM 9:59:10 KST	CateTF275nm	2020-04-06 AM 9:59:09 KST	Y = 2.37e+004 X + 7.52e+002
38	191205_20Kinds	GTE100	GTE	100ppm	24704	24650		24673	W2489 ChA 275nm	9.214	3297	0.63	492			100	2019-12-06 AM 7:21:57 KST	2020-04-06 AM 9:59:10 KST	CateTF275nm	2020-04-06 AM 9:59:09 KST
10	191205_20Kinds	GTE100	GTE	100ppm	24704	24650	EC	24673	W2489 ChA 275nm	9.646	12321	2.35	2017	2.6799	ppm	100	2019-12-06 AM 7:21:57 KST	2020-04-06 AM 9:59:10 KST	CateTF275nm	2020-04-06 AM 9:59:09 KST	Y = 4.41e+003 X + 4.99e+002
19	191205_20Kinds	GTE100	GTE	100ppm	24704	24650	EGCG	24673	W2489 ChA 275nm	10.118	221948	42.32	32641	21.3324	ppm	100	2019-12-06 AM 7:21:57 KST	2020-04-06 AM 9:59:10 KST	CateTF275nm	2020-04-06 AM 9:59:09 KST	Y = 1.04e+004 X + 5.88e+002
24	191205_20Kinds	GTE100	GTE	100ppm	24704	24650	GCG	24673	W2489 ChA 275nm	11.032	2668	0.51	285	0.2004	ppm	100	2019-12-06 AM 7:21:57 KST	2020-04-06 AM 9:59:10 KST	CateTF275nm	2020-04-06 AM 9:59:09 KST	Y = 9.73e+003 X + 7.18e+002
37	191205_20Kinds	GTE100	GTE	100ppm	24704	24650		24673	W2489 ChA 275nm	11.59	9440	1.8	856			100	2019-12-06 AM 7:21:57 KST	2020-04-06 AM 9:59:10 KST	CateTF275nm	2020-04-06 AM 9:59:09 KST
36	191205_20Kinds	GTE100	GTE	100ppm	24704	24650		24673	W2489 ChA 275nm	16.684	5033	0.96	368			100	2019-12-06 AM 7:21:57 KST	2020-04-06 AM 9:59:10 KST	CateTF275nm	2020-04-06 AM 9:59:09 KST
13	191205_20Kinds	GTE100	GTE	100ppm	24704	24650	ECG	24673	W2489 ChA 275nm	17.218	60368	11.51	6205	4.6471	ppm	100	2019-12-06 AM 7:21:57 KST	2020-04-06 AM 9:59:10 KST	CateTF275nm	2020-04-06 AM 9:59:09 KST	Y = 1.28e+004 X + 1.03e+003
4	191205_20Kinds	GTE100	GTE	100ppm	24704	24650	CG	24673	W2489 ChA 275nm	17.517	1790	0.34	225	0.0959	ppm	100	2019-12-06 AM 7:21:57 KST	2020-04-06 AM 9:59:10 KST	CateTF275nm	2020-04-06 AM 9:59:09 KST	Y = 1.22e+004 X + 6.15e+002
35	191205_20Kinds	GTE100	GTE	100ppm	24704	24650		24673	W2489 ChA 275nm	17.842	1565	0.3	211			100	2019-12-06 AM 7:21:57 KST	2020-04-06 AM 9:59:10 KST	CateTF275nm	2020-04-06 AM 9:59:09 KST
34	191205_20Kinds	GTE100	GTE	100ppm	24704	24650		24673	W2489 ChA 275nm	18.348	2401	0.46	169			100	2019-12-06 AM 7:21:57 KST	2020-04-06 AM 9:59:10 KST	CateTF275nm	2020-04-06 AM 9:59:09 KST
33	191205_20Kinds	GTE100	GTE	100ppm	24704	24650		24673	W2489 ChA 275nm	18.81	4848	0.92	731			100	2019-12-06 AM 7:21:57 KST	2020-04-06 AM 9:59:10 KST	CateTF275nm	2020-04-06 AM 9:59:09 KST
568	191206_5TEx	GTE100	GTE	100ppm	25049	25050		25073	W2489 ChA 275nm	3.234	4390	0.81	816			100	2019-12-06 PM 9:50:48 KST	2020-04-06 AM 10:03:44 KST	CateTF275nm	2020-04-06 AM 9:59:09 KST
339	191206_5TEx	GTE100	GTE	100ppm	25049	25050	Gallic acid	25073	W2489 ChA 275nm	3.511	1445	0.27	261	0.0764	ppm	100	2019-12-06 PM 9:50:48 KST	2020-04-06 AM 10:03:44 KST	CateTF275nm	2020-04-06 AM 9:59:09 KST	Y = 1.26e+004 X + 4.80e+002
567	191206_5TEx	GTE100	GTE	100ppm	25049	25050		25073	W2489 ChA 275nm	5.212	3191	0.59	406			100	2019-12-06 PM 9:50:48 KST	2020-04-06 AM 10:03:44 KST	CateTF275nm	2020-04-06 AM 9:59:09 KST
566	191206_5TEx	GTE100	GTE	100ppm	25049	25050		25073	W2489 ChA 275nm	6.906	1209	0.22	194			100	2019-12-06 PM 9:50:48 KST	2020-04-06 AM 10:03:44 KST	CateTF275nm	2020-04-06 AM 9:59:09 KST
199	191206_5TEx	GTE100	GTE	100ppm	25049	25050	EGC	25073	W2489 ChA 275nm	7.317	24969	4.63	4729	7.6315	ppm	100	2019-12-06 PM 9:50:48 KST	2020-04-06 AM 10:03:44 KST	CateTF275nm	2020-04-06 AM 9:59:09 KST	Y = 3.18e+003 X + 7.11e+002
565	191206_5TEx	GTE100	GTE	100ppm	25049	25050		25073	W2489 ChA 275nm	7.615	3235	0.6	409			100	2019-12-06 PM 9:50:48 KST	2020-04-06 AM 10:03:44 KST	CateTF275nm	2020-04-06 AM 9:59:09 KST
12	191206_5TEx	GTE100	GTE	100ppm	25049	25050	C	25073	W2489 ChA 275nm	7.856	4621	0.86	535	0.6745	ppm	100	2019-12-06 PM 9:50:48 KST	2020-04-06 AM 10:03:44 KST	CateTF275nm	2020-04-06 AM 9:59:09 KST	Y = 5.83e+003 X + 6.88e+002
78	191206_5TEx	GTE100	GTE	100ppm	25049	25050	Caffeine	25073	W2489 ChA 275nm	8.513	162938	30.24	27933	6.8359	ppm	100	2019-12-06 PM 9:50:48 KST	2020-04-06 AM 10:03:44 KST	CateTF275nm	2020-04-06 AM 9:59:09 KST	Y = 2.37e+004 X + 7.52e+002
564	191206_5TEx	GTE100	GTE	100ppm	25049	25050		25073	W2489 ChA 275nm	9.118	3608	0.67	440			100	2019-12-06 PM 9:50:48 KST	2020-04-06 AM 10:03:44 KST	CateTF275nm	2020-04-06 AM 9:59:09 KST
118	191206_5TEx	GTE100	GTE	100ppm	25049	25050	EC	25073	W2489 ChA 275nm	9.543	12733	2.36	2060	2.7732	ppm	100	2019-12-06 PM 9:50:48 KST	2020-04-06 AM 10:03:44 KST	CateTF275nm	2020-04-06 AM 9:59:09 KST	Y = 4.41e+003 X + 4.99e+002
241	191206_5TEx	GTE100	GTE	100ppm	25049	25050	EGCG	25073	W2489 ChA 275nm	10.001	227943	42.3	33574	21.9103	ppm	100	2019-12-06 PM 9:50:48 KST	2020-04-06 AM 10:03:44 KST	CateTF275nm	2020-04-06 AM 9:59:09 KST	Y = 1.04e+004 X + 5.88e+002
305	191206_5TEx	GTE100	GTE	100ppm	25049	25050	GCG	25073	W2489 ChA 275nm	10.842	2737	0.51	332	0.2074	ppm	100	2019-12-06 PM 9:50:48 KST	2020-04-06 AM 10:03:44 KST	CateTF275nm	2020-04-06 AM 9:59:09 KST	Y = 9.73e+003 X + 7.18e+002
563	191206_5TEx	GTE100	GTE	100ppm	25049	25050		25073	W2489 ChA 275nm	11.371	8743	1.62	882			100	2019-12-06 PM 9:50:48 KST	2020-04-06 AM 10:03:44 KST	CateTF275nm	2020-04-06 AM 9:59:09 KST
560	191206_5TEx	GTE100	GTE	100ppm	25049	25050		25073	W2489 ChA 275nm	16.419	4182	0.78	324			100	2019-12-06 PM 9:50:48 KST	2020-04-06 AM 10:03:44 KST	CateTF275nm	2020-04-06 AM 9:59:09 KST
561	191206_5TEx	GTE100	GTE	100ppm	25049	25050		25073	W2489 ChA 275nm	16.992	61939	11.5	6448			100	2019-12-06 PM 9:50:48 KST	2020-04-06 AM 10:03:44 KST	CateTF275nm	2020-04-06 AM 9:59:09 KST
157	191206_5TEx	GTE100	GTE	100ppm	25049	25050	ECG	25073	W2489 ChA 275nm	17.276	1772	0.33	214	0.0579	ppm	100	2019-12-06 PM 9:50:48 KST	2020-04-06 AM 10:03:44 KST	CateTF275nm	2020-04-06 AM 9:59:09 KST	Y = 1.28e+004 X + 1.03e+003
562	191206_5TEx	GTE100	GTE	100ppm	25049	25050		25073	W2489 ChA 275nm	17.622	1617	0.3	208			100	2019-12-06 PM 9:50:48 KST	2020-04-06 AM 10:03:44 KST	CateTF275nm	2020-04-06 AM 9:59:09 KST
47	191206_5TEx	GTE100	GTE	100ppm	25049	25050	CG	25073	W2489 ChA 275nm	18.146	2524	0.47	170	0.1559	ppm	100	2019-12-06 PM 9:50:48 KST	2020-04-06 AM 10:03:44 KST	CateTF275nm	2020-04-06 AM 9:59:09 KST	Y = 1.22e+004 X + 6.15e+002
569	191206_5TEx	GTE100	GTE	100ppm	25049	25050		25073	W2489 ChA 275nm	18.61	5024	0.93	741			100	2019-12-06 PM 9:50:48 KST	2020-04-06 AM 10:03:44 KST	CateTF275nm	2020-04-06 AM 9:59:09 KST
717	191206_5TEx	GTE100	GTE	100ppm	25439	25440		25463	W2489 ChA 275nm	3.272	4455	0.81	815			100	2019-12-07 AM 10:33:42 KST	2020-04-06 AM 10:03:47 KST	CateTF275nm	2020-04-06 AM 9:59:09 KST
354	191206_5TEx	GTE100	GTE	100ppm	25439	25440	Gallic acid	25463	W2489 ChA 275nm	3.543	1574	0.29	271	0.0866	ppm	100	2019-12-07 AM 10:33:42 KST	2020-04-06 AM 10:03:47 KST	CateTF275nm	2020-04-06 AM 9:59:09 KST	Y = 1.26e+004 X + 4.80e+002
284	191206_5TEx	GTE100	GTE	100ppm	25439	25440	GC	25463	W2489 ChA 275nm	5.301	3196	0.58	408	1.7089	ppm	100	2019-12-07 AM 10:33:42 KST	2020-04-06 AM 10:03:47 KST	CateTF275nm	2020-04-06 AM 9:59:09 KST	Y = 1.81e+003 X + 1.02e+002
716	191206_5TEx	GTE100	GTE	100ppm	25439	25440		25463	W2489 ChA 275nm	6.945	1531	0.28	212			100	2019-12-07 AM 10:33:42 KST	2020-04-06 AM 10:03:47 KST	CateTF275nm	2020-04-06 AM 9:59:09 KST
214	191206_5TEx	GTE100	GTE	100ppm	25439	25440	EGC	25463	W2489 ChA 275nm	7.35	25933	4.71	4917	7.9348	ppm	100	2019-12-07 AM 10:33:42 KST	2020-04-06 AM 10:03:47 KST	CateTF275nm	2020-04-06 AM 9:59:09 KST	Y = 3.18e+003 X + 7.11e+002
718	191206_5TEx	GTE100	GTE	100ppm	25439	25440		25463	W2489 ChA 275nm	7.65	3502	0.64	418			100	2019-12-07 AM 10:33:42 KST	2020-04-06 AM 10:03:47 KST	CateTF275nm	2020-04-06 AM 9:59:09 KST
25	191206_5TEx	GTE100	GTE	100ppm	25439	25440	C	25463	W2489 ChA 275nm	7.895	4938	0.9	564	0.7288	ppm	100	2019-12-07 AM 10:33:42 KST	2020-04-06 AM 10:03:47 KST	CateTF275nm	2020-04-06 AM 9:59:09 KST	Y = 5.83e+003 X + 6.88e+002
93	191206_5TEx	GTE100	GTE	100ppm	25439	25440	Caffeine	25463	W2489 ChA 275nm	8.558	164943	29.95	28851	6.9204	ppm	100	2019-12-07 AM 10:33:42 KST	2020-04-06 AM 10:03:47 KST	CateTF275nm	2020-04-06 AM 9:59:09 KST	Y = 2.37e+004 X + 7.52e+002
714	191206_5TEx	GTE100	GTE	100ppm	25439	25440		25463	W2489 ChA 275nm	8.877	2528	0.46	301			100	2019-12-07 AM 10:33:42 KST	2020-04-06 AM 10:03:47 KST	CateTF275nm	2020-04-06 AM 9:59:09 KST
713	191206_5TEx	GTE100	GTE	100ppm	25439	25440		25463	W2489 ChA 275nm	9.182	3674	0.67	495			100	2019-12-07 AM 10:33:42 KST	2020-04-06 AM 10:03:47 KST	CateTF275nm	2020-04-06 AM 9:59:09 KST
132	191206_5TEx	GTE100	GTE	100ppm	25439	25440	EC	25463	W2489 ChA 275nm	9.614	13021	2.36	2128	2.8386	ppm	100	2019-12-07 AM 10:33:42 KST	2020-04-06 AM 10:03:47 KST	CateTF275nm	2020-04-06 AM 9:59:09 KST	Y = 4.41e+003 X + 4.99e+002
256	191206_5TEx	GTE100	GTE	100ppm	25439	25440	EGCG	25463	W2489 ChA 275nm	10.086	232136	42.16	34367	22.3143	ppm	100	2019-12-07 AM 10:33:42 KST	2020-04-06 AM 10:03:47 KST	CateTF275nm	2020-04-06 AM 9:59:09 KST	Y = 1.04e+004 X + 5.88e+002
315	191206_5TEx	GTE100	GTE	100ppm	25439	25440	GCG	25463	W2489 ChA 275nm	10.974	2805	0.51	313	0.2144	ppm	100	2019-12-07 AM 10:33:42 KST	2020-04-06 AM 10:03:47 KST	CateTF275nm	2020-04-06 AM 9:59:09 KST	Y = 9.73e+003 X + 7.18e+002
709	191206_5TEx	GTE100	GTE	100ppm	25439	25440		25463	W2489 ChA 275nm	11.52	7569	1.37	876			100	2019-12-07 AM 10:33:42 KST	2020-04-06 AM 10:03:47 KST	CateTF275nm	2020-04-06 AM 9:59:09 KST
710	191206_5TEx	GTE100	GTE	100ppm	25439	25440		25463	W2489 ChA 275nm	16.601	4850	0.88	371			100	2019-12-07 AM 10:33:42 KST	2020-04-06 AM 10:03:47 KST	CateTF275nm	2020-04-06 AM 9:59:09 KST
172	191206_5TEx	GTE100	GTE	100ppm	25439	25440	ECG	25463	W2489 ChA 275nm	17.149	63240	11.48	6663	4.872	ppm	100	2019-12-07 AM 10:33:42 KST	2020-04-06 AM 10:03:47 KST	CateTF275nm	2020-04-06 AM 9:59:09 KST	Y = 1.28e+004 X + 1.03e+003
56	191206_5TEx	GTE100	GTE	100ppm	25439	25440	CG	25463	W2489 ChA 275nm	17.436	1737	0.32	225	0.0917	ppm	100	2019-12-07 AM 10:33:42 KST	2020-04-06 AM 10:03:47 KST	CateTF275nm	2020-04-06 AM 9:59:09 KST	Y = 1.22e+004 X + 6.15e+002
711	191206_5TEx	GTE100	GTE	100ppm	25439	25440		25463	W2489 ChA 275nm	17.767	1595	0.29	215			100	2019-12-07 AM 10:33:42 KST	2020-04-06 AM 10:03:47 KST	CateTF275nm	2020-04-06 AM 9:59:09 KST
712	191206_5TEx	GTE100	GTE	100ppm	25439	25440		25463	W2489 ChA 275nm	18.281	2480	0.45	179			100	2019-12-07 AM 10:33:42 KST	2020-04-06 AM 10:03:47 KST	CateTF275nm	2020-04-06 AM 9:59:09 KST
715	191206_5TEx	GTE100	GTE	100ppm	25439	25440		25463	W2489 ChA 275nm	18.742	4945	0.9	766			100	2019-12-07 AM 10:33:42 KST	2020-04-06 AM 10:03:47 KST	CateTF275nm	2020-04-06 AM 9:59:09 KST
41	191205_20Kinds	GTE200	GTE	200ppm	24705	24676		24699	W2489 ChA 275nm	3.262	8667	0.79	1600			200	2019-12-06 AM 8:12:46 KST	2020-04-06 AM 9:59:10 KST	CateTF275nm	2020-04-06 AM 9:59:09 KST
28	191205_20Kinds	GTE200	GTE	200ppm	24705	24676	Gallic acid	24699	W2489 ChA 275nm	3.532	2843	0.26	503	0.1871	ppm	200	2019-12-06 AM 8:12:46 KST	2020-04-06 AM 9:59:10 KST	CateTF275nm	2020-04-06 AM 9:59:09 KST	Y = 1.26e+004 X + 4.80e+002
23	191205_20Kinds	GTE200	GTE	200ppm	24705	24676	GC	24699	W2489 ChA 275nm	5.299	7455	0.68	799	4.0617	ppm	200	2019-12-06 AM 8:12:46 KST	2020-04-06 AM 9:59:10 KST	CateTF275nm	2020-04-06 AM 9:59:09 KST	Y = 1.81e+003 X + 1.02e+002
42	191205_20Kinds	GTE200	GTE	200ppm	24705	24676		24699	W2489 ChA 275nm	6.682	3591	0.33	153			200	2019-12-06 AM 8:12:46 KST	2020-04-06 AM 9:59:10 KST	CateTF275nm	2020-04-06 AM 9:59:09 KST
43	191205_20Kinds	GTE200	GTE	200ppm	24705	24676		24699	W2489 ChA 275nm	6.958	3447	0.31	466			200	2019-12-06 AM 8:12:46 KST	2020-04-06 AM 9:59:10 KST	CateTF275nm	2020-04-06 AM 9:59:09 KST
17	191205_20Kinds	GTE200	GTE	200ppm	24705	24676	EGC	24699	W2489 ChA 275nm	7.369	51748	4.71	9457	16.0564	ppm	200	2019-12-06 AM 8:12:46 KST	2020-04-06 AM 9:59:10 KST	CateTF275nm	2020-04-06 AM 9:59:09 KST	Y = 3.18e+003 X + 7.11e+002
44	191205_20Kinds	GTE200	GTE	200ppm	24705	24676		24699	W2489 ChA 275nm	7.669	7620	0.69	873			200	2019-12-06 AM 8:12:46 KST	2020-04-06 AM 9:59:10 KST	CateTF275nm	2020-04-06 AM 9:59:09 KST
3	191205_20Kinds	GTE200	GTE	200ppm	24705	24676	C	24699	W2489 ChA 275nm	7.919	12700	1.16	1146	2.06	ppm	200	2019-12-06 AM 8:12:46 KST	2020-04-06 AM 9:59:10 KST	CateTF275nm	2020-04-06 AM 9:59:09 KST	Y = 5.83e+003 X + 6.88e+002
8	191205_20Kinds	GTE200	GTE	200ppm	24705	24676	Caffeine	24699	W2489 ChA 275nm	8.581	324117	29.49	55059	13.6293	ppm	200	2019-12-06 AM 8:12:46 KST	2020-04-06 AM 9:59:10 KST	CateTF275nm	2020-04-06 AM 9:59:09 KST	Y = 2.37e+004 X + 7.52e+002
45	191205_20Kinds	GTE200	GTE	200ppm	24705	24676		24699	W2489 ChA 275nm	8.95	2090	0.19	450			200	2019-12-06 AM 8:12:46 KST	2020-04-06 AM 9:59:10 KST	CateTF275nm	2020-04-06 AM 9:59:09 KST
46	191205_20Kinds	GTE200	GTE	200ppm	24705	24676		24699	W2489 ChA 275nm	9.211	7815	0.71	1047			200	2019-12-06 AM 8:12:46 KST	2020-04-06 AM 9:59:10 KST	CateTF275nm	2020-04-06 AM 9:59:09 KST
11	191205_20Kinds	GTE200	GTE	200ppm	24705	24676	EC	24699	W2489 ChA 275nm	9.641	25939	2.36	4083	5.7667	ppm	200	2019-12-06 AM 8:12:46 KST	2020-04-06 AM 9:59:10 KST	CateTF275nm	2020-04-06 AM 9:59:09 KST	Y = 4.41e+003 X + 4.99e+002
20	191205_20Kinds	GTE200	GTE	200ppm	24705	24676	EGCG	24699	W2489 ChA 275nm	10.114	452658	41.19	65731	43.566	ppm	200	2019-12-06 AM 8:12:46 KST	2020-04-06 AM 9:59:10 KST	CateTF275nm	2020-04-06 AM 9:59:09 KST	Y = 1.04e+004 X + 5.88e+002
53	191205_20Kinds	GTE200	GTE	200ppm	24705	24676		24699	W2489 ChA 275nm	10.65	4624	0.42	282			200	2019-12-06 AM 8:12:46 KST	2020-04-06 AM 9:59:10 KST	CateTF275nm	2020-04-06 AM 9:59:09 KST
25	191205_20Kinds	GTE200	GTE	200ppm	24705	24676	GCG	24699	W2489 ChA 275nm	11.019	5369	0.49	581	0.4779	ppm	200	2019-12-06 AM 8:12:46 KST	2020-04-06 AM 9:59:10 KST	CateTF275nm	2020-04-06 AM 9:59:09 KST	Y = 9.73e+003 X + 7.18e+002
48	191205_20Kinds	GTE200	GTE	200ppm	24705	24676		24699	W2489 ChA 275nm	11.33	1179	0.11	178			200	2019-12-06 AM 8:12:46 KST	2020-04-06 AM 9:59:10 KST	CateTF275nm	2020-04-06 AM 9:59:09 KST
49	191205_20Kinds	GTE200	GTE	200ppm	24705	24676		24699	W2489 ChA 275nm	11.571	18018	1.64	1749			200	2019-12-06 AM 8:12:46 KST	2020-04-06 AM 9:59:10 KST	CateTF275nm	2020-04-06 AM 9:59:09 KST
50	191205_20Kinds	GTE200	GTE	200ppm	24705	24676		24699	W2489 ChA 275nm	16.657	14471	1.32	745			200	2019-12-06 AM 8:12:46 KST	2020-04-06 AM 9:59:10 KST	CateTF275nm	2020-04-06 AM 9:59:09 KST
14	191205_20Kinds	GTE200	GTE	200ppm	24705	24676	ECG	24699	W2489 ChA 275nm	17.193	123276	11.22	12458	9.5741	ppm	200	2019-12-06 AM 8:12:46 KST	2020-04-06 AM 9:59:10 KST	CateTF275nm	2020-04-06 AM 9:59:09 KST	Y = 1.28e+004 X + 1.03e+003
5	191205_20Kinds	GTE200	GTE	200ppm	24705	24676	CG	24699	W2489 ChA 275nm	17.489	3659	0.33	448	0.2486	ppm	200	2019-12-06 AM 8:12:46 KST	2020-04-06 AM 9:59:10 KST	CateTF275nm	2020-04-06 AM 9:59:09 KST	Y = 1.22e+004 X + 6.15e+002
51	191205_20Kinds	GTE200	GTE	200ppm	24705	24676		24699	W2489 ChA 275nm	17.821	3206	0.29	416			200	2019-12-06 AM 8:12:46 KST	2020-04-06 AM 9:59:10 KST	CateTF275nm	2020-04-06 AM 9:59:09 KST
52	191205_20Kinds	GTE200	GTE	200ppm	24705	24676		24699	W2489 ChA 275nm	18.333	4543	0.41	331			200	2019-12-06 AM 8:12:46 KST	2020-04-06 AM 9:59:10 KST	CateTF275nm	2020-04-06 AM 9:59:09 KST
47	191205_20Kinds	GTE200	GTE	200ppm	24705	24676		24699	W2489 ChA 275nm	18.794	9886	0.9	1476			200	2019-12-06 AM 8:12:46 KST	2020-04-06 AM 9:59:10 KST	CateTF275nm	2020-04-06 AM 9:59:09 KST
570	191206_5TEx	GTE200	GTE	200ppm	25075	25076		25099	W2489 ChA 275nm	3.238	8921	0.79	1675			200	2019-12-06 PM 10:41:42 KST	2020-04-06 AM 10:03:44 KST	CateTF275nm	2020-04-06 AM 9:59:09 KST
340	191206_5TEx	GTE200	GTE	200ppm	25075	25076	Gallic acid	25099	W2489 ChA 275nm	3.514	2971	0.26	534	0.1972	ppm	200	2019-12-06 PM 10:41:42 KST	2020-04-06 AM 10:03:44 KST	CateTF275nm	2020-04-06 AM 9:59:09 KST	Y = 1.26e+004 X + 4.80e+002
584	191206_5TEx	GTE200	GTE	200ppm	25075	25076		25099	W2489 ChA 275nm	5.234	7732	0.69	841			200	2019-12-06 PM 10:41:42 KST	2020-04-06 AM 10:03:44 KST	CateTF275nm	2020-04-06 AM 9:59:09 KST
572	191206_5TEx	GTE200	GTE	200ppm	25075	25076		25099	W2489 ChA 275nm	6.915	2904	0.26	425			200	2019-12-06 PM 10:41:42 KST	2020-04-06 AM 10:03:44 KST	CateTF275nm	2020-04-06 AM 9:59:09 KST
200	191206_5TEx	GTE200	GTE	200ppm	25075	25076	EGC	25099	W2489 ChA 275nm	7.326	52327	4.64	9857	16.2387	ppm	200	2019-12-06 PM 10:41:42 KST	2020-04-06 AM 10:03:44 KST	CateTF275nm	2020-04-06 AM 9:59:09 KST	Y = 3.18e+003 X + 7.11e+002
573	191206_5TEx	GTE200	GTE	200ppm	25075	25076		25099	W2489 ChA 275nm	7.626	7392	0.66	878			200	2019-12-06 PM 10:41:42 KST	2020-04-06 AM 10:03:44 KST	CateTF275nm	2020-04-06 AM 9:59:09 KST
574	191206_5TEx	GTE200	GTE	200ppm	25075	25076		25099	W2489 ChA 275nm	7.869	10190	0.9	1181			200	2019-12-06 PM 10:41:42 KST	2020-04-06 AM 10:03:44 KST	CateTF275nm	2020-04-06 AM 9:59:09 KST
13	191206_5TEx	GTE200	GTE	200ppm	25075	25076	C	25099	W2489 ChA 275nm	8.033	1905	0.17	419	0.2086	ppm	200	2019-12-06 PM 10:41:42 KST	2020-04-06 AM 10:03:44 KST	CateTF275nm	2020-04-06 AM 9:59:09 KST	Y = 5.83e+003 X + 6.88e+002
575	191206_5TEx	GTE200	GTE	200ppm	25075	25076		25099	W2489 ChA 275nm	8.525	332231	29.49	58207			200	2019-12-06 PM 10:41:42 KST	2020-04-06 AM 10:03:44 KST	CateTF275nm	2020-04-06 AM 9:59:09 KST
79	191206_5TEx	GTE200	GTE	200ppm	25075	25076	Caffeine	25099	W2489 ChA 275nm	8.838	5385	0.48	632	0.1953	ppm	200	2019-12-06 PM 10:41:42 KST	2020-04-06 AM 10:03:44 KST	CateTF275nm	2020-04-06 AM 9:59:09 KST	Y = 2.37e+004 X + 7.52e+002
576	191206_5TEx	GTE200	GTE	200ppm	25075	25076		25099	W2489 ChA 275nm	9.138	7893	0.7	972			200	2019-12-06 PM 10:41:42 KST	2020-04-06 AM 10:03:44 KST	CateTF275nm	2020-04-06 AM 9:59:09 KST
119	191206_5TEx	GTE200	GTE	200ppm	25075	25076	EC	25099	W2489 ChA 275nm	9.564	26734	2.37	4323	5.9471	ppm	200	2019-12-06 PM 10:41:42 KST	2020-04-06 AM 10:03:44 KST	CateTF275nm	2020-04-06 AM 9:59:09 KST	Y = 4.41e+003 X + 4.99e+002
242	191206_5TEx	GTE200	GTE	200ppm	25075	25076	EGCG	25099	W2489 ChA 275nm	10.025	470049	41.72	69821	45.2421	ppm	200	2019-12-06 PM 10:41:42 KST	2020-04-06 AM 10:03:44 KST	CateTF275nm	2020-04-06 AM 9:59:09 KST	Y = 1.04e+004 X + 5.88e+002
577	191206_5TEx	GTE200	GTE	200ppm	25075	25076		25099	W2489 ChA 275nm	10.559	4932	0.44	315			200	2019-12-06 PM 10:41:42 KST	2020-04-06 AM 10:03:44 KST	CateTF275nm	2020-04-06 AM 9:59:09 KST
306	191206_5TEx	GTE200	GTE	200ppm	25075	25076	GCG	25099	W2489 ChA 275nm	10.883	5580	0.5	674	0.4997	ppm	200	2019-12-06 PM 10:41:42 KST	2020-04-06 AM 10:03:44 KST	CateTF275nm	2020-04-06 AM 9:59:09 KST	Y = 9.73e+003 X + 7.18e+002
578	191206_5TEx	GTE200	GTE	200ppm	25075	25076		25099	W2489 ChA 275nm	11.217	1183	0.1	197			200	2019-12-06 PM 10:41:42 KST	2020-04-06 AM 10:03:44 KST	CateTF275nm	2020-04-06 AM 9:59:09 KST
579	191206_5TEx	GTE200	GTE	200ppm	25075	25076		25099	W2489 ChA 275nm	11.414	17587	1.56	1855			200	2019-12-06 PM 10:41:42 KST	2020-04-06 AM 10:03:44 KST	CateTF275nm	2020-04-06 AM 9:59:09 KST
580	191206_5TEx	GTE200	GTE	200ppm	25075	25076		25099	W2489 ChA 275nm	16.241	2321	0.21	164			200	2019-12-06 PM 10:41:42 KST	2020-04-06 AM 10:03:44 KST	CateTF275nm	2020-04-06 AM 9:59:09 KST
581	191206_5TEx	GTE200	GTE	200ppm	25075	25076		25099	W2489 ChA 275nm	16.476	9613	0.85	725			200	2019-12-06 PM 10:41:42 KST	2020-04-06 AM 10:03:44 KST	CateTF275nm	2020-04-06 AM 9:59:09 KST
582	191206_5TEx	GTE200	GTE	200ppm	25075	25076		25099	W2489 ChA 275nm	17.039	127462	11.31	13431			200	2019-12-06 PM 10:41:42 KST	2020-04-06 AM 10:03:44 KST	CateTF275nm	2020-04-06 AM 9:59:09 KST
158	191206_5TEx	GTE200	GTE	200ppm	25075	25076	ECG	25099	W2489 ChA 275nm	17.328	3517	0.31	446	0.1945	ppm	200	2019-12-06 PM 10:41:42 KST	2020-04-06 AM 10:03:44 KST	CateTF275nm	2020-04-06 AM 9:59:09 KST	Y = 1.28e+004 X + 1.03e+003
583	191206_5TEx	GTE200	GTE	200ppm	25075	25076		25099	W2489 ChA 275nm	17.662	3065	0.27	429			200	2019-12-06 PM 10:41:42 KST	2020-04-06 AM 10:03:44 KST	CateTF275nm	2020-04-06 AM 9:59:09 KST
48	191206_5TEx	GTE200	GTE	200ppm	25075	25076	CG	25099	W2489 ChA 275nm	18.189	4595	0.41	332	0.325	ppm	200	2019-12-06 PM 10:41:42 KST	2020-04-06 AM 10:03:44 KST	CateTF275nm	2020-04-06 AM 9:59:09 KST	Y = 1.22e+004 X + 6.15e+002
571	191206_5TEx	GTE200	GTE	200ppm	25075	25076		25099	W2489 ChA 275nm	18.65	10264	0.91	1536			200	2019-12-06 PM 10:41:42 KST	2020-04-06 AM 10:03:44 KST	CateTF275nm	2020-04-06 AM 9:59:09 KST
728	191206_5TEx	GTE200	GTE	200ppm	25465	25466		25489	W2489 ChA 275nm	3.268	9040	0.78	1685			200	2019-12-07 AM 11:24:34 KST	2020-04-06 AM 10:03:47 KST	CateTF275nm	2020-04-06 AM 9:59:09 KST
355	191206_5TEx	GTE200	GTE	200ppm	25465	25466	Gallic acid	25489	W2489 ChA 275nm	3.538	3011	0.26	531	0.2003	ppm	200	2019-12-07 AM 11:24:34 KST	2020-04-06 AM 10:03:47 KST	CateTF275nm	2020-04-06 AM 9:59:09 KST	Y = 1.26e+004 X + 4.80e+002
285	191206_5TEx	GTE200	GTE	200ppm	25465	25466	GC	25489	W2489 ChA 275nm	5.294	7893	0.68	855	4.3032	ppm	200	2019-12-07 AM 11:24:34 KST	2020-04-06 AM 10:03:47 KST	CateTF275nm	2020-04-06 AM 9:59:09 KST	Y = 1.81e+003 X + 1.02e+002
729	191206_5TEx	GTE200	GTE	200ppm	25465	25466		25489	W2489 ChA 275nm	6.943	3014	0.26	435			200	2019-12-07 AM 11:24:34 KST	2020-04-06 AM 10:03:47 KST	CateTF275nm	2020-04-06 AM 9:59:09 KST
215	191206_5TEx	GTE200	GTE	200ppm	25465	25466	EGC	25489	W2489 ChA 275nm	7.352	53264	4.62	9963	16.5333	ppm	200	2019-12-07 AM 11:24:34 KST	2020-04-06 AM 10:03:47 KST	CateTF275nm	2020-04-06 AM 9:59:09 KST	Y = 3.18e+003 X + 7.11e+002
730	191206_5TEx	GTE200	GTE	200ppm	25465	25466		25489	W2489 ChA 275nm	7.654	7592	0.66	879			200	2019-12-07 AM 11:24:34 KST	2020-04-06 AM 10:03:47 KST	CateTF275nm	2020-04-06 AM 9:59:09 KST
731	191206_5TEx	GTE200	GTE	200ppm	25465	25466		25489	W2489 ChA 275nm	7.9	10511	0.91	1182			200	2019-12-07 AM 11:24:34 KST	2020-04-06 AM 10:03:47 KST	CateTF275nm	2020-04-06 AM 9:59:09 KST
26	191206_5TEx	GTE200	GTE	200ppm	25465	25466	C	25489	W2489 ChA 275nm	8.075	1624	0.14	365	0.1604	ppm	200	2019-12-07 AM 11:24:34 KST	2020-04-06 AM 10:03:47 KST	CateTF275nm	2020-04-06 AM 9:59:09 KST	Y = 5.83e+003 X + 6.88e+002
94	191206_5TEx	GTE200	GTE	200ppm	25465	25466	Caffeine	25489	W2489 ChA 275nm	8.561	338228	29.32	58243	14.2241	ppm	200	2019-12-07 AM 11:24:34 KST	2020-04-06 AM 10:03:47 KST	CateTF275nm	2020-04-06 AM 9:59:09 KST	Y = 2.37e+004 X + 7.52e+002
732	191206_5TEx	GTE200	GTE	200ppm	25465	25466		25489	W2489 ChA 275nm	8.887	5549	0.48	629			200	2019-12-07 AM 11:24:34 KST	2020-04-06 AM 10:03:47 KST	CateTF275nm	2020-04-06 AM 9:59:09 KST
721	191206_5TEx	GTE200	GTE	200ppm	25465	25466		25489	W2489 ChA 275nm	9.191	7887	0.68	1053			200	2019-12-07 AM 11:24:34 KST	2020-04-06 AM 10:03:47 KST	CateTF275nm	2020-04-06 AM 9:59:09 KST
133	191206_5TEx	GTE200	GTE	200ppm	25465	25466	EC	25489	W2489 ChA 275nm	9.622	27124	2.35	4337	6.0354	ppm	200	2019-12-07 AM 11:24:34 KST	2020-04-06 AM 10:03:47 KST	CateTF275nm	2020-04-06 AM 9:59:09 KST	Y = 4.41e+003 X + 4.99e+002
257	191206_5TEx	GTE200	GTE	200ppm	25465	25466	EGCG	25489	W2489 ChA 275nm	10.09	477997	41.44	69471	46.008	ppm	200	2019-12-07 AM 11:24:34 KST	2020-04-06 AM 10:03:47 KST	CateTF275nm	2020-04-06 AM 9:59:09 KST	Y = 1.04e+004 X + 5.88e+002
720	191206_5TEx	GTE200	GTE	200ppm	25465	25466		25489	W2489 ChA 275nm	10.632	4863	0.42	320			200	2019-12-07 AM 11:24:34 KST	2020-04-06 AM 10:03:47 KST	CateTF275nm	2020-04-06 AM 9:59:09 KST
316	191206_5TEx	GTE200	GTE	200ppm	25465	25466	GCG	25489	W2489 ChA 275nm	10.981	5634	0.49	628	0.5051	ppm	200	2019-12-07 AM 11:24:34 KST	2020-04-06 AM 10:03:47 KST	CateTF275nm	2020-04-06 AM 9:59:09 KST	Y = 9.73e+003 X + 7.18e+002
719	191206_5TEx	GTE200	GTE	200ppm	25465	25466		25489	W2489 ChA 275nm	11.299	1191	0.1	184			200	2019-12-07 AM 11:24:34 KST	2020-04-06 AM 10:03:47 KST	CateTF275nm	2020-04-06 AM 9:59:09 KST
722	191206_5TEx	GTE200	GTE	200ppm	25465	25466		25489	W2489 ChA 275nm	11.525	18713	1.62	1873			200	2019-12-07 AM 11:24:34 KST	2020-04-06 AM 10:03:47 KST	CateTF275nm	2020-04-06 AM 9:59:09 KST
723	191206_5TEx	GTE200	GTE	200ppm	25465	25466		25489	W2489 ChA 275nm	16.389	3579	0.31	222			200	2019-12-07 AM 11:24:34 KST	2020-04-06 AM 10:03:47 KST	CateTF275nm	2020-04-06 AM 9:59:09 KST
724	191206_5TEx	GTE200	GTE	200ppm	25465	25466		25489	W2489 ChA 275nm	16.61	11217	0.97	797			200	2019-12-07 AM 11:24:34 KST	2020-04-06 AM 10:03:47 KST	CateTF275nm	2020-04-06 AM 9:59:09 KST
173	191206_5TEx	GTE200	GTE	200ppm	25465	25466	ECG	25489	W2489 ChA 275nm	17.153	130709	11.33	13580	10.1563	ppm	200	2019-12-07 AM 11:24:34 KST	2020-04-06 AM 10:03:47 KST	CateTF275nm	2020-04-06 AM 9:59:09 KST	Y = 1.28e+004 X + 1.03e+003
57	191206_5TEx	GTE200	GTE	200ppm	25465	25466	CG	25489	W2489 ChA 275nm	17.444	4023	0.35	478	0.2783	ppm	200	2019-12-07 AM 11:24:34 KST	2020-04-06 AM 10:03:47 KST	CateTF275nm	2020-04-06 AM 9:59:09 KST	Y = 1.22e+004 X + 6.15e+002
725	191206_5TEx	GTE200	GTE	200ppm	25465	25466		25489	W2489 ChA 275nm	17.774	3913	0.34	470			200	2019-12-07 AM 11:24:34 KST	2020-04-06 AM 10:03:47 KST	CateTF275nm	2020-04-06 AM 9:59:09 KST
726	191206_5TEx	GTE200	GTE	200ppm	25465	25466		25489	W2489 ChA 275nm	18.291	5818	0.5	376			200	2019-12-07 AM 11:24:34 KST	2020-04-06 AM 10:03:47 KST	CateTF275nm	2020-04-06 AM 9:59:09 KST
727	191206_5TEx	GTE200	GTE	200ppm	25465	25466		25489	W2489 ChA 275nm	18.752	11079	0.96	1604			200	2019-12-07 AM 11:24:34 KST	2020-04-06 AM 10:03:47 KST	CateTF275nm	2020-04-06 AM 9:59:09 KST
26	191205_20Kinds	GTE50	GTE	50ppm	24623	24624	Gallic acid	24647	W2489 ChA 275nm	3.267	2273	0.91	409	0.1419	ppm	50	2019-12-06 AM 6:31:07 KST	2020-04-06 AM 9:59:09 KST	CateTF275nm	2020-04-06 AM 9:59:09 KST	Y = 1.26e+004 X + 4.80e+002
21	191205_20Kinds	GTE50	GTE	50ppm	24623	24624	GC	24647	W2489 ChA 275nm	5.327	1280	0.51	176	0.6505	ppm	50	2019-12-06 AM 6:31:07 KST	2020-04-06 AM 9:59:09 KST	CateTF275nm	2020-04-06 AM 9:59:09 KST	Y = 1.81e+003 X + 1.02e+002
15	191205_20Kinds	GTE50	GTE	50ppm	24623	24624	EGC	24647	W2489 ChA 275nm	7.377	11792	4.74	2297	3.4861	ppm	50	2019-12-06 AM 6:31:07 KST	2020-04-06 AM 9:59:09 KST	CateTF275nm	2020-04-06 AM 9:59:09 KST	Y = 3.18e+003 X + 7.11e+002
32	191205_20Kinds	GTE50	GTE	50ppm	24623	24624		24647	W2489 ChA 275nm	7.678	1416	0.57	178			50	2019-12-06 AM 6:31:07 KST	2020-04-06 AM 9:59:09 KST	CateTF275nm	2020-04-06 AM 9:59:09 KST
1	191205_20Kinds	GTE50	GTE	50ppm	24623	24624	C	24647	W2489 ChA 275nm	7.926	2050	0.82	242	0.2335	ppm	50	2019-12-06 AM 6:31:07 KST	2020-04-06 AM 9:59:09 KST	CateTF275nm	2020-04-06 AM 9:59:09 KST	Y = 5.83e+003 X + 6.88e+002
6	191205_20Kinds	GTE50	GTE	50ppm	24623	24624	Caffeine	24647	W2489 ChA 275nm	8.597	77870	31.3	13428	3.2504	ppm	50	2019-12-06 AM 6:31:07 KST	2020-04-06 AM 9:59:09 KST	CateTF275nm	2020-04-06 AM 9:59:09 KST	Y = 2.37e+004 X + 7.52e+002
30	191205_20Kinds	GTE50	GTE	50ppm	24623	24624		24647	W2489 ChA 275nm	9.232	1717	0.69	248			50	2019-12-06 AM 6:31:07 KST	2020-04-06 AM 9:59:09 KST	CateTF275nm	2020-04-06 AM 9:59:09 KST
9	191205_20Kinds	GTE50	GTE	50ppm	24623	24624	EC	24647	W2489 ChA 275nm	9.662	5991	2.41	992	1.2451	ppm	50	2019-12-06 AM 6:31:07 KST	2020-04-06 AM 9:59:09 KST	CateTF275nm	2020-04-06 AM 9:59:09 KST	Y = 4.41e+003 X + 4.99e+002
18	191205_20Kinds	GTE50	GTE	50ppm	24623	24624	EGCG	24647	W2489 ChA 275nm	10.136	108655	43.67	16072	10.4144	ppm	50	2019-12-06 AM 6:31:07 KST	2020-04-06 AM 9:59:09 KST	CateTF275nm	2020-04-06 AM 9:59:09 KST	Y = 1.04e+004 X + 5.88e+002
29	191205_20Kinds	GTE50	GTE	50ppm	24623	24624		24647	W2489 ChA 275nm	11.614	3855	1.55	414			50	2019-12-06 AM 6:31:07 KST	2020-04-06 AM 9:59:09 KST	CateTF275nm	2020-04-06 AM 9:59:09 KST
12	191205_20Kinds	GTE50	GTE	50ppm	24623	24624	ECG	24647	W2489 ChA 275nm	17.235	29405	11.82	3052	2.2221	ppm	50	2019-12-06 AM 6:31:07 KST	2020-04-06 AM 9:59:09 KST	CateTF275nm	2020-04-06 AM 9:59:09 KST	Y = 1.28e+004 X + 1.03e+003
31	191205_20Kinds	GTE50	GTE	50ppm	24623	24624		24647	W2489 ChA 275nm	18.827	2488	1	363			50	2019-12-06 AM 6:31:07 KST	2020-04-06 AM 9:59:09 KST	CateTF275nm	2020-04-06 AM 9:59:09 KST
338	191206_5TEx	GTE50	GTE	50ppm	25023	25024	Gallic acid	25047	W2489 ChA 275nm	3.233	2176	0.84	402	0.1342	ppm	50	2019-12-06 PM 8:59:55 KST	2020-04-06 AM 10:03:44 KST	CateTF275nm	2020-04-06 AM 9:59:09 KST	Y = 1.26e+004 X + 4.80e+002
556	191206_5TEx	GTE50	GTE	50ppm	25023	25024		25047	W2489 ChA 275nm	5.209	1296	0.5	182			50	2019-12-06 PM 8:59:55 KST	2020-04-06 AM 10:03:44 KST	CateTF275nm	2020-04-06 AM 9:59:09 KST
198	191206_5TEx	GTE50	GTE	50ppm	25023	25024	EGC	25047	W2489 ChA 275nm	7.306	12067	4.66	2306	3.5726	ppm	50	2019-12-06 PM 8:59:55 KST	2020-04-06 AM 10:03:44 KST	CateTF275nm	2020-04-06 AM 9:59:09 KST	Y = 3.18e+003 X + 7.11e+002
555	191206_5TEx	GTE50	GTE	50ppm	25023	25024		25047	W2489 ChA 275nm	7.604	1417	0.55	186			50	2019-12-06 PM 8:59:55 KST	2020-04-06 AM 10:03:44 KST	CateTF275nm	2020-04-06 AM 9:59:09 KST
11	191206_5TEx	GTE50	GTE	50ppm	25023	25024	C	25047	W2489 ChA 275nm	7.847	2108	0.81	255	0.2434	ppm	50	2019-12-06 PM 8:59:55 KST	2020-04-06 AM 10:03:44 KST	CateTF275nm	2020-04-06 AM 9:59:09 KST	Y = 5.83e+003 X + 6.88e+002
77	191206_5TEx	GTE50	GTE	50ppm	25023	25024	Caffeine	25047	W2489 ChA 275nm	8.5	79380	30.66	13722	3.314	ppm	50	2019-12-06 PM 8:59:55 KST	2020-04-06 AM 10:03:44 KST	CateTF275nm	2020-04-06 AM 9:59:09 KST	Y = 2.37e+004 X + 7.52e+002
554	191206_5TEx	GTE50	GTE	50ppm	25023	25024		25047	W2489 ChA 275nm	9.104	1863	0.72	213			50	2019-12-06 PM 8:59:55 KST	2020-04-06 AM 10:03:44 KST	CateTF275nm	2020-04-06 AM 9:59:09 KST
117	191206_5TEx	GTE50	GTE	50ppm	25023	25024	EC	25047	W2489 ChA 275nm	9.527	6325	2.44	1024	1.3207	ppm	50	2019-12-06 PM 8:59:55 KST	2020-04-06 AM 10:03:44 KST	CateTF275nm	2020-04-06 AM 9:59:09 KST	Y = 4.41e+003 X + 4.99e+002
240	191206_5TEx	GTE50	GTE	50ppm	25023	25024	EGCG	25047	W2489 ChA 275nm	9.986	111782	43.17	16428	10.7158	ppm	50	2019-12-06 PM 8:59:55 KST	2020-04-06 AM 10:03:44 KST	CateTF275nm	2020-04-06 AM 9:59:09 KST	Y = 1.04e+004 X + 5.88e+002
304	191206_5TEx	GTE50	GTE	50ppm	25023	25024	GCG	25047	W2489 ChA 275nm	10.818	1313	0.51	164	0.0611	ppm	50	2019-12-06 PM 8:59:55 KST	2020-04-06 AM 10:03:44 KST	CateTF275nm	2020-04-06 AM 9:59:09 KST	Y = 9.73e+003 X + 7.18e+002
559	191206_5TEx	GTE50	GTE	50ppm	25023	25024		25047	W2489 ChA 275nm	11.341	4174	1.61	429			50	2019-12-06 PM 8:59:55 KST	2020-04-06 AM 10:03:44 KST	CateTF275nm	2020-04-06 AM 9:59:09 KST
558	191206_5TEx	GTE50	GTE	50ppm	25023	25024		25047	W2489 ChA 275nm	16.385	1895	0.73	158			50	2019-12-06 PM 8:59:55 KST	2020-04-06 AM 10:03:44 KST	CateTF275nm	2020-04-06 AM 9:59:09 KST
156	191206_5TEx	GTE50	GTE	50ppm	25023	25024	ECG	25047	W2489 ChA 275nm	16.955	30527	11.79	3197	2.31	ppm	50	2019-12-06 PM 8:59:55 KST	2020-04-06 AM 10:03:44 KST	CateTF275nm	2020-04-06 AM 9:59:09 KST	Y = 1.28e+004 X + 1.03e+003
557	191206_5TEx	GTE50	GTE	50ppm	25023	25024		25047	W2489 ChA 275nm	18.582	2594	1	373			50	2019-12-06 PM 8:59:55 KST	2020-04-06 AM 10:03:44 KST	CateTF275nm	2020-04-06 AM 9:59:09 KST
353	191206_5TEx	GTE50	GTE	50ppm	25413	25414	Gallic acid	25437	W2489 ChA 275nm	3.264	2140	0.83	387	0.1314	ppm	50	2019-12-07 AM 9:42:48 KST	2020-04-06 AM 10:03:47 KST	CateTF275nm	2020-04-06 AM 9:59:09 KST	Y = 1.26e+004 X + 4.80e+002
283	191206_5TEx	GTE50	GTE	50ppm	25413	25414	GC	25437	W2489 ChA 275nm	5.304	1294	0.5	176	0.6582	ppm	50	2019-12-07 AM 9:42:48 KST	2020-04-06 AM 10:03:47 KST	CateTF275nm	2020-04-06 AM 9:59:09 KST	Y = 1.81e+003 X + 1.02e+002
213	191206_5TEx	GTE50	GTE	50ppm	25413	25414	EGC	25437	W2489 ChA 275nm	7.348	12197	4.73	2353	3.6134	ppm	50	2019-12-07 AM 9:42:48 KST	2020-04-06 AM 10:03:47 KST	CateTF275nm	2020-04-06 AM 9:59:09 KST	Y = 3.18e+003 X + 7.11e+002
707	191206_5TEx	GTE50	GTE	50ppm	25413	25414		25437	W2489 ChA 275nm	7.647	1509	0.58	190			50	2019-12-07 AM 9:42:48 KST	2020-04-06 AM 10:03:47 KST	CateTF275nm	2020-04-06 AM 9:59:09 KST
24	191206_5TEx	GTE50	GTE	50ppm	25413	25414	C	25437	W2489 ChA 275nm	7.892	2052	0.8	253	0.2339	ppm	50	2019-12-07 AM 9:42:48 KST	2020-04-06 AM 10:03:47 KST	CateTF275nm	2020-04-06 AM 9:59:09 KST	Y = 5.83e+003 X + 6.88e+002
92	191206_5TEx	GTE50	GTE	50ppm	25413	25414	Caffeine	25437	W2489 ChA 275nm	8.56	79397	30.78	13793	3.3148	ppm	50	2019-12-07 AM 9:42:48 KST	2020-04-06 AM 10:03:47 KST	CateTF275nm	2020-04-06 AM 9:59:09 KST	Y = 2.37e+004 X + 7.52e+002
706	191206_5TEx	GTE50	GTE	50ppm	25413	25414		25437	W2489 ChA 275nm	9.182	1756	0.68	240			50	2019-12-07 AM 9:42:48 KST	2020-04-06 AM 10:03:47 KST	CateTF275nm	2020-04-06 AM 9:59:09 KST
131	191206_5TEx	GTE50	GTE	50ppm	25413	25414	EC	25437	W2489 ChA 275nm	9.615	6333	2.45	1025	1.3226	ppm	50	2019-12-07 AM 9:42:48 KST	2020-04-06 AM 10:03:47 KST	CateTF275nm	2020-04-06 AM 9:59:09 KST	Y = 4.41e+003 X + 4.99e+002
255	191206_5TEx	GTE50	GTE	50ppm	25413	25414	EGCG	25437	W2489 ChA 275nm	10.086	112420	43.58	16498	10.7772	ppm	50	2019-12-07 AM 9:42:48 KST	2020-04-06 AM 10:03:47 KST	CateTF275nm	2020-04-06 AM 9:59:09 KST	Y = 1.04e+004 X + 5.88e+002
705	191206_5TEx	GTE50	GTE	50ppm	25413	25414		25437	W2489 ChA 275nm	11.525	3894	1.51	436			50	2019-12-07 AM 9:42:48 KST	2020-04-06 AM 10:03:47 KST	CateTF275nm	2020-04-06 AM 9:59:09 KST
704	191206_5TEx	GTE50	GTE	50ppm	25413	25414		25437	W2489 ChA 275nm	16.61	1813	0.7	154			50	2019-12-07 AM 9:42:48 KST	2020-04-06 AM 10:03:47 KST	CateTF275nm	2020-04-06 AM 9:59:09 KST
171	191206_5TEx	GTE50	GTE	50ppm	25413	25414	ECG	25437	W2489 ChA 275nm	17.157	30511	11.83	3213	2.3087	ppm	50	2019-12-07 AM 9:42:48 KST	2020-04-06 AM 10:03:47 KST	CateTF275nm	2020-04-06 AM 9:59:09 KST	Y = 1.28e+004 X + 1.03e+003
708	191206_5TEx	GTE50	GTE	50ppm	25413	25414		25437	W2489 ChA 275nm	18.748	2667	1.03	379			50	2019-12-07 AM 9:42:48 KST	2020-04-06 AM 10:03:47 KST	CateTF275nm	2020-04-06 AM 9:59:09 KST
496	191206_5TEx	MTE100	MTE	100ppm	24890	24891		24914	W2489 ChA 275nm	3.234	3975	1.01	704			100	2019-12-06 PM 4:45:28 KST	2020-04-06 AM 10:03:43 KST	CateTF275nm	2020-04-06 AM 9:59:09 KST
333	191206_5TEx	MTE100	MTE	100ppm	24890	24891	Gallic acid	24914	W2489 ChA 275nm	3.507	24983	6.35	4458	1.9392	ppm	100	2019-12-06 PM 4:45:28 KST	2020-04-06 AM 10:03:43 KST	CateTF275nm	2020-04-06 AM 9:59:09 KST	Y = 1.26e+004 X + 4.80e+002
497	191206_5TEx	MTE100	MTE	100ppm	24890	24891		24914	W2489 ChA 275nm	5.216	2898	0.74	391			100	2019-12-06 PM 4:45:28 KST	2020-04-06 AM 10:03:43 KST	CateTF275nm	2020-04-06 AM 9:59:09 KST
271	191206_5TEx	MTE100	MTE	100ppm	24890	24891	GC	24914	W2489 ChA 275nm	5.413	2655	0.67	298	1.4102	ppm	100	2019-12-06 PM 4:45:28 KST	2020-04-06 AM 10:03:43 KST	CateTF275nm	2020-04-06 AM 9:59:09 KST	Y = 1.81e+003 X + 1.02e+002
487	191206_5TEx	MTE100	MTE	100ppm	24890	24891		24914	W2489 ChA 275nm	6.901	1825	0.46	187			100	2019-12-06 PM 4:45:28 KST	2020-04-06 AM 10:03:43 KST	CateTF275nm	2020-04-06 AM 9:59:09 KST
488	191206_5TEx	MTE100	MTE	100ppm	24890	24891		24914	W2489 ChA 275nm	7.113	1764	0.45	158			100	2019-12-06 PM 4:45:28 KST	2020-04-06 AM 10:03:43 KST	CateTF275nm	2020-04-06 AM 9:59:09 KST
489	191206_5TEx	MTE100	MTE	100ppm	24890	24891		24914	W2489 ChA 275nm	7.316	5441	1.38	692			100	2019-12-06 PM 4:45:28 KST	2020-04-06 AM 10:03:43 KST	CateTF275nm	2020-04-06 AM 9:59:09 KST
193	191206_5TEx	MTE100	MTE	100ppm	24890	24891	EGC	24914	W2489 ChA 275nm	7.625	5875	1.49	629	1.6244	ppm	100	2019-12-06 PM 4:45:28 KST	2020-04-06 AM 10:03:43 KST	CateTF275nm	2020-04-06 AM 9:59:09 KST	Y = 3.18e+003 X + 7.11e+002
6	191206_5TEx	MTE100	MTE	100ppm	24890	24891	C	24914	W2489 ChA 275nm	7.978	8033	2.04	512	1.2596	ppm	100	2019-12-06 PM 4:45:28 KST	2020-04-06 AM 10:03:43 KST	CateTF275nm	2020-04-06 AM 9:59:09 KST	Y = 5.83e+003 X + 6.88e+002
72	191206_5TEx	MTE100	MTE	100ppm	24890	24891	Caffeine	24914	W2489 ChA 275nm	8.516	176496	44.86	30399	7.4073	ppm	100	2019-12-06 PM 4:45:28 KST	2020-04-06 AM 10:03:43 KST	CateTF275nm	2020-04-06 AM 9:59:09 KST	Y = 2.37e+004 X + 7.52e+002
490	191206_5TEx	MTE100	MTE	100ppm	24890	24891		24914	W2489 ChA 275nm	9.102	3199	0.81	256			100	2019-12-06 PM 4:45:28 KST	2020-04-06 AM 10:03:43 KST	CateTF275nm	2020-04-06 AM 9:59:09 KST
112	191206_5TEx	MTE100	MTE	100ppm	24890	24891	EC	24914	W2489 ChA 275nm	9.553	4563	1.16	436	0.9214	ppm	100	2019-12-06 PM 4:45:28 KST	2020-04-06 AM 10:03:43 KST	CateTF275nm	2020-04-06 AM 9:59:09 KST	Y = 4.41e+003 X + 4.99e+002
235	191206_5TEx	MTE100	MTE	100ppm	24890	24891	EGCG	24914	W2489 ChA 275nm	10.022	53376	13.57	7421	5.0872	ppm	100	2019-12-06 PM 4:45:28 KST	2020-04-06 AM 10:03:43 KST	CateTF275nm	2020-04-06 AM 9:59:09 KST	Y = 1.04e+004 X + 5.88e+002
299	191206_5TEx	MTE100	MTE	100ppm	24890	24891	GCG	24914	W2489 ChA 275nm	10.858	2384	0.61	258	0.1712	ppm	100	2019-12-06 PM 4:45:28 KST	2020-04-06 AM 10:03:43 KST	CateTF275nm	2020-04-06 AM 9:59:09 KST	Y = 9.73e+003 X + 7.18e+002
491	191206_5TEx	MTE100	MTE	100ppm	24890	24891		24914	W2489 ChA 275nm	11.201	46236	11.75	5855			100	2019-12-06 PM 4:45:28 KST	2020-04-06 AM 10:03:43 KST	CateTF275nm	2020-04-06 AM 9:59:09 KST
492	191206_5TEx	MTE100	MTE	100ppm	24890	24891		24914	W2489 ChA 275nm	11.863	3500	0.89	183			100	2019-12-06 PM 4:45:28 KST	2020-04-06 AM 10:03:43 KST	CateTF275nm	2020-04-06 AM 9:59:09 KST
152	191206_5TEx	MTE100	MTE	100ppm	24890	24891	ECG	24914	W2489 ChA 275nm	16.982	30089	7.65	3012	2.2756	ppm	100	2019-12-06 PM 4:45:28 KST	2020-04-06 AM 10:03:43 KST	CateTF275nm	2020-04-06 AM 9:59:09 KST	Y = 1.28e+004 X + 1.03e+003
493	191206_5TEx	MTE100	MTE	100ppm	24890	24891		24914	W2489 ChA 275nm	17.594	1462	0.37	178			100	2019-12-06 PM 4:45:28 KST	2020-04-06 AM 10:03:43 KST	CateTF275nm	2020-04-06 AM 9:59:09 KST
42	191206_5TEx	MTE100	MTE	100ppm	24890	24891	CG	24914	W2489 ChA 275nm	17.88	6846	1.74	806	0.5089	ppm	100	2019-12-06 PM 4:45:28 KST	2020-04-06 AM 10:03:43 KST	CateTF275nm	2020-04-06 AM 9:59:09 KST	Y = 1.22e+004 X + 6.15e+002
494	191206_5TEx	MTE100	MTE	100ppm	24890	24891		24914	W2489 ChA 275nm	18.166	2605	0.66	170			100	2019-12-06 PM 4:45:28 KST	2020-04-06 AM 10:03:43 KST	CateTF275nm	2020-04-06 AM 9:59:09 KST
495	191206_5TEx	MTE100	MTE	100ppm	24890	24891		24914	W2489 ChA 275nm	18.58	5224	1.33	665			100	2019-12-06 PM 4:45:28 KST	2020-04-06 AM 10:03:43 KST	CateTF275nm	2020-04-06 AM 9:59:09 KST
650	191206_5TEx	MTE100	MTE	100ppm	25283	25284		25307	W2489 ChA 275nm	3.258	4037	1.04	701			100	2019-12-07 AM 5:28:33 KST	2020-04-06 AM 10:03:46 KST	CateTF275nm	2020-04-06 AM 9:59:09 KST
348	191206_5TEx	MTE100	MTE	100ppm	25283	25284	Gallic acid	25307	W2489 ChA 275nm	3.529	25238	6.48	4484	1.9593	ppm	100	2019-12-07 AM 5:28:33 KST	2020-04-06 AM 10:03:46 KST	CateTF275nm	2020-04-06 AM 9:59:09 KST	Y = 1.26e+004 X + 4.80e+002
649	191206_5TEx	MTE100	MTE	100ppm	25283	25284		25307	W2489 ChA 275nm	5.288	2913	0.75	379			100	2019-12-07 AM 5:28:33 KST	2020-04-06 AM 10:03:46 KST	CateTF275nm	2020-04-06 AM 9:59:09 KST
278	191206_5TEx	MTE100	MTE	100ppm	25283	25284	GC	25307	W2489 ChA 275nm	5.493	2793	0.72	304	1.4865	ppm	100	2019-12-07 AM 5:28:33 KST	2020-04-06 AM 10:03:46 KST	CateTF275nm	2020-04-06 AM 9:59:09 KST	Y = 1.81e+003 X + 1.02e+002
653	191206_5TEx	MTE100	MTE	100ppm	25283	25284		25307	W2489 ChA 275nm	6.934	1773	0.46	184			100	2019-12-07 AM 5:28:33 KST	2020-04-06 AM 10:03:46 KST	CateTF275nm	2020-04-06 AM 9:59:09 KST
647	191206_5TEx	MTE100	MTE	100ppm	25283	25284		25307	W2489 ChA 275nm	7.141	1434	0.37	157			100	2019-12-07 AM 5:28:33 KST	2020-04-06 AM 10:03:46 KST	CateTF275nm	2020-04-06 AM 9:59:09 KST
646	191206_5TEx	MTE100	MTE	100ppm	25283	25284		25307	W2489 ChA 275nm	7.346	5625	1.44	700			100	2019-12-07 AM 5:28:33 KST	2020-04-06 AM 10:03:46 KST	CateTF275nm	2020-04-06 AM 9:59:09 KST
208	191206_5TEx	MTE100	MTE	100ppm	25283	25284	EGC	25307	W2489 ChA 275nm	7.653	5709	1.47	608	1.5723	ppm	100	2019-12-07 AM 5:28:33 KST	2020-04-06 AM 10:03:46 KST	CateTF275nm	2020-04-06 AM 9:59:09 KST	Y = 3.18e+003 X + 7.11e+002
19	191206_5TEx	MTE100	MTE	100ppm	25283	25284	C	25307	W2489 ChA 275nm	8.015	7433	1.91	501	1.1566	ppm	100	2019-12-07 AM 5:28:33 KST	2020-04-06 AM 10:03:46 KST	CateTF275nm	2020-04-06 AM 9:59:09 KST	Y = 5.83e+003 X + 6.88e+002
87	191206_5TEx	MTE100	MTE	100ppm	25283	25284	Caffeine	25307	W2489 ChA 275nm	8.555	179836	46.18	30760	7.5481	ppm	100	2019-12-07 AM 5:28:33 KST	2020-04-06 AM 10:03:46 KST	CateTF275nm	2020-04-06 AM 9:59:09 KST	Y = 2.37e+004 X + 7.52e+002
645	191206_5TEx	MTE100	MTE	100ppm	25283	25284		25307	W2489 ChA 275nm	9.167	2862	0.73	232			100	2019-12-07 AM 5:28:33 KST	2020-04-06 AM 10:03:46 KST	CateTF275nm	2020-04-06 AM 9:59:09 KST
126	191206_5TEx	MTE100	MTE	100ppm	25283	25284	EC	25307	W2489 ChA 275nm	9.609	4064	1.04	420	0.8081	ppm	100	2019-12-07 AM 5:28:33 KST	2020-04-06 AM 10:03:46 KST	CateTF275nm	2020-04-06 AM 9:59:09 KST	Y = 4.41e+003 X + 4.99e+002
250	191206_5TEx	MTE100	MTE	100ppm	25283	25284	EGCG	25307	W2489 ChA 275nm	10.084	53799	13.81	7442	5.128	ppm	100	2019-12-07 AM 5:28:33 KST	2020-04-06 AM 10:03:46 KST	CateTF275nm	2020-04-06 AM 9:59:09 KST	Y = 1.04e+004 X + 5.88e+002
310	191206_5TEx	MTE100	MTE	100ppm	25283	25284	GCG	25307	W2489 ChA 275nm	10.946	1720	0.44	200	0.1029	ppm	100	2019-12-07 AM 5:28:33 KST	2020-04-06 AM 10:03:46 KST	CateTF275nm	2020-04-06 AM 9:59:09 KST	Y = 9.73e+003 X + 7.18e+002
644	191206_5TEx	MTE100	MTE	100ppm	25283	25284		25307	W2489 ChA 275nm	11.291	43920	11.28	5807			100	2019-12-07 AM 5:28:33 KST	2020-04-06 AM 10:03:46 KST	CateTF275nm	2020-04-06 AM 9:59:09 KST
643	191206_5TEx	MTE100	MTE	100ppm	25283	25284		25307	W2489 ChA 275nm	11.527	1779	0.46	214			100	2019-12-07 AM 5:28:33 KST	2020-04-06 AM 10:03:46 KST	CateTF275nm	2020-04-06 AM 9:59:09 KST
166	191206_5TEx	MTE100	MTE	100ppm	25283	25284	ECG	25307	W2489 ChA 275nm	17.171	30103	7.73	2910	2.2767	ppm	100	2019-12-07 AM 5:28:33 KST	2020-04-06 AM 10:03:46 KST	CateTF275nm	2020-04-06 AM 9:59:09 KST	Y = 1.28e+004 X + 1.03e+003
651	191206_5TEx	MTE100	MTE	100ppm	25283	25284		25307	W2489 ChA 275nm	17.762	1208	0.31	163			100	2019-12-07 AM 5:28:33 KST	2020-04-06 AM 10:03:46 KST	CateTF275nm	2020-04-06 AM 9:59:09 KST
52	191206_5TEx	MTE100	MTE	100ppm	25283	25284	CG	25307	W2489 ChA 275nm	18.042	6623	1.7	810	0.4906	ppm	100	2019-12-07 AM 5:28:33 KST	2020-04-06 AM 10:03:46 KST	CateTF275nm	2020-04-06 AM 9:59:09 KST	Y = 1.22e+004 X + 6.15e+002
652	191206_5TEx	MTE100	MTE	100ppm	25283	25284		25307	W2489 ChA 275nm	18.329	2146	0.55	157			100	2019-12-07 AM 5:28:33 KST	2020-04-06 AM 10:03:46 KST	CateTF275nm	2020-04-06 AM 9:59:09 KST
648	191206_5TEx	MTE100	MTE	100ppm	25283	25284		25307	W2489 ChA 275nm	18.736	4445	1.14	647			100	2019-12-07 AM 5:28:33 KST	2020-04-06 AM 10:03:46 KST	CateTF275nm	2020-04-06 AM 9:59:09 KST
797	191206_5TEx	MTE100	MTE	100ppm	25673	25674		25697	W2489 ChA 275nm	3.272	4078	0.97	720			100	2019-12-07 PM 6:11:31 KST	2020-04-06 AM 10:03:49 KST	CateTF275nm	2020-04-06 AM 9:59:09 KST
363	191206_5TEx	MTE100	MTE	100ppm	25673	25674	Gallic acid	25697	W2489 ChA 275nm	3.542	25518	6.07	4578	1.9816	ppm	100	2019-12-07 PM 6:11:31 KST	2020-04-06 AM 10:03:49 KST	CateTF275nm	2020-04-06 AM 9:59:09 KST	Y = 1.26e+004 X + 4.80e+002
805	191206_5TEx	MTE100	MTE	100ppm	25673	25674		25697	W2489 ChA 275nm	5.313	3150	0.75	406			100	2019-12-07 PM 6:11:31 KST	2020-04-06 AM 10:03:49 KST	CateTF275nm	2020-04-06 AM 9:59:09 KST
288	191206_5TEx	MTE100	MTE	100ppm	25673	25674	GC	25697	W2489 ChA 275nm	5.516	3537	0.84	336	1.8974	ppm	100	2019-12-07 PM 6:11:31 KST	2020-04-06 AM 10:03:49 KST	CateTF275nm	2020-04-06 AM 9:59:09 KST	Y = 1.81e+003 X + 1.02e+002
806	191206_5TEx	MTE100	MTE	100ppm	25673	25674		25697	W2489 ChA 275nm	6.541	3680	0.88	163			100	2019-12-07 PM 6:11:31 KST	2020-04-06 AM 10:03:49 KST	CateTF275nm	2020-04-06 AM 9:59:09 KST
807	191206_5TEx	MTE100	MTE	100ppm	25673	25674		25697	W2489 ChA 275nm	6.948	3092	0.74	258			100	2019-12-07 PM 6:11:31 KST	2020-04-06 AM 10:03:49 KST	CateTF275nm	2020-04-06 AM 9:59:09 KST
808	191206_5TEx	MTE100	MTE	100ppm	25673	25674		25697	W2489 ChA 275nm	7.163	2399	0.57	226			100	2019-12-07 PM 6:11:31 KST	2020-04-06 AM 10:03:49 KST	CateTF275nm	2020-04-06 AM 9:59:09 KST
809	191206_5TEx	MTE100	MTE	100ppm	25673	25674		25697	W2489 ChA 275nm	7.362	6736	1.6	777			100	2019-12-07 PM 6:11:31 KST	2020-04-06 AM 10:03:49 KST	CateTF275nm	2020-04-06 AM 9:59:09 KST
223	191206_5TEx	MTE100	MTE	100ppm	25673	25674	EGC	25697	W2489 ChA 275nm	7.673	7181	1.71	689	2.0354	ppm	100	2019-12-07 PM 6:11:31 KST	2020-04-06 AM 10:03:49 KST	CateTF275nm	2020-04-06 AM 9:59:09 KST	Y = 3.18e+003 X + 7.11e+002
33	191206_5TEx	MTE100	MTE	100ppm	25673	25674	C	25697	W2489 ChA 275nm	8.031	9915	2.36	584	1.5823	ppm	100	2019-12-07 PM 6:11:31 KST	2020-04-06 AM 10:03:49 KST	CateTF275nm	2020-04-06 AM 9:59:09 KST	Y = 5.83e+003 X + 6.88e+002
102	191206_5TEx	MTE100	MTE	100ppm	25673	25674	Caffeine	25697	W2489 ChA 275nm	8.569	184696	43.93	31478	7.7529	ppm	100	2019-12-07 PM 6:11:31 KST	2020-04-06 AM 10:03:49 KST	CateTF275nm	2020-04-06 AM 9:59:09 KST	Y = 2.37e+004 X + 7.52e+002
804	191206_5TEx	MTE100	MTE	100ppm	25673	25674		25697	W2489 ChA 275nm	9.183	4352	1.03	298			100	2019-12-07 PM 6:11:31 KST	2020-04-06 AM 10:03:49 KST	CateTF275nm	2020-04-06 AM 9:59:09 KST
140	191206_5TEx	MTE100	MTE	100ppm	25673	25674	EC	25697	W2489 ChA 275nm	9.63	5529	1.32	492	1.1404	ppm	100	2019-12-07 PM 6:11:31 KST	2020-04-06 AM 10:03:49 KST	CateTF275nm	2020-04-06 AM 9:59:09 KST	Y = 4.41e+003 X + 4.99e+002
265	191206_5TEx	MTE100	MTE	100ppm	25673	25674	EGCG	25697	W2489 ChA 275nm	10.107	56349	13.4	7683	5.3736	ppm	100	2019-12-07 PM 6:11:31 KST	2020-04-06 AM 10:03:49 KST	CateTF275nm	2020-04-06 AM 9:59:09 KST	Y = 1.04e+004 X + 5.88e+002
321	191206_5TEx	MTE100	MTE	100ppm	25673	25674	GCG	25697	W2489 ChA 275nm	10.979	2745	0.65	259	0.2082	ppm	100	2019-12-07 PM 6:11:31 KST	2020-04-06 AM 10:03:49 KST	CateTF275nm	2020-04-06 AM 9:59:09 KST	Y = 9.73e+003 X + 7.18e+002
803	191206_5TEx	MTE100	MTE	100ppm	25673	25674		25697	W2489 ChA 275nm	11.321	45599	10.85	5972			100	2019-12-07 PM 6:11:31 KST	2020-04-06 AM 10:03:49 KST	CateTF275nm	2020-04-06 AM 9:59:09 KST
802	191206_5TEx	MTE100	MTE	100ppm	25673	25674		25697	W2489 ChA 275nm	11.564	2527	0.6	267			100	2019-12-07 PM 6:11:31 KST	2020-04-06 AM 10:03:49 KST	CateTF275nm	2020-04-06 AM 9:59:09 KST
801	191206_5TEx	MTE100	MTE	100ppm	25673	25674		25697	W2489 ChA 275nm	11.906	3399	0.81	159			100	2019-12-07 PM 6:11:31 KST	2020-04-06 AM 10:03:49 KST	CateTF275nm	2020-04-06 AM 9:59:09 KST
181	191206_5TEx	MTE100	MTE	100ppm	25673	25674	ECG	25697	W2489 ChA 275nm	17.22	30688	7.3	2912	2.3225	ppm	100	2019-12-07 PM 6:11:31 KST	2020-04-06 AM 10:03:49 KST	CateTF275nm	2020-04-06 AM 9:59:09 KST	Y = 1.28e+004 X + 1.03e+003
800	191206_5TEx	MTE100	MTE	100ppm	25673	25674		25697	W2489 ChA 275nm	17.813	1525	0.36	181			100	2019-12-07 PM 6:11:31 KST	2020-04-06 AM 10:03:49 KST	CateTF275nm	2020-04-06 AM 9:59:09 KST
61	191206_5TEx	MTE100	MTE	100ppm	25673	25674	CG	25697	W2489 ChA 275nm	18.092	6924	1.65	841	0.5153	ppm	100	2019-12-07 PM 6:11:31 KST	2020-04-06 AM 10:03:49 KST	CateTF275nm	2020-04-06 AM 9:59:09 KST	Y = 1.22e+004 X + 6.15e+002
799	191206_5TEx	MTE100	MTE	100ppm	25673	25674		25697	W2489 ChA 275nm	18.364	2296	0.55	160			100	2019-12-07 PM 6:11:31 KST	2020-04-06 AM 10:03:49 KST	CateTF275nm	2020-04-06 AM 9:59:09 KST
798	191206_5TEx	MTE100	MTE	100ppm	25673	25674		25697	W2489 ChA 275nm	18.79	4530	1.08	661			100	2019-12-07 PM 6:11:31 KST	2020-04-06 AM 10:03:49 KST	CateTF275nm	2020-04-06 AM 9:59:09 KST
512	191206_5TEx	MTE200	MTE	200ppm	24916	24917		24940	W2489 ChA 275nm	3.203	7774	0.96	1410			200	2019-12-06 PM 5:36:20 KST	2020-04-06 AM 10:03:43 KST	CateTF275nm	2020-04-06 AM 9:59:09 KST
334	191206_5TEx	MTE200	MTE	200ppm	24916	24917	Gallic acid	24940	W2489 ChA 275nm	3.484	50671	6.23	9204	3.9721	ppm	200	2019-12-06 PM 5:36:20 KST	2020-04-06 AM 10:03:43 KST	CateTF275nm	2020-04-06 AM 9:59:09 KST	Y = 1.26e+004 X + 4.80e+002
498	191206_5TEx	MTE200	MTE	200ppm	24916	24917		24940	W2489 ChA 275nm	5.145	6242	0.77	816			200	2019-12-06 PM 5:36:20 KST	2020-04-06 AM 10:03:43 KST	CateTF275nm	2020-04-06 AM 9:59:09 KST
272	191206_5TEx	MTE200	MTE	200ppm	24916	24917	GC	24940	W2489 ChA 275nm	5.359	5848	0.72	643	3.1738	ppm	200	2019-12-06 PM 5:36:20 KST	2020-04-06 AM 10:03:43 KST	CateTF275nm	2020-04-06 AM 9:59:09 KST	Y = 1.81e+003 X + 1.02e+002
499	191206_5TEx	MTE200	MTE	200ppm	24916	24917		24940	W2489 ChA 275nm	6.163	1531	0.19	179			200	2019-12-06 PM 5:36:20 KST	2020-04-06 AM 10:03:43 KST	CateTF275nm	2020-04-06 AM 9:59:09 KST
511	191206_5TEx	MTE200	MTE	200ppm	24916	24917		24940	W2489 ChA 275nm	6.39	4293	0.53	201			200	2019-12-06 PM 5:36:20 KST	2020-04-06 AM 10:03:43 KST	CateTF275nm	2020-04-06 AM 9:59:09 KST
510	191206_5TEx	MTE200	MTE	200ppm	24916	24917		24940	W2489 ChA 275nm	6.868	3875	0.48	369			200	2019-12-06 PM 5:36:20 KST	2020-04-06 AM 10:03:43 KST	CateTF275nm	2020-04-06 AM 9:59:09 KST
509	191206_5TEx	MTE200	MTE	200ppm	24916	24917		24940	W2489 ChA 275nm	7.087	3165	0.39	311			200	2019-12-06 PM 5:36:20 KST	2020-04-06 AM 10:03:43 KST	CateTF275nm	2020-04-06 AM 9:59:09 KST
508	191206_5TEx	MTE200	MTE	200ppm	24916	24917		24940	W2489 ChA 275nm	7.287	11368	1.4	1401			200	2019-12-06 PM 5:36:20 KST	2020-04-06 AM 10:03:43 KST	CateTF275nm	2020-04-06 AM 9:59:09 KST
194	191206_5TEx	MTE200	MTE	200ppm	24916	24917	EGC	24940	W2489 ChA 275nm	7.594	12388	1.52	1310	3.6735	ppm	200	2019-12-06 PM 5:36:20 KST	2020-04-06 AM 10:03:43 KST	CateTF275nm	2020-04-06 AM 9:59:09 KST	Y = 3.18e+003 X + 7.11e+002
7	191206_5TEx	MTE200	MTE	200ppm	24916	24917	C	24940	W2489 ChA 275nm	7.946	17216	2.12	1097	2.8343	ppm	200	2019-12-06 PM 5:36:20 KST	2020-04-06 AM 10:03:43 KST	CateTF275nm	2020-04-06 AM 9:59:09 KST	Y = 5.83e+003 X + 6.88e+002
73	191206_5TEx	MTE200	MTE	200ppm	24916	24917	Caffeine	24940	W2489 ChA 275nm	8.467	361063	44.36	63191	15.1865	ppm	200	2019-12-06 PM 5:36:20 KST	2020-04-06 AM 10:03:43 KST	CateTF275nm	2020-04-06 AM 9:59:09 KST	Y = 2.37e+004 X + 7.52e+002
507	191206_5TEx	MTE200	MTE	200ppm	24916	24917		24940	W2489 ChA 275nm	9.019	6470	0.79	533			200	2019-12-06 PM 5:36:20 KST	2020-04-06 AM 10:03:43 KST	CateTF275nm	2020-04-06 AM 9:59:09 KST
506	191206_5TEx	MTE200	MTE	200ppm	24916	24917		24940	W2489 ChA 275nm	9.2	2083	0.26	301			200	2019-12-06 PM 5:36:20 KST	2020-04-06 AM 10:03:43 KST	CateTF275nm	2020-04-06 AM 9:59:09 KST
113	191206_5TEx	MTE200	MTE	200ppm	24916	24917	EC	24940	W2489 ChA 275nm	9.484	8719	1.07	938	1.8633	ppm	200	2019-12-06 PM 5:36:20 KST	2020-04-06 AM 10:03:43 KST	CateTF275nm	2020-04-06 AM 9:59:09 KST	Y = 4.41e+003 X + 4.99e+002
236	191206_5TEx	MTE200	MTE	200ppm	24916	24917	EGCG	24940	W2489 ChA 275nm	9.942	109382	13.44	15422	10.4844	ppm	200	2019-12-06 PM 5:36:20 KST	2020-04-06 AM 10:03:43 KST	CateTF275nm	2020-04-06 AM 9:59:09 KST	Y = 1.04e+004 X + 5.88e+002
505	191206_5TEx	MTE200	MTE	200ppm	24916	24917		24940	W2489 ChA 275nm	10.388	3674	0.45	217			200	2019-12-06 PM 5:36:20 KST	2020-04-06 AM 10:03:43 KST	CateTF275nm	2020-04-06 AM 9:59:09 KST
504	191206_5TEx	MTE200	MTE	200ppm	24916	24917		24940	W2489 ChA 275nm	10.736	4677	0.57	532			200	2019-12-06 PM 5:36:20 KST	2020-04-06 AM 10:03:43 KST	CateTF275nm	2020-04-06 AM 9:59:09 KST
300	191206_5TEx	MTE200	MTE	200ppm	24916	24917	GCG	24940	W2489 ChA 275nm	11.092	94168	11.57	12146	9.6031	ppm	200	2019-12-06 PM 5:36:20 KST	2020-04-06 AM 10:03:43 KST	CateTF275nm	2020-04-06 AM 9:59:09 KST	Y = 9.73e+003 X + 7.18e+002
503	191206_5TEx	MTE200	MTE	200ppm	24916	24917		24940	W2489 ChA 275nm	11.838	4599	0.57	316			200	2019-12-06 PM 5:36:20 KST	2020-04-06 AM 10:03:43 KST	CateTF275nm	2020-04-06 AM 9:59:09 KST
502	191206_5TEx	MTE200	MTE	200ppm	24916	24917		24940	W2489 ChA 275nm	16.831	61854	7.6	6425			200	2019-12-06 PM 5:36:20 KST	2020-04-06 AM 10:03:43 KST	CateTF275nm	2020-04-06 AM 9:59:09 KST
153	191206_5TEx	MTE200	MTE	200ppm	24916	24917	ECG	24940	W2489 ChA 275nm	17.46	3103	0.38	373	0.1621	ppm	200	2019-12-06 PM 5:36:20 KST	2020-04-06 AM 10:03:43 KST	CateTF275nm	2020-04-06 AM 9:59:09 KST	Y = 1.28e+004 X + 1.03e+003
43	191206_5TEx	MTE200	MTE	200ppm	24916	24917	CG	24940	W2489 ChA 275nm	17.759	14030	1.72	1643	1.0956	ppm	200	2019-12-06 PM 5:36:20 KST	2020-04-06 AM 10:03:43 KST	CateTF275nm	2020-04-06 AM 9:59:09 KST	Y = 1.22e+004 X + 6.15e+002
501	191206_5TEx	MTE200	MTE	200ppm	24916	24917		24940	W2489 ChA 275nm	18.056	4932	0.61	318			200	2019-12-06 PM 5:36:20 KST	2020-04-06 AM 10:03:43 KST	CateTF275nm	2020-04-06 AM 9:59:09 KST
500	191206_5TEx	MTE200	MTE	200ppm	24916	24917		24940	W2489 ChA 275nm	18.463	10839	1.33	1334			200	2019-12-06 PM 5:36:20 KST	2020-04-06 AM 10:03:43 KST	CateTF275nm	2020-04-06 AM 9:59:09 KST
664	191206_5TEx	MTE200	MTE	200ppm	25309	25310		25333	W2489 ChA 275nm	3.267	8090	0.99	1424			200	2019-12-07 AM 6:19:26 KST	2020-04-06 AM 10:03:46 KST	CateTF275nm	2020-04-06 AM 9:59:09 KST
349	191206_5TEx	MTE200	MTE	200ppm	25309	25310	Gallic acid	25333	W2489 ChA 275nm	3.537	51667	6.33	9173	4.0509	ppm	200	2019-12-07 AM 6:19:26 KST	2020-04-06 AM 10:03:46 KST	CateTF275nm	2020-04-06 AM 9:59:09 KST	Y = 1.26e+004 X + 4.80e+002
654	191206_5TEx	MTE200	MTE	200ppm	25309	25310		25333	W2489 ChA 275nm	5.294	6250	0.77	817			200	2019-12-07 AM 6:19:26 KST	2020-04-06 AM 10:03:46 KST	CateTF275nm	2020-04-06 AM 9:59:09 KST
279	191206_5TEx	MTE200	MTE	200ppm	25309	25310	GC	25333	W2489 ChA 275nm	5.496	6006	0.74	655	3.2612	ppm	200	2019-12-07 AM 6:19:26 KST	2020-04-06 AM 10:03:46 KST	CateTF275nm	2020-04-06 AM 9:59:09 KST	Y = 1.81e+003 X + 1.02e+002
657	191206_5TEx	MTE200	MTE	200ppm	25309	25310		25333	W2489 ChA 275nm	6.5	3180	0.39	161			200	2019-12-07 AM 6:19:26 KST	2020-04-06 AM 10:03:46 KST	CateTF275nm	2020-04-06 AM 9:59:09 KST
656	191206_5TEx	MTE200	MTE	200ppm	25309	25310		25333	W2489 ChA 275nm	6.943	3170	0.39	341			200	2019-12-07 AM 6:19:26 KST	2020-04-06 AM 10:03:46 KST	CateTF275nm	2020-04-06 AM 9:59:09 KST
659	191206_5TEx	MTE200	MTE	200ppm	25309	25310		25333	W2489 ChA 275nm	7.162	2639	0.32	272			200	2019-12-07 AM 6:19:26 KST	2020-04-06 AM 10:03:46 KST	CateTF275nm	2020-04-06 AM 9:59:09 KST
660	191206_5TEx	MTE200	MTE	200ppm	25309	25310		25333	W2489 ChA 275nm	7.359	10824	1.33	1384			200	2019-12-07 AM 6:19:26 KST	2020-04-06 AM 10:03:46 KST	CateTF275nm	2020-04-06 AM 9:59:09 KST
209	191206_5TEx	MTE200	MTE	200ppm	25309	25310	EGC	25333	W2489 ChA 275nm	7.669	11830	1.45	1264	3.4982	ppm	200	2019-12-07 AM 6:19:26 KST	2020-04-06 AM 10:03:46 KST	CateTF275nm	2020-04-06 AM 9:59:09 KST	Y = 3.18e+003 X + 7.11e+002
20	191206_5TEx	MTE200	MTE	200ppm	25309	25310	C	25333	W2489 ChA 275nm	8.026	16106	1.97	1051	2.644	ppm	200	2019-12-07 AM 6:19:26 KST	2020-04-06 AM 10:03:46 KST	CateTF275nm	2020-04-06 AM 9:59:09 KST	Y = 5.83e+003 X + 6.88e+002
88	191206_5TEx	MTE200	MTE	200ppm	25309	25310	Caffeine	25333	W2489 ChA 275nm	8.563	367131	45	62605	15.4423	ppm	200	2019-12-07 AM 6:19:26 KST	2020-04-06 AM 10:03:46 KST	CateTF275nm	2020-04-06 AM 9:59:09 KST	Y = 2.37e+004 X + 7.52e+002
661	191206_5TEx	MTE200	MTE	200ppm	25309	25310		25333	W2489 ChA 275nm	9.177	6921	0.85	498			200	2019-12-07 AM 6:19:26 KST	2020-04-06 AM 10:03:46 KST	CateTF275nm	2020-04-06 AM 9:59:09 KST
127	191206_5TEx	MTE200	MTE	200ppm	25309	25310	EC	25333	W2489 ChA 275nm	9.622	9430	1.16	909	2.0245	ppm	200	2019-12-07 AM 6:19:26 KST	2020-04-06 AM 10:03:46 KST	CateTF275nm	2020-04-06 AM 9:59:09 KST	Y = 4.41e+003 X + 4.99e+002
251	191206_5TEx	MTE200	MTE	200ppm	25309	25310	EGCG	25333	W2489 ChA 275nm	10.095	111025	13.61	15208	10.6428	ppm	200	2019-12-07 AM 6:19:26 KST	2020-04-06 AM 10:03:46 KST	CateTF275nm	2020-04-06 AM 9:59:09 KST	Y = 1.04e+004 X + 5.88e+002
662	191206_5TEx	MTE200	MTE	200ppm	25309	25310		25333	W2489 ChA 275nm	10.618	3222	0.39	222			200	2019-12-07 AM 6:19:26 KST	2020-04-06 AM 10:03:46 KST	CateTF275nm	2020-04-06 AM 9:59:09 KST
311	191206_5TEx	MTE200	MTE	200ppm	25309	25310	GCG	25333	W2489 ChA 275nm	10.957	4509	0.55	475	0.3896	ppm	200	2019-12-07 AM 6:19:26 KST	2020-04-06 AM 10:03:46 KST	CateTF275nm	2020-04-06 AM 9:59:09 KST	Y = 9.73e+003 X + 7.18e+002
667	191206_5TEx	MTE200	MTE	200ppm	25309	25310		25333	W2489 ChA 275nm	11.303	91086	11.16	11907			200	2019-12-07 AM 6:19:26 KST	2020-04-06 AM 10:03:46 KST	CateTF275nm	2020-04-06 AM 9:59:09 KST
666	191206_5TEx	MTE200	MTE	200ppm	25309	25310		25333	W2489 ChA 275nm	11.539	4390	0.54	495			200	2019-12-07 AM 6:19:26 KST	2020-04-06 AM 10:03:46 KST	CateTF275nm	2020-04-06 AM 9:59:09 KST
665	191206_5TEx	MTE200	MTE	200ppm	25309	25310		25333	W2489 ChA 275nm	16.419	2986	0.37	243			200	2019-12-07 AM 6:19:26 KST	2020-04-06 AM 10:03:46 KST	CateTF275nm	2020-04-06 AM 9:59:09 KST
167	191206_5TEx	MTE200	MTE	200ppm	25309	25310	ECG	25333	W2489 ChA 275nm	17.185	62593	7.67	5973	4.8214	ppm	200	2019-12-07 AM 6:19:26 KST	2020-04-06 AM 10:03:46 KST	CateTF275nm	2020-04-06 AM 9:59:09 KST	Y = 1.28e+004 X + 1.03e+003
658	191206_5TEx	MTE200	MTE	200ppm	25309	25310		25333	W2489 ChA 275nm	17.779	3103	0.38	386			200	2019-12-07 AM 6:19:26 KST	2020-04-06 AM 10:03:46 KST	CateTF275nm	2020-04-06 AM 9:59:09 KST
53	191206_5TEx	MTE200	MTE	200ppm	25309	25310	CG	25333	W2489 ChA 275nm	18.058	14525	1.78	1717	1.136	ppm	200	2019-12-07 AM 6:19:26 KST	2020-04-06 AM 10:03:46 KST	CateTF275nm	2020-04-06 AM 9:59:09 KST	Y = 1.22e+004 X + 6.15e+002
655	191206_5TEx	MTE200	MTE	200ppm	25309	25310		25333	W2489 ChA 275nm	18.358	4993	0.61	337			200	2019-12-07 AM 6:19:26 KST	2020-04-06 AM 10:03:46 KST	CateTF275nm	2020-04-06 AM 9:59:09 KST
663	191206_5TEx	MTE200	MTE	200ppm	25309	25310		25333	W2489 ChA 275nm	18.748	10144	1.24	1356			200	2019-12-07 AM 6:19:26 KST	2020-04-06 AM 10:03:46 KST	CateTF275nm	2020-04-06 AM 9:59:09 KST
822	191206_5TEx	MTE200	MTE	200ppm	25699	25700		25723	W2489 ChA 275nm	3.269	8448	1.01	1490			200	2019-12-07 PM 7:02:23 KST	2020-04-06 AM 10:03:49 KST	CateTF275nm	2020-04-06 AM 9:59:09 KST
364	191206_5TEx	MTE200	MTE	200ppm	25699	25700	Gallic acid	25723	W2489 ChA 275nm	3.54	53204	6.34	9398	4.1725	ppm	200	2019-12-07 PM 7:02:23 KST	2020-04-06 AM 10:03:49 KST	CateTF275nm	2020-04-06 AM 9:59:09 KST	Y = 1.26e+004 X + 4.80e+002
823	191206_5TEx	MTE200	MTE	200ppm	25699	25700		25723	W2489 ChA 275nm	5.315	6296	0.75	826			200	2019-12-07 PM 7:02:23 KST	2020-04-06 AM 10:03:49 KST	CateTF275nm	2020-04-06 AM 9:59:09 KST
289	191206_5TEx	MTE200	MTE	200ppm	25699	25700	GC	25723	W2489 ChA 275nm	5.516	6216	0.74	667	3.377	ppm	200	2019-12-07 PM 7:02:23 KST	2020-04-06 AM 10:03:49 KST	CateTF275nm	2020-04-06 AM 9:59:09 KST	Y = 1.81e+003 X + 1.02e+002
810	191206_5TEx	MTE200	MTE	200ppm	25699	25700		25723	W2489 ChA 275nm	6.507	3002	0.36	172			200	2019-12-07 PM 7:02:23 KST	2020-04-06 AM 10:03:49 KST	CateTF275nm	2020-04-06 AM 9:59:09 KST
811	191206_5TEx	MTE200	MTE	200ppm	25699	25700		25723	W2489 ChA 275nm	6.956	3568	0.43	349			200	2019-12-07 PM 7:02:23 KST	2020-04-06 AM 10:03:49 KST	CateTF275nm	2020-04-06 AM 9:59:09 KST
812	191206_5TEx	MTE200	MTE	200ppm	25699	25700		25723	W2489 ChA 275nm	7.168	2965	0.35	299			200	2019-12-07 PM 7:02:23 KST	2020-04-06 AM 10:03:49 KST	CateTF275nm	2020-04-06 AM 9:59:09 KST
813	191206_5TEx	MTE200	MTE	200ppm	25699	25700		25723	W2489 ChA 275nm	7.37	11184	1.33	1434			200	2019-12-07 PM 7:02:23 KST	2020-04-06 AM 10:03:49 KST	CateTF275nm	2020-04-06 AM 9:59:09 KST
224	191206_5TEx	MTE200	MTE	200ppm	25699	25700	EGC	25723	W2489 ChA 275nm	7.682	12247	1.46	1287	3.6291	ppm	200	2019-12-07 PM 7:02:23 KST	2020-04-06 AM 10:03:49 KST	CateTF275nm	2020-04-06 AM 9:59:09 KST	Y = 3.18e+003 X + 7.11e+002
34	191206_5TEx	MTE200	MTE	200ppm	25699	25700	C	25723	W2489 ChA 275nm	8.043	16375	1.95	1073	2.6902	ppm	200	2019-12-07 PM 7:02:23 KST	2020-04-06 AM 10:03:49 KST	CateTF275nm	2020-04-06 AM 9:59:09 KST	Y = 5.83e+003 X + 6.88e+002
103	191206_5TEx	MTE200	MTE	200ppm	25699	25700	Caffeine	25723	W2489 ChA 275nm	8.582	376661	44.92	64137	15.844	ppm	200	2019-12-07 PM 7:02:23 KST	2020-04-06 AM 10:03:49 KST	CateTF275nm	2020-04-06 AM 9:59:09 KST	Y = 2.37e+004 X + 7.52e+002
814	191206_5TEx	MTE200	MTE	200ppm	25699	25700		25723	W2489 ChA 275nm	9.215	7115	0.85	510			200	2019-12-07 PM 7:02:23 KST	2020-04-06 AM 10:03:49 KST	CateTF275nm	2020-04-06 AM 9:59:09 KST
141	191206_5TEx	MTE200	MTE	200ppm	25699	25700	EC	25723	W2489 ChA 275nm	9.654	9622	1.15	938	2.0681	ppm	200	2019-12-07 PM 7:02:23 KST	2020-04-06 AM 10:03:49 KST	CateTF275nm	2020-04-06 AM 9:59:09 KST	Y = 4.41e+003 X + 4.99e+002
266	191206_5TEx	MTE200	MTE	200ppm	25699	25700	EGCG	25723	W2489 ChA 275nm	10.129	114261	13.63	15565	10.9547	ppm	200	2019-12-07 PM 7:02:23 KST	2020-04-06 AM 10:03:49 KST	CateTF275nm	2020-04-06 AM 9:59:09 KST	Y = 1.04e+004 X + 5.88e+002
815	191206_5TEx	MTE200	MTE	200ppm	25699	25700		25723	W2489 ChA 275nm	10.651	3216	0.38	238			200	2019-12-07 PM 7:02:23 KST	2020-04-06 AM 10:03:49 KST	CateTF275nm	2020-04-06 AM 9:59:09 KST
322	191206_5TEx	MTE200	MTE	200ppm	25699	25700	GCG	25723	W2489 ChA 275nm	11.008	5170	0.62	474	0.4575	ppm	200	2019-12-07 PM 7:02:23 KST	2020-04-06 AM 10:03:49 KST	CateTF275nm	2020-04-06 AM 9:59:09 KST	Y = 9.73e+003 X + 7.18e+002
816	191206_5TEx	MTE200	MTE	200ppm	25699	25700		25723	W2489 ChA 275nm	11.351	93331	11.13	12128			200	2019-12-07 PM 7:02:23 KST	2020-04-06 AM 10:03:49 KST	CateTF275nm	2020-04-06 AM 9:59:09 KST
817	191206_5TEx	MTE200	MTE	200ppm	25699	25700		25723	W2489 ChA 275nm	11.605	4683	0.56	491			200	2019-12-07 PM 7:02:23 KST	2020-04-06 AM 10:03:49 KST	CateTF275nm	2020-04-06 AM 9:59:09 KST
818	191206_5TEx	MTE200	MTE	200ppm	25699	25700		25723	W2489 ChA 275nm	16.497	4501	0.54	290			200	2019-12-07 PM 7:02:23 KST	2020-04-06 AM 10:03:49 KST	CateTF275nm	2020-04-06 AM 9:59:09 KST
182	191206_5TEx	MTE200	MTE	200ppm	25699	25700	ECG	25723	W2489 ChA 275nm	17.253	64270	7.66	5971	4.9528	ppm	200	2019-12-07 PM 7:02:23 KST	2020-04-06 AM 10:03:49 KST	CateTF275nm	2020-04-06 AM 9:59:09 KST	Y = 1.28e+004 X + 1.03e+003
819	191206_5TEx	MTE200	MTE	200ppm	25699	25700		25723	W2489 ChA 275nm	17.844	3722	0.44	385			200	2019-12-07 PM 7:02:23 KST	2020-04-06 AM 10:03:49 KST	CateTF275nm	2020-04-06 AM 9:59:09 KST
62	191206_5TEx	MTE200	MTE	200ppm	25699	25700	CG	25723	W2489 ChA 275nm	18.119	14548	1.73	1746	1.1379	ppm	200	2019-12-07 PM 7:02:23 KST	2020-04-06 AM 10:03:49 KST	CateTF275nm	2020-04-06 AM 9:59:09 KST	Y = 1.22e+004 X + 6.15e+002
820	191206_5TEx	MTE200	MTE	200ppm	25699	25700		25723	W2489 ChA 275nm	18.397	4546	0.54	318			200	2019-12-07 PM 7:02:23 KST	2020-04-06 AM 10:03:49 KST	CateTF275nm	2020-04-06 AM 9:59:09 KST
821	191206_5TEx	MTE200	MTE	200ppm	25699	25700		25723	W2489 ChA 275nm	18.813	9422	1.12	1338			200	2019-12-07 PM 7:02:23 KST	2020-04-06 AM 10:03:49 KST	CateTF275nm	2020-04-06 AM 9:59:09 KST
483	191206_5TEx	MTE50	MTE	50ppm	24864	24865		24888	W2489 ChA 275nm	3.233	1920	1.07	348			50	2019-12-06 PM 3:54:38 KST	2020-04-06 AM 10:03:43 KST	CateTF275nm	2020-04-06 AM 9:59:09 KST
332	191206_5TEx	MTE50	MTE	50ppm	24864	24865	Gallic acid	24888	W2489 ChA 275nm	3.507	11898	6.66	2165	0.9036	ppm	50	2019-12-06 PM 3:54:38 KST	2020-04-06 AM 10:03:43 KST	CateTF275nm	2020-04-06 AM 9:59:09 KST	Y = 1.26e+004 X + 4.80e+002
484	191206_5TEx	MTE50	MTE	50ppm	24864	24865		24888	W2489 ChA 275nm	5.219	1348	0.75	185			50	2019-12-06 PM 3:54:38 KST	2020-04-06 AM 10:03:43 KST	CateTF275nm	2020-04-06 AM 9:59:09 KST
270	191206_5TEx	MTE50	MTE	50ppm	24864	24865	GC	24888	W2489 ChA 275nm	5.413	1326	0.74	150	0.6762	ppm	50	2019-12-06 PM 3:54:38 KST	2020-04-06 AM 10:03:43 KST	CateTF275nm	2020-04-06 AM 9:59:09 KST	Y = 1.81e+003 X + 1.02e+002
192	191206_5TEx	MTE50	MTE	50ppm	24864	24865	EGC	24888	W2489 ChA 275nm	7.318	3817	2.14	346	0.9771	ppm	50	2019-12-06 PM 3:54:38 KST	2020-04-06 AM 10:03:43 KST	CateTF275nm	2020-04-06 AM 9:59:09 KST	Y = 3.18e+003 X + 7.11e+002
485	191206_5TEx	MTE50	MTE	50ppm	24864	24865		24888	W2489 ChA 275nm	7.63	2913	1.63	306			50	2019-12-06 PM 3:54:38 KST	2020-04-06 AM 10:03:43 KST	CateTF275nm	2020-04-06 AM 9:59:09 KST
5	191206_5TEx	MTE50	MTE	50ppm	24864	24865	C	24888	W2489 ChA 275nm	7.98	3226	1.81	224	0.4352	ppm	50	2019-12-06 PM 3:54:38 KST	2020-04-06 AM 10:03:43 KST	CateTF275nm	2020-04-06 AM 9:59:09 KST	Y = 5.83e+003 X + 6.88e+002
71	191206_5TEx	MTE50	MTE	50ppm	24864	24865	Caffeine	24888	W2489 ChA 275nm	8.518	84892	47.52	14912	3.5464	ppm	50	2019-12-06 PM 3:54:38 KST	2020-04-06 AM 10:03:43 KST	CateTF275nm	2020-04-06 AM 9:59:09 KST	Y = 2.37e+004 X + 7.52e+002
111	191206_5TEx	MTE50	MTE	50ppm	24864	24865	EC	24888	W2489 ChA 275nm	9.539	1350	0.76	185	0.193	ppm	50	2019-12-06 PM 3:54:38 KST	2020-04-06 AM 10:03:43 KST	CateTF275nm	2020-04-06 AM 9:59:09 KST	Y = 4.41e+003 X + 4.99e+002
234	191206_5TEx	MTE50	MTE	50ppm	24864	24865	EGCG	24888	W2489 ChA 275nm	9.998	24772	13.87	3587	2.3306	ppm	50	2019-12-06 PM 3:54:38 KST	2020-04-06 AM 10:03:43 KST	CateTF275nm	2020-04-06 AM 9:59:09 KST	Y = 1.04e+004 X + 5.88e+002
298	191206_5TEx	MTE50	MTE	50ppm	24864	24865	GCG	24888	W2489 ChA 275nm	11.168	21616	12.1	2805	2.1475	ppm	50	2019-12-06 PM 3:54:38 KST	2020-04-06 AM 10:03:43 KST	CateTF275nm	2020-04-06 AM 9:59:09 KST	Y = 9.73e+003 X + 7.18e+002
151	191206_5TEx	MTE50	MTE	50ppm	24864	24865	ECG	24888	W2489 ChA 275nm	16.993	14263	7.98	1264	1.0361	ppm	50	2019-12-06 PM 3:54:38 KST	2020-04-06 AM 10:03:43 KST	CateTF275nm	2020-04-06 AM 9:59:09 KST	Y = 1.28e+004 X + 1.03e+003
41	191206_5TEx	MTE50	MTE	50ppm	24864	24865	CG	24888	W2489 ChA 275nm	17.891	3011	1.69	376	0.1957	ppm	50	2019-12-06 PM 3:54:38 KST	2020-04-06 AM 10:03:43 KST	CateTF275nm	2020-04-06 AM 9:59:09 KST	Y = 1.22e+004 X + 6.15e+002
486	191206_5TEx	MTE50	MTE	50ppm	24864	24865		24888	W2489 ChA 275nm	18.614	2303	1.29	324			50	2019-12-06 PM 3:54:38 KST	2020-04-06 AM 10:03:43 KST	CateTF275nm	2020-04-06 AM 9:59:09 KST
640	191206_5TEx	MTE50	MTE	50ppm	25257	25258		25281	W2489 ChA 275nm	3.259	2020	1.1	352			50	2019-12-07 AM 4:37:43 KST	2020-04-06 AM 10:03:46 KST	CateTF275nm	2020-04-06 AM 9:59:09 KST
347	191206_5TEx	MTE50	MTE	50ppm	25257	25258	Gallic acid	25281	W2489 ChA 275nm	3.529	12382	6.72	2197	0.9419	ppm	50	2019-12-07 AM 4:37:43 KST	2020-04-06 AM 10:03:46 KST	CateTF275nm	2020-04-06 AM 9:59:09 KST	Y = 1.26e+004 X + 4.80e+002
641	191206_5TEx	MTE50	MTE	50ppm	25257	25258		25281	W2489 ChA 275nm	5.281	1421	0.77	191			50	2019-12-07 AM 4:37:43 KST	2020-04-06 AM 10:03:46 KST	CateTF275nm	2020-04-06 AM 9:59:09 KST
277	191206_5TEx	MTE50	MTE	50ppm	25257	25258	GC	25281	W2489 ChA 275nm	5.49	1418	0.77	153	0.7268	ppm	50	2019-12-07 AM 4:37:43 KST	2020-04-06 AM 10:03:46 KST	CateTF275nm	2020-04-06 AM 9:59:09 KST	Y = 1.81e+003 X + 1.02e+002
207	191206_5TEx	MTE50	MTE	50ppm	25257	25258	EGC	25281	W2489 ChA 275nm	7.352	4002	2.17	360	1.0353	ppm	50	2019-12-07 AM 4:37:43 KST	2020-04-06 AM 10:03:46 KST	CateTF275nm	2020-04-06 AM 9:59:09 KST	Y = 3.18e+003 X + 7.11e+002
639	191206_5TEx	MTE50	MTE	50ppm	25257	25258		25281	W2489 ChA 275nm	7.66	3625	1.97	304			50	2019-12-07 AM 4:37:43 KST	2020-04-06 AM 10:03:46 KST	CateTF275nm	2020-04-06 AM 9:59:09 KST
18	191206_5TEx	MTE50	MTE	50ppm	25257	25258	C	25281	W2489 ChA 275nm	8.018	2918	1.58	238	0.3824	ppm	50	2019-12-07 AM 4:37:43 KST	2020-04-06 AM 10:03:46 KST	CateTF275nm	2020-04-06 AM 9:59:09 KST	Y = 5.83e+003 X + 6.88e+002
86	191206_5TEx	MTE50	MTE	50ppm	25257	25258	Caffeine	25281	W2489 ChA 275nm	8.557	86962	47.18	14874	3.6336	ppm	50	2019-12-07 AM 4:37:43 KST	2020-04-06 AM 10:03:46 KST	CateTF275nm	2020-04-06 AM 9:59:09 KST	Y = 2.37e+004 X + 7.52e+002
125	191206_5TEx	MTE50	MTE	50ppm	25257	25258	EC	25281	W2489 ChA 275nm	9.609	1623	0.88	199	0.2549	ppm	50	2019-12-07 AM 4:37:43 KST	2020-04-06 AM 10:03:46 KST	CateTF275nm	2020-04-06 AM 9:59:09 KST	Y = 4.41e+003 X + 4.99e+002
249	191206_5TEx	MTE50	MTE	50ppm	25257	25258	EGCG	25281	W2489 ChA 275nm	10.08	25775	13.99	3591	2.4272	ppm	50	2019-12-07 AM 4:37:43 KST	2020-04-06 AM 10:03:46 KST	CateTF275nm	2020-04-06 AM 9:59:09 KST	Y = 1.04e+004 X + 5.88e+002
309	191206_5TEx	MTE50	MTE	50ppm	25257	25258	GCG	25281	W2489 ChA 275nm	11.287	21970	11.92	2802	2.1838	ppm	50	2019-12-07 AM 4:37:43 KST	2020-04-06 AM 10:03:46 KST	CateTF275nm	2020-04-06 AM 9:59:09 KST	Y = 9.73e+003 X + 7.18e+002
165	191206_5TEx	MTE50	MTE	50ppm	25257	25258	ECG	25281	W2489 ChA 275nm	17.17	14674	7.96	1398	1.0683	ppm	50	2019-12-07 AM 4:37:43 KST	2020-04-06 AM 10:03:46 KST	CateTF275nm	2020-04-06 AM 9:59:09 KST	Y = 1.28e+004 X + 1.03e+003
51	191206_5TEx	MTE50	MTE	50ppm	25257	25258	CG	25281	W2489 ChA 275nm	18.045	3300	1.79	403	0.2192	ppm	50	2019-12-07 AM 4:37:43 KST	2020-04-06 AM 10:03:46 KST	CateTF275nm	2020-04-06 AM 9:59:09 KST	Y = 1.22e+004 X + 6.15e+002
642	191206_5TEx	MTE50	MTE	50ppm	25257	25258		25281	W2489 ChA 275nm	18.741	2212	1.2	319			50	2019-12-07 AM 4:37:43 KST	2020-04-06 AM 10:03:46 KST	CateTF275nm	2020-04-06 AM 9:59:09 KST
795	191206_5TEx	MTE50	MTE	50ppm	25647	25648		25671	W2489 ChA 275nm	3.264	1917	1.04	347			50	2019-12-07 PM 5:20:37 KST	2020-04-06 AM 10:03:48 KST	CateTF275nm	2020-04-06 AM 9:59:09 KST
362	191206_5TEx	MTE50	MTE	50ppm	25647	25648	Gallic acid	25671	W2489 ChA 275nm	3.535	12337	6.68	2202	0.9384	ppm	50	2019-12-07 PM 5:20:37 KST	2020-04-06 AM 10:03:48 KST	CateTF275nm	2020-04-06 AM 9:59:09 KST	Y = 1.26e+004 X + 4.80e+002
793	191206_5TEx	MTE50	MTE	50ppm	25647	25648		25671	W2489 ChA 275nm	5.303	1421	0.77	186			50	2019-12-07 PM 5:20:37 KST	2020-04-06 AM 10:03:48 KST	CateTF275nm	2020-04-06 AM 9:59:09 KST
287	191206_5TEx	MTE50	MTE	50ppm	25647	25648	GC	25671	W2489 ChA 275nm	5.507	1458	0.79	156	0.7491	ppm	50	2019-12-07 PM 5:20:37 KST	2020-04-06 AM 10:03:48 KST	CateTF275nm	2020-04-06 AM 9:59:09 KST	Y = 1.81e+003 X + 1.02e+002
222	191206_5TEx	MTE50	MTE	50ppm	25647	25648	EGC	25671	W2489 ChA 275nm	7.356	3970	2.15	354	1.0251	ppm	50	2019-12-07 PM 5:20:37 KST	2020-04-06 AM 10:03:48 KST	CateTF275nm	2020-04-06 AM 9:59:09 KST	Y = 3.18e+003 X + 7.11e+002
794	191206_5TEx	MTE50	MTE	50ppm	25647	25648		25671	W2489 ChA 275nm	7.665	2857	1.55	308			50	2019-12-07 PM 5:20:37 KST	2020-04-06 AM 10:03:48 KST	CateTF275nm	2020-04-06 AM 9:59:09 KST
32	191206_5TEx	MTE50	MTE	50ppm	25647	25648	C	25671	W2489 ChA 275nm	8.027	3342	1.81	242	0.455	ppm	50	2019-12-07 PM 5:20:37 KST	2020-04-06 AM 10:03:48 KST	CateTF275nm	2020-04-06 AM 9:59:09 KST	Y = 5.83e+003 X + 6.88e+002
101	191206_5TEx	MTE50	MTE	50ppm	25647	25648	Caffeine	25671	W2489 ChA 275nm	8.565	87192	47.24	15060	3.6433	ppm	50	2019-12-07 PM 5:20:37 KST	2020-04-06 AM 10:03:48 KST	CateTF275nm	2020-04-06 AM 9:59:09 KST	Y = 2.37e+004 X + 7.52e+002
139	191206_5TEx	MTE50	MTE	50ppm	25647	25648	EC	25671	W2489 ChA 275nm	9.624	1756	0.95	203	0.285	ppm	50	2019-12-07 PM 5:20:37 KST	2020-04-06 AM 10:03:48 KST	CateTF275nm	2020-04-06 AM 9:59:09 KST	Y = 4.41e+003 X + 4.99e+002
264	191206_5TEx	MTE50	MTE	50ppm	25647	25648	EGCG	25671	W2489 ChA 275nm	10.102	25864	14.01	3676	2.4358	ppm	50	2019-12-07 PM 5:20:37 KST	2020-04-06 AM 10:03:48 KST	CateTF275nm	2020-04-06 AM 9:59:09 KST	Y = 1.04e+004 X + 5.88e+002
320	191206_5TEx	MTE50	MTE	50ppm	25647	25648	GCG	25671	W2489 ChA 275nm	11.311	22146	12	2858	2.202	ppm	50	2019-12-07 PM 5:20:37 KST	2020-04-06 AM 10:03:48 KST	CateTF275nm	2020-04-06 AM 9:59:09 KST	Y = 9.73e+003 X + 7.18e+002
180	191206_5TEx	MTE50	MTE	50ppm	25647	25648	ECG	25671	W2489 ChA 275nm	17.209	14669	7.95	1405	1.0679	ppm	50	2019-12-07 PM 5:20:37 KST	2020-04-06 AM 10:03:48 KST	CateTF275nm	2020-04-06 AM 9:59:09 KST	Y = 1.28e+004 X + 1.03e+003
60	191206_5TEx	MTE50	MTE	50ppm	25647	25648	CG	25671	W2489 ChA 275nm	18.079	3310	1.79	411	0.2201	ppm	50	2019-12-07 PM 5:20:37 KST	2020-04-06 AM 10:03:48 KST	CateTF275nm	2020-04-06 AM 9:59:09 KST	Y = 1.22e+004 X + 6.15e+002
796	191206_5TEx	MTE50	MTE	50ppm	25647	25648		25671	W2489 ChA 275nm	18.774	2337	1.27	332			50	2019-12-07 PM 5:20:37 KST	2020-04-06 AM 10:03:48 KST	CateTF275nm	2020-04-06 AM 9:59:09 KST
522	191206_5TEx	PTE100	PTE	100ppm	24971	24972		24995	W2489 ChA 275nm	3.209	1745	0.41	270			100	2019-12-06 PM 7:18:04 KST	2020-04-06 AM 10:03:44 KST	CateTF275nm	2020-04-06 AM 9:59:09 KST
336	191206_5TEx	PTE100	PTE	100ppm	24971	24972	Gallic acid	24995	W2489 ChA 275nm	3.491	110249	25.76	19746	8.6871	ppm	100	2019-12-06 PM 7:18:04 KST	2020-04-06 AM 10:03:44 KST	CateTF275nm	2020-04-06 AM 9:59:09 KST	Y = 1.26e+004 X + 4.80e+002
523	191206_5TEx	PTE100	PTE	100ppm	24971	24972		24995	W2489 ChA 275nm	5.162	2772	0.65	366			100	2019-12-06 PM 7:18:04 KST	2020-04-06 AM 10:03:44 KST	CateTF275nm	2020-04-06 AM 9:59:09 KST
274	191206_5TEx	PTE100	PTE	100ppm	24971	24972	GC	24995	W2489 ChA 275nm	5.374	4960	1.16	506	2.6835	ppm	100	2019-12-06 PM 7:18:04 KST	2020-04-06 AM 10:03:44 KST	CateTF275nm	2020-04-06 AM 9:59:09 KST	Y = 1.81e+003 X + 1.02e+002
524	191206_5TEx	PTE100	PTE	100ppm	24971	24972		24995	W2489 ChA 275nm	6.163	3095	0.72	328			100	2019-12-06 PM 7:18:04 KST	2020-04-06 AM 10:03:44 KST	CateTF275nm	2020-04-06 AM 9:59:09 KST
532	191206_5TEx	PTE100	PTE	100ppm	24971	24972		24995	W2489 ChA 275nm	6.449	2046	0.48	156			100	2019-12-06 PM 7:18:04 KST	2020-04-06 AM 10:03:44 KST	CateTF275nm	2020-04-06 AM 9:59:09 KST
526	191206_5TEx	PTE100	PTE	100ppm	24971	24972		24995	W2489 ChA 275nm	6.777	5155	1.2	283			100	2019-12-06 PM 7:18:04 KST	2020-04-06 AM 10:03:44 KST	CateTF275nm	2020-04-06 AM 9:59:09 KST
531	191206_5TEx	PTE100	PTE	100ppm	24971	24972		24995	W2489 ChA 275nm	7.084	2395	0.56	212			100	2019-12-06 PM 7:18:04 KST	2020-04-06 AM 10:03:44 KST	CateTF275nm	2020-04-06 AM 9:59:09 KST
196	191206_5TEx	PTE100	PTE	100ppm	24971	24972	EGC	24995	W2489 ChA 275nm	7.291	16503	3.86	2751	4.9682	ppm	100	2019-12-06 PM 7:18:04 KST	2020-04-06 AM 10:03:44 KST	CateTF275nm	2020-04-06 AM 9:59:09 KST	Y = 3.18e+003 X + 7.11e+002
530	191206_5TEx	PTE100	PTE	100ppm	24971	24972		24995	W2489 ChA 275nm	7.603	5622	1.31	726			100	2019-12-06 PM 7:18:04 KST	2020-04-06 AM 10:03:44 KST	CateTF275nm	2020-04-06 AM 9:59:09 KST
529	191206_5TEx	PTE100	PTE	100ppm	24971	24972		24995	W2489 ChA 275nm	7.825	4300	1	506			100	2019-12-06 PM 7:18:04 KST	2020-04-06 AM 10:03:44 KST	CateTF275nm	2020-04-06 AM 9:59:09 KST
528	191206_5TEx	PTE100	PTE	100ppm	24971	24972		24995	W2489 ChA 275nm	7.952	4773	1.12	531			100	2019-12-06 PM 7:18:04 KST	2020-04-06 AM 10:03:44 KST	CateTF275nm	2020-04-06 AM 9:59:09 KST
9	191206_5TEx	PTE100	PTE	100ppm	24971	24972	C	24995	W2489 ChA 275nm	8.188	2812	0.66	313	0.3641	ppm	100	2019-12-06 PM 7:18:04 KST	2020-04-06 AM 10:03:44 KST	CateTF275nm	2020-04-06 AM 9:59:09 KST	Y = 5.83e+003 X + 6.88e+002
75	191206_5TEx	PTE100	PTE	100ppm	24971	24972	Caffeine	24995	W2489 ChA 275nm	8.474	165685	38.71	28739	6.9517	ppm	100	2019-12-06 PM 7:18:04 KST	2020-04-06 AM 10:03:44 KST	CateTF275nm	2020-04-06 AM 9:59:09 KST	Y = 2.37e+004 X + 7.52e+002
525	191206_5TEx	PTE100	PTE	100ppm	24971	24972		24995	W2489 ChA 275nm	9.029	3173	0.74	333			100	2019-12-06 PM 7:18:04 KST	2020-04-06 AM 10:03:44 KST	CateTF275nm	2020-04-06 AM 9:59:09 KST
115	191206_5TEx	PTE100	PTE	100ppm	24971	24972	EC	24995	W2489 ChA 275nm	9.494	9377	2.19	1276	2.0124	ppm	100	2019-12-06 PM 7:18:04 KST	2020-04-06 AM 10:03:44 KST	CateTF275nm	2020-04-06 AM 9:59:09 KST	Y = 4.41e+003 X + 4.99e+002
238	191206_5TEx	PTE100	PTE	100ppm	24971	24972	EGCG	24995	W2489 ChA 275nm	9.948	36454	8.52	4959	3.4564	ppm	100	2019-12-06 PM 7:18:04 KST	2020-04-06 AM 10:03:44 KST	CateTF275nm	2020-04-06 AM 9:59:09 KST	Y = 1.04e+004 X + 5.88e+002
527	191206_5TEx	PTE100	PTE	100ppm	24971	24972		24995	W2489 ChA 275nm	10.743	1645	0.38	167			100	2019-12-06 PM 7:18:04 KST	2020-04-06 AM 10:03:44 KST	CateTF275nm	2020-04-06 AM 9:59:09 KST
302	191206_5TEx	PTE100	PTE	100ppm	24971	24972	GCG	24995	W2489 ChA 275nm	11.102	13803	3.23	1263	1.3446	ppm	100	2019-12-06 PM 7:18:04 KST	2020-04-06 AM 10:03:44 KST	CateTF275nm	2020-04-06 AM 9:59:09 KST	Y = 9.73e+003 X + 7.18e+002
519	191206_5TEx	PTE100	PTE	100ppm	24971	24972		24995	W2489 ChA 275nm	11.819	1918	0.45	163			100	2019-12-06 PM 7:18:04 KST	2020-04-06 AM 10:03:44 KST	CateTF275nm	2020-04-06 AM 9:59:09 KST
154	191206_5TEx	PTE100	PTE	100ppm	24971	24972	ECG	24995	W2489 ChA 275nm	16.882	16117	3.77	1649	1.1814	ppm	100	2019-12-06 PM 7:18:04 KST	2020-04-06 AM 10:03:44 KST	CateTF275nm	2020-04-06 AM 9:59:09 KST	Y = 1.28e+004 X + 1.03e+003
520	191206_5TEx	PTE100	PTE	100ppm	24971	24972		24995	W2489 ChA 275nm	17.801	1407	0.33	150			100	2019-12-06 PM 7:18:04 KST	2020-04-06 AM 10:03:44 KST	CateTF275nm	2020-04-06 AM 9:59:09 KST
45	191206_5TEx	PTE100	PTE	100ppm	24971	24972	CG	24995	W2489 ChA 275nm	18.142	9165	2.14	939	0.6983	ppm	100	2019-12-06 PM 7:18:04 KST	2020-04-06 AM 10:03:44 KST	CateTF275nm	2020-04-06 AM 9:59:09 KST	Y = 1.22e+004 X + 6.15e+002
521	191206_5TEx	PTE100	PTE	100ppm	24971	24972		24995	W2489 ChA 275nm	18.503	2803	0.66	362			100	2019-12-06 PM 7:18:04 KST	2020-04-06 AM 10:03:44 KST	CateTF275nm	2020-04-06 AM 9:59:09 KST
679	191206_5TEx	PTE100	PTE	100ppm	25361	25362		25385	W2489 ChA 275nm	3.267	1692	0.41	271			100	2019-12-07 AM 8:01:09 KST	2020-04-06 AM 10:03:46 KST	CateTF275nm	2020-04-06 AM 9:59:09 KST
351	191206_5TEx	PTE100	PTE	100ppm	25361	25362	Gallic acid	25385	W2489 ChA 275nm	3.537	110934	27.01	19656	8.7413	ppm	100	2019-12-07 AM 8:01:09 KST	2020-04-06 AM 10:03:46 KST	CateTF275nm	2020-04-06 AM 9:59:09 KST	Y = 1.26e+004 X + 4.80e+002
677	191206_5TEx	PTE100	PTE	100ppm	25361	25362		25385	W2489 ChA 275nm	5.302	2611	0.64	358			100	2019-12-07 AM 8:01:09 KST	2020-04-06 AM 10:03:46 KST	CateTF275nm	2020-04-06 AM 9:59:09 KST
281	191206_5TEx	PTE100	PTE	100ppm	25361	25362	GC	25385	W2489 ChA 275nm	5.502	4586	1.12	488	2.4769	ppm	100	2019-12-07 AM 8:01:09 KST	2020-04-06 AM 10:03:46 KST	CateTF275nm	2020-04-06 AM 9:59:09 KST	Y = 1.81e+003 X + 1.02e+002
678	191206_5TEx	PTE100	PTE	100ppm	25361	25362		25385	W2489 ChA 275nm	6.241	1582	0.39	255			100	2019-12-07 AM 8:01:09 KST	2020-04-06 AM 10:03:46 KST	CateTF275nm	2020-04-06 AM 9:59:09 KST
684	191206_5TEx	PTE100	PTE	100ppm	25361	25362		25385	W2489 ChA 275nm	6.852	3371	0.82	219			100	2019-12-07 AM 8:01:09 KST	2020-04-06 AM 10:03:46 KST	CateTF275nm	2020-04-06 AM 9:59:09 KST
211	191206_5TEx	PTE100	PTE	100ppm	25361	25362	EGC	25385	W2489 ChA 275nm	7.354	17042	4.15	2706	5.1377	ppm	100	2019-12-07 AM 8:01:09 KST	2020-04-06 AM 10:03:46 KST	CateTF275nm	2020-04-06 AM 9:59:09 KST	Y = 3.18e+003 X + 7.11e+002
680	191206_5TEx	PTE100	PTE	100ppm	25361	25362		25385	W2489 ChA 275nm	7.668	4556	1.11	648			100	2019-12-07 AM 8:01:09 KST	2020-04-06 AM 10:03:46 KST	CateTF275nm	2020-04-06 AM 9:59:09 KST
681	191206_5TEx	PTE100	PTE	100ppm	25361	25362		25385	W2489 ChA 275nm	7.896	3544	0.86	431			100	2019-12-07 AM 8:01:09 KST	2020-04-06 AM 10:03:46 KST	CateTF275nm	2020-04-06 AM 9:59:09 KST
682	191206_5TEx	PTE100	PTE	100ppm	25361	25362		25385	W2489 ChA 275nm	8.027	3724	0.91	461			100	2019-12-07 AM 8:01:09 KST	2020-04-06 AM 10:03:46 KST	CateTF275nm	2020-04-06 AM 9:59:09 KST
22	191206_5TEx	PTE100	PTE	100ppm	25361	25362	C	25385	W2489 ChA 275nm	8.259	2204	0.54	255	0.26	ppm	100	2019-12-07 AM 8:01:09 KST	2020-04-06 AM 10:03:46 KST	CateTF275nm	2020-04-06 AM 9:59:09 KST	Y = 5.83e+003 X + 6.88e+002
90	191206_5TEx	PTE100	PTE	100ppm	25361	25362	Caffeine	25385	W2489 ChA 275nm	8.564	164454	40.04	28543	6.8998	ppm	100	2019-12-07 AM 8:01:09 KST	2020-04-06 AM 10:03:46 KST	CateTF275nm	2020-04-06 AM 9:59:09 KST	Y = 2.37e+004 X + 7.52e+002
683	191206_5TEx	PTE100	PTE	100ppm	25361	25362		25385	W2489 ChA 275nm	9.169	2328	0.57	298			100	2019-12-07 AM 8:01:09 KST	2020-04-06 AM 10:03:46 KST	CateTF275nm	2020-04-06 AM 9:59:09 KST
129	191206_5TEx	PTE100	PTE	100ppm	25361	25362	EC	25385	W2489 ChA 275nm	9.619	8119	1.98	1203	1.7275	ppm	100	2019-12-07 AM 8:01:09 KST	2020-04-06 AM 10:03:46 KST	CateTF275nm	2020-04-06 AM 9:59:09 KST	Y = 4.41e+003 X + 4.99e+002
253	191206_5TEx	PTE100	PTE	100ppm	25361	25362	EGCG	25385	W2489 ChA 275nm	10.091	35380	8.61	4869	3.3529	ppm	100	2019-12-07 AM 8:01:09 KST	2020-04-06 AM 10:03:46 KST	CateTF275nm	2020-04-06 AM 9:59:09 KST	Y = 1.04e+004 X + 5.88e+002
313	191206_5TEx	PTE100	PTE	100ppm	25361	25362	GCG	25385	W2489 ChA 275nm	11.301	9296	2.26	1224	0.8815	ppm	100	2019-12-07 AM 8:01:09 KST	2020-04-06 AM 10:03:46 KST	CateTF275nm	2020-04-06 AM 9:59:09 KST	Y = 9.73e+003 X + 7.18e+002
676	191206_5TEx	PTE100	PTE	100ppm	25361	25362		25385	W2489 ChA 275nm	11.536	5070	1.23	552			100	2019-12-07 AM 8:01:09 KST	2020-04-06 AM 10:03:46 KST	CateTF275nm	2020-04-06 AM 9:59:09 KST
169	191206_5TEx	PTE100	PTE	100ppm	25361	25362	ECG	25385	W2489 ChA 275nm	17.185	16210	3.95	1552	1.1886	ppm	100	2019-12-07 AM 8:01:09 KST	2020-04-06 AM 10:03:46 KST	CateTF275nm	2020-04-06 AM 9:59:09 KST	Y = 1.28e+004 X + 1.03e+003
54	191206_5TEx	PTE100	PTE	100ppm	25361	25362	CG	25385	W2489 ChA 275nm	18.061	1486	0.36	167	0.0712	ppm	100	2019-12-07 AM 8:01:09 KST	2020-04-06 AM 10:03:46 KST	CateTF275nm	2020-04-06 AM 9:59:09 KST	Y = 1.22e+004 X + 6.15e+002
675	191206_5TEx	PTE100	PTE	100ppm	25361	25362		25385	W2489 ChA 275nm	18.374	9469	2.31	973			100	2019-12-07 AM 8:01:09 KST	2020-04-06 AM 10:03:46 KST	CateTF275nm	2020-04-06 AM 9:59:09 KST
674	191206_5TEx	PTE100	PTE	100ppm	25361	25362		25385	W2489 ChA 275nm	18.753	3089	0.75	395			100	2019-12-07 AM 8:01:09 KST	2020-04-06 AM 10:03:46 KST	CateTF275nm	2020-04-06 AM 9:59:09 KST
838	191206_5TEx	PTE100	PTE	100ppm	25751	25752		25775	W2489 ChA 275nm	3.271	1679	0.38	269			100	2019-12-07 PM 8:44:10 KST	2020-04-06 AM 10:03:49 KST	CateTF275nm	2020-04-06 AM 9:59:09 KST
366	191206_5TEx	PTE100	PTE	100ppm	25751	25752	Gallic acid	25775	W2489 ChA 275nm	3.543	113066	25.3	20007	8.9101	ppm	100	2019-12-07 PM 8:44:10 KST	2020-04-06 AM 10:03:49 KST	CateTF275nm	2020-04-06 AM 9:59:09 KST	Y = 1.26e+004 X + 4.80e+002
837	191206_5TEx	PTE100	PTE	100ppm	25751	25752		25775	W2489 ChA 275nm	5.318	2668	0.6	366			100	2019-12-07 PM 8:44:10 KST	2020-04-06 AM 10:03:49 KST	CateTF275nm	2020-04-06 AM 9:59:09 KST
291	191206_5TEx	PTE100	PTE	100ppm	25751	25752	GC	25775	W2489 ChA 275nm	5.519	5402	1.21	525	2.9277	ppm	100	2019-12-07 PM 8:44:10 KST	2020-04-06 AM 10:03:49 KST	CateTF275nm	2020-04-06 AM 9:59:09 KST	Y = 1.81e+003 X + 1.02e+002
836	191206_5TEx	PTE100	PTE	100ppm	25751	25752		25775	W2489 ChA 275nm	6.249	3765	0.84	345			100	2019-12-07 PM 8:44:10 KST	2020-04-06 AM 10:03:49 KST	CateTF275nm	2020-04-06 AM 9:59:09 KST
835	191206_5TEx	PTE100	PTE	100ppm	25751	25752		25775	W2489 ChA 275nm	6.565	2204	0.49	167			100	2019-12-07 PM 8:44:10 KST	2020-04-06 AM 10:03:49 KST	CateTF275nm	2020-04-06 AM 9:59:09 KST
834	191206_5TEx	PTE100	PTE	100ppm	25751	25752		25775	W2489 ChA 275nm	6.862	5382	1.2	300			100	2019-12-07 PM 8:44:10 KST	2020-04-06 AM 10:03:49 KST	CateTF275nm	2020-04-06 AM 9:59:09 KST
833	191206_5TEx	PTE100	PTE	100ppm	25751	25752		25775	W2489 ChA 275nm	7.173	2444	0.55	218			100	2019-12-07 PM 8:44:10 KST	2020-04-06 AM 10:03:49 KST	CateTF275nm	2020-04-06 AM 9:59:09 KST
226	191206_5TEx	PTE100	PTE	100ppm	25751	25752	EGC	25775	W2489 ChA 275nm	7.362	17053	3.82	2818	5.1411	ppm	100	2019-12-07 PM 8:44:10 KST	2020-04-06 AM 10:03:49 KST	CateTF275nm	2020-04-06 AM 9:59:09 KST	Y = 3.18e+003 X + 7.11e+002
831	191206_5TEx	PTE100	PTE	100ppm	25751	25752		25775	W2489 ChA 275nm	7.676	5311	1.19	722			100	2019-12-07 PM 8:44:10 KST	2020-04-06 AM 10:03:49 KST	CateTF275nm	2020-04-06 AM 9:59:09 KST
832	191206_5TEx	PTE100	PTE	100ppm	25751	25752		25775	W2489 ChA 275nm	7.905	4258	0.95	491			100	2019-12-07 PM 8:44:10 KST	2020-04-06 AM 10:03:49 KST	CateTF275nm	2020-04-06 AM 9:59:09 KST
36	191206_5TEx	PTE100	PTE	100ppm	25751	25752	C	25775	W2489 ChA 275nm	8.036	4535	1.01	523	0.6597	ppm	100	2019-12-07 PM 8:44:10 KST	2020-04-06 AM 10:03:49 KST	CateTF275nm	2020-04-06 AM 9:59:09 KST	Y = 5.83e+003 X + 6.88e+002
830	191206_5TEx	PTE100	PTE	100ppm	25751	25752		25775	W2489 ChA 275nm	8.265	2962	0.66	321			100	2019-12-07 PM 8:44:10 KST	2020-04-06 AM 10:03:49 KST	CateTF275nm	2020-04-06 AM 9:59:09 KST
105	191206_5TEx	PTE100	PTE	100ppm	25751	25752	Caffeine	25775	W2489 ChA 275nm	8.578	170420	38.13	28848	7.1512	ppm	100	2019-12-07 PM 8:44:10 KST	2020-04-06 AM 10:03:49 KST	CateTF275nm	2020-04-06 AM 9:59:09 KST	Y = 2.37e+004 X + 7.52e+002
844	191206_5TEx	PTE100	PTE	100ppm	25751	25752		25775	W2489 ChA 275nm	9.195	3496	0.78	351			100	2019-12-07 PM 8:44:10 KST	2020-04-06 AM 10:03:49 KST	CateTF275nm	2020-04-06 AM 9:59:09 KST
143	191206_5TEx	PTE100	PTE	100ppm	25751	25752	EC	25775	W2489 ChA 275nm	9.639	8970	2.01	1266	1.9203	ppm	100	2019-12-07 PM 8:44:10 KST	2020-04-06 AM 10:03:49 KST	CateTF275nm	2020-04-06 AM 9:59:09 KST	Y = 4.41e+003 X + 4.99e+002
268	191206_5TEx	PTE100	PTE	100ppm	25751	25752	EGCG	25775	W2489 ChA 275nm	10.115	37765	8.45	4918	3.5827	ppm	100	2019-12-07 PM 8:44:10 KST	2020-04-06 AM 10:03:49 KST	CateTF275nm	2020-04-06 AM 9:59:09 KST	Y = 1.04e+004 X + 5.88e+002
324	191206_5TEx	PTE100	PTE	100ppm	25751	25752	GCG	25775	W2489 ChA 275nm	10.999	1655	0.37	155	0.0963	ppm	100	2019-12-07 PM 8:44:10 KST	2020-04-06 AM 10:03:49 KST	CateTF275nm	2020-04-06 AM 9:59:09 KST	Y = 9.73e+003 X + 7.18e+002
843	191206_5TEx	PTE100	PTE	100ppm	25751	25752		25775	W2489 ChA 275nm	11.331	10028	2.24	1259			100	2019-12-07 PM 8:44:10 KST	2020-04-06 AM 10:03:49 KST	CateTF275nm	2020-04-06 AM 9:59:09 KST
842	191206_5TEx	PTE100	PTE	100ppm	25751	25752		25775	W2489 ChA 275nm	11.574	5649	1.26	594			100	2019-12-07 PM 8:44:10 KST	2020-04-06 AM 10:03:49 KST	CateTF275nm	2020-04-06 AM 9:59:09 KST
184	191206_5TEx	PTE100	PTE	100ppm	25751	25752	ECG	25775	W2489 ChA 275nm	17.23	18848	4.22	1600	1.3952	ppm	100	2019-12-07 PM 8:44:10 KST	2020-04-06 AM 10:03:49 KST	CateTF275nm	2020-04-06 AM 9:59:09 KST	Y = 1.28e+004 X + 1.03e+003
841	191206_5TEx	PTE100	PTE	100ppm	25751	25752		25775	W2489 ChA 275nm	17.826	1999	0.45	189			100	2019-12-07 PM 8:44:10 KST	2020-04-06 AM 10:03:49 KST	CateTF275nm	2020-04-06 AM 9:59:09 KST
63	191206_5TEx	PTE100	PTE	100ppm	25751	25752	CG	25775	W2489 ChA 275nm	18.104	2510	0.56	227	0.1548	ppm	100	2019-12-07 PM 8:44:10 KST	2020-04-06 AM 10:03:49 KST	CateTF275nm	2020-04-06 AM 9:59:09 KST	Y = 1.22e+004 X + 6.15e+002
840	191206_5TEx	PTE100	PTE	100ppm	25751	25752		25775	W2489 ChA 275nm	18.409	10764	2.41	1042			100	2019-12-07 PM 8:44:10 KST	2020-04-06 AM 10:03:49 KST	CateTF275nm	2020-04-06 AM 9:59:09 KST
839	191206_5TEx	PTE100	PTE	100ppm	25751	25752		25775	W2489 ChA 275nm	18.793	4126	0.92	447			100	2019-12-07 PM 8:44:10 KST	2020-04-06 AM 10:03:49 KST	CateTF275nm	2020-04-06 AM 9:59:09 KST
535	191206_5TEx	PTE200	PTE	200ppm	24997	24998		25021	W2489 ChA 275nm	3.219	3438	0.38	558			200	2019-12-06 PM 8:08:57 KST	2020-04-06 AM 10:03:44 KST	CateTF275nm	2020-04-06 AM 9:59:09 KST
337	191206_5TEx	PTE200	PTE	200ppm	24997	24998	Gallic acid	25021	W2489 ChA 275nm	3.501	234281	25.94	42118	18.503	ppm	200	2019-12-06 PM 8:08:57 KST	2020-04-06 AM 10:03:44 KST	CateTF275nm	2020-04-06 AM 9:59:09 KST	Y = 1.26e+004 X + 4.80e+002
534	191206_5TEx	PTE200	PTE	200ppm	24997	24998		25021	W2489 ChA 275nm	5.185	5542	0.61	761			200	2019-12-06 PM 8:08:57 KST	2020-04-06 AM 10:03:44 KST	CateTF275nm	2020-04-06 AM 9:59:09 KST
275	191206_5TEx	PTE200	PTE	200ppm	24997	24998	GC	25021	W2489 ChA 275nm	5.393	10228	1.13	1065	5.5933	ppm	200	2019-12-06 PM 8:08:57 KST	2020-04-06 AM 10:03:44 KST	CateTF275nm	2020-04-06 AM 9:59:09 KST	Y = 1.81e+003 X + 1.02e+002
533	191206_5TEx	PTE200	PTE	200ppm	24997	24998		25021	W2489 ChA 275nm	6.175	4491	0.5	603			200	2019-12-06 PM 8:08:57 KST	2020-04-06 AM 10:03:44 KST	CateTF275nm	2020-04-06 AM 9:59:09 KST
551	191206_5TEx	PTE200	PTE	200ppm	24997	24998		25021	W2489 ChA 275nm	6.463	2874	0.32	232			200	2019-12-06 PM 8:08:57 KST	2020-04-06 AM 10:03:44 KST	CateTF275nm	2020-04-06 AM 9:59:09 KST
552	191206_5TEx	PTE200	PTE	200ppm	24997	24998		25021	W2489 ChA 275nm	6.79	5114	0.57	496			200	2019-12-06 PM 8:08:57 KST	2020-04-06 AM 10:03:44 KST	CateTF275nm	2020-04-06 AM 9:59:09 KST
553	191206_5TEx	PTE200	PTE	200ppm	24997	24998		25021	W2489 ChA 275nm	6.886	3146	0.35	429			200	2019-12-06 PM 8:08:57 KST	2020-04-06 AM 10:03:44 KST	CateTF275nm	2020-04-06 AM 9:59:09 KST
550	191206_5TEx	PTE200	PTE	200ppm	24997	24998		25021	W2489 ChA 275nm	7.099	3040	0.34	337			200	2019-12-06 PM 8:08:57 KST	2020-04-06 AM 10:03:44 KST	CateTF275nm	2020-04-06 AM 9:59:09 KST
197	191206_5TEx	PTE200	PTE	200ppm	24997	24998	EGC	25021	W2489 ChA 275nm	7.304	33863	3.75	5753	10.4299	ppm	200	2019-12-06 PM 8:08:57 KST	2020-04-06 AM 10:03:44 KST	CateTF275nm	2020-04-06 AM 9:59:09 KST	Y = 3.18e+003 X + 7.11e+002
549	191206_5TEx	PTE200	PTE	200ppm	24997	24998		25021	W2489 ChA 275nm	7.616	10466	1.16	1448			200	2019-12-06 PM 8:08:57 KST	2020-04-06 AM 10:03:44 KST	CateTF275nm	2020-04-06 AM 9:59:09 KST
548	191206_5TEx	PTE200	PTE	200ppm	24997	24998		25021	W2489 ChA 275nm	7.839	8501	0.94	998			200	2019-12-06 PM 8:08:57 KST	2020-04-06 AM 10:03:44 KST	CateTF275nm	2020-04-06 AM 9:59:09 KST
547	191206_5TEx	PTE200	PTE	200ppm	24997	24998		25021	W2489 ChA 275nm	7.966	9015	1	1070			200	2019-12-06 PM 8:08:57 KST	2020-04-06 AM 10:03:44 KST	CateTF275nm	2020-04-06 AM 9:59:09 KST
10	191206_5TEx	PTE200	PTE	200ppm	24997	24998	C	25021	W2489 ChA 275nm	8.199	5360	0.59	629	0.8011	ppm	200	2019-12-06 PM 8:08:57 KST	2020-04-06 AM 10:03:44 KST	CateTF275nm	2020-04-06 AM 9:59:09 KST	Y = 5.83e+003 X + 6.88e+002
76	191206_5TEx	PTE200	PTE	200ppm	24997	24998	Caffeine	25021	W2489 ChA 275nm	8.49	350233	38.77	60971	14.7301	ppm	200	2019-12-06 PM 8:08:57 KST	2020-04-06 AM 10:03:44 KST	CateTF275nm	2020-04-06 AM 9:59:09 KST	Y = 2.37e+004 X + 7.52e+002
546	191206_5TEx	PTE200	PTE	200ppm	24997	24998		25021	W2489 ChA 275nm	9.056	6321	0.7	674			200	2019-12-06 PM 8:08:57 KST	2020-04-06 AM 10:03:44 KST	CateTF275nm	2020-04-06 AM 9:59:09 KST
116	191206_5TEx	PTE200	PTE	200ppm	24997	24998	EC	25021	W2489 ChA 275nm	9.516	18954	2.1	2655	4.1835	ppm	200	2019-12-06 PM 8:08:57 KST	2020-04-06 AM 10:03:44 KST	CateTF275nm	2020-04-06 AM 9:59:09 KST	Y = 4.41e+003 X + 4.99e+002
239	191206_5TEx	PTE200	PTE	200ppm	24997	24998	EGCG	25021	W2489 ChA 275nm	9.973	76859	8.51	10464	7.3502	ppm	200	2019-12-06 PM 8:08:57 KST	2020-04-06 AM 10:03:44 KST	CateTF275nm	2020-04-06 AM 9:59:09 KST	Y = 1.04e+004 X + 5.88e+002
545	191206_5TEx	PTE200	PTE	200ppm	24997	24998		25021	W2489 ChA 275nm	10.485	3255	0.36	211			200	2019-12-06 PM 8:08:57 KST	2020-04-06 AM 10:03:44 KST	CateTF275nm	2020-04-06 AM 9:59:09 KST
544	191206_5TEx	PTE200	PTE	200ppm	24997	24998		25021	W2489 ChA 275nm	10.786	3310	0.37	342			200	2019-12-06 PM 8:08:57 KST	2020-04-06 AM 10:03:44 KST	CateTF275nm	2020-04-06 AM 9:59:09 KST
303	191206_5TEx	PTE200	PTE	200ppm	24997	24998	GCG	25021	W2489 ChA 275nm	11.137	20704	2.29	2671	2.0538	ppm	200	2019-12-06 PM 8:08:57 KST	2020-04-06 AM 10:03:44 KST	CateTF275nm	2020-04-06 AM 9:59:09 KST	Y = 9.73e+003 X + 7.18e+002
543	191206_5TEx	PTE200	PTE	200ppm	24997	24998		25021	W2489 ChA 275nm	11.318	10693	1.18	1220			200	2019-12-06 PM 8:08:57 KST	2020-04-06 AM 10:03:44 KST	CateTF275nm	2020-04-06 AM 9:59:09 KST
542	191206_5TEx	PTE200	PTE	200ppm	24997	24998		25021	W2489 ChA 275nm	11.86	2359	0.26	197			200	2019-12-06 PM 8:08:57 KST	2020-04-06 AM 10:03:44 KST	CateTF275nm	2020-04-06 AM 9:59:09 KST
541	191206_5TEx	PTE200	PTE	200ppm	24997	24998		25021	W2489 ChA 275nm	16.121	1723	0.19	182			200	2019-12-06 PM 8:08:57 KST	2020-04-06 AM 10:03:44 KST	CateTF275nm	2020-04-06 AM 9:59:09 KST
540	191206_5TEx	PTE200	PTE	200ppm	24997	24998		25021	W2489 ChA 275nm	16.47	3375	0.37	210			200	2019-12-06 PM 8:08:57 KST	2020-04-06 AM 10:03:44 KST	CateTF275nm	2020-04-06 AM 9:59:09 KST
155	191206_5TEx	PTE200	PTE	200ppm	24997	24998	ECG	25021	W2489 ChA 275nm	16.934	35253	3.9	3470	2.6801	ppm	200	2019-12-06 PM 8:08:57 KST	2020-04-06 AM 10:03:44 KST	CateTF275nm	2020-04-06 AM 9:59:09 KST	Y = 1.28e+004 X + 1.03e+003
539	191206_5TEx	PTE200	PTE	200ppm	24997	24998		25021	W2489 ChA 275nm	17.554	2222	0.25	284			200	2019-12-06 PM 8:08:57 KST	2020-04-06 AM 10:03:44 KST	CateTF275nm	2020-04-06 AM 9:59:09 KST
538	191206_5TEx	PTE200	PTE	200ppm	24997	24998		25021	W2489 ChA 275nm	17.849	3061	0.34	334			200	2019-12-06 PM 8:08:57 KST	2020-04-06 AM 10:03:44 KST	CateTF275nm	2020-04-06 AM 9:59:09 KST
46	191206_5TEx	PTE200	PTE	200ppm	24997	24998	CG	25021	W2489 ChA 275nm	18.183	18733	2.07	1966	1.4797	ppm	200	2019-12-06 PM 8:08:57 KST	2020-04-06 AM 10:03:44 KST	CateTF275nm	2020-04-06 AM 9:59:09 KST	Y = 1.22e+004 X + 6.15e+002
537	191206_5TEx	PTE200	PTE	200ppm	24997	24998		25021	W2489 ChA 275nm	18.55	5250	0.58	744			200	2019-12-06 PM 8:08:57 KST	2020-04-06 AM 10:03:44 KST	CateTF275nm	2020-04-06 AM 9:59:09 KST
536	191206_5TEx	PTE200	PTE	200ppm	24997	24998		25021	W2489 ChA 275nm	18.777	1653	0.18	174			200	2019-12-06 PM 8:08:57 KST	2020-04-06 AM 10:03:44 KST	CateTF275nm	2020-04-06 AM 9:59:09 KST
695	191206_5TEx	PTE200	PTE	200ppm	25387	25388		25411	W2489 ChA 275nm	3.264	3976	0.42	642			200	2019-12-07 AM 8:51:58 KST	2020-04-06 AM 10:03:47 KST	CateTF275nm	2020-04-06 AM 9:59:09 KST
352	191206_5TEx	PTE200	PTE	200ppm	25387	25388	Gallic acid	25411	W2489 ChA 275nm	3.537	244907	25.62	43678	19.3439	ppm	200	2019-12-07 AM 8:51:58 KST	2020-04-06 AM 10:03:47 KST	CateTF275nm	2020-04-06 AM 9:59:09 KST	Y = 1.26e+004 X + 4.80e+002
694	191206_5TEx	PTE200	PTE	200ppm	25387	25388		25411	W2489 ChA 275nm	5.295	5767	0.6	786			200	2019-12-07 AM 8:51:58 KST	2020-04-06 AM 10:03:47 KST	CateTF275nm	2020-04-06 AM 9:59:09 KST
282	191206_5TEx	PTE200	PTE	200ppm	25387	25388	GC	25411	W2489 ChA 275nm	5.497	11120	1.16	1138	6.0862	ppm	200	2019-12-07 AM 8:51:58 KST	2020-04-06 AM 10:03:47 KST	CateTF275nm	2020-04-06 AM 9:59:09 KST	Y = 1.81e+003 X + 1.02e+002
693	191206_5TEx	PTE200	PTE	200ppm	25387	25388		25411	W2489 ChA 275nm	6.24	4896	0.51	651			200	2019-12-07 AM 8:51:58 KST	2020-04-06 AM 10:03:47 KST	CateTF275nm	2020-04-06 AM 9:59:09 KST
692	191206_5TEx	PTE200	PTE	200ppm	25387	25388		25411	W2489 ChA 275nm	6.531	3609	0.38	275			200	2019-12-07 AM 8:51:58 KST	2020-04-06 AM 10:03:47 KST	CateTF275nm	2020-04-06 AM 9:59:09 KST
691	191206_5TEx	PTE200	PTE	200ppm	25387	25388		25411	W2489 ChA 275nm	6.854	8983	0.94	544			200	2019-12-07 AM 8:51:58 KST	2020-04-06 AM 10:03:47 KST	CateTF275nm	2020-04-06 AM 9:59:09 KST
690	191206_5TEx	PTE200	PTE	200ppm	25387	25388		25411	W2489 ChA 275nm	7.157	3660	0.38	364			200	2019-12-07 AM 8:51:58 KST	2020-04-06 AM 10:03:47 KST	CateTF275nm	2020-04-06 AM 9:59:09 KST
212	191206_5TEx	PTE200	PTE	200ppm	25387	25388	EGC	25411	W2489 ChA 275nm	7.361	35397	3.7	6085	10.9124	ppm	200	2019-12-07 AM 8:51:58 KST	2020-04-06 AM 10:03:47 KST	CateTF275nm	2020-04-06 AM 9:59:09 KST	Y = 3.18e+003 X + 7.11e+002
689	191206_5TEx	PTE200	PTE	200ppm	25387	25388		25411	W2489 ChA 275nm	7.674	10921	1.14	1517			200	2019-12-07 AM 8:51:58 KST	2020-04-06 AM 10:03:47 KST	CateTF275nm	2020-04-06 AM 9:59:09 KST
688	191206_5TEx	PTE200	PTE	200ppm	25387	25388		25411	W2489 ChA 275nm	7.904	9026	0.94	1026			200	2019-12-07 AM 8:51:58 KST	2020-04-06 AM 10:03:47 KST	CateTF275nm	2020-04-06 AM 9:59:09 KST
687	191206_5TEx	PTE200	PTE	200ppm	25387	25388		25411	W2489 ChA 275nm	8.033	9354	0.98	1105			200	2019-12-07 AM 8:51:58 KST	2020-04-06 AM 10:03:47 KST	CateTF275nm	2020-04-06 AM 9:59:09 KST
23	191206_5TEx	PTE200	PTE	200ppm	25387	25388	C	25411	W2489 ChA 275nm	8.263	5658	0.59	666	0.8522	ppm	200	2019-12-07 AM 8:51:58 KST	2020-04-06 AM 10:03:47 KST	CateTF275nm	2020-04-06 AM 9:59:09 KST	Y = 5.83e+003 X + 6.88e+002
91	191206_5TEx	PTE200	PTE	200ppm	25387	25388	Caffeine	25411	W2489 ChA 275nm	8.57	367075	38.39	63187	15.4399	ppm	200	2019-12-07 AM 8:51:58 KST	2020-04-06 AM 10:03:47 KST	CateTF275nm	2020-04-06 AM 9:59:09 KST	Y = 2.37e+004 X + 7.52e+002
686	191206_5TEx	PTE200	PTE	200ppm	25387	25388		25411	W2489 ChA 275nm	9.182	6733	0.7	753			200	2019-12-07 AM 8:51:58 KST	2020-04-06 AM 10:03:47 KST	CateTF275nm	2020-04-06 AM 9:59:09 KST
130	191206_5TEx	PTE200	PTE	200ppm	25387	25388	EC	25411	W2489 ChA 275nm	9.628	20364	2.13	2780	4.5031	ppm	200	2019-12-07 AM 8:51:58 KST	2020-04-06 AM 10:03:47 KST	CateTF275nm	2020-04-06 AM 9:59:09 KST	Y = 4.41e+003 X + 4.99e+002
254	191206_5TEx	PTE200	PTE	200ppm	25387	25388	EGCG	25411	W2489 ChA 275nm	10.098	80877	8.46	10892	7.7374	ppm	200	2019-12-07 AM 8:51:58 KST	2020-04-06 AM 10:03:47 KST	CateTF275nm	2020-04-06 AM 9:59:09 KST	Y = 1.04e+004 X + 5.88e+002
685	191206_5TEx	PTE200	PTE	200ppm	25387	25388		25411	W2489 ChA 275nm	10.641	3799	0.4	266			200	2019-12-07 AM 8:51:58 KST	2020-04-06 AM 10:03:47 KST	CateTF275nm	2020-04-06 AM 9:59:09 KST
314	191206_5TEx	PTE200	PTE	200ppm	25387	25388	GCG	25411	W2489 ChA 275nm	10.963	3649	0.38	339	0.3012	ppm	200	2019-12-07 AM 8:51:58 KST	2020-04-06 AM 10:03:47 KST	CateTF275nm	2020-04-06 AM 9:59:09 KST	Y = 9.73e+003 X + 7.18e+002
701	191206_5TEx	PTE200	PTE	200ppm	25387	25388		25411	W2489 ChA 275nm	11.303	21672	2.27	2772			200	2019-12-07 AM 8:51:58 KST	2020-04-06 AM 10:03:47 KST	CateTF275nm	2020-04-06 AM 9:59:09 KST
702	191206_5TEx	PTE200	PTE	200ppm	25387	25388		25411	W2489 ChA 275nm	11.534	12043	1.26	1279			200	2019-12-07 AM 8:51:58 KST	2020-04-06 AM 10:03:47 KST	CateTF275nm	2020-04-06 AM 9:59:09 KST
703	191206_5TEx	PTE200	PTE	200ppm	25387	25388		25411	W2489 ChA 275nm	16.422	2080	0.22	215			200	2019-12-07 AM 8:51:58 KST	2020-04-06 AM 10:03:47 KST	CateTF275nm	2020-04-06 AM 9:59:09 KST
700	191206_5TEx	PTE200	PTE	200ppm	25387	25388		25411	W2489 ChA 275nm	16.696	3784	0.4	234			200	2019-12-07 AM 8:51:58 KST	2020-04-06 AM 10:03:47 KST	CateTF275nm	2020-04-06 AM 9:59:09 KST
170	191206_5TEx	PTE200	PTE	200ppm	25387	25388	ECG	25411	W2489 ChA 275nm	17.188	37638	3.94	3479	2.8669	ppm	200	2019-12-07 AM 8:51:58 KST	2020-04-06 AM 10:03:47 KST	CateTF275nm	2020-04-06 AM 9:59:09 KST	Y = 1.28e+004 X + 1.03e+003
699	191206_5TEx	PTE200	PTE	200ppm	25387	25388		25411	W2489 ChA 275nm	17.792	2699	0.28	318			200	2019-12-07 AM 8:51:58 KST	2020-04-06 AM 10:03:47 KST	CateTF275nm	2020-04-06 AM 9:59:09 KST
55	191206_5TEx	PTE200	PTE	200ppm	25387	25388	CG	25411	W2489 ChA 275nm	18.073	3870	0.4	394	0.2658	ppm	200	2019-12-07 AM 8:51:58 KST	2020-04-06 AM 10:03:47 KST	CateTF275nm	2020-04-06 AM 9:59:09 KST	Y = 1.22e+004 X + 6.15e+002
698	191206_5TEx	PTE200	PTE	200ppm	25387	25388		25411	W2489 ChA 275nm	18.381	20515	2.15	2131			200	2019-12-07 AM 8:51:58 KST	2020-04-06 AM 10:03:47 KST	CateTF275nm	2020-04-06 AM 9:59:09 KST
697	191206_5TEx	PTE200	PTE	200ppm	25387	25388		25411	W2489 ChA 275nm	18.763	6639	0.69	848			200	2019-12-07 AM 8:51:58 KST	2020-04-06 AM 10:03:47 KST	CateTF275nm	2020-04-06 AM 9:59:09 KST
696	191206_5TEx	PTE200	PTE	200ppm	25387	25388		25411	W2489 ChA 275nm	18.994	5381	0.56	222			200	2019-12-07 AM 8:51:58 KST	2020-04-06 AM 10:03:47 KST	CateTF275nm	2020-04-06 AM 9:59:09 KST
861	191206_5TEx	PTE200	PTE	200ppm	25777	25778		25801	W2489 ChA 275nm	3.263	4060	0.41	656			200	2019-12-07 PM 9:35:04 KST	2020-04-06 AM 10:03:49 KST	CateTF275nm	2020-04-06 AM 9:59:09 KST
367	191206_5TEx	PTE200	PTE	200ppm	25777	25778	Gallic acid	25801	W2489 ChA 275nm	3.536	257846	25.98	46247	20.3678	ppm	200	2019-12-07 PM 9:35:04 KST	2020-04-06 AM 10:03:49 KST	CateTF275nm	2020-04-06 AM 9:59:09 KST	Y = 1.26e+004 X + 4.80e+002
860	191206_5TEx	PTE200	PTE	200ppm	25777	25778		25801	W2489 ChA 275nm	5.305	6088	0.61	825			200	2019-12-07 PM 9:35:04 KST	2020-04-06 AM 10:03:49 KST	CateTF275nm	2020-04-06 AM 9:59:09 KST
292	191206_5TEx	PTE200	PTE	200ppm	25777	25778	GC	25801	W2489 ChA 275nm	5.509	11607	1.17	1195	6.3551	ppm	200	2019-12-07 PM 9:35:04 KST	2020-04-06 AM 10:03:49 KST	CateTF275nm	2020-04-06 AM 9:59:09 KST	Y = 1.81e+003 X + 1.02e+002
859	191206_5TEx	PTE200	PTE	200ppm	25777	25778		25801	W2489 ChA 275nm	6.24	4974	0.5	679			200	2019-12-07 PM 9:35:04 KST	2020-04-06 AM 10:03:49 KST	CateTF275nm	2020-04-06 AM 9:59:09 KST
858	191206_5TEx	PTE200	PTE	200ppm	25777	25778		25801	W2489 ChA 275nm	6.529	3606	0.36	265			200	2019-12-07 PM 9:35:04 KST	2020-04-06 AM 10:03:49 KST	CateTF275nm	2020-04-06 AM 9:59:09 KST
857	191206_5TEx	PTE200	PTE	200ppm	25777	25778		25801	W2489 ChA 275nm	6.851	8550	0.86	560			200	2019-12-07 PM 9:35:04 KST	2020-04-06 AM 10:03:49 KST	CateTF275nm	2020-04-06 AM 9:59:09 KST
856	191206_5TEx	PTE200	PTE	200ppm	25777	25778		25801	W2489 ChA 275nm	7.147	3609	0.36	367			200	2019-12-07 PM 9:35:04 KST	2020-04-06 AM 10:03:49 KST	CateTF275nm	2020-04-06 AM 9:59:09 KST
227	191206_5TEx	PTE200	PTE	200ppm	25777	25778	EGC	25801	W2489 ChA 275nm	7.352	37093	3.74	6333	11.4459	ppm	200	2019-12-07 PM 9:35:04 KST	2020-04-06 AM 10:03:49 KST	CateTF275nm	2020-04-06 AM 9:59:09 KST	Y = 3.18e+003 X + 7.11e+002
855	191206_5TEx	PTE200	PTE	200ppm	25777	25778		25801	W2489 ChA 275nm	7.666	11077	1.12	1557			200	2019-12-07 PM 9:35:04 KST	2020-04-06 AM 10:03:49 KST	CateTF275nm	2020-04-06 AM 9:59:09 KST
854	191206_5TEx	PTE200	PTE	200ppm	25777	25778		25801	W2489 ChA 275nm	7.895	9190	0.93	1052			200	2019-12-07 PM 9:35:04 KST	2020-04-06 AM 10:03:49 KST	CateTF275nm	2020-04-06 AM 9:59:09 KST
853	191206_5TEx	PTE200	PTE	200ppm	25777	25778		25801	W2489 ChA 275nm	8.025	9515	0.96	1138			200	2019-12-07 PM 9:35:04 KST	2020-04-06 AM 10:03:49 KST	CateTF275nm	2020-04-06 AM 9:59:09 KST
37	191206_5TEx	PTE200	PTE	200ppm	25777	25778	C	25801	W2489 ChA 275nm	8.255	5994	0.6	670	0.9099	ppm	200	2019-12-07 PM 9:35:04 KST	2020-04-06 AM 10:03:49 KST	CateTF275nm	2020-04-06 AM 9:59:09 KST	Y = 5.83e+003 X + 6.88e+002
106	191206_5TEx	PTE200	PTE	200ppm	25777	25778	Caffeine	25801	W2489 ChA 275nm	8.562	384575	38.75	65773	16.1775	ppm	200	2019-12-07 PM 9:35:04 KST	2020-04-06 AM 10:03:49 KST	CateTF275nm	2020-04-06 AM 9:59:09 KST	Y = 2.37e+004 X + 7.52e+002
852	191206_5TEx	PTE200	PTE	200ppm	25777	25778		25801	W2489 ChA 275nm	9.175	6307	0.64	724			200	2019-12-07 PM 9:35:04 KST	2020-04-06 AM 10:03:49 KST	CateTF275nm	2020-04-06 AM 9:59:09 KST
144	191206_5TEx	PTE200	PTE	200ppm	25777	25778	EC	25801	W2489 ChA 275nm	9.623	19769	1.99	2821	4.3681	ppm	200	2019-12-07 PM 9:35:04 KST	2020-04-06 AM 10:03:49 KST	CateTF275nm	2020-04-06 AM 9:59:09 KST	Y = 4.41e+003 X + 4.99e+002
269	191206_5TEx	PTE200	PTE	200ppm	25777	25778	EGCG	25801	W2489 ChA 275nm	10.097	83624	8.43	11208	8.0022	ppm	200	2019-12-07 PM 9:35:04 KST	2020-04-06 AM 10:03:49 KST	CateTF275nm	2020-04-06 AM 9:59:09 KST	Y = 1.04e+004 X + 5.88e+002
851	191206_5TEx	PTE200	PTE	200ppm	25777	25778		25801	W2489 ChA 275nm	10.643	2371	0.24	217			200	2019-12-07 PM 9:35:04 KST	2020-04-06 AM 10:03:49 KST	CateTF275nm	2020-04-06 AM 9:59:09 KST
325	191206_5TEx	PTE200	PTE	200ppm	25777	25778	GCG	25801	W2489 ChA 275nm	10.972	2482	0.25	270	0.1813	ppm	200	2019-12-07 PM 9:35:04 KST	2020-04-06 AM 10:03:49 KST	CateTF275nm	2020-04-06 AM 9:59:09 KST	Y = 9.73e+003 X + 7.18e+002
848	191206_5TEx	PTE200	PTE	200ppm	25777	25778		25801	W2489 ChA 275nm	11.309	21514	2.17	2798			200	2019-12-07 PM 9:35:04 KST	2020-04-06 AM 10:03:49 KST	CateTF275nm	2020-04-06 AM 9:59:09 KST
847	191206_5TEx	PTE200	PTE	200ppm	25777	25778		25801	W2489 ChA 275nm	11.55	11431	1.15	1263			200	2019-12-07 PM 9:35:04 KST	2020-04-06 AM 10:03:49 KST	CateTF275nm	2020-04-06 AM 9:59:09 KST
862	191206_5TEx	PTE200	PTE	200ppm	25777	25778		25801	W2489 ChA 275nm	16.444	3276	0.33	283			200	2019-12-07 PM 9:35:04 KST	2020-04-06 AM 10:03:49 KST	CateTF275nm	2020-04-06 AM 9:59:09 KST
845	191206_5TEx	PTE200	PTE	200ppm	25777	25778		25801	W2489 ChA 275nm	16.712	5134	0.52	284			200	2019-12-07 PM 9:35:04 KST	2020-04-06 AM 10:03:49 KST	CateTF275nm	2020-04-06 AM 9:59:09 KST
185	191206_5TEx	PTE200	PTE	200ppm	25777	25778	ECG	25801	W2489 ChA 275nm	17.205	41357	4.17	3657	3.1582	ppm	200	2019-12-07 PM 9:35:04 KST	2020-04-06 AM 10:03:49 KST	CateTF275nm	2020-04-06 AM 9:59:09 KST	Y = 1.28e+004 X + 1.03e+003
849	191206_5TEx	PTE200	PTE	200ppm	25777	25778		25801	W2489 ChA 275nm	17.802	3429	0.35	379			200	2019-12-07 PM 9:35:04 KST	2020-04-06 AM 10:03:49 KST	CateTF275nm	2020-04-06 AM 9:59:09 KST
64	191206_5TEx	PTE200	PTE	200ppm	25777	25778	CG	25801	W2489 ChA 275nm	18.085	4497	0.45	438	0.317	ppm	200	2019-12-07 PM 9:35:04 KST	2020-04-06 AM 10:03:49 KST	CateTF275nm	2020-04-06 AM 9:59:09 KST	Y = 1.22e+004 X + 6.15e+002
850	191206_5TEx	PTE200	PTE	200ppm	25777	25778		25801	W2489 ChA 275nm	18.389	22300	2.25	2278			200	2019-12-07 PM 9:35:04 KST	2020-04-06 AM 10:03:49 KST	CateTF275nm	2020-04-06 AM 9:59:09 KST
846	191206_5TEx	PTE200	PTE	200ppm	25777	25778		25801	W2489 ChA 275nm	18.773	7248	0.73	880			200	2019-12-07 PM 9:35:04 KST	2020-04-06 AM 10:03:49 KST	CateTF275nm	2020-04-06 AM 9:59:09 KST
335	191206_5TEx	PTE50	PTE	50ppm	24943	24944	Gallic acid	24967	W2489 ChA 275nm	3.468	53863	28.1	9773	4.2247	ppm	50	2019-12-06 PM 6:27:11 KST	2020-04-06 AM 10:03:44 KST	CateTF275nm	2020-04-06 AM 9:59:09 KST	Y = 1.26e+004 X + 4.80e+002
514	191206_5TEx	PTE50	PTE	50ppm	24943	24944		24967	W2489 ChA 275nm	5.098	1382	0.72	187			50	2019-12-06 PM 6:27:11 KST	2020-04-06 AM 10:03:44 KST	CateTF275nm	2020-04-06 AM 9:59:09 KST
273	191206_5TEx	PTE50	PTE	50ppm	24943	24944	GC	24967	W2489 ChA 275nm	5.315	2209	1.15	232	1.1636	ppm	50	2019-12-06 PM 6:27:11 KST	2020-04-06 AM 10:03:44 KST	CateTF275nm	2020-04-06 AM 9:59:09 KST	Y = 1.81e+003 X + 1.02e+002
195	191206_5TEx	PTE50	PTE	50ppm	24943	24944	EGC	24967	W2489 ChA 275nm	7.253	7051	3.68	1275	1.9944	ppm	50	2019-12-06 PM 6:27:11 KST	2020-04-06 AM 10:03:44 KST	CateTF275nm	2020-04-06 AM 9:59:09 KST	Y = 3.18e+003 X + 7.11e+002
517	191206_5TEx	PTE50	PTE	50ppm	24943	24944		24967	W2489 ChA 275nm	7.565	1608	0.84	285			50	2019-12-06 PM 6:27:11 KST	2020-04-06 AM 10:03:44 KST	CateTF275nm	2020-04-06 AM 9:59:09 KST
515	191206_5TEx	PTE50	PTE	50ppm	24943	24944		24967	W2489 ChA 275nm	7.791	1330	0.69	179			50	2019-12-06 PM 6:27:11 KST	2020-04-06 AM 10:03:44 KST	CateTF275nm	2020-04-06 AM 9:59:09 KST
8	191206_5TEx	PTE50	PTE	50ppm	24943	24944	C	24967	W2489 ChA 275nm	7.919	1423	0.74	189	0.126	ppm	50	2019-12-06 PM 6:27:11 KST	2020-04-06 AM 10:03:44 KST	CateTF275nm	2020-04-06 AM 9:59:09 KST	Y = 5.83e+003 X + 6.88e+002
74	191206_5TEx	PTE50	PTE	50ppm	24943	24944	Caffeine	24967	W2489 ChA 275nm	8.435	79979	41.72	14176	3.3393	ppm	50	2019-12-06 PM 6:27:11 KST	2020-04-06 AM 10:03:44 KST	CateTF275nm	2020-04-06 AM 9:59:09 KST	Y = 2.37e+004 X + 7.52e+002
114	191206_5TEx	PTE50	PTE	50ppm	24943	24944	EC	24967	W2489 ChA 275nm	9.445	3552	1.85	582	0.6921	ppm	50	2019-12-06 PM 6:27:11 KST	2020-04-06 AM 10:03:44 KST	CateTF275nm	2020-04-06 AM 9:59:09 KST	Y = 4.41e+003 X + 4.99e+002
237	191206_5TEx	PTE50	PTE	50ppm	24943	24944	EGCG	24967	W2489 ChA 275nm	9.9	16997	8.87	2391	1.5813	ppm	50	2019-12-06 PM 6:27:11 KST	2020-04-06 AM 10:03:44 KST	CateTF275nm	2020-04-06 AM 9:59:09 KST	Y = 1.04e+004 X + 5.88e+002
301	191206_5TEx	PTE50	PTE	50ppm	24943	24944	GCG	24967	W2489 ChA 275nm	11.043	7171	3.74	631	0.6631	ppm	50	2019-12-06 PM 6:27:11 KST	2020-04-06 AM 10:03:44 KST	CateTF275nm	2020-04-06 AM 9:59:09 KST	Y = 9.73e+003 X + 7.18e+002
516	191206_5TEx	PTE50	PTE	50ppm	24943	24944		24967	W2489 ChA 275nm	11.768	1839	0.96	160			50	2019-12-06 PM 6:27:11 KST	2020-04-06 AM 10:03:44 KST	CateTF275nm	2020-04-06 AM 9:59:09 KST
513	191206_5TEx	PTE50	PTE	50ppm	24943	24944		24967	W2489 ChA 275nm	16.768	8009	4.18	818			50	2019-12-06 PM 6:27:11 KST	2020-04-06 AM 10:03:44 KST	CateTF275nm	2020-04-06 AM 9:59:09 KST
44	191206_5TEx	PTE50	PTE	50ppm	24943	24944	CG	24967	W2489 ChA 275nm	18.061	4255	2.22	442	0.2973	ppm	50	2019-12-06 PM 6:27:11 KST	2020-04-06 AM 10:03:44 KST	CateTF275nm	2020-04-06 AM 9:59:09 KST	Y = 1.22e+004 X + 6.15e+002
518	191206_5TEx	PTE50	PTE	50ppm	24943	24944		24967	W2489 ChA 275nm	18.417	1035	0.54	164			50	2019-12-06 PM 6:27:11 KST	2020-04-06 AM 10:03:44 KST	CateTF275nm	2020-04-06 AM 9:59:09 KST
350	191206_5TEx	PTE50	PTE	50ppm	25335	25336	Gallic acid	25359	W2489 ChA 275nm	3.538	54860	27.81	9685	4.3036	ppm	50	2019-12-07 AM 7:10:19 KST	2020-04-06 AM 10:03:46 KST	CateTF275nm	2020-04-06 AM 9:59:09 KST	Y = 1.26e+004 X + 4.80e+002
668	191206_5TEx	PTE50	PTE	50ppm	25335	25336		25359	W2489 ChA 275nm	5.299	1271	0.64	167			50	2019-12-07 AM 7:10:19 KST	2020-04-06 AM 10:03:46 KST	CateTF275nm	2020-04-06 AM 9:59:09 KST
280	191206_5TEx	PTE50	PTE	50ppm	25335	25336	GC	25359	W2489 ChA 275nm	5.502	2292	1.16	243	1.2098	ppm	50	2019-12-07 AM 7:10:19 KST	2020-04-06 AM 10:03:46 KST	CateTF275nm	2020-04-06 AM 9:59:09 KST	Y = 1.81e+003 X + 1.02e+002
210	191206_5TEx	PTE50	PTE	50ppm	25335	25336	EGC	25359	W2489 ChA 275nm	7.352	9244	4.69	1349	2.6843	ppm	50	2019-12-07 AM 7:10:19 KST	2020-04-06 AM 10:03:46 KST	CateTF275nm	2020-04-06 AM 9:59:09 KST	Y = 3.18e+003 X + 7.11e+002
669	191206_5TEx	PTE50	PTE	50ppm	25335	25336		25359	W2489 ChA 275nm	7.664	2234	1.13	336			50	2019-12-07 AM 7:10:19 KST	2020-04-06 AM 10:03:46 KST	CateTF275nm	2020-04-06 AM 9:59:09 KST
670	191206_5TEx	PTE50	PTE	50ppm	25335	25336		25359	W2489 ChA 275nm	7.891	1903	0.96	218			50	2019-12-07 AM 7:10:19 KST	2020-04-06 AM 10:03:46 KST	CateTF275nm	2020-04-06 AM 9:59:09 KST
21	191206_5TEx	PTE50	PTE	50ppm	25335	25336	C	25359	W2489 ChA 275nm	8.024	1784	0.9	227	0.1879	ppm	50	2019-12-07 AM 7:10:19 KST	2020-04-06 AM 10:03:46 KST	CateTF275nm	2020-04-06 AM 9:59:09 KST	Y = 5.83e+003 X + 6.88e+002
89	191206_5TEx	PTE50	PTE	50ppm	25335	25336	Caffeine	25359	W2489 ChA 275nm	8.561	81206	41.17	13870	3.391	ppm	50	2019-12-07 AM 7:10:19 KST	2020-04-06 AM 10:03:46 KST	CateTF275nm	2020-04-06 AM 9:59:09 KST	Y = 2.37e+004 X + 7.52e+002
128	191206_5TEx	PTE50	PTE	50ppm	25335	25336	EC	25359	W2489 ChA 275nm	9.616	3874	1.96	580	0.765	ppm	50	2019-12-07 AM 7:10:19 KST	2020-04-06 AM 10:03:46 KST	CateTF275nm	2020-04-06 AM 9:59:09 KST	Y = 4.41e+003 X + 4.99e+002
252	191206_5TEx	PTE50	PTE	50ppm	25335	25336	EGCG	25359	W2489 ChA 275nm	10.085	17515	8.88	2366	1.6312	ppm	50	2019-12-07 AM 7:10:19 KST	2020-04-06 AM 10:03:46 KST	CateTF275nm	2020-04-06 AM 9:59:09 KST	Y = 1.04e+004 X + 5.88e+002
312	191206_5TEx	PTE50	PTE	50ppm	25335	25336	GCG	25359	W2489 ChA 275nm	11.292	4700	2.38	595	0.4092	ppm	50	2019-12-07 AM 7:10:19 KST	2020-04-06 AM 10:03:46 KST	CateTF275nm	2020-04-06 AM 9:59:09 KST	Y = 9.73e+003 X + 7.18e+002
671	191206_5TEx	PTE50	PTE	50ppm	25335	25336		25359	W2489 ChA 275nm	11.529	2635	1.34	284			50	2019-12-07 AM 7:10:19 KST	2020-04-06 AM 10:03:46 KST	CateTF275nm	2020-04-06 AM 9:59:09 KST
168	191206_5TEx	PTE50	PTE	50ppm	25335	25336	ECG	25359	W2489 ChA 275nm	17.178	8235	4.17	780	0.564	ppm	50	2019-12-07 AM 7:10:19 KST	2020-04-06 AM 10:03:46 KST	CateTF275nm	2020-04-06 AM 9:59:09 KST	Y = 1.28e+004 X + 1.03e+003
672	191206_5TEx	PTE50	PTE	50ppm	25335	25336		25359	W2489 ChA 275nm	18.367	4353	2.21	462			50	2019-12-07 AM 7:10:19 KST	2020-04-06 AM 10:03:46 KST	CateTF275nm	2020-04-06 AM 9:59:09 KST
673	191206_5TEx	PTE50	PTE	50ppm	25335	25336		25359	W2489 ChA 275nm	18.747	1141	0.58	172			50	2019-12-07 AM 7:10:19 KST	2020-04-06 AM 10:03:46 KST	CateTF275nm	2020-04-06 AM 9:59:09 KST
365	191206_5TEx	PTE50	PTE	50ppm	25725	25726	Gallic acid	25749	W2489 ChA 275nm	3.536	55416	28.6	9796	4.3476	ppm	50	2019-12-07 PM 7:53:17 KST	2020-04-06 AM 10:03:49 KST	CateTF275nm	2020-04-06 AM 9:59:09 KST	Y = 1.26e+004 X + 4.80e+002
825	191206_5TEx	PTE50	PTE	50ppm	25725	25726		25749	W2489 ChA 275nm	5.307	1228	0.63	171			50	2019-12-07 PM 7:53:17 KST	2020-04-06 AM 10:03:49 KST	CateTF275nm	2020-04-06 AM 9:59:09 KST
290	191206_5TEx	PTE50	PTE	50ppm	25725	25726	GC	25749	W2489 ChA 275nm	5.512	2255	1.16	242	1.1889	ppm	50	2019-12-07 PM 7:53:17 KST	2020-04-06 AM 10:03:49 KST	CateTF275nm	2020-04-06 AM 9:59:09 KST	Y = 1.81e+003 X + 1.02e+002
225	191206_5TEx	PTE50	PTE	50ppm	25725	25726	EGC	25749	W2489 ChA 275nm	7.364	7394	3.82	1311	2.1023	ppm	50	2019-12-07 PM 7:53:17 KST	2020-04-06 AM 10:03:49 KST	CateTF275nm	2020-04-06 AM 9:59:09 KST	Y = 3.18e+003 X + 7.11e+002
824	191206_5TEx	PTE50	PTE	50ppm	25725	25726		25749	W2489 ChA 275nm	7.678	1671	0.86	275			50	2019-12-07 PM 7:53:17 KST	2020-04-06 AM 10:03:49 KST	CateTF275nm	2020-04-06 AM 9:59:09 KST
829	191206_5TEx	PTE50	PTE	50ppm	25725	25726		25749	W2489 ChA 275nm	7.91	1278	0.66	170			50	2019-12-07 PM 7:53:17 KST	2020-04-06 AM 10:03:49 KST	CateTF275nm	2020-04-06 AM 9:59:09 KST
35	191206_5TEx	PTE50	PTE	50ppm	25725	25726	C	25749	W2489 ChA 275nm	8.039	1325	0.68	191	0.1091	ppm	50	2019-12-07 PM 7:53:17 KST	2020-04-06 AM 10:03:49 KST	CateTF275nm	2020-04-06 AM 9:59:09 KST	Y = 5.83e+003 X + 6.88e+002
104	191206_5TEx	PTE50	PTE	50ppm	25725	25726	Caffeine	25749	W2489 ChA 275nm	8.579	81160	41.88	14067	3.3891	ppm	50	2019-12-07 PM 7:53:17 KST	2020-04-06 AM 10:03:49 KST	CateTF275nm	2020-04-06 AM 9:59:09 KST	Y = 2.37e+004 X + 7.52e+002
142	191206_5TEx	PTE50	PTE	50ppm	25725	25726	EC	25749	W2489 ChA 275nm	9.644	3909	2.02	596	0.7729	ppm	50	2019-12-07 PM 7:53:17 KST	2020-04-06 AM 10:03:49 KST	CateTF275nm	2020-04-06 AM 9:59:09 KST	Y = 4.41e+003 X + 4.99e+002
267	191206_5TEx	PTE50	PTE	50ppm	25725	25726	EGCG	25749	W2489 ChA 275nm	10.119	17774	9.17	2418	1.6562	ppm	50	2019-12-07 PM 7:53:17 KST	2020-04-06 AM 10:03:49 KST	CateTF275nm	2020-04-06 AM 9:59:09 KST	Y = 1.04e+004 X + 5.88e+002
323	191206_5TEx	PTE50	PTE	50ppm	25725	25726	GCG	25749	W2489 ChA 275nm	11.337	4465	2.3	593	0.385	ppm	50	2019-12-07 PM 7:53:17 KST	2020-04-06 AM 10:03:49 KST	CateTF275nm	2020-04-06 AM 9:59:09 KST	Y = 9.73e+003 X + 7.18e+002
828	191206_5TEx	PTE50	PTE	50ppm	25725	25726		25749	W2489 ChA 275nm	11.582	2210	1.14	258			50	2019-12-07 PM 7:53:17 KST	2020-04-06 AM 10:03:49 KST	CateTF275nm	2020-04-06 AM 9:59:09 KST
183	191206_5TEx	PTE50	PTE	50ppm	25725	25726	ECG	25749	W2489 ChA 275nm	17.242	8059	4.16	756	0.5502	ppm	50	2019-12-07 PM 7:53:17 KST	2020-04-06 AM 10:03:49 KST	CateTF275nm	2020-04-06 AM 9:59:09 KST	Y = 1.28e+004 X + 1.03e+003
827	191206_5TEx	PTE50	PTE	50ppm	25725	25726		25749	W2489 ChA 275nm	18.421	4446	2.29	474			50	2019-12-07 PM 7:53:17 KST	2020-04-06 AM 10:03:49 KST	CateTF275nm	2020-04-06 AM 9:59:09 KST
826	191206_5TEx	PTE50	PTE	50ppm	25725	25726		25749	W2489 ChA 275nm	18.808	1196	0.62	176			50	2019-12-07 PM 7:53:17 KST	2020-04-06 AM 10:03:49 KST	CateTF275nm	2020-04-06 AM 9:59:09 KST
267	191210_5TEx_Fr	F3BTE100	F3BTE	100ppm	26862	26863	Gallic acid	26886	W2489 ChA 275nm	3.592	14985	5.11	2624	1.148	ppm	100	2019-12-10 PM 10:03:38 KST	2020-04-06 AM 10:04:22 KST	CateTF275nm	2020-04-06 AM 9:59:09 KST	Y = 1.26e+004 X + 4.80e+002
360	191210_5TEx_Fr	F3BTE100	F3BTE	100ppm	26862	26863		26886	W2489 ChA 275nm	7.04	4870	1.66	472			100	2019-12-10 PM 10:03:38 KST	2020-04-06 AM 10:04:22 KST	CateTF275nm	2020-04-06 AM 9:59:09 KST
359	191210_5TEx_Fr	F3BTE100	F3BTE	100ppm	26862	26863		26886	W2489 ChA 275nm	7.256	2819	0.96	240			100	2019-12-10 PM 10:03:38 KST	2020-04-06 AM 10:04:22 KST	CateTF275nm	2020-04-06 AM 9:59:09 KST
358	191210_5TEx_Fr	F3BTE100	F3BTE	100ppm	26862	26863		26886	W2489 ChA 275nm	7.533	4811	1.64	478			100	2019-12-10 PM 10:03:38 KST	2020-04-06 AM 10:04:22 KST	CateTF275nm	2020-04-06 AM 9:59:09 KST
164	191210_5TEx_Fr	F3BTE100	F3BTE	100ppm	26862	26863	EGC	26886	W2489 ChA 275nm	7.764	6635	2.26	711	1.8637	ppm	100	2019-12-10 PM 10:03:38 KST	2020-04-06 AM 10:04:22 KST	CateTF275nm	2020-04-06 AM 9:59:09 KST	Y = 3.18e+003 X + 7.11e+002
357	191210_5TEx_Fr	F3BTE100	F3BTE	100ppm	26862	26863		26886	W2489 ChA 275nm	8.022	2177	0.74	294			100	2019-12-10 PM 10:03:38 KST	2020-04-06 AM 10:04:22 KST	CateTF275nm	2020-04-06 AM 9:59:09 KST
2	191210_5TEx_Fr	F3BTE100	F3BTE	100ppm	26862	26863	C	26886	W2489 ChA 275nm	8.178	3896	1.33	244	0.5501	ppm	100	2019-12-10 PM 10:03:38 KST	2020-04-06 AM 10:04:22 KST	CateTF275nm	2020-04-06 AM 9:59:09 KST	Y = 5.83e+003 X + 6.88e+002
356	191210_5TEx_Fr	F3BTE100	F3BTE	100ppm	26862	26863		26886	W2489 ChA 275nm	8.492	1586	0.54	232			100	2019-12-10 PM 10:03:38 KST	2020-04-06 AM 10:04:22 KST	CateTF275nm	2020-04-06 AM 9:59:09 KST
74	191210_5TEx_Fr	F3BTE100	F3BTE	100ppm	26862	26863	Caffeine	26886	W2489 ChA 275nm	8.71	192170	65.51	32766	8.068	ppm	100	2019-12-10 PM 10:03:38 KST	2020-04-06 AM 10:04:22 KST	CateTF275nm	2020-04-06 AM 9:59:09 KST	Y = 2.37e+004 X + 7.52e+002
116	191210_5TEx_Fr	F3BTE100	F3BTE	100ppm	26862	26863	EC	26886	W2489 ChA 275nm	9.377	4159	1.42	613	0.8297	ppm	100	2019-12-10 PM 10:03:38 KST	2020-04-06 AM 10:04:22 KST	CateTF275nm	2020-04-06 AM 9:59:09 KST	Y = 4.41e+003 X + 4.99e+002
191	191210_5TEx_Fr	F3BTE100	F3BTE	100ppm	26862	26863	EGCG	26886	W2489 ChA 275nm	10.17	12567	4.28	1435	1.1544	ppm	100	2019-12-10 PM 10:03:38 KST	2020-04-06 AM 10:04:22 KST	CateTF275nm	2020-04-06 AM 9:59:09 KST	Y = 1.04e+004 X + 5.88e+002
351	191210_5TEx_Fr	F3BTE100	F3BTE	100ppm	26862	26863		26886	W2489 ChA 275nm	10.367	1087	0.37	332			100	2019-12-10 PM 10:03:38 KST	2020-04-06 AM 10:04:22 KST	CateTF275nm	2020-04-06 AM 9:59:09 KST
352	191210_5TEx_Fr	F3BTE100	F3BTE	100ppm	26862	26863		26886	W2489 ChA 275nm	10.773	2523	0.86	300			100	2019-12-10 PM 10:03:38 KST	2020-04-06 AM 10:04:22 KST	CateTF275nm	2020-04-06 AM 9:59:09 KST
246	191210_5TEx_Fr	F3BTE100	F3BTE	100ppm	26862	26863	GCG	26886	W2489 ChA 275nm	10.995	1449	0.49	174	0.0751	ppm	100	2019-12-10 PM 10:03:38 KST	2020-04-06 AM 10:04:22 KST	CateTF275nm	2020-04-06 AM 9:59:09 KST	Y = 9.73e+003 X + 7.18e+002
353	191210_5TEx_Fr	F3BTE100	F3BTE	100ppm	26862	26863		26886	W2489 ChA 275nm	11.934	5600	1.91	582			100	2019-12-10 PM 10:03:38 KST	2020-04-06 AM 10:04:22 KST	CateTF275nm	2020-04-06 AM 9:59:09 KST
137	191210_5TEx_Fr	F3BTE100	F3BTE	100ppm	26862	26863	ECG	26886	W2489 ChA 275nm	17.241	1321	0.45	163	0.0225	ppm	100	2019-12-10 PM 10:03:38 KST	2020-04-06 AM 10:04:22 KST	CateTF275nm	2020-04-06 AM 9:59:09 KST	Y = 1.28e+004 X + 1.03e+003
29	191210_5TEx_Fr	F3BTE100	F3BTE	100ppm	26862	26863	CG	26886	W2489 ChA 275nm	17.581	8480	2.89	992	0.6424	ppm	100	2019-12-10 PM 10:03:38 KST	2020-04-06 AM 10:04:22 KST	CateTF275nm	2020-04-06 AM 9:59:09 KST	Y = 1.22e+004 X + 6.15e+002
354	191210_5TEx_Fr	F3BTE100	F3BTE	100ppm	26862	26863		26886	W2489 ChA 275nm	32.454	2726	0.93	262			100	2019-12-10 PM 10:03:38 KST	2020-04-06 AM 10:04:22 KST	CateTF275nm	2020-04-06 AM 9:59:09 KST
355	191210_5TEx_Fr	F3BTE100	F3BTE	100ppm	26862	26863		26886	W2489 ChA 275nm	35.784	6895	2.35	602			100	2019-12-10 PM 10:03:38 KST	2020-04-06 AM 10:04:22 KST	CateTF275nm	2020-04-06 AM 9:59:09 KST
316	191210_5TEx_Fr	F3BTE100	F3BTE	100ppm	26862	26863	TF3	26886	W2489 ChA 275nm	37.648	2990	1.02	292	0.1976	ppm	100	2019-12-10 PM 10:03:38 KST	2020-04-06 AM 10:04:22 KST	CateTF275nm	2020-04-06 AM 9:59:09 KST	Y = 1.62e+004 X - 2.02e+002
361	191210_5TEx_Fr	F3BTE100	F3BTE	100ppm	26862	26863		26886	W2489 ChA 275nm	38.21	9582	3.27	987			100	2019-12-10 PM 10:03:38 KST	2020-04-06 AM 10:04:22 KST	CateTF275nm	2020-04-06 AM 9:59:09 KST
268	191210_5TEx_Fr	F3BTE100	F3BTE	100ppm	26862	26888	Gallic acid	26911	W2489 ChA 275nm	3.584	15029	5.13	2606	1.1514	ppm	100	2019-12-10 PM 10:54:27 KST	2020-04-06 AM 10:04:22 KST	CateTF275nm	2020-04-06 AM 9:59:09 KST	Y = 1.26e+004 X + 4.80e+002
370	191210_5TEx_Fr	F3BTE100	F3BTE	100ppm	26862	26888		26911	W2489 ChA 275nm	7.04	4488	1.53	442			100	2019-12-10 PM 10:54:27 KST	2020-04-06 AM 10:04:22 KST	CateTF275nm	2020-04-06 AM 9:59:09 KST
371	191210_5TEx_Fr	F3BTE100	F3BTE	100ppm	26862	26888		26911	W2489 ChA 275nm	7.263	2325	0.79	209			100	2019-12-10 PM 10:54:27 KST	2020-04-06 AM 10:04:22 KST	CateTF275nm	2020-04-06 AM 9:59:09 KST
372	191210_5TEx_Fr	F3BTE100	F3BTE	100ppm	26862	26888		26911	W2489 ChA 275nm	7.533	4210	1.44	441			100	2019-12-10 PM 10:54:27 KST	2020-04-06 AM 10:04:22 KST	CateTF275nm	2020-04-06 AM 9:59:09 KST
165	191210_5TEx_Fr	F3BTE100	F3BTE	100ppm	26862	26888	EGC	26911	W2489 ChA 275nm	7.764	6119	2.09	686	1.7012	ppm	100	2019-12-10 PM 10:54:27 KST	2020-04-06 AM 10:04:22 KST	CateTF275nm	2020-04-06 AM 9:59:09 KST	Y = 3.18e+003 X + 7.11e+002
362	191210_5TEx_Fr	F3BTE100	F3BTE	100ppm	26862	26888		26911	W2489 ChA 275nm	8.023	2067	0.71	278			100	2019-12-10 PM 10:54:27 KST	2020-04-06 AM 10:04:22 KST	CateTF275nm	2020-04-06 AM 9:59:09 KST
3	191210_5TEx_Fr	F3BTE100	F3BTE	100ppm	26862	26888	C	26911	W2489 ChA 275nm	8.186	3341	1.14	213	0.4549	ppm	100	2019-12-10 PM 10:54:27 KST	2020-04-06 AM 10:04:22 KST	CateTF275nm	2020-04-06 AM 9:59:09 KST	Y = 5.83e+003 X + 6.88e+002
363	191210_5TEx_Fr	F3BTE100	F3BTE	100ppm	26862	26888		26911	W2489 ChA 275nm	8.499	1534	0.52	209			100	2019-12-10 PM 10:54:27 KST	2020-04-06 AM 10:04:22 KST	CateTF275nm	2020-04-06 AM 9:59:09 KST
75	191210_5TEx_Fr	F3BTE100	F3BTE	100ppm	26862	26888	Caffeine	26911	W2489 ChA 275nm	8.716	191430	65.39	32370	8.0368	ppm	100	2019-12-10 PM 10:54:27 KST	2020-04-06 AM 10:04:22 KST	CateTF275nm	2020-04-06 AM 9:59:09 KST	Y = 2.37e+004 X + 7.52e+002
117	191210_5TEx_Fr	F3BTE100	F3BTE	100ppm	26862	26888	EC	26911	W2489 ChA 275nm	9.38	4277	1.46	609	0.8565	ppm	100	2019-12-10 PM 10:54:27 KST	2020-04-06 AM 10:04:22 KST	CateTF275nm	2020-04-06 AM 9:59:09 KST	Y = 4.41e+003 X + 4.99e+002
192	191210_5TEx_Fr	F3BTE100	F3BTE	100ppm	26862	26888	EGCG	26911	W2489 ChA 275nm	10.172	12652	4.32	1425	1.1625	ppm	100	2019-12-10 PM 10:54:27 KST	2020-04-06 AM 10:04:22 KST	CateTF275nm	2020-04-06 AM 9:59:09 KST	Y = 1.04e+004 X + 5.88e+002
364	191210_5TEx_Fr	F3BTE100	F3BTE	100ppm	26862	26888		26911	W2489 ChA 275nm	10.367	1161	0.4	338			100	2019-12-10 PM 10:54:27 KST	2020-04-06 AM 10:04:22 KST	CateTF275nm	2020-04-06 AM 9:59:09 KST
365	191210_5TEx_Fr	F3BTE100	F3BTE	100ppm	26862	26888		26911	W2489 ChA 275nm	10.776	2545	0.87	295			100	2019-12-10 PM 10:54:27 KST	2020-04-06 AM 10:04:22 KST	CateTF275nm	2020-04-06 AM 9:59:09 KST
247	191210_5TEx_Fr	F3BTE100	F3BTE	100ppm	26862	26888	GCG	26911	W2489 ChA 275nm	10.996	1562	0.53	169	0.0867	ppm	100	2019-12-10 PM 10:54:27 KST	2020-04-06 AM 10:04:22 KST	CateTF275nm	2020-04-06 AM 9:59:09 KST	Y = 9.73e+003 X + 7.18e+002
366	191210_5TEx_Fr	F3BTE100	F3BTE	100ppm	26862	26888		26911	W2489 ChA 275nm	11.958	5923	2.02	607			100	2019-12-10 PM 10:54:27 KST	2020-04-06 AM 10:04:22 KST	CateTF275nm	2020-04-06 AM 9:59:09 KST
138	191210_5TEx_Fr	F3BTE100	F3BTE	100ppm	26862	26888	ECG	26911	W2489 ChA 275nm	17.273	2652	0.91	182	0.1268	ppm	100	2019-12-10 PM 10:54:27 KST	2020-04-06 AM 10:04:22 KST	CateTF275nm	2020-04-06 AM 9:59:09 KST	Y = 1.28e+004 X + 1.03e+003
30	191210_5TEx_Fr	F3BTE100	F3BTE	100ppm	26862	26888	CG	26911	W2489 ChA 275nm	17.604	8835	3.02	972	0.6713	ppm	100	2019-12-10 PM 10:54:27 KST	2020-04-06 AM 10:04:22 KST	CateTF275nm	2020-04-06 AM 9:59:09 KST	Y = 1.22e+004 X + 6.15e+002
367	191210_5TEx_Fr	F3BTE100	F3BTE	100ppm	26862	26888		26911	W2489 ChA 275nm	32.44	2744	0.94	262			100	2019-12-10 PM 10:54:27 KST	2020-04-06 AM 10:04:22 KST	CateTF275nm	2020-04-06 AM 9:59:09 KST
368	191210_5TEx_Fr	F3BTE100	F3BTE	100ppm	26862	26888		26911	W2489 ChA 275nm	35.765	6895	2.36	597			100	2019-12-10 PM 10:54:27 KST	2020-04-06 AM 10:04:22 KST	CateTF275nm	2020-04-06 AM 9:59:09 KST
317	191210_5TEx_Fr	F3BTE100	F3BTE	100ppm	26862	26888	TF3	26911	W2489 ChA 275nm	37.644	3303	1.13	292	0.217	ppm	100	2019-12-10 PM 10:54:27 KST	2020-04-06 AM 10:04:22 KST	CateTF275nm	2020-04-06 AM 9:59:09 KST	Y = 1.62e+004 X - 2.02e+002
369	191210_5TEx_Fr	F3BTE100	F3BTE	100ppm	26862	26888		26911	W2489 ChA 275nm	38.209	9669	3.3	980			100	2019-12-10 PM 10:54:27 KST	2020-04-06 AM 10:04:22 KST	CateTF275nm	2020-04-06 AM 9:59:09 KST
269	191210_5TEx_Fr	F3BTE100	F3BTE	100ppm	26862	26913	Gallic acid	26936	W2489 ChA 275nm	3.578	14756	5.1	2611	1.1298	ppm	100	2019-12-10 PM 11:45:13 KST	2020-04-06 AM 10:04:22 KST	CateTF275nm	2020-04-06 AM 9:59:09 KST	Y = 1.26e+004 X + 4.80e+002
376	191210_5TEx_Fr	F3BTE100	F3BTE	100ppm	26862	26913		26936	W2489 ChA 275nm	7.032	4465	1.54	435			100	2019-12-10 PM 11:45:13 KST	2020-04-06 AM 10:04:22 KST	CateTF275nm	2020-04-06 AM 9:59:09 KST
375	191210_5TEx_Fr	F3BTE100	F3BTE	100ppm	26862	26913		26936	W2489 ChA 275nm	7.258	2268	0.78	215			100	2019-12-10 PM 11:45:13 KST	2020-04-06 AM 10:04:22 KST	CateTF275nm	2020-04-06 AM 9:59:09 KST
374	191210_5TEx_Fr	F3BTE100	F3BTE	100ppm	26862	26913		26936	W2489 ChA 275nm	7.524	4350	1.5	447			100	2019-12-10 PM 11:45:13 KST	2020-04-06 AM 10:04:22 KST	CateTF275nm	2020-04-06 AM 9:59:09 KST
166	191210_5TEx_Fr	F3BTE100	F3BTE	100ppm	26862	26913	EGC	26936	W2489 ChA 275nm	7.756	6105	2.11	696	1.6968	ppm	100	2019-12-10 PM 11:45:13 KST	2020-04-06 AM 10:04:22 KST	CateTF275nm	2020-04-06 AM 9:59:09 KST	Y = 3.18e+003 X + 7.11e+002
373	191210_5TEx_Fr	F3BTE100	F3BTE	100ppm	26862	26913		26936	W2489 ChA 275nm	8.012	1989	0.69	274			100	2019-12-10 PM 11:45:13 KST	2020-04-06 AM 10:04:22 KST	CateTF275nm	2020-04-06 AM 9:59:09 KST
4	191210_5TEx_Fr	F3BTE100	F3BTE	100ppm	26862	26913	C	26936	W2489 ChA 275nm	8.163	2172	0.75	219	0.2545	ppm	100	2019-12-10 PM 11:45:13 KST	2020-04-06 AM 10:04:22 KST	CateTF275nm	2020-04-06 AM 9:59:09 KST	Y = 5.83e+003 X + 6.88e+002
378	191210_5TEx_Fr	F3BTE100	F3BTE	100ppm	26862	26913		26936	W2489 ChA 275nm	8.335	1392	0.48	194			100	2019-12-10 PM 11:45:13 KST	2020-04-06 AM 10:04:22 KST	CateTF275nm	2020-04-06 AM 9:59:09 KST
382	191210_5TEx_Fr	F3BTE100	F3BTE	100ppm	26862	26913		26936	W2489 ChA 275nm	8.486	1544	0.53	217			100	2019-12-10 PM 11:45:13 KST	2020-04-06 AM 10:04:22 KST	CateTF275nm	2020-04-06 AM 9:59:09 KST
76	191210_5TEx_Fr	F3BTE100	F3BTE	100ppm	26862	26913	Caffeine	26936	W2489 ChA 275nm	8.707	190062	65.67	32697	7.9791	ppm	100	2019-12-10 PM 11:45:13 KST	2020-04-06 AM 10:04:22 KST	CateTF275nm	2020-04-06 AM 9:59:09 KST	Y = 2.37e+004 X + 7.52e+002
118	191210_5TEx_Fr	F3BTE100	F3BTE	100ppm	26862	26913	EC	26936	W2489 ChA 275nm	9.368	4273	1.48	620	0.8556	ppm	100	2019-12-10 PM 11:45:13 KST	2020-04-06 AM 10:04:22 KST	CateTF275nm	2020-04-06 AM 9:59:09 KST	Y = 4.41e+003 X + 4.99e+002
193	191210_5TEx_Fr	F3BTE100	F3BTE	100ppm	26862	26913	EGCG	26936	W2489 ChA 275nm	10.16	13015	4.5	1442	1.1976	ppm	100	2019-12-10 PM 11:45:13 KST	2020-04-06 AM 10:04:22 KST	CateTF275nm	2020-04-06 AM 9:59:09 KST	Y = 1.04e+004 X + 5.88e+002
381	191210_5TEx_Fr	F3BTE100	F3BTE	100ppm	26862	26913		26936	W2489 ChA 275nm	10.763	2545	0.88	294			100	2019-12-10 PM 11:45:13 KST	2020-04-06 AM 10:04:22 KST	CateTF275nm	2020-04-06 AM 9:59:09 KST
248	191210_5TEx_Fr	F3BTE100	F3BTE	100ppm	26862	26913	GCG	26936	W2489 ChA 275nm	10.988	1506	0.52	168	0.081	ppm	100	2019-12-10 PM 11:45:13 KST	2020-04-06 AM 10:04:22 KST	CateTF275nm	2020-04-06 AM 9:59:09 KST	Y = 9.73e+003 X + 7.18e+002
380	191210_5TEx_Fr	F3BTE100	F3BTE	100ppm	26862	26913		26936	W2489 ChA 275nm	11.97	6446	2.23	640			100	2019-12-10 PM 11:45:13 KST	2020-04-06 AM 10:04:22 KST	CateTF275nm	2020-04-06 AM 9:59:09 KST
139	191210_5TEx_Fr	F3BTE100	F3BTE	100ppm	26862	26913	ECG	26936	W2489 ChA 275nm	17.28	1514	0.52	177	0.0377	ppm	100	2019-12-10 PM 11:45:13 KST	2020-04-06 AM 10:04:22 KST	CateTF275nm	2020-04-06 AM 9:59:09 KST	Y = 1.28e+004 X + 1.03e+003
31	191210_5TEx_Fr	F3BTE100	F3BTE	100ppm	26862	26913	CG	26936	W2489 ChA 275nm	17.617	8485	2.93	968	0.6427	ppm	100	2019-12-10 PM 11:45:13 KST	2020-04-06 AM 10:04:22 KST	CateTF275nm	2020-04-06 AM 9:59:09 KST	Y = 1.22e+004 X + 6.15e+002
379	191210_5TEx_Fr	F3BTE100	F3BTE	100ppm	26862	26913		26936	W2489 ChA 275nm	32.416	2783	0.96	259			100	2019-12-10 PM 11:45:13 KST	2020-04-06 AM 10:04:22 KST	CateTF275nm	2020-04-06 AM 9:59:09 KST
383	191210_5TEx_Fr	F3BTE100	F3BTE	100ppm	26862	26913		26936	W2489 ChA 275nm	35.738	6772	2.34	601			100	2019-12-10 PM 11:45:13 KST	2020-04-06 AM 10:04:22 KST	CateTF275nm	2020-04-06 AM 9:59:09 KST
318	191210_5TEx_Fr	F3BTE100	F3BTE	100ppm	26862	26913	TF3	26936	W2489 ChA 275nm	37.614	3226	1.11	305	0.2122	ppm	100	2019-12-10 PM 11:45:13 KST	2020-04-06 AM 10:04:22 KST	CateTF275nm	2020-04-06 AM 9:59:09 KST	Y = 1.62e+004 X - 2.02e+002
377	191210_5TEx_Fr	F3BTE100	F3BTE	100ppm	26862	26913		26936	W2489 ChA 275nm	38.184	9733	3.36	989			100	2019-12-10 PM 11:45:13 KST	2020-04-06 AM 10:04:22 KST	CateTF275nm	2020-04-06 AM 9:59:09 KST
270	191210_5TEx_Fr	F3BTE200	F3BTE	200ppm	26938	26939	Gallic acid	26962	W2489 ChA 275nm	3.584	30304	5.06	5230	2.3603	ppm	200	2019-12-11 AM 12:36:06 KST	2020-04-06 AM 10:04:22 KST	CateTF275nm	2020-04-06 AM 9:59:09 KST	Y = 1.26e+004 X + 4.80e+002
223	191210_5TEx_Fr	F3BTE200	F3BTE	200ppm	26938	26939	GC	26962	W2489 ChA 275nm	5.466	1568	0.26	205	0.8098	ppm	200	2019-12-11 AM 12:36:06 KST	2020-04-06 AM 10:04:22 KST	CateTF275nm	2020-04-06 AM 9:59:09 KST	Y = 1.81e+003 X + 1.02e+002
395	191210_5TEx_Fr	F3BTE200	F3BTE	200ppm	26938	26939		26962	W2489 ChA 275nm	6.754	3178	0.53	199			200	2019-12-11 AM 12:36:06 KST	2020-04-06 AM 10:04:22 KST	CateTF275nm	2020-04-06 AM 9:59:09 KST
391	191210_5TEx_Fr	F3BTE200	F3BTE	200ppm	26938	26939		26962	W2489 ChA 275nm	7.034	8645	1.44	856			200	2019-12-11 AM 12:36:06 KST	2020-04-06 AM 10:04:22 KST	CateTF275nm	2020-04-06 AM 9:59:09 KST
390	191210_5TEx_Fr	F3BTE200	F3BTE	200ppm	26938	26939		26962	W2489 ChA 275nm	7.263	3994	0.67	384			200	2019-12-11 AM 12:36:06 KST	2020-04-06 AM 10:04:22 KST	CateTF275nm	2020-04-06 AM 9:59:09 KST
389	191210_5TEx_Fr	F3BTE200	F3BTE	200ppm	26938	26939		26962	W2489 ChA 275nm	7.526	8610	1.44	880			200	2019-12-11 AM 12:36:06 KST	2020-04-06 AM 10:04:22 KST	CateTF275nm	2020-04-06 AM 9:59:09 KST
167	191210_5TEx_Fr	F3BTE200	F3BTE	200ppm	26938	26939	EGC	26962	W2489 ChA 275nm	7.759	12283	2.05	1382	3.6404	ppm	200	2019-12-11 AM 12:36:06 KST	2020-04-06 AM 10:04:22 KST	CateTF275nm	2020-04-06 AM 9:59:09 KST	Y = 3.18e+003 X + 7.11e+002
388	191210_5TEx_Fr	F3BTE200	F3BTE	200ppm	26938	26939		26962	W2489 ChA 275nm	8.02	3903	0.65	539			200	2019-12-11 AM 12:36:06 KST	2020-04-06 AM 10:04:22 KST	CateTF275nm	2020-04-06 AM 9:59:09 KST
5	191210_5TEx_Fr	F3BTE200	F3BTE	200ppm	26938	26939	C	26962	W2489 ChA 275nm	8.171	4090	0.68	425	0.5834	ppm	200	2019-12-11 AM 12:36:06 KST	2020-04-06 AM 10:04:22 KST	CateTF275nm	2020-04-06 AM 9:59:09 KST	Y = 5.83e+003 X + 6.88e+002
384	191210_5TEx_Fr	F3BTE200	F3BTE	200ppm	26938	26939		26962	W2489 ChA 275nm	8.343	2801	0.47	384			200	2019-12-11 AM 12:36:06 KST	2020-04-06 AM 10:04:22 KST	CateTF275nm	2020-04-06 AM 9:59:09 KST
385	191210_5TEx_Fr	F3BTE200	F3BTE	200ppm	26938	26939		26962	W2489 ChA 275nm	8.496	3249	0.54	428			200	2019-12-11 AM 12:36:06 KST	2020-04-06 AM 10:04:22 KST	CateTF275nm	2020-04-06 AM 9:59:09 KST
77	191210_5TEx_Fr	F3BTE200	F3BTE	200ppm	26938	26939	Caffeine	26962	W2489 ChA 275nm	8.713	383652	64.1	65407	16.1386	ppm	200	2019-12-11 AM 12:36:06 KST	2020-04-06 AM 10:04:22 KST	CateTF275nm	2020-04-06 AM 9:59:09 KST	Y = 2.37e+004 X + 7.52e+002
386	191210_5TEx_Fr	F3BTE200	F3BTE	200ppm	26938	26939		26962	W2489 ChA 275nm	9.167	2188	0.37	257			200	2019-12-11 AM 12:36:06 KST	2020-04-06 AM 10:04:22 KST	CateTF275nm	2020-04-06 AM 9:59:09 KST
119	191210_5TEx_Fr	F3BTE200	F3BTE	200ppm	26938	26939	EC	26962	W2489 ChA 275nm	9.376	8485	1.42	1228	1.8104	ppm	200	2019-12-11 AM 12:36:06 KST	2020-04-06 AM 10:04:22 KST	CateTF275nm	2020-04-06 AM 9:59:09 KST	Y = 4.41e+003 X + 4.99e+002
194	191210_5TEx_Fr	F3BTE200	F3BTE	200ppm	26938	26939	EGCG	26962	W2489 ChA 275nm	10.164	25994	4.34	2863	2.4483	ppm	200	2019-12-11 AM 12:36:06 KST	2020-04-06 AM 10:04:22 KST	CateTF275nm	2020-04-06 AM 9:59:09 KST	Y = 1.04e+004 X + 5.88e+002
387	191210_5TEx_Fr	F3BTE200	F3BTE	200ppm	26938	26939		26962	W2489 ChA 275nm	10.367	1898	0.32	565			200	2019-12-11 AM 12:36:06 KST	2020-04-06 AM 10:04:22 KST	CateTF275nm	2020-04-06 AM 9:59:09 KST
396	191210_5TEx_Fr	F3BTE200	F3BTE	200ppm	26938	26939		26962	W2489 ChA 275nm	10.769	5068	0.85	587			200	2019-12-11 AM 12:36:06 KST	2020-04-06 AM 10:04:22 KST	CateTF275nm	2020-04-06 AM 9:59:09 KST
249	191210_5TEx_Fr	F3BTE200	F3BTE	200ppm	26938	26939	GCG	26962	W2489 ChA 275nm	10.993	3075	0.51	337	0.2422	ppm	200	2019-12-11 AM 12:36:06 KST	2020-04-06 AM 10:04:22 KST	CateTF275nm	2020-04-06 AM 9:59:09 KST	Y = 9.73e+003 X + 7.18e+002
398	191210_5TEx_Fr	F3BTE200	F3BTE	200ppm	26938	26939		26962	W2489 ChA 275nm	11.976	12512	2.09	1252			200	2019-12-11 AM 12:36:06 KST	2020-04-06 AM 10:04:22 KST	CateTF275nm	2020-04-06 AM 9:59:09 KST
140	191210_5TEx_Fr	F3BTE200	F3BTE	200ppm	26938	26939	ECG	26962	W2489 ChA 275nm	17.307	3532	0.59	384	0.1957	ppm	200	2019-12-11 AM 12:36:06 KST	2020-04-06 AM 10:04:22 KST	CateTF275nm	2020-04-06 AM 9:59:09 KST	Y = 1.28e+004 X + 1.03e+003
32	191210_5TEx_Fr	F3BTE200	F3BTE	200ppm	26938	26939	CG	26962	W2489 ChA 275nm	17.628	18658	3.12	1982	1.4736	ppm	200	2019-12-11 AM 12:36:06 KST	2020-04-06 AM 10:04:22 KST	CateTF275nm	2020-04-06 AM 9:59:09 KST	Y = 1.22e+004 X + 6.15e+002
397	191210_5TEx_Fr	F3BTE200	F3BTE	200ppm	26938	26939		26962	W2489 ChA 275nm	18.132	2484	0.42	259			200	2019-12-11 AM 12:36:06 KST	2020-04-06 AM 10:04:22 KST	CateTF275nm	2020-04-06 AM 9:59:09 KST
399	191210_5TEx_Fr	F3BTE200	F3BTE	200ppm	26938	26939		26962	W2489 ChA 275nm	18.618	2768	0.46	277			200	2019-12-11 AM 12:36:06 KST	2020-04-06 AM 10:04:22 KST	CateTF275nm	2020-04-06 AM 9:59:09 KST
394	191210_5TEx_Fr	F3BTE200	F3BTE	200ppm	26938	26939		26962	W2489 ChA 275nm	32.409	5880	0.98	537			200	2019-12-11 AM 12:36:06 KST	2020-04-06 AM 10:04:22 KST	CateTF275nm	2020-04-06 AM 9:59:09 KST
393	191210_5TEx_Fr	F3BTE200	F3BTE	200ppm	26938	26939		26962	W2489 ChA 275nm	35.726	14048	2.35	1218			200	2019-12-11 AM 12:36:06 KST	2020-04-06 AM 10:04:22 KST	CateTF275nm	2020-04-06 AM 9:59:09 KST
319	191210_5TEx_Fr	F3BTE200	F3BTE	200ppm	26938	26939	TF3	26962	W2489 ChA 275nm	37.596	6202	1.04	582	0.3964	ppm	200	2019-12-11 AM 12:36:06 KST	2020-04-06 AM 10:04:22 KST	CateTF275nm	2020-04-06 AM 9:59:09 KST	Y = 1.62e+004 X - 2.02e+002
392	191210_5TEx_Fr	F3BTE200	F3BTE	200ppm	26938	26939		26962	W2489 ChA 275nm	38.168	19444	3.25	1964			200	2019-12-11 AM 12:36:06 KST	2020-04-06 AM 10:04:22 KST	CateTF275nm	2020-04-06 AM 9:59:09 KST
271	191210_5TEx_Fr	F3BTE200	F3BTE	200ppm	26938	26964	Gallic acid	26987	W2489 ChA 275nm	3.577	30005	4.81	5231	2.3366	ppm	200	2019-12-11 AM 1:26:55 KST	2020-04-06 AM 10:04:22 KST	CateTF275nm	2020-04-06 AM 9:59:09 KST	Y = 1.26e+004 X + 4.80e+002
224	191210_5TEx_Fr	F3BTE200	F3BTE	200ppm	26938	26964	GC	26987	W2489 ChA 275nm	5.456	1621	0.26	211	0.8389	ppm	200	2019-12-11 AM 1:26:55 KST	2020-04-06 AM 10:04:22 KST	CateTF275nm	2020-04-06 AM 9:59:09 KST	Y = 1.81e+003 X + 1.02e+002
400	191210_5TEx_Fr	F3BTE200	F3BTE	200ppm	26938	26964		26987	W2489 ChA 275nm	7.033	12416	1.99	887			200	2019-12-11 AM 1:26:55 KST	2020-04-06 AM 10:04:22 KST	CateTF275nm	2020-04-06 AM 9:59:09 KST
401	191210_5TEx_Fr	F3BTE200	F3BTE	200ppm	26938	26964		26987	W2489 ChA 275nm	7.266	4904	0.79	432			200	2019-12-11 AM 1:26:55 KST	2020-04-06 AM 10:04:22 KST	CateTF275nm	2020-04-06 AM 9:59:09 KST
415	191210_5TEx_Fr	F3BTE200	F3BTE	200ppm	26938	26964		26987	W2489 ChA 275nm	7.526	9232	1.48	932			200	2019-12-11 AM 1:26:55 KST	2020-04-06 AM 10:04:22 KST	CateTF275nm	2020-04-06 AM 9:59:09 KST
168	191210_5TEx_Fr	F3BTE200	F3BTE	200ppm	26938	26964	EGC	26987	W2489 ChA 275nm	7.76	13561	2.17	1451	4.0427	ppm	200	2019-12-11 AM 1:26:55 KST	2020-04-06 AM 10:04:22 KST	CateTF275nm	2020-04-06 AM 9:59:09 KST	Y = 3.18e+003 X + 7.11e+002
414	191210_5TEx_Fr	F3BTE200	F3BTE	200ppm	26938	26964		26987	W2489 ChA 275nm	8.019	4723	0.76	624			200	2019-12-11 AM 1:26:55 KST	2020-04-06 AM 10:04:22 KST	CateTF275nm	2020-04-06 AM 9:59:09 KST
6	191210_5TEx_Fr	F3BTE200	F3BTE	200ppm	26938	26964	C	26987	W2489 ChA 275nm	8.17	5154	0.83	519	0.7658	ppm	200	2019-12-11 AM 1:26:55 KST	2020-04-06 AM 10:04:22 KST	CateTF275nm	2020-04-06 AM 9:59:09 KST	Y = 5.83e+003 X + 6.88e+002
413	191210_5TEx_Fr	F3BTE200	F3BTE	200ppm	26938	26964		26987	W2489 ChA 275nm	8.341	3641	0.58	481			200	2019-12-11 AM 1:26:55 KST	2020-04-06 AM 10:04:22 KST	CateTF275nm	2020-04-06 AM 9:59:09 KST
412	191210_5TEx_Fr	F3BTE200	F3BTE	200ppm	26938	26964		26987	W2489 ChA 275nm	8.491	4262	0.68	546			200	2019-12-11 AM 1:26:55 KST	2020-04-06 AM 10:04:22 KST	CateTF275nm	2020-04-06 AM 9:59:09 KST
78	191210_5TEx_Fr	F3BTE200	F3BTE	200ppm	26938	26964	Caffeine	26987	W2489 ChA 275nm	8.71	387482	62.08	65637	16.3	ppm	200	2019-12-11 AM 1:26:55 KST	2020-04-06 AM 10:04:22 KST	CateTF275nm	2020-04-06 AM 9:59:09 KST	Y = 2.37e+004 X + 7.52e+002
411	191210_5TEx_Fr	F3BTE200	F3BTE	200ppm	26938	26964		26987	W2489 ChA 275nm	9.15	3658	0.59	400			200	2019-12-11 AM 1:26:55 KST	2020-04-06 AM 10:04:22 KST	CateTF275nm	2020-04-06 AM 9:59:09 KST
120	191210_5TEx_Fr	F3BTE200	F3BTE	200ppm	26938	26964	EC	26987	W2489 ChA 275nm	9.367	11622	1.86	1400	2.5215	ppm	200	2019-12-11 AM 1:26:55 KST	2020-04-06 AM 10:04:22 KST	CateTF275nm	2020-04-06 AM 9:59:09 KST	Y = 4.41e+003 X + 4.99e+002
410	191210_5TEx_Fr	F3BTE200	F3BTE	200ppm	26938	26964		26987	W2489 ChA 275nm	9.819	3462	0.55	214			200	2019-12-11 AM 1:26:55 KST	2020-04-06 AM 10:04:22 KST	CateTF275nm	2020-04-06 AM 9:59:09 KST
195	191210_5TEx_Fr	F3BTE200	F3BTE	200ppm	26938	26964	EGCG	26987	W2489 ChA 275nm	10.152	30701	4.92	3028	2.902	ppm	200	2019-12-11 AM 1:26:55 KST	2020-04-06 AM 10:04:22 KST	CateTF275nm	2020-04-06 AM 9:59:09 KST	Y = 1.04e+004 X + 5.88e+002
409	191210_5TEx_Fr	F3BTE200	F3BTE	200ppm	26938	26964		26987	W2489 ChA 275nm	10.367	2741	0.44	544			200	2019-12-11 AM 1:26:55 KST	2020-04-06 AM 10:04:22 KST	CateTF275nm	2020-04-06 AM 9:59:09 KST
408	191210_5TEx_Fr	F3BTE200	F3BTE	200ppm	26938	26964		26987	W2489 ChA 275nm	10.749	6828	1.09	668			200	2019-12-11 AM 1:26:55 KST	2020-04-06 AM 10:04:22 KST	CateTF275nm	2020-04-06 AM 9:59:09 KST
250	191210_5TEx_Fr	F3BTE200	F3BTE	200ppm	26938	26964	GCG	26987	W2489 ChA 275nm	10.975	4152	0.67	400	0.3529	ppm	200	2019-12-11 AM 1:26:55 KST	2020-04-06 AM 10:04:22 KST	CateTF275nm	2020-04-06 AM 9:59:09 KST	Y = 9.73e+003 X + 7.18e+002
407	191210_5TEx_Fr	F3BTE200	F3BTE	200ppm	26938	26964		26987	W2489 ChA 275nm	11.952	12383	1.98	1236			200	2019-12-11 AM 1:26:55 KST	2020-04-06 AM 10:04:22 KST	CateTF275nm	2020-04-06 AM 9:59:09 KST
141	191210_5TEx_Fr	F3BTE200	F3BTE	200ppm	26938	26964	ECG	26987	W2489 ChA 275nm	17.293	3422	0.55	375	0.187	ppm	200	2019-12-11 AM 1:26:55 KST	2020-04-06 AM 10:04:22 KST	CateTF275nm	2020-04-06 AM 9:59:09 KST	Y = 1.28e+004 X + 1.03e+003
33	191210_5TEx_Fr	F3BTE200	F3BTE	200ppm	26938	26964	CG	26987	W2489 ChA 275nm	17.62	18200	2.92	1945	1.4361	ppm	200	2019-12-11 AM 1:26:55 KST	2020-04-06 AM 10:04:22 KST	CateTF275nm	2020-04-06 AM 9:59:09 KST	Y = 1.22e+004 X + 6.15e+002
406	191210_5TEx_Fr	F3BTE200	F3BTE	200ppm	26938	26964		26987	W2489 ChA 275nm	18.124	2623	0.42	264			200	2019-12-11 AM 1:26:55 KST	2020-04-06 AM 10:04:22 KST	CateTF275nm	2020-04-06 AM 9:59:09 KST
405	191210_5TEx_Fr	F3BTE200	F3BTE	200ppm	26938	26964		26987	W2489 ChA 275nm	18.612	2827	0.45	283			200	2019-12-11 AM 1:26:55 KST	2020-04-06 AM 10:04:22 KST	CateTF275nm	2020-04-06 AM 9:59:09 KST
404	191210_5TEx_Fr	F3BTE200	F3BTE	200ppm	26938	26964		26987	W2489 ChA 275nm	32.365	5369	0.86	519			200	2019-12-11 AM 1:26:55 KST	2020-04-06 AM 10:04:22 KST	CateTF275nm	2020-04-06 AM 9:59:09 KST
403	191210_5TEx_Fr	F3BTE200	F3BTE	200ppm	26938	26964		26987	W2489 ChA 275nm	35.684	13845	2.22	1205			200	2019-12-11 AM 1:26:55 KST	2020-04-06 AM 10:04:22 KST	CateTF275nm	2020-04-06 AM 9:59:09 KST
320	191210_5TEx_Fr	F3BTE200	F3BTE	200ppm	26938	26964	TF3	26987	W2489 ChA 275nm	37.57	6071	0.97	572	0.3883	ppm	200	2019-12-11 AM 1:26:55 KST	2020-04-06 AM 10:04:22 KST	CateTF275nm	2020-04-06 AM 9:59:09 KST	Y = 1.62e+004 X - 2.02e+002
402	191210_5TEx_Fr	F3BTE200	F3BTE	200ppm	26938	26964		26987	W2489 ChA 275nm	38.146	19302	3.09	1958			200	2019-12-11 AM 1:26:55 KST	2020-04-06 AM 10:04:22 KST	CateTF275nm	2020-04-06 AM 9:59:09 KST
272	191210_5TEx_Fr	F3BTE200	F3BTE	200ppm	26938	26989	Gallic acid	27012	W2489 ChA 275nm	3.576	30297	4.82	5291	2.3597	ppm	200	2019-12-11 AM 2:17:45 KST	2020-04-06 AM 10:04:23 KST	CateTF275nm	2020-04-06 AM 9:59:09 KST	Y = 1.26e+004 X + 4.80e+002
225	191210_5TEx_Fr	F3BTE200	F3BTE	200ppm	26938	26989	GC	27012	W2489 ChA 275nm	5.45	1570	0.25	207	0.8107	ppm	200	2019-12-11 AM 2:17:45 KST	2020-04-06 AM 10:04:23 KST	CateTF275nm	2020-04-06 AM 9:59:09 KST	Y = 1.81e+003 X + 1.02e+002
428	191210_5TEx_Fr	F3BTE200	F3BTE	200ppm	26938	26989		27012	W2489 ChA 275nm	6.751	3520	0.56	214			200	2019-12-11 AM 2:17:45 KST	2020-04-06 AM 10:04:23 KST	CateTF275nm	2020-04-06 AM 9:59:09 KST
427	191210_5TEx_Fr	F3BTE200	F3BTE	200ppm	26938	26989		27012	W2489 ChA 275nm	7.028	9109	1.45	888			200	2019-12-11 AM 2:17:45 KST	2020-04-06 AM 10:04:23 KST	CateTF275nm	2020-04-06 AM 9:59:09 KST
426	191210_5TEx_Fr	F3BTE200	F3BTE	200ppm	26938	26989		27012	W2489 ChA 275nm	7.256	4590	0.73	436			200	2019-12-11 AM 2:17:45 KST	2020-04-06 AM 10:04:23 KST	CateTF275nm	2020-04-06 AM 9:59:09 KST
425	191210_5TEx_Fr	F3BTE200	F3BTE	200ppm	26938	26989		27012	W2489 ChA 275nm	7.52	9508	1.51	954			200	2019-12-11 AM 2:17:45 KST	2020-04-06 AM 10:04:23 KST	CateTF275nm	2020-04-06 AM 9:59:09 KST
169	191210_5TEx_Fr	F3BTE200	F3BTE	200ppm	26938	26989	EGC	27012	W2489 ChA 275nm	7.752	13901	2.21	1470	4.1497	ppm	200	2019-12-11 AM 2:17:45 KST	2020-04-06 AM 10:04:23 KST	CateTF275nm	2020-04-06 AM 9:59:09 KST	Y = 3.18e+003 X + 7.11e+002
424	191210_5TEx_Fr	F3BTE200	F3BTE	200ppm	26938	26989		27012	W2489 ChA 275nm	8.01	4703	0.75	629			200	2019-12-11 AM 2:17:45 KST	2020-04-06 AM 10:04:23 KST	CateTF275nm	2020-04-06 AM 9:59:09 KST
7	191210_5TEx_Fr	F3BTE200	F3BTE	200ppm	26938	26989	C	27012	W2489 ChA 275nm	8.161	5090	0.81	515	0.7549	ppm	200	2019-12-11 AM 2:17:45 KST	2020-04-06 AM 10:04:23 KST	CateTF275nm	2020-04-06 AM 9:59:09 KST	Y = 5.83e+003 X + 6.88e+002
423	191210_5TEx_Fr	F3BTE200	F3BTE	200ppm	26938	26989		27012	W2489 ChA 275nm	8.336	3674	0.58	479			200	2019-12-11 AM 2:17:45 KST	2020-04-06 AM 10:04:23 KST	CateTF275nm	2020-04-06 AM 9:59:09 KST
422	191210_5TEx_Fr	F3BTE200	F3BTE	200ppm	26938	26989		27012	W2489 ChA 275nm	8.484	4308	0.69	553			200	2019-12-11 AM 2:17:45 KST	2020-04-06 AM 10:04:23 KST	CateTF275nm	2020-04-06 AM 9:59:09 KST
79	191210_5TEx_Fr	F3BTE200	F3BTE	200ppm	26938	26989	Caffeine	27012	W2489 ChA 275nm	8.702	391764	62.3	66700	16.4805	ppm	200	2019-12-11 AM 2:17:45 KST	2020-04-06 AM 10:04:23 KST	CateTF275nm	2020-04-06 AM 9:59:09 KST	Y = 2.37e+004 X + 7.52e+002
121	191210_5TEx_Fr	F3BTE200	F3BTE	200ppm	26938	26989	EC	27012	W2489 ChA 275nm	9.36	11729	1.87	1434	2.5457	ppm	200	2019-12-11 AM 2:17:45 KST	2020-04-06 AM 10:04:23 KST	CateTF275nm	2020-04-06 AM 9:59:09 KST	Y = 4.41e+003 X + 4.99e+002
421	191210_5TEx_Fr	F3BTE200	F3BTE	200ppm	26938	26989		27012	W2489 ChA 275nm	9.809	3716	0.59	225			200	2019-12-11 AM 2:17:45 KST	2020-04-06 AM 10:04:23 KST	CateTF275nm	2020-04-06 AM 9:59:09 KST
196	191210_5TEx_Fr	F3BTE200	F3BTE	200ppm	26938	26989	EGCG	27012	W2489 ChA 275nm	10.147	33633	5.35	3077	3.1845	ppm	200	2019-12-11 AM 2:17:45 KST	2020-04-06 AM 10:04:23 KST	CateTF275nm	2020-04-06 AM 9:59:09 KST	Y = 1.04e+004 X + 5.88e+002
420	191210_5TEx_Fr	F3BTE200	F3BTE	200ppm	26938	26989		27012	W2489 ChA 275nm	10.747	6930	1.1	675			200	2019-12-11 AM 2:17:45 KST	2020-04-06 AM 10:04:23 KST	CateTF275nm	2020-04-06 AM 9:59:09 KST
251	191210_5TEx_Fr	F3BTE200	F3BTE	200ppm	26938	26989	GCG	27012	W2489 ChA 275nm	10.973	4211	0.67	395	0.359	ppm	200	2019-12-11 AM 2:17:45 KST	2020-04-06 AM 10:04:23 KST	CateTF275nm	2020-04-06 AM 9:59:09 KST	Y = 9.73e+003 X + 7.18e+002
419	191210_5TEx_Fr	F3BTE200	F3BTE	200ppm	26938	26989		27012	W2489 ChA 275nm	11.942	12564	2	1250			200	2019-12-11 AM 2:17:45 KST	2020-04-06 AM 10:04:23 KST	CateTF275nm	2020-04-06 AM 9:59:09 KST
142	191210_5TEx_Fr	F3BTE200	F3BTE	200ppm	26938	26989	ECG	27012	W2489 ChA 275nm	17.269	3619	0.58	390	0.2025	ppm	200	2019-12-11 AM 2:17:45 KST	2020-04-06 AM 10:04:23 KST	CateTF275nm	2020-04-06 AM 9:59:09 KST	Y = 1.28e+004 X + 1.03e+003
34	191210_5TEx_Fr	F3BTE200	F3BTE	200ppm	26938	26989	CG	27012	W2489 ChA 275nm	17.596	18554	2.95	1984	1.4651	ppm	200	2019-12-11 AM 2:17:45 KST	2020-04-06 AM 10:04:23 KST	CateTF275nm	2020-04-06 AM 9:59:09 KST	Y = 1.22e+004 X + 6.15e+002
418	191210_5TEx_Fr	F3BTE200	F3BTE	200ppm	26938	26989		27012	W2489 ChA 275nm	18.107	2383	0.38	260			200	2019-12-11 AM 2:17:45 KST	2020-04-06 AM 10:04:23 KST	CateTF275nm	2020-04-06 AM 9:59:09 KST
430	191210_5TEx_Fr	F3BTE200	F3BTE	200ppm	26938	26989		27012	W2489 ChA 275nm	18.594	3572	0.57	277			200	2019-12-11 AM 2:17:45 KST	2020-04-06 AM 10:04:23 KST	CateTF275nm	2020-04-06 AM 9:59:09 KST
416	191210_5TEx_Fr	F3BTE200	F3BTE	200ppm	26938	26989		27012	W2489 ChA 275nm	32.386	5991	0.95	540			200	2019-12-11 AM 2:17:45 KST	2020-04-06 AM 10:04:23 KST	CateTF275nm	2020-04-06 AM 9:59:09 KST
417	191210_5TEx_Fr	F3BTE200	F3BTE	200ppm	26938	26989		27012	W2489 ChA 275nm	35.714	14045	2.23	1227			200	2019-12-11 AM 2:17:45 KST	2020-04-06 AM 10:04:23 KST	CateTF275nm	2020-04-06 AM 9:59:09 KST
321	191210_5TEx_Fr	F3BTE200	F3BTE	200ppm	26938	26989	TF3	27012	W2489 ChA 275nm	37.589	6174	0.98	584	0.3947	ppm	200	2019-12-11 AM 2:17:45 KST	2020-04-06 AM 10:04:23 KST	CateTF275nm	2020-04-06 AM 9:59:09 KST	Y = 1.62e+004 X - 2.02e+002
429	191210_5TEx_Fr	F3BTE200	F3BTE	200ppm	26938	26989		27012	W2489 ChA 275nm	38.16	19680	3.13	2014			200	2019-12-11 AM 2:17:45 KST	2020-04-06 AM 10:04:23 KST	CateTF275nm	2020-04-06 AM 9:59:09 KST
264	191210_5TEx_Fr	F3BTE50	F3BTE	50ppm	26786	26787	Gallic acid	26810	W2489 ChA 275nm	3.715	7114	4.9	1247	0.525	ppm	50	2019-12-10 PM 7:31:17 KST	2020-04-06 AM 10:04:21 KST	CateTF275nm	2020-04-06 AM 9:59:09 KST	Y = 1.26e+004 X + 4.80e+002
335	191210_5TEx_Fr	F3BTE50	F3BTE	50ppm	26786	26787		26810	W2489 ChA 275nm	6.874	2546	1.75	151			50	2019-12-10 PM 7:31:17 KST	2020-04-06 AM 10:04:21 KST	CateTF275nm	2020-04-06 AM 9:59:09 KST
161	191210_5TEx_Fr	F3BTE50	F3BTE	50ppm	26786	26787	EGC	26810	W2489 ChA 275nm	7.143	3768	2.59	323	0.9617	ppm	50	2019-12-10 PM 7:31:17 KST	2020-04-06 AM 10:04:21 KST	CateTF275nm	2020-04-06 AM 9:59:09 KST	Y = 3.18e+003 X + 7.11e+002
336	191210_5TEx_Fr	F3BTE50	F3BTE	50ppm	26786	26787		26810	W2489 ChA 275nm	7.339	2150	1.48	195			50	2019-12-10 PM 7:31:17 KST	2020-04-06 AM 10:04:21 KST	CateTF275nm	2020-04-06 AM 9:59:09 KST
337	191210_5TEx_Fr	F3BTE50	F3BTE	50ppm	26786	26787		26810	W2489 ChA 275nm	7.626	3380	2.33	290			50	2019-12-10 PM 7:31:17 KST	2020-04-06 AM 10:04:21 KST	CateTF275nm	2020-04-06 AM 9:59:09 KST
338	191210_5TEx_Fr	F3BTE50	F3BTE	50ppm	26786	26787		26810	W2489 ChA 275nm	7.854	3960	2.73	392			50	2019-12-10 PM 7:31:17 KST	2020-04-06 AM 10:04:21 KST	CateTF275nm	2020-04-06 AM 9:59:09 KST
1	191210_5TEx_Fr	F3BTE50	F3BTE	50ppm	26786	26787	C	26810	W2489 ChA 275nm	8.118	1478	1.02	182	0.1354	ppm	50	2019-12-10 PM 7:31:17 KST	2020-04-06 AM 10:04:21 KST	CateTF275nm	2020-04-06 AM 9:59:09 KST	Y = 5.83e+003 X + 6.88e+002
71	191210_5TEx_Fr	F3BTE50	F3BTE	50ppm	26786	26787	Caffeine	26810	W2489 ChA 275nm	8.821	95045	65.44	15620	3.9743	ppm	50	2019-12-10 PM 7:31:17 KST	2020-04-06 AM 10:04:21 KST	CateTF275nm	2020-04-06 AM 9:59:09 KST	Y = 2.37e+004 X + 7.52e+002
113	191210_5TEx_Fr	F3BTE50	F3BTE	50ppm	26786	26787	EC	26810	W2489 ChA 275nm	9.516	2135	1.47	285	0.371	ppm	50	2019-12-10 PM 7:31:17 KST	2020-04-06 AM 10:04:21 KST	CateTF275nm	2020-04-06 AM 9:59:09 KST	Y = 4.41e+003 X + 4.99e+002
188	191210_5TEx_Fr	F3BTE50	F3BTE	50ppm	26786	26787	EGCG	26810	W2489 ChA 275nm	10.323	4614	3.18	676	0.3879	ppm	50	2019-12-10 PM 7:31:17 KST	2020-04-06 AM 10:04:21 KST	CateTF275nm	2020-04-06 AM 9:59:09 KST	Y = 1.04e+004 X + 5.88e+002
331	191210_5TEx_Fr	F3BTE50	F3BTE	50ppm	26786	26787		26810	W2489 ChA 275nm	10.487	1991	1.37	249			50	2019-12-10 PM 7:31:17 KST	2020-04-06 AM 10:04:21 KST	CateTF275nm	2020-04-06 AM 9:59:09 KST
244	191210_5TEx_Fr	F3BTE50	F3BTE	50ppm	26786	26787	GCG	26810	W2489 ChA 275nm	10.96	1291	0.89	152	0.0588	ppm	50	2019-12-10 PM 7:31:17 KST	2020-04-06 AM 10:04:21 KST	CateTF275nm	2020-04-06 AM 9:59:09 KST	Y = 9.73e+003 X + 7.18e+002
332	191210_5TEx_Fr	F3BTE50	F3BTE	50ppm	26786	26787		26810	W2489 ChA 275nm	16.094	1806	1.24	193			50	2019-12-10 PM 7:31:17 KST	2020-04-06 AM 10:04:21 KST	CateTF275nm	2020-04-06 AM 9:59:09 KST
26	191210_5TEx_Fr	F3BTE50	F3BTE	50ppm	26786	26787	CG	26810	W2489 ChA 275nm	17.779	4314	2.97	519	0.3021	ppm	50	2019-12-10 PM 7:31:17 KST	2020-04-06 AM 10:04:21 KST	CateTF275nm	2020-04-06 AM 9:59:09 KST	Y = 1.22e+004 X + 6.15e+002
333	191210_5TEx_Fr	F3BTE50	F3BTE	50ppm	26786	26787		26810	W2489 ChA 275nm	35.911	3424	2.36	301			50	2019-12-10 PM 7:31:17 KST	2020-04-06 AM 10:04:21 KST	CateTF275nm	2020-04-06 AM 9:59:09 KST
314	191210_5TEx_Fr	F3BTE50	F3BTE	50ppm	26786	26787	TF3	26810	W2489 ChA 275nm	37.741	1443	0.99	153	0.1019	ppm	50	2019-12-10 PM 7:31:17 KST	2020-04-06 AM 10:04:21 KST	CateTF275nm	2020-04-06 AM 9:59:09 KST	Y = 1.62e+004 X - 2.02e+002
334	191210_5TEx_Fr	F3BTE50	F3BTE	50ppm	26786	26787		26810	W2489 ChA 275nm	38.297	4786	3.29	483			50	2019-12-10 PM 7:31:17 KST	2020-04-06 AM 10:04:21 KST	CateTF275nm	2020-04-06 AM 9:59:09 KST
265	191210_5TEx_Fr	F3BTE50	F3BTE	50ppm	26786	26812	Gallic acid	26835	W2489 ChA 275nm	3.592	7326	5.63	1291	0.5418	ppm	50	2019-12-10 PM 8:22:02 KST	2020-04-06 AM 10:04:21 KST	CateTF275nm	2020-04-06 AM 9:59:09 KST	Y = 1.26e+004 X + 4.80e+002
339	191210_5TEx_Fr	F3BTE50	F3BTE	50ppm	26786	26812		26835	W2489 ChA 275nm	7.05	2352	1.81	228			50	2019-12-10 PM 8:22:02 KST	2020-04-06 AM 10:04:21 KST	CateTF275nm	2020-04-06 AM 9:59:09 KST
340	191210_5TEx_Fr	F3BTE50	F3BTE	50ppm	26786	26812		26835	W2489 ChA 275nm	7.545	1786	1.37	194			50	2019-12-10 PM 8:22:02 KST	2020-04-06 AM 10:04:21 KST	CateTF275nm	2020-04-06 AM 9:59:09 KST
162	191210_5TEx_Fr	F3BTE50	F3BTE	50ppm	26786	26812	EGC	26835	W2489 ChA 275nm	7.773	2186	1.68	294	0.464	ppm	50	2019-12-10 PM 8:22:02 KST	2020-04-06 AM 10:04:21 KST	CateTF275nm	2020-04-06 AM 9:59:09 KST	Y = 3.18e+003 X + 7.11e+002
72	191210_5TEx_Fr	F3BTE50	F3BTE	50ppm	26786	26812	Caffeine	26835	W2489 ChA 275nm	8.717	92073	70.7	15904	3.849	ppm	50	2019-12-10 PM 8:22:02 KST	2020-04-06 AM 10:04:21 KST	CateTF275nm	2020-04-06 AM 9:59:09 KST	Y = 2.37e+004 X + 7.52e+002
114	191210_5TEx_Fr	F3BTE50	F3BTE	50ppm	26786	26812	EC	26835	W2489 ChA 275nm	9.391	1831	1.41	285	0.302	ppm	50	2019-12-10 PM 8:22:02 KST	2020-04-06 AM 10:04:21 KST	CateTF275nm	2020-04-06 AM 9:59:09 KST	Y = 4.41e+003 X + 4.99e+002
189	191210_5TEx_Fr	F3BTE50	F3BTE	50ppm	26786	26812	EGCG	26835	W2489 ChA 275nm	10.181	4836	3.71	714	0.4093	ppm	50	2019-12-10 PM 8:22:02 KST	2020-04-06 AM 10:04:21 KST	CateTF275nm	2020-04-06 AM 9:59:09 KST	Y = 1.04e+004 X + 5.88e+002
341	191210_5TEx_Fr	F3BTE50	F3BTE	50ppm	26786	26812		26835	W2489 ChA 275nm	10.338	2025	1.55	270			50	2019-12-10 PM 8:22:02 KST	2020-04-06 AM 10:04:21 KST	CateTF275nm	2020-04-06 AM 9:59:09 KST
342	191210_5TEx_Fr	F3BTE50	F3BTE	50ppm	26786	26812		26835	W2489 ChA 275nm	11.946	1583	1.22	202			50	2019-12-10 PM 8:22:02 KST	2020-04-06 AM 10:04:21 KST	CateTF275nm	2020-04-06 AM 9:59:09 KST
27	191210_5TEx_Fr	F3BTE50	F3BTE	50ppm	26786	26812	CG	26835	W2489 ChA 275nm	17.598	4235	3.25	504	0.2956	ppm	50	2019-12-10 PM 8:22:02 KST	2020-04-06 AM 10:04:21 KST	CateTF275nm	2020-04-06 AM 9:59:09 KST	Y = 1.22e+004 X + 6.15e+002
343	191210_5TEx_Fr	F3BTE50	F3BTE	50ppm	26786	26812		26835	W2489 ChA 275nm	35.734	3374	2.59	291			50	2019-12-10 PM 8:22:02 KST	2020-04-06 AM 10:04:21 KST	CateTF275nm	2020-04-06 AM 9:59:09 KST
315	191210_5TEx_Fr	F3BTE50	F3BTE	50ppm	26786	26812	TF3	26835	W2489 ChA 275nm	37.585	1779	1.37	151	0.1227	ppm	50	2019-12-10 PM 8:22:02 KST	2020-04-06 AM 10:04:21 KST	CateTF275nm	2020-04-06 AM 9:59:09 KST	Y = 1.62e+004 X - 2.02e+002
344	191210_5TEx_Fr	F3BTE50	F3BTE	50ppm	26786	26812		26835	W2489 ChA 275nm	38.156	4848	3.72	480			50	2019-12-10 PM 8:22:02 KST	2020-04-06 AM 10:04:21 KST	CateTF275nm	2020-04-06 AM 9:59:09 KST
266	191210_5TEx_Fr	F3BTE50	F3BTE	50ppm	26786	26837	Gallic acid	26860	W2489 ChA 275nm	3.586	7228	5.42	1288	0.534	ppm	50	2019-12-10 PM 9:12:48 KST	2020-04-06 AM 10:04:21 KST	CateTF275nm	2020-04-06 AM 9:59:09 KST	Y = 1.26e+004 X + 4.80e+002
345	191210_5TEx_Fr	F3BTE50	F3BTE	50ppm	26786	26837		26860	W2489 ChA 275nm	7.042	2507	1.88	237			50	2019-12-10 PM 9:12:48 KST	2020-04-06 AM 10:04:21 KST	CateTF275nm	2020-04-06 AM 9:59:09 KST
346	191210_5TEx_Fr	F3BTE50	F3BTE	50ppm	26786	26837		26860	W2489 ChA 275nm	7.54	2496	1.87	241			50	2019-12-10 PM 9:12:48 KST	2020-04-06 AM 10:04:21 KST	CateTF275nm	2020-04-06 AM 9:59:09 KST
163	191210_5TEx_Fr	F3BTE50	F3BTE	50ppm	26786	26837	EGC	26860	W2489 ChA 275nm	7.768	3068	2.3	344	0.7413	ppm	50	2019-12-10 PM 9:12:48 KST	2020-04-06 AM 10:04:21 KST	CateTF275nm	2020-04-06 AM 9:59:09 KST	Y = 3.18e+003 X + 7.11e+002
73	191210_5TEx_Fr	F3BTE50	F3BTE	50ppm	26786	26837	Caffeine	26860	W2489 ChA 275nm	8.714	93833	70.36	15958	3.9232	ppm	50	2019-12-10 PM 9:12:48 KST	2020-04-06 AM 10:04:21 KST	CateTF275nm	2020-04-06 AM 9:59:09 KST	Y = 2.37e+004 X + 7.52e+002
115	191210_5TEx_Fr	F3BTE50	F3BTE	50ppm	26786	26837	EC	26860	W2489 ChA 275nm	9.387	1985	1.49	297	0.337	ppm	50	2019-12-10 PM 9:12:48 KST	2020-04-06 AM 10:04:21 KST	CateTF275nm	2020-04-06 AM 9:59:09 KST	Y = 4.41e+003 X + 4.99e+002
190	191210_5TEx_Fr	F3BTE50	F3BTE	50ppm	26786	26837	EGCG	26860	W2489 ChA 275nm	10.178	4827	3.62	715	0.4085	ppm	50	2019-12-10 PM 9:12:48 KST	2020-04-06 AM 10:04:21 KST	CateTF275nm	2020-04-06 AM 9:59:09 KST	Y = 1.04e+004 X + 5.88e+002
350	191210_5TEx_Fr	F3BTE50	F3BTE	50ppm	26786	26837		26860	W2489 ChA 275nm	10.335	1998	1.5	265			50	2019-12-10 PM 9:12:48 KST	2020-04-06 AM 10:04:21 KST	CateTF275nm	2020-04-06 AM 9:59:09 KST
245	191210_5TEx_Fr	F3BTE50	F3BTE	50ppm	26786	26837	GCG	26860	W2489 ChA 275nm	10.792	1362	1.02	153	0.0662	ppm	50	2019-12-10 PM 9:12:48 KST	2020-04-06 AM 10:04:21 KST	CateTF275nm	2020-04-06 AM 9:59:09 KST	Y = 9.73e+003 X + 7.18e+002
349	191210_5TEx_Fr	F3BTE50	F3BTE	50ppm	26786	26837		26860	W2489 ChA 275nm	11.946	1644	1.23	214			50	2019-12-10 PM 9:12:48 KST	2020-04-06 AM 10:04:21 KST	CateTF275nm	2020-04-06 AM 9:59:09 KST
28	191210_5TEx_Fr	F3BTE50	F3BTE	50ppm	26786	26837	CG	26860	W2489 ChA 275nm	17.6	4317	3.24	499	0.3024	ppm	50	2019-12-10 PM 9:12:48 KST	2020-04-06 AM 10:04:21 KST	CateTF275nm	2020-04-06 AM 9:59:09 KST	Y = 1.22e+004 X + 6.15e+002
348	191210_5TEx_Fr	F3BTE50	F3BTE	50ppm	26786	26837		26860	W2489 ChA 275nm	35.82	3371	2.53	300			50	2019-12-10 PM 9:12:48 KST	2020-04-06 AM 10:04:21 KST	CateTF275nm	2020-04-06 AM 9:59:09 KST
347	191210_5TEx_Fr	F3BTE50	F3BTE	50ppm	26786	26837		26860	W2489 ChA 275nm	38.227	4722	3.54	489			50	2019-12-10 PM 9:12:48 KST	2020-04-06 AM 10:04:21 KST	CateTF275nm	2020-04-06 AM 9:59:09 KST
137	191206_5TEx_Fr	F3CoGTE100	F3CoG	100ppm	26300	26301	Gallic acid	26324	W2489 ChA 275nm	3.539	10633	3.57	1886	0.8035	ppm	100	2019-12-09 PM 4:13:52 KST	2020-04-06 AM 10:04:10 KST	CateTF275nm	2020-04-06 AM 9:59:09 KST	Y = 1.26e+004 X + 4.80e+002
255	191206_5TEx_Fr	F3CoGTE100	F3CoG	100ppm	26300	26301		26324	W2489 ChA 275nm	6.963	3193	1.07	296			100	2019-12-09 PM 4:13:52 KST	2020-04-06 AM 10:04:10 KST	CateTF275nm	2020-04-06 AM 9:59:09 KST
88	191206_5TEx_Fr	F3CoGTE100	F3CoG	100ppm	26300	26301	EGC	26324	W2489 ChA 275nm	7.455	6411	2.15	1002	1.7933	ppm	100	2019-12-09 PM 4:13:52 KST	2020-04-06 AM 10:04:10 KST	CateTF275nm	2020-04-06 AM 9:59:09 KST	Y = 3.18e+003 X + 7.11e+002
251	191206_5TEx_Fr	F3CoGTE100	F3CoG	100ppm	26300	26301		26324	W2489 ChA 275nm	7.659	2012	0.68	163			100	2019-12-09 PM 4:13:52 KST	2020-04-06 AM 10:04:10 KST	CateTF275nm	2020-04-06 AM 9:59:09 KST
5	191206_5TEx_Fr	F3CoGTE100	F3CoG	100ppm	26300	26301	C	26324	W2489 ChA 275nm	7.925	1092	0.37	197	0.0692	ppm	100	2019-12-09 PM 4:13:52 KST	2020-04-06 AM 10:04:10 KST	CateTF275nm	2020-04-06 AM 9:59:09 KST	Y = 5.83e+003 X + 6.88e+002
35	191206_5TEx_Fr	F3CoGTE100	F3CoG	100ppm	26300	26301	Caffeine	26324	W2489 ChA 275nm	8.591	204592	68.68	35381	8.5915	ppm	100	2019-12-09 PM 4:13:52 KST	2020-04-06 AM 10:04:10 KST	CateTF275nm	2020-04-06 AM 9:59:09 KST	Y = 2.37e+004 X + 7.52e+002
252	191206_5TEx_Fr	F3CoGTE100	F3CoG	100ppm	26300	26301		26324	W2489 ChA 275nm	9.203	2377	0.8	360			100	2019-12-09 PM 4:13:52 KST	2020-04-06 AM 10:04:10 KST	CateTF275nm	2020-04-06 AM 9:59:09 KST
53	191206_5TEx_Fr	F3CoGTE100	F3CoG	100ppm	26300	26301	EC	26324	W2489 ChA 275nm	9.792	1818	0.61	230	0.2991	ppm	100	2019-12-09 PM 4:13:52 KST	2020-04-06 AM 10:04:10 KST	CateTF275nm	2020-04-06 AM 9:59:09 KST	Y = 4.41e+003 X + 4.99e+002
103	191206_5TEx_Fr	F3CoGTE100	F3CoG	100ppm	26300	26301	EGCG	26324	W2489 ChA 275nm	10.129	4261	1.43	611	0.354	ppm	100	2019-12-09 PM 4:13:52 KST	2020-04-06 AM 10:04:10 KST	CateTF275nm	2020-04-06 AM 9:59:09 KST	Y = 1.04e+004 X + 5.88e+002
253	191206_5TEx_Fr	F3CoGTE100	F3CoG	100ppm	26300	26301		26324	W2489 ChA 275nm	10.55	4348	1.46	553			100	2019-12-09 PM 4:13:52 KST	2020-04-06 AM 10:04:10 KST	CateTF275nm	2020-04-06 AM 9:59:09 KST
254	191206_5TEx_Fr	F3CoGTE100	F3CoG	100ppm	26300	26301		26324	W2489 ChA 275nm	11.569	10039	3.37	1097			100	2019-12-09 PM 4:13:52 KST	2020-04-06 AM 10:04:10 KST	CateTF275nm	2020-04-06 AM 9:59:09 KST
250	191206_5TEx_Fr	F3CoGTE100	F3CoG	100ppm	26300	26301		26324	W2489 ChA 275nm	16.834	2193	0.74	184			100	2019-12-09 PM 4:13:52 KST	2020-04-06 AM 10:04:10 KST	CateTF275nm	2020-04-06 AM 9:59:09 KST
67	191206_5TEx_Fr	F3CoGTE100	F3CoG	100ppm	26300	26301	ECG	26324	W2489 ChA 275nm	17.257	7457	2.5	613	0.5031	ppm	100	2019-12-09 PM 4:13:52 KST	2020-04-06 AM 10:04:10 KST	CateTF275nm	2020-04-06 AM 9:59:09 KST	Y = 1.28e+004 X + 1.03e+003
18	191206_5TEx_Fr	F3CoGTE100	F3CoG	100ppm	26300	26301	CG	26324	W2489 ChA 275nm	17.818	2026	0.68	172	0.1152	ppm	100	2019-12-09 PM 4:13:52 KST	2020-04-06 AM 10:04:10 KST	CateTF275nm	2020-04-06 AM 9:59:09 KST	Y = 1.22e+004 X + 6.15e+002
248	191206_5TEx_Fr	F3CoGTE100	F3CoG	100ppm	26300	26301		26324	W2489 ChA 275nm	18.353	3529	1.18	236			100	2019-12-09 PM 4:13:52 KST	2020-04-06 AM 10:04:10 KST	CateTF275nm	2020-04-06 AM 9:59:09 KST
247	191206_5TEx_Fr	F3CoGTE100	F3CoG	100ppm	26300	26301		26324	W2489 ChA 275nm	18.802	4594	1.54	307			100	2019-12-09 PM 4:13:52 KST	2020-04-06 AM 10:04:10 KST	CateTF275nm	2020-04-06 AM 9:59:09 KST
246	191206_5TEx_Fr	F3CoGTE100	F3CoG	100ppm	26300	26301		26324	W2489 ChA 275nm	18.986	10716	3.6	187			100	2019-12-09 PM 4:13:52 KST	2020-04-06 AM 10:04:10 KST	CateTF275nm	2020-04-06 AM 9:59:09 KST
249	191206_5TEx_Fr	F3CoGTE100	F3CoG	100ppm	26300	26301		26324	W2489 ChA 275nm	31.973	3168	1.06	293			100	2019-12-09 PM 4:13:52 KST	2020-04-06 AM 10:04:10 KST	CateTF275nm	2020-04-06 AM 9:59:09 KST
164	191206_5TEx_Fr	F3CoGTE100	F3CoG	100ppm	26300	26301	TF2a	26324	W2489 ChA 275nm	35.207	5197	1.74	447	0.5673	ppm	100	2019-12-09 PM 4:13:52 KST	2020-04-06 AM 10:04:10 KST	CateTF275nm	2020-04-06 AM 9:59:09 KST	Y = 8.37e+003 X + 4.47e+002
177	191206_5TEx_Fr	F3CoGTE100	F3CoG	100ppm	26300	26301	TF2b	26324	W2489 ChA 275nm	37.118	2863	0.96	261	0.0316	ppm	100	2019-12-09 PM 4:13:52 KST	2020-04-06 AM 10:04:10 KST	CateTF275nm	2020-04-06 AM 9:59:09 KST	Y = 1.47e+004 X + 2.40e+003
188	191206_5TEx_Fr	F3CoGTE100	F3CoG	100ppm	26300	26301	TF3	26324	W2489 ChA 275nm	37.692	5363	1.8	547	0.3445	ppm	100	2019-12-09 PM 4:13:52 KST	2020-04-06 AM 10:04:10 KST	CateTF275nm	2020-04-06 AM 9:59:09 KST	Y = 1.62e+004 X - 2.02e+002
148	191206_5TEx_Fr	F3CoGTE100	F3CoG	100ppm	26612	26613	Gallic acid	26636	W2489 ChA 275nm	3.544	10636	3.15	1885	0.8037	ppm	100	2019-12-10 AM 2:24:19 KST	2020-04-06 AM 10:04:12 KST	CateTF275nm	2020-04-06 AM 9:59:09 KST	Y = 1.26e+004 X + 4.80e+002
336	191206_5TEx_Fr	F3CoGTE100	F3CoG	100ppm	26612	26613		26636	W2489 ChA 275nm	6.968	6418	1.9	413			100	2019-12-10 AM 2:24:19 KST	2020-04-06 AM 10:04:12 KST	CateTF275nm	2020-04-06 AM 9:59:09 KST
335	191206_5TEx_Fr	F3CoGTE100	F3CoG	100ppm	26612	26613		26636	W2489 ChA 275nm	7.185	3201	0.95	254			100	2019-12-10 AM 2:24:19 KST	2020-04-06 AM 10:04:12 KST	CateTF275nm	2020-04-06 AM 9:59:09 KST
94	191206_5TEx_Fr	F3CoGTE100	F3CoG	100ppm	26612	26613	EGC	26636	W2489 ChA 275nm	7.461	9555	2.83	1197	2.7824	ppm	100	2019-12-10 AM 2:24:19 KST	2020-04-06 AM 10:04:12 KST	CateTF275nm	2020-04-06 AM 9:59:09 KST	Y = 3.18e+003 X + 7.11e+002
334	191206_5TEx_Fr	F3CoGTE100	F3CoG	100ppm	26612	26613		26636	W2489 ChA 275nm	7.664	3223	0.95	355			100	2019-12-10 AM 2:24:19 KST	2020-04-06 AM 10:04:12 KST	CateTF275nm	2020-04-06 AM 9:59:09 KST
333	191206_5TEx_Fr	F3CoGTE100	F3CoG	100ppm	26612	26613		26636	W2489 ChA 275nm	7.935	5166	1.53	430			100	2019-12-10 AM 2:24:19 KST	2020-04-06 AM 10:04:12 KST	CateTF275nm	2020-04-06 AM 9:59:09 KST
10	191206_5TEx_Fr	F3CoGTE100	F3CoG	100ppm	26612	26613	C	26636	W2489 ChA 275nm	8.092	4227	1.25	362	0.6069	ppm	100	2019-12-10 AM 2:24:19 KST	2020-04-06 AM 10:04:12 KST	CateTF275nm	2020-04-06 AM 9:59:09 KST	Y = 5.83e+003 X + 6.88e+002
332	191206_5TEx_Fr	F3CoGTE100	F3CoG	100ppm	26612	26613		26636	W2489 ChA 275nm	8.284	3794	1.12	290			100	2019-12-10 AM 2:24:19 KST	2020-04-06 AM 10:04:12 KST	CateTF275nm	2020-04-06 AM 9:59:09 KST
44	191206_5TEx_Fr	F3CoGTE100	F3CoG	100ppm	26612	26613	Caffeine	26636	W2489 ChA 275nm	8.6	210381	62.31	35856	8.8355	ppm	100	2019-12-10 AM 2:24:19 KST	2020-04-06 AM 10:04:12 KST	CateTF275nm	2020-04-06 AM 9:59:09 KST	Y = 2.37e+004 X + 7.52e+002
337	191206_5TEx_Fr	F3CoGTE100	F3CoG	100ppm	26612	26613		26636	W2489 ChA 275nm	9.02	2359	0.7	269			100	2019-12-10 AM 2:24:19 KST	2020-04-06 AM 10:04:12 KST	CateTF275nm	2020-04-06 AM 9:59:09 KST
59	191206_5TEx_Fr	F3CoGTE100	F3CoG	100ppm	26612	26613	EC	26636	W2489 ChA 275nm	9.219	7192	2.13	528	1.5173	ppm	100	2019-12-10 AM 2:24:19 KST	2020-04-06 AM 10:04:12 KST	CateTF275nm	2020-04-06 AM 9:59:09 KST	Y = 4.41e+003 X + 4.99e+002
344	191206_5TEx_Fr	F3CoGTE100	F3CoG	100ppm	26612	26613		26636	W2489 ChA 275nm	9.809	4676	1.38	367			100	2019-12-10 AM 2:24:19 KST	2020-04-06 AM 10:04:12 KST	CateTF275nm	2020-04-06 AM 9:59:09 KST
112	191206_5TEx_Fr	F3CoGTE100	F3CoG	100ppm	26612	26613	EGCG	26636	W2489 ChA 275nm	10.147	8138	2.41	740	0.7276	ppm	100	2019-12-10 AM 2:24:19 KST	2020-04-06 AM 10:04:12 KST	CateTF275nm	2020-04-06 AM 9:59:09 KST	Y = 1.04e+004 X + 5.88e+002
339	191206_5TEx_Fr	F3CoGTE100	F3CoG	100ppm	26612	26613		26636	W2489 ChA 275nm	10.57	8681	2.57	660			100	2019-12-10 AM 2:24:19 KST	2020-04-06 AM 10:04:12 KST	CateTF275nm	2020-04-06 AM 9:59:09 KST
128	191206_5TEx_Fr	F3CoGTE100	F3CoG	100ppm	26612	26613	GCG	26636	W2489 ChA 275nm	11.038	3361	1	158	0.2716	ppm	100	2019-12-10 AM 2:24:19 KST	2020-04-06 AM 10:04:12 KST	CateTF275nm	2020-04-06 AM 9:59:09 KST	Y = 9.73e+003 X + 7.18e+002
340	191206_5TEx_Fr	F3CoGTE100	F3CoG	100ppm	26612	26613		26636	W2489 ChA 275nm	11.604	11931	3.53	1196			100	2019-12-10 AM 2:24:19 KST	2020-04-06 AM 10:04:12 KST	CateTF275nm	2020-04-06 AM 9:59:09 KST
341	191206_5TEx_Fr	F3CoGTE100	F3CoG	100ppm	26612	26613		26636	W2489 ChA 275nm	11.967	9776	2.9	204			100	2019-12-10 AM 2:24:19 KST	2020-04-06 AM 10:04:12 KST	CateTF275nm	2020-04-06 AM 9:59:09 KST
342	191206_5TEx_Fr	F3CoGTE100	F3CoG	100ppm	26612	26613		26636	W2489 ChA 275nm	16.865	1550	0.46	160			100	2019-12-10 AM 2:24:19 KST	2020-04-06 AM 10:04:12 KST	CateTF275nm	2020-04-06 AM 9:59:09 KST
79	191206_5TEx_Fr	F3CoGTE100	F3CoG	100ppm	26612	26613	ECG	26636	W2489 ChA 275nm	17.279	5480	1.62	567	0.3482	ppm	100	2019-12-10 AM 2:24:19 KST	2020-04-06 AM 10:04:12 KST	CateTF275nm	2020-04-06 AM 9:59:09 KST	Y = 1.28e+004 X + 1.03e+003
343	191206_5TEx_Fr	F3CoGTE100	F3CoG	100ppm	26612	26613		26636	W2489 ChA 275nm	18.822	1072	0.32	163			100	2019-12-10 AM 2:24:19 KST	2020-04-06 AM 10:04:12 KST	CateTF275nm	2020-04-06 AM 9:59:09 KST
338	191206_5TEx_Fr	F3CoGTE100	F3CoG	100ppm	26612	26613		26636	W2489 ChA 275nm	32.019	3286	0.97	303			100	2019-12-10 AM 2:24:19 KST	2020-04-06 AM 10:04:12 KST	CateTF275nm	2020-04-06 AM 9:59:09 KST
172	191206_5TEx_Fr	F3CoGTE100	F3CoG	100ppm	26612	26613	TF2a	26636	W2489 ChA 275nm	35.275	5382	1.59	469	0.5894	ppm	100	2019-12-10 AM 2:24:19 KST	2020-04-06 AM 10:04:12 KST	CateTF275nm	2020-04-06 AM 9:59:09 KST	Y = 8.37e+003 X + 4.47e+002
182	191206_5TEx_Fr	F3CoGTE100	F3CoG	100ppm	26612	26613	TF2b	26636	W2489 ChA 275nm	37.188	2805	0.83	268	0.0276	ppm	100	2019-12-10 AM 2:24:19 KST	2020-04-06 AM 10:04:12 KST	CateTF275nm	2020-04-06 AM 9:59:09 KST	Y = 1.47e+004 X + 2.40e+003
194	191206_5TEx_Fr	F3CoGTE100	F3CoG	100ppm	26612	26613	TF3	26636	W2489 ChA 275nm	37.757	5319	1.58	555	0.3417	ppm	100	2019-12-10 AM 2:24:19 KST	2020-04-06 AM 10:04:12 KST	CateTF275nm	2020-04-06 AM 9:59:09 KST	Y = 1.62e+004 X - 2.02e+002
138	191206_5TEx_Fr	F3CoGTE200	F3CoG	200ppm	26326	26327	Gallic acid	26350	W2489 ChA 275nm	3.544	21704	3.22	3811	1.6797	ppm	200	2019-12-09 PM 5:04:42 KST	2020-04-06 AM 10:04:10 KST	CateTF275nm	2020-04-06 AM 9:59:09 KST	Y = 1.26e+004 X + 4.80e+002
117	191206_5TEx_Fr	F3CoGTE200	F3CoG	200ppm	26326	26327	GC	26350	W2489 ChA 275nm	5.334	1525	0.23	179	0.7859	ppm	200	2019-12-09 PM 5:04:42 KST	2020-04-06 AM 10:04:10 KST	CateTF275nm	2020-04-06 AM 9:59:09 KST	Y = 1.81e+003 X + 1.02e+002
271	191206_5TEx_Fr	F3CoGTE200	F3CoG	200ppm	26326	26327		26350	W2489 ChA 275nm	6.27	3598	0.53	288			200	2019-12-09 PM 5:04:42 KST	2020-04-06 AM 10:04:10 KST	CateTF275nm	2020-04-06 AM 9:59:09 KST
270	191206_5TEx_Fr	F3CoGTE200	F3CoG	200ppm	26326	26327		26350	W2489 ChA 275nm	6.965	14092	2.09	837			200	2019-12-09 PM 5:04:42 KST	2020-04-06 AM 10:04:10 KST	CateTF275nm	2020-04-06 AM 9:59:09 KST
269	191206_5TEx_Fr	F3CoGTE200	F3CoG	200ppm	26326	26327		26350	W2489 ChA 275nm	7.182	6081	0.9	521			200	2019-12-09 PM 5:04:42 KST	2020-04-06 AM 10:04:10 KST	CateTF275nm	2020-04-06 AM 9:59:09 KST
89	191206_5TEx_Fr	F3CoGTE200	F3CoG	200ppm	26326	26327	EGC	26350	W2489 ChA 275nm	7.46	19924	2.95	2413	6.0444	ppm	200	2019-12-09 PM 5:04:42 KST	2020-04-06 AM 10:04:10 KST	CateTF275nm	2020-04-06 AM 9:59:09 KST	Y = 3.18e+003 X + 7.11e+002
268	191206_5TEx_Fr	F3CoGTE200	F3CoG	200ppm	26326	26327		26350	W2489 ChA 275nm	7.666	6382	0.95	730			200	2019-12-09 PM 5:04:42 KST	2020-04-06 AM 10:04:10 KST	CateTF275nm	2020-04-06 AM 9:59:09 KST
267	191206_5TEx_Fr	F3CoGTE200	F3CoG	200ppm	26326	26327		26350	W2489 ChA 275nm	7.934	10951	1.62	869			200	2019-12-09 PM 5:04:42 KST	2020-04-06 AM 10:04:10 KST	CateTF275nm	2020-04-06 AM 9:59:09 KST
6	191206_5TEx_Fr	F3CoGTE200	F3CoG	200ppm	26326	26327	C	26350	W2489 ChA 275nm	8.089	12396	1.84	738	2.0077	ppm	200	2019-12-09 PM 5:04:42 KST	2020-04-06 AM 10:04:10 KST	CateTF275nm	2020-04-06 AM 9:59:09 KST	Y = 5.83e+003 X + 6.88e+002
266	191206_5TEx_Fr	F3CoGTE200	F3CoG	200ppm	26326	26327		26350	W2489 ChA 275nm	8.325	3805	0.56	550			200	2019-12-09 PM 5:04:42 KST	2020-04-06 AM 10:04:10 KST	CateTF275nm	2020-04-06 AM 9:59:09 KST
36	191206_5TEx_Fr	F3CoGTE200	F3CoG	200ppm	26326	26327	Caffeine	26350	W2489 ChA 275nm	8.597	425647	63.12	72489	17.9086	ppm	200	2019-12-09 PM 5:04:42 KST	2020-04-06 AM 10:04:10 KST	CateTF275nm	2020-04-06 AM 9:59:09 KST	Y = 2.37e+004 X + 7.52e+002
263	191206_5TEx_Fr	F3CoGTE200	F3CoG	200ppm	26326	26327		26350	W2489 ChA 275nm	9.029	4949	0.73	534			200	2019-12-09 PM 5:04:42 KST	2020-04-06 AM 10:04:10 KST	CateTF275nm	2020-04-06 AM 9:59:09 KST
54	191206_5TEx_Fr	F3CoGTE200	F3CoG	200ppm	26326	26327	EC	26350	W2489 ChA 275nm	9.216	13687	2.03	1057	2.9896	ppm	200	2019-12-09 PM 5:04:42 KST	2020-04-06 AM 10:04:10 KST	CateTF275nm	2020-04-06 AM 9:59:09 KST	Y = 4.41e+003 X + 4.99e+002
264	191206_5TEx_Fr	F3CoGTE200	F3CoG	200ppm	26326	26327		26350	W2489 ChA 275nm	9.809	9197	1.36	732			200	2019-12-09 PM 5:04:42 KST	2020-04-06 AM 10:04:10 KST	CateTF275nm	2020-04-06 AM 9:59:09 KST
104	191206_5TEx_Fr	F3CoGTE200	F3CoG	200ppm	26326	26327	EGCG	26350	W2489 ChA 275nm	10.144	16182	2.4	1453	1.5028	ppm	200	2019-12-09 PM 5:04:42 KST	2020-04-06 AM 10:04:10 KST	CateTF275nm	2020-04-06 AM 9:59:09 KST	Y = 1.04e+004 X + 5.88e+002
265	191206_5TEx_Fr	F3CoGTE200	F3CoG	200ppm	26326	26327		26350	W2489 ChA 275nm	10.565	12804	1.9	1290			200	2019-12-09 PM 5:04:42 KST	2020-04-06 AM 10:04:10 KST	CateTF275nm	2020-04-06 AM 9:59:09 KST
262	191206_5TEx_Fr	F3CoGTE200	F3CoG	200ppm	26326	26327		26350	W2489 ChA 275nm	10.766	4710	0.7	442			200	2019-12-09 PM 5:04:42 KST	2020-04-06 AM 10:04:10 KST	CateTF275nm	2020-04-06 AM 9:59:09 KST
124	191206_5TEx_Fr	F3CoGTE200	F3CoG	200ppm	26326	26327	GCG	26350	W2489 ChA 275nm	11.026	5193	0.77	249	0.4599	ppm	200	2019-12-09 PM 5:04:42 KST	2020-04-06 AM 10:04:10 KST	CateTF275nm	2020-04-06 AM 9:59:09 KST	Y = 9.73e+003 X + 7.18e+002
261	191206_5TEx_Fr	F3CoGTE200	F3CoG	200ppm	26326	26327		26350	W2489 ChA 275nm	11.594	22266	3.3	2303			200	2019-12-09 PM 5:04:42 KST	2020-04-06 AM 10:04:10 KST	CateTF275nm	2020-04-06 AM 9:59:09 KST
260	191206_5TEx_Fr	F3CoGTE200	F3CoG	200ppm	26326	26327		26350	W2489 ChA 275nm	11.963	3715	0.55	183			200	2019-12-09 PM 5:04:42 KST	2020-04-06 AM 10:04:10 KST	CateTF275nm	2020-04-06 AM 9:59:09 KST
259	191206_5TEx_Fr	F3CoGTE200	F3CoG	200ppm	26326	26327		26350	W2489 ChA 275nm	16.857	3084	0.46	308			200	2019-12-09 PM 5:04:42 KST	2020-04-06 AM 10:04:10 KST	CateTF275nm	2020-04-06 AM 9:59:09 KST
68	191206_5TEx_Fr	F3CoGTE200	F3CoG	200ppm	26326	26327	ECG	26350	W2489 ChA 275nm	17.272	11117	1.65	1141	0.7897	ppm	200	2019-12-09 PM 5:04:42 KST	2020-04-06 AM 10:04:10 KST	CateTF275nm	2020-04-06 AM 9:59:09 KST	Y = 1.28e+004 X + 1.03e+003
19	191206_5TEx_Fr	F3CoGTE200	F3CoG	200ppm	26326	26327	CG	26350	W2489 ChA 275nm	17.829	1541	0.23	191	0.0756	ppm	200	2019-12-09 PM 5:04:42 KST	2020-04-06 AM 10:04:10 KST	CateTF275nm	2020-04-06 AM 9:59:09 KST	Y = 1.22e+004 X + 6.15e+002
258	191206_5TEx_Fr	F3CoGTE200	F3CoG	200ppm	26326	26327		26350	W2489 ChA 275nm	18.37	3193	0.47	255			200	2019-12-09 PM 5:04:42 KST	2020-04-06 AM 10:04:10 KST	CateTF275nm	2020-04-06 AM 9:59:09 KST
257	191206_5TEx_Fr	F3CoGTE200	F3CoG	200ppm	26326	26327		26350	W2489 ChA 275nm	18.815	2572	0.38	351			200	2019-12-09 PM 5:04:42 KST	2020-04-06 AM 10:04:10 KST	CateTF275nm	2020-04-06 AM 9:59:09 KST
256	191206_5TEx_Fr	F3CoGTE200	F3CoG	200ppm	26326	26327		26350	W2489 ChA 275nm	32.01	6705	0.99	614			200	2019-12-09 PM 5:04:42 KST	2020-04-06 AM 10:04:10 KST	CateTF275nm	2020-04-06 AM 9:59:09 KST
165	191206_5TEx_Fr	F3CoGTE200	F3CoG	200ppm	26326	26327	TF2a	26350	W2489 ChA 275nm	35.263	10538	1.56	916	1.2053	ppm	200	2019-12-09 PM 5:04:42 KST	2020-04-06 AM 10:04:10 KST	CateTF275nm	2020-04-06 AM 9:59:09 KST	Y = 8.37e+003 X + 4.47e+002
178	191206_5TEx_Fr	F3CoGTE200	F3CoG	200ppm	26326	26327	TF2b	26350	W2489 ChA 275nm	37.17	6168	0.91	547	0.2559	ppm	200	2019-12-09 PM 5:04:42 KST	2020-04-06 AM 10:04:10 KST	CateTF275nm	2020-04-06 AM 9:59:09 KST	Y = 1.47e+004 X + 2.40e+003
189	191206_5TEx_Fr	F3CoGTE200	F3CoG	200ppm	26326	26327	TF3	26350	W2489 ChA 275nm	37.743	10665	1.58	1108	0.6726	ppm	200	2019-12-09 PM 5:04:42 KST	2020-04-06 AM 10:04:10 KST	CateTF275nm	2020-04-06 AM 9:59:09 KST	Y = 1.62e+004 X - 2.02e+002
149	191206_5TEx_Fr	F3CoGTE200	F3CoG	200ppm	26638	26639	Gallic acid	26662	W2489 ChA 275nm	3.552	21946	3.25	3844	1.6989	ppm	200	2019-12-10 AM 3:15:12 KST	2020-04-06 AM 10:04:12 KST	CateTF275nm	2020-04-06 AM 9:59:09 KST	Y = 1.26e+004 X + 4.80e+002
121	191206_5TEx_Fr	F3CoGTE200	F3CoG	200ppm	26638	26639	GC	26662	W2489 ChA 275nm	5.357	1343	0.2	170	0.6856	ppm	200	2019-12-10 AM 3:15:12 KST	2020-04-06 AM 10:04:12 KST	CateTF275nm	2020-04-06 AM 9:59:09 KST	Y = 1.81e+003 X + 1.02e+002
349	191206_5TEx_Fr	F3CoGTE200	F3CoG	200ppm	26638	26639		26662	W2489 ChA 275nm	6.279	2883	0.43	266			200	2019-12-10 AM 3:15:12 KST	2020-04-06 AM 10:04:12 KST	CateTF275nm	2020-04-06 AM 9:59:09 KST
348	191206_5TEx_Fr	F3CoGTE200	F3CoG	200ppm	26638	26639		26662	W2489 ChA 275nm	6.592	1618	0.24	171			200	2019-12-10 AM 3:15:12 KST	2020-04-06 AM 10:04:12 KST	CateTF275nm	2020-04-06 AM 9:59:09 KST
347	191206_5TEx_Fr	F3CoGTE200	F3CoG	200ppm	26638	26639		26662	W2489 ChA 275nm	6.975	11658	1.73	824			200	2019-12-10 AM 3:15:12 KST	2020-04-06 AM 10:04:12 KST	CateTF275nm	2020-04-06 AM 9:59:09 KST
346	191206_5TEx_Fr	F3CoGTE200	F3CoG	200ppm	26638	26639		26662	W2489 ChA 275nm	7.119	6319	0.94	502			200	2019-12-10 AM 3:15:12 KST	2020-04-06 AM 10:04:12 KST	CateTF275nm	2020-04-06 AM 9:59:09 KST
95	191206_5TEx_Fr	F3CoGTE200	F3CoG	200ppm	26638	26639	EGC	26662	W2489 ChA 275nm	7.472	19328	2.86	2404	5.8569	ppm	200	2019-12-10 AM 3:15:12 KST	2020-04-06 AM 10:04:12 KST	CateTF275nm	2020-04-06 AM 9:59:09 KST	Y = 3.18e+003 X + 7.11e+002
345	191206_5TEx_Fr	F3CoGTE200	F3CoG	200ppm	26638	26639		26662	W2489 ChA 275nm	7.677	6217	0.92	714			200	2019-12-10 AM 3:15:12 KST	2020-04-06 AM 10:04:12 KST	CateTF275nm	2020-04-06 AM 9:59:09 KST
350	191206_5TEx_Fr	F3CoGTE200	F3CoG	200ppm	26638	26639		26662	W2489 ChA 275nm	7.947	10762	1.59	853			200	2019-12-10 AM 3:15:12 KST	2020-04-06 AM 10:04:12 KST	CateTF275nm	2020-04-06 AM 9:59:09 KST
11	191206_5TEx_Fr	F3CoGTE200	F3CoG	200ppm	26638	26639	C	26662	W2489 ChA 275nm	8.106	8801	1.3	720	1.3912	ppm	200	2019-12-10 AM 3:15:12 KST	2020-04-06 AM 10:04:12 KST	CateTF275nm	2020-04-06 AM 9:59:09 KST	Y = 5.83e+003 X + 6.88e+002
357	191206_5TEx_Fr	F3CoGTE200	F3CoG	200ppm	26638	26639		26662	W2489 ChA 275nm	8.298	7486	1.11	602			200	2019-12-10 AM 3:15:12 KST	2020-04-06 AM 10:04:12 KST	CateTF275nm	2020-04-06 AM 9:59:09 KST
45	191206_5TEx_Fr	F3CoGTE200	F3CoG	200ppm	26638	26639	Caffeine	26662	W2489 ChA 275nm	8.611	431277	63.86	73061	18.146	ppm	200	2019-12-10 AM 3:15:12 KST	2020-04-06 AM 10:04:12 KST	CateTF275nm	2020-04-06 AM 9:59:09 KST	Y = 2.37e+004 X + 7.52e+002
358	191206_5TEx_Fr	F3CoGTE200	F3CoG	200ppm	26638	26639		26662	W2489 ChA 275nm	9.048	5009	0.74	524			200	2019-12-10 AM 3:15:12 KST	2020-04-06 AM 10:04:12 KST	CateTF275nm	2020-04-06 AM 9:59:09 KST
60	191206_5TEx_Fr	F3CoGTE200	F3CoG	200ppm	26638	26639	EC	26662	W2489 ChA 275nm	9.237	13518	2	1069	2.9513	ppm	200	2019-12-10 AM 3:15:12 KST	2020-04-06 AM 10:04:12 KST	CateTF275nm	2020-04-06 AM 9:59:09 KST	Y = 4.41e+003 X + 4.99e+002
359	191206_5TEx_Fr	F3CoGTE200	F3CoG	200ppm	26638	26639		26662	W2489 ChA 275nm	9.833	8733	1.29	716			200	2019-12-10 AM 3:15:12 KST	2020-04-06 AM 10:04:12 KST	CateTF275nm	2020-04-06 AM 9:59:09 KST
113	191206_5TEx_Fr	F3CoGTE200	F3CoG	200ppm	26638	26639	EGCG	26662	W2489 ChA 275nm	10.016	3731	0.55	535	0.3029	ppm	200	2019-12-10 AM 3:15:12 KST	2020-04-06 AM 10:04:12 KST	CateTF275nm	2020-04-06 AM 9:59:09 KST	Y = 1.04e+004 X + 5.88e+002
360	191206_5TEx_Fr	F3CoGTE200	F3CoG	200ppm	26638	26639		26662	W2489 ChA 275nm	10.166	11848	1.75	1442			200	2019-12-10 AM 3:15:12 KST	2020-04-06 AM 10:04:12 KST	CateTF275nm	2020-04-06 AM 9:59:09 KST
361	191206_5TEx_Fr	F3CoGTE200	F3CoG	200ppm	26638	26639		26662	W2489 ChA 275nm	10.591	12762	1.89	1287			200	2019-12-10 AM 3:15:12 KST	2020-04-06 AM 10:04:12 KST	CateTF275nm	2020-04-06 AM 9:59:09 KST
362	191206_5TEx_Fr	F3CoGTE200	F3CoG	200ppm	26638	26639		26662	W2489 ChA 275nm	10.794	4479	0.66	414			200	2019-12-10 AM 3:15:12 KST	2020-04-06 AM 10:04:12 KST	CateTF275nm	2020-04-06 AM 9:59:09 KST
129	191206_5TEx_Fr	F3CoGTE200	F3CoG	200ppm	26638	26639	GCG	26662	W2489 ChA 275nm	11.057	4940	0.73	238	0.4338	ppm	200	2019-12-10 AM 3:15:12 KST	2020-04-06 AM 10:04:12 KST	CateTF275nm	2020-04-06 AM 9:59:09 KST	Y = 9.73e+003 X + 7.18e+002
356	191206_5TEx_Fr	F3CoGTE200	F3CoG	200ppm	26638	26639		26662	W2489 ChA 275nm	11.627	22303	3.3	2348			200	2019-12-10 AM 3:15:12 KST	2020-04-06 AM 10:04:12 KST	CateTF275nm	2020-04-06 AM 9:59:09 KST
355	191206_5TEx_Fr	F3CoGTE200	F3CoG	200ppm	26638	26639		26662	W2489 ChA 275nm	11.97	3612	0.53	180			200	2019-12-10 AM 3:15:12 KST	2020-04-06 AM 10:04:12 KST	CateTF275nm	2020-04-06 AM 9:59:09 KST
354	191206_5TEx_Fr	F3CoGTE200	F3CoG	200ppm	26638	26639		26662	W2489 ChA 275nm	16.894	3351	0.5	323			200	2019-12-10 AM 3:15:12 KST	2020-04-06 AM 10:04:12 KST	CateTF275nm	2020-04-06 AM 9:59:09 KST
80	191206_5TEx_Fr	F3CoGTE200	F3CoG	200ppm	26638	26639	ECG	26662	W2489 ChA 275nm	17.305	11373	1.68	1146	0.8098	ppm	200	2019-12-10 AM 3:15:12 KST	2020-04-06 AM 10:04:12 KST	CateTF275nm	2020-04-06 AM 9:59:09 KST	Y = 1.28e+004 X + 1.03e+003
27	191206_5TEx_Fr	F3CoGTE200	F3CoG	200ppm	26638	26639	CG	26662	W2489 ChA 275nm	17.854	1350	0.2	178	0.06	ppm	200	2019-12-10 AM 3:15:12 KST	2020-04-06 AM 10:04:12 KST	CateTF275nm	2020-04-06 AM 9:59:09 KST	Y = 1.22e+004 X + 6.15e+002
353	191206_5TEx_Fr	F3CoGTE200	F3CoG	200ppm	26638	26639		26662	W2489 ChA 275nm	18.4	2484	0.37	238			200	2019-12-10 AM 3:15:12 KST	2020-04-06 AM 10:04:12 KST	CateTF275nm	2020-04-06 AM 9:59:09 KST
352	191206_5TEx_Fr	F3CoGTE200	F3CoG	200ppm	26638	26639		26662	W2489 ChA 275nm	18.842	2029	0.3	315			200	2019-12-10 AM 3:15:12 KST	2020-04-06 AM 10:04:12 KST	CateTF275nm	2020-04-06 AM 9:59:09 KST
351	191206_5TEx_Fr	F3CoGTE200	F3CoG	200ppm	26638	26639		26662	W2489 ChA 275nm	32.041	6819	1.01	612			200	2019-12-10 AM 3:15:12 KST	2020-04-06 AM 10:04:12 KST	CateTF275nm	2020-04-06 AM 9:59:09 KST
173	191206_5TEx_Fr	F3CoGTE200	F3CoG	200ppm	26638	26639	TF2a	26662	W2489 ChA 275nm	35.288	10612	1.57	919	1.2141	ppm	200	2019-12-10 AM 3:15:12 KST	2020-04-06 AM 10:04:12 KST	CateTF275nm	2020-04-06 AM 9:59:09 KST	Y = 8.37e+003 X + 4.47e+002
183	191206_5TEx_Fr	F3CoGTE200	F3CoG	200ppm	26638	26639	TF2b	26662	W2489 ChA 275nm	37.193	5906	0.87	555	0.2382	ppm	200	2019-12-10 AM 3:15:12 KST	2020-04-06 AM 10:04:12 KST	CateTF275nm	2020-04-06 AM 9:59:09 KST	Y = 1.47e+004 X + 2.40e+003
195	191206_5TEx_Fr	F3CoGTE200	F3CoG	200ppm	26638	26639	TF3	26662	W2489 ChA 275nm	37.764	10868	1.61	1119	0.6852	ppm	200	2019-12-10 AM 3:15:12 KST	2020-04-06 AM 10:04:12 KST	CateTF275nm	2020-04-06 AM 9:59:09 KST	Y = 1.62e+004 X - 2.02e+002
136	191206_5TEx_Fr	F3CoGTE50	F3CoG	50ppm	26274	26275	Gallic acid	26298	W2489 ChA 275nm	3.555	5248	3.61	924	0.3774	ppm	50	2019-12-09 PM 3:23:02 KST	2020-04-06 AM 10:04:09 KST	CateTF275nm	2020-04-06 AM 9:59:09 KST	Y = 1.26e+004 X + 4.80e+002
240	191206_5TEx_Fr	F3CoGTE50	F3CoG	50ppm	26274	26275		26298	W2489 ChA 275nm	6.973	2834	1.95	247			50	2019-12-09 PM 3:23:02 KST	2020-04-06 AM 10:04:09 KST	CateTF275nm	2020-04-06 AM 9:59:09 KST
241	191206_5TEx_Fr	F3CoGTE50	F3CoG	50ppm	26274	26275		26298	W2489 ChA 275nm	7.104	1825	1.25	162			50	2019-12-09 PM 3:23:02 KST	2020-04-06 AM 10:04:09 KST	CateTF275nm	2020-04-06 AM 9:59:09 KST
87	191206_5TEx_Fr	F3CoGTE50	F3CoG	50ppm	26274	26275	EGC	26298	W2489 ChA 275nm	7.461	5320	3.66	616	1.4498	ppm	50	2019-12-09 PM 3:23:02 KST	2020-04-06 AM 10:04:09 KST	CateTF275nm	2020-04-06 AM 9:59:09 KST	Y = 3.18e+003 X + 7.11e+002
242	191206_5TEx_Fr	F3CoGTE50	F3CoG	50ppm	26274	26275		26298	W2489 ChA 275nm	7.655	1354	0.93	177			50	2019-12-09 PM 3:23:02 KST	2020-04-06 AM 10:04:09 KST	CateTF275nm	2020-04-06 AM 9:59:09 KST
4	191206_5TEx_Fr	F3CoGTE50	F3CoG	50ppm	26274	26275	C	26298	W2489 ChA 275nm	7.926	5445	3.74	199	0.8158	ppm	50	2019-12-09 PM 3:23:02 KST	2020-04-06 AM 10:04:09 KST	CateTF275nm	2020-04-06 AM 9:59:09 KST	Y = 5.83e+003 X + 6.88e+002
34	191206_5TEx_Fr	F3CoGTE50	F3CoG	50ppm	26274	26275	Caffeine	26298	W2489 ChA 275nm	8.6	103316	71.02	17845	4.3229	ppm	50	2019-12-09 PM 3:23:02 KST	2020-04-06 AM 10:04:09 KST	CateTF275nm	2020-04-06 AM 9:59:09 KST	Y = 2.37e+004 X + 7.52e+002
52	191206_5TEx_Fr	F3CoGTE50	F3CoG	50ppm	26274	26275	EC	26298	W2489 ChA 275nm	9.218	1399	0.96	196	0.2042	ppm	50	2019-12-09 PM 3:23:02 KST	2020-04-06 AM 10:04:09 KST	CateTF275nm	2020-04-06 AM 9:59:09 KST	Y = 4.41e+003 X + 4.99e+002
102	191206_5TEx_Fr	F3CoGTE50	F3CoG	50ppm	26274	26275	EGCG	26298	W2489 ChA 275nm	10.143	2493	1.71	318	0.1835	ppm	50	2019-12-09 PM 3:23:02 KST	2020-04-06 AM 10:04:09 KST	CateTF275nm	2020-04-06 AM 9:59:09 KST	Y = 1.04e+004 X + 5.88e+002
243	191206_5TEx_Fr	F3CoGTE50	F3CoG	50ppm	26274	26275		26298	W2489 ChA 275nm	10.564	1640	1.13	242			50	2019-12-09 PM 3:23:02 KST	2020-04-06 AM 10:04:09 KST	CateTF275nm	2020-04-06 AM 9:59:09 KST
244	191206_5TEx_Fr	F3CoGTE50	F3CoG	50ppm	26274	26275		26298	W2489 ChA 275nm	11.589	4942	3.4	550			50	2019-12-09 PM 3:23:02 KST	2020-04-06 AM 10:04:09 KST	CateTF275nm	2020-04-06 AM 9:59:09 KST
66	191206_5TEx_Fr	F3CoGTE50	F3CoG	50ppm	26274	26275	ECG	26298	W2489 ChA 275nm	17.271	2791	1.92	289	0.1377	ppm	50	2019-12-09 PM 3:23:02 KST	2020-04-06 AM 10:04:09 KST	CateTF275nm	2020-04-06 AM 9:59:09 KST	Y = 1.28e+004 X + 1.03e+003
245	191206_5TEx_Fr	F3CoGTE50	F3CoG	50ppm	26274	26275		26298	W2489 ChA 275nm	31.953	1567	1.08	151			50	2019-12-09 PM 3:23:02 KST	2020-04-06 AM 10:04:09 KST	CateTF275nm	2020-04-06 AM 9:59:09 KST
163	191206_5TEx_Fr	F3CoGTE50	F3CoG	50ppm	26274	26275	TF2a	26298	W2489 ChA 275nm	35.177	2491	1.71	224	0.2442	ppm	50	2019-12-09 PM 3:23:02 KST	2020-04-06 AM 10:04:09 KST	CateTF275nm	2020-04-06 AM 9:59:09 KST	Y = 8.37e+003 X + 4.47e+002
187	191206_5TEx_Fr	F3CoGTE50	F3CoG	50ppm	26274	26275	TF3	26298	W2489 ChA 275nm	37.672	2798	1.92	281	0.1857	ppm	50	2019-12-09 PM 3:23:02 KST	2020-04-06 AM 10:04:09 KST	CateTF275nm	2020-04-06 AM 9:59:09 KST	Y = 1.62e+004 X - 2.02e+002
147	191206_5TEx_Fr	F3CoGTE50	F3CoG	50ppm	26586	26587	Gallic acid	26610	W2489 ChA 275nm	3.54	5279	4.12	935	0.3798	ppm	50	2019-12-10 AM 1:33:29 KST	2020-04-06 AM 10:04:12 KST	CateTF275nm	2020-04-06 AM 9:59:09 KST	Y = 1.26e+004 X + 4.80e+002
93	191206_5TEx_Fr	F3CoGTE50	F3CoG	50ppm	26586	26587	EGC	26610	W2489 ChA 275nm	7.466	2417	1.89	459	0.5366	ppm	50	2019-12-10 AM 1:33:29 KST	2020-04-06 AM 10:04:12 KST	CateTF275nm	2020-04-06 AM 9:59:09 KST	Y = 3.18e+003 X + 7.11e+002
43	191206_5TEx_Fr	F3CoGTE50	F3CoG	50ppm	26586	26587	Caffeine	26610	W2489 ChA 275nm	8.607	101521	79.26	17663	4.2472	ppm	50	2019-12-10 AM 1:33:29 KST	2020-04-06 AM 10:04:12 KST	CateTF275nm	2020-04-06 AM 9:59:09 KST	Y = 2.37e+004 X + 7.52e+002
58	191206_5TEx_Fr	F3CoGTE50	F3CoG	50ppm	26586	26587	EC	26610	W2489 ChA 275nm	9.224	1184	0.92	185	0.1554	ppm	50	2019-12-10 AM 1:33:29 KST	2020-04-06 AM 10:04:12 KST	CateTF275nm	2020-04-06 AM 9:59:09 KST	Y = 4.41e+003 X + 4.99e+002
111	191206_5TEx_Fr	F3CoGTE50	F3CoG	50ppm	26586	26587	EGCG	26610	W2489 ChA 275nm	10.156	2711	2.12	318	0.2045	ppm	50	2019-12-10 AM 1:33:29 KST	2020-04-06 AM 10:04:12 KST	CateTF275nm	2020-04-06 AM 9:59:09 KST	Y = 1.04e+004 X + 5.88e+002
330	191206_5TEx_Fr	F3CoGTE50	F3CoG	50ppm	26586	26587		26610	W2489 ChA 275nm	10.579	1617	1.26	233			50	2019-12-10 AM 1:33:29 KST	2020-04-06 AM 10:04:12 KST	CateTF275nm	2020-04-06 AM 9:59:09 KST
331	191206_5TEx_Fr	F3CoGTE50	F3CoG	50ppm	26586	26587		26610	W2489 ChA 275nm	11.611	4928	3.85	547			50	2019-12-10 AM 1:33:29 KST	2020-04-06 AM 10:04:12 KST	CateTF275nm	2020-04-06 AM 9:59:09 KST
78	191206_5TEx_Fr	F3CoGTE50	F3CoG	50ppm	26586	26587	ECG	26610	W2489 ChA 275nm	17.281	2819	2.2	280	0.1399	ppm	50	2019-12-10 AM 1:33:29 KST	2020-04-06 AM 10:04:12 KST	CateTF275nm	2020-04-06 AM 9:59:09 KST	Y = 1.28e+004 X + 1.03e+003
171	191206_5TEx_Fr	F3CoGTE50	F3CoG	50ppm	26586	26587	TF2a	26610	W2489 ChA 275nm	35.277	2717	2.12	224	0.2712	ppm	50	2019-12-10 AM 1:33:29 KST	2020-04-06 AM 10:04:12 KST	CateTF275nm	2020-04-06 AM 9:59:09 KST	Y = 8.37e+003 X + 4.47e+002
193	191206_5TEx_Fr	F3CoGTE50	F3CoG	50ppm	26586	26587	TF3	26610	W2489 ChA 275nm	37.766	2893	2.26	283	0.1916	ppm	50	2019-12-10 AM 1:33:29 KST	2020-04-06 AM 10:04:12 KST	CateTF275nm	2020-04-06 AM 9:59:09 KST	Y = 1.62e+004 X - 2.02e+002
209	191206_5TEx_Fr	F3GTE100	F3GTE	100ppm	26144	26145		26168	W2489 ChA 275nm	3.313	5188	0.86	933			100	2019-12-09 AM 11:08:25 KST	2020-04-06 AM 10:04:09 KST	CateTF275nm	2020-04-06 AM 9:59:09 KST
131	191206_5TEx_Fr	F3GTE100	F3GTE	100ppm	26144	26145	Gallic acid	26168	W2489 ChA 275nm	3.578	2025	0.33	345	0.1223	ppm	100	2019-12-09 AM 11:08:25 KST	2020-04-06 AM 10:04:09 KST	CateTF275nm	2020-04-06 AM 9:59:09 KST	Y = 1.26e+004 X + 4.80e+002
115	191206_5TEx_Fr	F3GTE100	F3GTE	100ppm	26144	26145	GC	26168	W2489 ChA 275nm	5.44	4578	0.76	454	2.4723	ppm	100	2019-12-09 AM 11:08:25 KST	2020-04-06 AM 10:04:09 KST	CateTF275nm	2020-04-06 AM 9:59:09 KST	Y = 1.81e+003 X + 1.02e+002
207	191206_5TEx_Fr	F3GTE100	F3GTE	100ppm	26144	26145		26168	W2489 ChA 275nm	7.025	1639	0.27	238			100	2019-12-09 AM 11:08:25 KST	2020-04-06 AM 10:04:09 KST	CateTF275nm	2020-04-06 AM 9:59:09 KST
85	191206_5TEx_Fr	F3GTE100	F3GTE	100ppm	26144	26145	EGC	26168	W2489 ChA 275nm	7.425	27965	4.62	5497	8.5741	ppm	100	2019-12-09 AM 11:08:25 KST	2020-04-06 AM 10:04:09 KST	CateTF275nm	2020-04-06 AM 9:59:09 KST	Y = 3.18e+003 X + 7.11e+002
203	191206_5TEx_Fr	F3GTE100	F3GTE	100ppm	26144	26145		26168	W2489 ChA 275nm	7.729	3803	0.63	460			100	2019-12-09 AM 11:08:25 KST	2020-04-06 AM 10:04:09 KST	CateTF275nm	2020-04-06 AM 9:59:09 KST
2	191206_5TEx_Fr	F3GTE100	F3GTE	100ppm	26144	26145	C	26168	W2489 ChA 275nm	7.982	5303	0.88	612	0.7913	ppm	100	2019-12-09 AM 11:08:25 KST	2020-04-06 AM 10:04:09 KST	CateTF275nm	2020-04-06 AM 9:59:09 KST	Y = 5.83e+003 X + 6.88e+002
31	191206_5TEx_Fr	F3GTE100	F3GTE	100ppm	26144	26145	Caffeine	26168	W2489 ChA 275nm	8.662	183948	30.42	31127	7.7214	ppm	100	2019-12-09 AM 11:08:25 KST	2020-04-06 AM 10:04:09 KST	CateTF275nm	2020-04-06 AM 9:59:09 KST	Y = 2.37e+004 X + 7.52e+002
204	191206_5TEx_Fr	F3GTE100	F3GTE	100ppm	26144	26145		26168	W2489 ChA 275nm	9.011	2856	0.47	312			100	2019-12-09 AM 11:08:25 KST	2020-04-06 AM 10:04:09 KST	CateTF275nm	2020-04-06 AM 9:59:09 KST
50	191206_5TEx_Fr	F3GTE100	F3GTE	100ppm	26144	26145	EC	26168	W2489 ChA 275nm	9.325	4109	0.68	595	0.8183	ppm	100	2019-12-09 AM 11:08:25 KST	2020-04-06 AM 10:04:09 KST	CateTF275nm	2020-04-06 AM 9:59:09 KST	Y = 4.41e+003 X + 4.99e+002
97	191206_5TEx_Fr	F3GTE100	F3GTE	100ppm	26144	26145	EGCG	26168	W2489 ChA 275nm	9.765	14577	2.41	2344	1.3481	ppm	100	2019-12-09 AM 11:08:25 KST	2020-04-06 AM 10:04:09 KST	CateTF275nm	2020-04-06 AM 9:59:09 KST	Y = 1.04e+004 X + 5.88e+002
205	191206_5TEx_Fr	F3GTE100	F3GTE	100ppm	26144	26145		26168	W2489 ChA 275nm	10.254	261325	43.21	37565			100	2019-12-09 AM 11:08:25 KST	2020-04-06 AM 10:04:09 KST	CateTF275nm	2020-04-06 AM 9:59:09 KST
122	191206_5TEx_Fr	F3GTE100	F3GTE	100ppm	26144	26145	GCG	26168	W2489 ChA 275nm	11.233	2990	0.49	296	0.2334	ppm	100	2019-12-09 AM 11:08:25 KST	2020-04-06 AM 10:04:09 KST	CateTF275nm	2020-04-06 AM 9:59:09 KST	Y = 9.73e+003 X + 7.18e+002
206	191206_5TEx_Fr	F3GTE100	F3GTE	100ppm	26144	26145		26168	W2489 ChA 275nm	11.79	10284	1.7	974			100	2019-12-09 AM 11:08:25 KST	2020-04-06 AM 10:04:09 KST	CateTF275nm	2020-04-06 AM 9:59:09 KST
61	191206_5TEx_Fr	F3GTE100	F3GTE	100ppm	26144	26145	ECG	26168	W2489 ChA 275nm	16.921	4944	0.82	384	0.3062	ppm	100	2019-12-09 AM 11:08:25 KST	2020-04-06 AM 10:04:09 KST	CateTF275nm	2020-04-06 AM 9:59:09 KST	Y = 1.28e+004 X + 1.03e+003
13	191206_5TEx_Fr	F3GTE100	F3GTE	100ppm	26144	26145	CG	26168	W2489 ChA 275nm	17.433	58755	9.72	6210	4.7483	ppm	100	2019-12-09 AM 11:08:25 KST	2020-04-06 AM 10:04:09 KST	CateTF275nm	2020-04-06 AM 9:59:09 KST	Y = 1.22e+004 X + 6.15e+002
212	191206_5TEx_Fr	F3GTE100	F3GTE	100ppm	26144	26145		26168	W2489 ChA 275nm	17.725	1946	0.32	235			100	2019-12-09 AM 11:08:25 KST	2020-04-06 AM 10:04:09 KST	CateTF275nm	2020-04-06 AM 9:59:09 KST
208	191206_5TEx_Fr	F3GTE100	F3GTE	100ppm	26144	26145		26168	W2489 ChA 275nm	18.024	1515	0.25	199			100	2019-12-09 AM 11:08:25 KST	2020-04-06 AM 10:04:09 KST	CateTF275nm	2020-04-06 AM 9:59:09 KST
211	191206_5TEx_Fr	F3GTE100	F3GTE	100ppm	26144	26145		26168	W2489 ChA 275nm	18.517	2330	0.39	167			100	2019-12-09 AM 11:08:25 KST	2020-04-06 AM 10:04:09 KST	CateTF275nm	2020-04-06 AM 9:59:09 KST
210	191206_5TEx_Fr	F3GTE100	F3GTE	100ppm	26144	26145		26168	W2489 ChA 275nm	18.987	4693	0.78	683			100	2019-12-09 AM 11:08:25 KST	2020-04-06 AM 10:04:09 KST	CateTF275nm	2020-04-06 AM 9:59:09 KST
300	191206_5TEx_Fr	F3GTE100	F3GTE	100ppm	26456	26457		26480	W2489 ChA 275nm	3.271	5230	0.84	944			100	2019-12-09 PM 9:19:19 KST	2020-04-06 AM 10:04:11 KST	CateTF275nm	2020-04-06 AM 9:59:09 KST
142	191206_5TEx_Fr	F3GTE100	F3GTE	100ppm	26456	26457	Gallic acid	26480	W2489 ChA 275nm	3.543	1996	0.32	353	0.12	ppm	100	2019-12-09 PM 9:19:19 KST	2020-04-06 AM 10:04:11 KST	CateTF275nm	2020-04-06 AM 9:59:09 KST	Y = 1.26e+004 X + 4.80e+002
119	191206_5TEx_Fr	F3GTE100	F3GTE	100ppm	26456	26457	GC	26480	W2489 ChA 275nm	5.327	4315	0.69	464	2.327	ppm	100	2019-12-09 PM 9:19:19 KST	2020-04-06 AM 10:04:11 KST	CateTF275nm	2020-04-06 AM 9:59:09 KST	Y = 1.81e+003 X + 1.02e+002
298	191206_5TEx_Fr	F3GTE100	F3GTE	100ppm	26456	26457		26480	W2489 ChA 275nm	6.963	1603	0.26	242			100	2019-12-09 PM 9:19:19 KST	2020-04-06 AM 10:04:11 KST	CateTF275nm	2020-04-06 AM 9:59:09 KST
91	191206_5TEx_Fr	F3GTE100	F3GTE	100ppm	26456	26457	EGC	26480	W2489 ChA 275nm	7.368	28627	4.6	5611	8.7823	ppm	100	2019-12-09 PM 9:19:19 KST	2020-04-06 AM 10:04:11 KST	CateTF275nm	2020-04-06 AM 9:59:09 KST	Y = 3.18e+003 X + 7.11e+002
297	191206_5TEx_Fr	F3GTE100	F3GTE	100ppm	26456	26457		26480	W2489 ChA 275nm	7.674	3901	0.63	470			100	2019-12-09 PM 9:19:19 KST	2020-04-06 AM 10:04:11 KST	CateTF275nm	2020-04-06 AM 9:59:09 KST
8	191206_5TEx_Fr	F3GTE100	F3GTE	100ppm	26456	26457	C	26480	W2489 ChA 275nm	7.923	5972	0.96	651	0.9061	ppm	100	2019-12-09 PM 9:19:19 KST	2020-04-06 AM 10:04:11 KST	CateTF275nm	2020-04-06 AM 9:59:09 KST	Y = 5.83e+003 X + 6.88e+002
40	191206_5TEx_Fr	F3GTE100	F3GTE	100ppm	26456	26457	Caffeine	26480	W2489 ChA 275nm	8.586	188437	30.3	32527	7.9106	ppm	100	2019-12-09 PM 9:19:19 KST	2020-04-06 AM 10:04:11 KST	CateTF275nm	2020-04-06 AM 9:59:09 KST	Y = 2.37e+004 X + 7.52e+002
296	191206_5TEx_Fr	F3GTE100	F3GTE	100ppm	26456	26457		26480	W2489 ChA 275nm	8.908	2907	0.47	338			100	2019-12-09 PM 9:19:19 KST	2020-04-06 AM 10:04:11 KST	CateTF275nm	2020-04-06 AM 9:59:09 KST
295	191206_5TEx_Fr	F3GTE100	F3GTE	100ppm	26456	26457		26480	W2489 ChA 275nm	9.211	4310	0.69	571			100	2019-12-09 PM 9:19:19 KST	2020-04-06 AM 10:04:11 KST	CateTF275nm	2020-04-06 AM 9:59:09 KST
56	191206_5TEx_Fr	F3GTE100	F3GTE	100ppm	26456	26457	EC	26480	W2489 ChA 275nm	9.651	15131	2.43	2434	3.3168	ppm	100	2019-12-09 PM 9:19:19 KST	2020-04-06 AM 10:04:11 KST	CateTF275nm	2020-04-06 AM 9:59:09 KST	Y = 4.41e+003 X + 4.99e+002
106	191206_5TEx_Fr	F3GTE100	F3GTE	100ppm	26456	26457	EGCG	26480	W2489 ChA 275nm	10.128	267409	43	39121	25.7135	ppm	100	2019-12-09 PM 9:19:19 KST	2020-04-06 AM 10:04:11 KST	CateTF275nm	2020-04-06 AM 9:59:09 KST	Y = 1.04e+004 X + 5.88e+002
294	191206_5TEx_Fr	F3GTE100	F3GTE	100ppm	26456	26457		26480	W2489 ChA 275nm	10.677	2805	0.45	186			100	2019-12-09 PM 9:19:19 KST	2020-04-06 AM 10:04:11 KST	CateTF275nm	2020-04-06 AM 9:59:09 KST
126	191206_5TEx_Fr	F3GTE100	F3GTE	100ppm	26456	26457	GCG	26480	W2489 ChA 275nm	11.021	3173	0.51	354	0.2522	ppm	100	2019-12-09 PM 9:19:19 KST	2020-04-06 AM 10:04:11 KST	CateTF275nm	2020-04-06 AM 9:59:09 KST	Y = 9.73e+003 X + 7.18e+002
299	191206_5TEx_Fr	F3GTE100	F3GTE	100ppm	26456	26457		26480	W2489 ChA 275nm	11.566	10238	1.65	1068			100	2019-12-09 PM 9:19:19 KST	2020-04-06 AM 10:04:11 KST	CateTF275nm	2020-04-06 AM 9:59:09 KST
304	191206_5TEx_Fr	F3GTE100	F3GTE	100ppm	26456	26457		26480	W2489 ChA 275nm	16.65	5324	0.86	378			100	2019-12-09 PM 9:19:19 KST	2020-04-06 AM 10:04:11 KST	CateTF275nm	2020-04-06 AM 9:59:09 KST
73	191206_5TEx_Fr	F3GTE100	F3GTE	100ppm	26456	26457	ECG	26480	W2489 ChA 275nm	17.197	60107	9.67	6355	4.6266	ppm	100	2019-12-09 PM 9:19:19 KST	2020-04-06 AM 10:04:11 KST	CateTF275nm	2020-04-06 AM 9:59:09 KST	Y = 1.28e+004 X + 1.03e+003
22	191206_5TEx_Fr	F3GTE100	F3GTE	100ppm	26456	26457	CG	26480	W2489 ChA 275nm	17.482	1745	0.28	214	0.0923	ppm	100	2019-12-09 PM 9:19:19 KST	2020-04-06 AM 10:04:11 KST	CateTF275nm	2020-04-06 AM 9:59:09 KST	Y = 1.22e+004 X + 6.15e+002
303	191206_5TEx_Fr	F3GTE100	F3GTE	100ppm	26456	26457		26480	W2489 ChA 275nm	17.81	1398	0.22	194			100	2019-12-09 PM 9:19:19 KST	2020-04-06 AM 10:04:11 KST	CateTF275nm	2020-04-06 AM 9:59:09 KST
302	191206_5TEx_Fr	F3GTE100	F3GTE	100ppm	26456	26457		26480	W2489 ChA 275nm	18.317	2261	0.36	167			100	2019-12-09 PM 9:19:19 KST	2020-04-06 AM 10:04:11 KST	CateTF275nm	2020-04-06 AM 9:59:09 KST
301	191206_5TEx_Fr	F3GTE100	F3GTE	100ppm	26456	26457		26480	W2489 ChA 275nm	18.783	4941	0.79	715			100	2019-12-09 PM 9:19:19 KST	2020-04-06 AM 10:04:11 KST	CateTF275nm	2020-04-06 AM 9:59:09 KST
222	191206_5TEx_Fr	F3GTE200	F3GTE	200ppm	26170	26171		26194	W2489 ChA 275nm	3.301	9951	0.82	1824			200	2019-12-09 AM 11:59:18 KST	2020-04-06 AM 10:04:09 KST	CateTF275nm	2020-04-06 AM 9:59:09 KST
132	191206_5TEx_Fr	F3GTE200	F3GTE	200ppm	26170	26171	Gallic acid	26194	W2489 ChA 275nm	3.567	3730	0.31	668	0.2572	ppm	200	2019-12-09 AM 11:59:18 KST	2020-04-06 AM 10:04:09 KST	CateTF275nm	2020-04-06 AM 9:59:09 KST	Y = 1.26e+004 X + 4.80e+002
116	191206_5TEx_Fr	F3GTE200	F3GTE	200ppm	26170	26171	GC	26194	W2489 ChA 275nm	5.413	8574	0.7	893	4.6796	ppm	200	2019-12-09 AM 11:59:18 KST	2020-04-06 AM 10:04:09 KST	CateTF275nm	2020-04-06 AM 9:59:09 KST	Y = 1.81e+003 X + 1.02e+002
223	191206_5TEx_Fr	F3GTE200	F3GTE	200ppm	26170	26171		26194	W2489 ChA 275nm	7.008	4636	0.38	499			200	2019-12-09 AM 11:59:18 KST	2020-04-06 AM 10:04:09 KST	CateTF275nm	2020-04-06 AM 9:59:09 KST
224	191206_5TEx_Fr	F3GTE200	F3GTE	200ppm	26170	26171		26194	W2489 ChA 275nm	7.217	2190	0.18	260			200	2019-12-09 AM 11:59:18 KST	2020-04-06 AM 10:04:09 KST	CateTF275nm	2020-04-06 AM 9:59:09 KST
86	191206_5TEx_Fr	F3GTE200	F3GTE	200ppm	26170	26171	EGC	26194	W2489 ChA 275nm	7.41	55518	4.56	11114	17.2424	ppm	200	2019-12-09 AM 11:59:18 KST	2020-04-06 AM 10:04:09 KST	CateTF275nm	2020-04-06 AM 9:59:09 KST	Y = 3.18e+003 X + 7.11e+002
213	191206_5TEx_Fr	F3GTE200	F3GTE	200ppm	26170	26171		26194	W2489 ChA 275nm	7.716	7939	0.65	959			200	2019-12-09 AM 11:59:18 KST	2020-04-06 AM 10:04:09 KST	CateTF275nm	2020-04-06 AM 9:59:09 KST
214	191206_5TEx_Fr	F3GTE200	F3GTE	200ppm	26170	26171		26194	W2489 ChA 275nm	7.966	11946	0.98	1301			200	2019-12-09 AM 11:59:18 KST	2020-04-06 AM 10:04:09 KST	CateTF275nm	2020-04-06 AM 9:59:09 KST
3	191206_5TEx_Fr	F3GTE200	F3GTE	200ppm	26170	26171	C	26194	W2489 ChA 275nm	8.158	1774	0.15	357	0.1863	ppm	200	2019-12-09 AM 11:59:18 KST	2020-04-06 AM 10:04:09 KST	CateTF275nm	2020-04-06 AM 9:59:09 KST	Y = 5.83e+003 X + 6.88e+002
32	191206_5TEx_Fr	F3GTE200	F3GTE	200ppm	26170	26171	Caffeine	26194	W2489 ChA 275nm	8.644	364407	29.91	63444	15.3275	ppm	200	2019-12-09 AM 11:59:18 KST	2020-04-06 AM 10:04:09 KST	CateTF275nm	2020-04-06 AM 9:59:09 KST	Y = 2.37e+004 X + 7.52e+002
215	191206_5TEx_Fr	F3GTE200	F3GTE	200ppm	26170	26171		26194	W2489 ChA 275nm	8.989	6150	0.5	679			200	2019-12-09 AM 11:59:18 KST	2020-04-06 AM 10:04:09 KST	CateTF275nm	2020-04-06 AM 9:59:09 KST
51	191206_5TEx_Fr	F3GTE200	F3GTE	200ppm	26170	26171	EC	26194	W2489 ChA 275nm	9.303	8611	0.71	1250	1.8389	ppm	200	2019-12-09 AM 11:59:18 KST	2020-04-06 AM 10:04:09 KST	CateTF275nm	2020-04-06 AM 9:59:09 KST	Y = 4.41e+003 X + 4.99e+002
216	191206_5TEx_Fr	F3GTE200	F3GTE	200ppm	26170	26171		26194	W2489 ChA 275nm	9.741	29884	2.45	4835			200	2019-12-09 AM 11:59:18 KST	2020-04-06 AM 10:04:09 KST	CateTF275nm	2020-04-06 AM 9:59:09 KST
98	191206_5TEx_Fr	F3GTE200	F3GTE	200ppm	26170	26171	EGCG	26194	W2489 ChA 275nm	10.224	517785	42.5	76916	49.8423	ppm	200	2019-12-09 AM 11:59:18 KST	2020-04-06 AM 10:04:09 KST	CateTF275nm	2020-04-06 AM 9:59:09 KST	Y = 1.04e+004 X + 5.88e+002
217	191206_5TEx_Fr	F3GTE200	F3GTE	200ppm	26170	26171		26194	W2489 ChA 275nm	10.746	5641	0.46	323			200	2019-12-09 AM 11:59:18 KST	2020-04-06 AM 10:04:09 KST	CateTF275nm	2020-04-06 AM 9:59:09 KST
123	191206_5TEx_Fr	F3GTE200	F3GTE	200ppm	26170	26171	GCG	26194	W2489 ChA 275nm	11.196	6492	0.53	624	0.5933	ppm	200	2019-12-09 AM 11:59:18 KST	2020-04-06 AM 10:04:09 KST	CateTF275nm	2020-04-06 AM 9:59:09 KST	Y = 9.73e+003 X + 7.18e+002
218	191206_5TEx_Fr	F3GTE200	F3GTE	200ppm	26170	26171		26194	W2489 ChA 275nm	11.479	1708	0.14	239			200	2019-12-09 AM 11:59:18 KST	2020-04-06 AM 10:04:09 KST	CateTF275nm	2020-04-06 AM 9:59:09 KST
219	191206_5TEx_Fr	F3GTE200	F3GTE	200ppm	26170	26171		26194	W2489 ChA 275nm	11.756	20903	1.72	1999			200	2019-12-09 AM 11:59:18 KST	2020-04-06 AM 10:04:09 KST	CateTF275nm	2020-04-06 AM 9:59:09 KST
220	191206_5TEx_Fr	F3GTE200	F3GTE	200ppm	26170	26171		26194	W2489 ChA 275nm	16.679	4182	0.34	264			200	2019-12-09 AM 11:59:18 KST	2020-04-06 AM 10:04:09 KST	CateTF275nm	2020-04-06 AM 9:59:09 KST
221	191206_5TEx_Fr	F3GTE200	F3GTE	200ppm	26170	26171		26194	W2489 ChA 275nm	16.886	7537	0.62	775			200	2019-12-09 AM 11:59:18 KST	2020-04-06 AM 10:04:09 KST	CateTF275nm	2020-04-06 AM 9:59:09 KST
62	191206_5TEx_Fr	F3GTE200	F3GTE	200ppm	26170	26171	ECG	26194	W2489 ChA 275nm	17.072	2806	0.23	345	0.1388	ppm	200	2019-12-09 AM 11:59:18 KST	2020-04-06 AM 10:04:09 KST	CateTF275nm	2020-04-06 AM 9:59:09 KST	Y = 1.28e+004 X + 1.03e+003
14	191206_5TEx_Fr	F3GTE200	F3GTE	200ppm	26170	26171	CG	26194	W2489 ChA 275nm	17.402	115999	9.52	12453	9.4236	ppm	200	2019-12-09 AM 11:59:18 KST	2020-04-06 AM 10:04:09 KST	CateTF275nm	2020-04-06 AM 9:59:09 KST	Y = 1.22e+004 X + 6.15e+002
225	191206_5TEx_Fr	F3GTE200	F3GTE	200ppm	26170	26171		26194	W2489 ChA 275nm	17.693	3685	0.3	475			200	2019-12-09 AM 11:59:18 KST	2020-04-06 AM 10:04:09 KST	CateTF275nm	2020-04-06 AM 9:59:09 KST
226	191206_5TEx_Fr	F3GTE200	F3GTE	200ppm	26170	26171		26194	W2489 ChA 275nm	18.001	2961	0.24	408			200	2019-12-09 AM 11:59:18 KST	2020-04-06 AM 10:04:09 KST	CateTF275nm	2020-04-06 AM 9:59:09 KST
227	191206_5TEx_Fr	F3GTE200	F3GTE	200ppm	26170	26171		26194	W2489 ChA 275nm	18.496	4292	0.35	325			200	2019-12-09 AM 11:59:18 KST	2020-04-06 AM 10:04:09 KST	CateTF275nm	2020-04-06 AM 9:59:09 KST
228	191206_5TEx_Fr	F3GTE200	F3GTE	200ppm	26170	26171		26194	W2489 ChA 275nm	18.961	9107	0.75	1389			200	2019-12-09 AM 11:59:18 KST	2020-04-06 AM 10:04:09 KST	CateTF275nm	2020-04-06 AM 9:59:09 KST
305	191206_5TEx_Fr	F3GTE200	F3GTE	200ppm	26482	26483		26506	W2489 ChA 275nm	3.27	10071	0.82	1826			200	2019-12-09 PM 10:10:10 KST	2020-04-06 AM 10:04:11 KST	CateTF275nm	2020-04-06 AM 9:59:09 KST
143	191206_5TEx_Fr	F3GTE200	F3GTE	200ppm	26482	26483	Gallic acid	26506	W2489 ChA 275nm	3.544	3938	0.32	676	0.2737	ppm	200	2019-12-09 PM 10:10:10 KST	2020-04-06 AM 10:04:11 KST	CateTF275nm	2020-04-06 AM 9:59:09 KST	Y = 1.26e+004 X + 4.80e+002
120	191206_5TEx_Fr	F3GTE200	F3GTE	200ppm	26482	26483	GC	26506	W2489 ChA 275nm	5.325	8514	0.7	915	4.6466	ppm	200	2019-12-09 PM 10:10:10 KST	2020-04-06 AM 10:04:11 KST	CateTF275nm	2020-04-06 AM 9:59:09 KST	Y = 1.81e+003 X + 1.02e+002
319	191206_5TEx_Fr	F3GTE200	F3GTE	200ppm	26482	26483		26506	W2489 ChA 275nm	6.966	3494	0.29	487			200	2019-12-09 PM 10:10:10 KST	2020-04-06 AM 10:04:11 KST	CateTF275nm	2020-04-06 AM 9:59:09 KST
307	191206_5TEx_Fr	F3GTE200	F3GTE	200ppm	26482	26483		26506	W2489 ChA 275nm	7.178	2093	0.17	248			200	2019-12-09 PM 10:10:10 KST	2020-04-06 AM 10:04:11 KST	CateTF275nm	2020-04-06 AM 9:59:09 KST
92	191206_5TEx_Fr	F3GTE200	F3GTE	200ppm	26482	26483	EGC	26506	W2489 ChA 275nm	7.374	56179	4.59	10967	17.4505	ppm	200	2019-12-09 PM 10:10:10 KST	2020-04-06 AM 10:04:11 KST	CateTF275nm	2020-04-06 AM 9:59:09 KST	Y = 3.18e+003 X + 7.11e+002
308	191206_5TEx_Fr	F3GTE200	F3GTE	200ppm	26482	26483		26506	W2489 ChA 275nm	7.677	8841	0.72	967			200	2019-12-09 PM 10:10:10 KST	2020-04-06 AM 10:04:11 KST	CateTF275nm	2020-04-06 AM 9:59:09 KST
309	191206_5TEx_Fr	F3GTE200	F3GTE	200ppm	26482	26483		26506	W2489 ChA 275nm	7.924	11321	0.93	1298			200	2019-12-09 PM 10:10:10 KST	2020-04-06 AM 10:04:11 KST	CateTF275nm	2020-04-06 AM 9:59:09 KST
9	191206_5TEx_Fr	F3GTE200	F3GTE	200ppm	26482	26483	C	26506	W2489 ChA 275nm	8.117	1606	0.13	348	0.1573	ppm	200	2019-12-09 PM 10:10:10 KST	2020-04-06 AM 10:04:11 KST	CateTF275nm	2020-04-06 AM 9:59:09 KST	Y = 5.83e+003 X + 6.88e+002
41	191206_5TEx_Fr	F3GTE200	F3GTE	200ppm	26482	26483	Caffeine	26506	W2489 ChA 275nm	8.585	371983	30.41	63987	15.6468	ppm	200	2019-12-09 PM 10:10:10 KST	2020-04-06 AM 10:04:11 KST	CateTF275nm	2020-04-06 AM 9:59:09 KST	Y = 2.37e+004 X + 7.52e+002
310	191206_5TEx_Fr	F3GTE200	F3GTE	200ppm	26482	26483		26506	W2489 ChA 275nm	8.95	2139	0.17	474			200	2019-12-09 PM 10:10:10 KST	2020-04-06 AM 10:04:11 KST	CateTF275nm	2020-04-06 AM 9:59:09 KST
311	191206_5TEx_Fr	F3GTE200	F3GTE	200ppm	26482	26483		26506	W2489 ChA 275nm	9.209	8743	0.71	1134			200	2019-12-09 PM 10:10:10 KST	2020-04-06 AM 10:04:11 KST	CateTF275nm	2020-04-06 AM 9:59:09 KST
57	191206_5TEx_Fr	F3GTE200	F3GTE	200ppm	26482	26483	EC	26506	W2489 ChA 275nm	9.649	29918	2.45	4786	6.6688	ppm	200	2019-12-09 PM 10:10:10 KST	2020-04-06 AM 10:04:11 KST	CateTF275nm	2020-04-06 AM 9:59:09 KST	Y = 4.41e+003 X + 4.99e+002
107	191206_5TEx_Fr	F3GTE200	F3GTE	200ppm	26482	26483	EGCG	26506	W2489 ChA 275nm	10.124	521946	42.67	76761	50.2433	ppm	200	2019-12-09 PM 10:10:10 KST	2020-04-06 AM 10:04:11 KST	CateTF275nm	2020-04-06 AM 9:59:09 KST	Y = 1.04e+004 X + 5.88e+002
312	191206_5TEx_Fr	F3GTE200	F3GTE	200ppm	26482	26483		26506	W2489 ChA 275nm	10.673	5300	0.43	352			200	2019-12-09 PM 10:10:10 KST	2020-04-06 AM 10:04:11 KST	CateTF275nm	2020-04-06 AM 9:59:09 KST
127	191206_5TEx_Fr	F3GTE200	F3GTE	200ppm	26482	26483	GCG	26506	W2489 ChA 275nm	11.023	6085	0.5	683	0.5515	ppm	200	2019-12-09 PM 10:10:10 KST	2020-04-06 AM 10:04:11 KST	CateTF275nm	2020-04-06 AM 9:59:09 KST	Y = 9.73e+003 X + 7.18e+002
313	191206_5TEx_Fr	F3GTE200	F3GTE	200ppm	26482	26483		26506	W2489 ChA 275nm	11.342	1373	0.11	216			200	2019-12-09 PM 10:10:10 KST	2020-04-06 AM 10:04:11 KST	CateTF275nm	2020-04-06 AM 9:59:09 KST
318	191206_5TEx_Fr	F3GTE200	F3GTE	200ppm	26482	26483		26506	W2489 ChA 275nm	11.566	18980	1.55	2070			200	2019-12-09 PM 10:10:10 KST	2020-04-06 AM 10:04:11 KST	CateTF275nm	2020-04-06 AM 9:59:09 KST
317	191206_5TEx_Fr	F3GTE200	F3GTE	200ppm	26482	26483		26506	W2489 ChA 275nm	16.449	3920	0.32	238			200	2019-12-09 PM 10:10:10 KST	2020-04-06 AM 10:04:11 KST	CateTF275nm	2020-04-06 AM 9:59:09 KST
316	191206_5TEx_Fr	F3GTE200	F3GTE	200ppm	26482	26483		26506	W2489 ChA 275nm	16.662	10010	0.82	741			200	2019-12-09 PM 10:10:10 KST	2020-04-06 AM 10:04:11 KST	CateTF275nm	2020-04-06 AM 9:59:09 KST
74	191206_5TEx_Fr	F3GTE200	F3GTE	200ppm	26482	26483	ECG	26506	W2489 ChA 275nm	17.207	117236	9.58	12443	9.1011	ppm	200	2019-12-09 PM 10:10:10 KST	2020-04-06 AM 10:04:11 KST	CateTF275nm	2020-04-06 AM 9:59:09 KST	Y = 1.28e+004 X + 1.03e+003
23	191206_5TEx_Fr	F3GTE200	F3GTE	200ppm	26482	26483	CG	26506	W2489 ChA 275nm	17.496	3535	0.29	443	0.2384	ppm	200	2019-12-09 PM 10:10:10 KST	2020-04-06 AM 10:04:11 KST	CateTF275nm	2020-04-06 AM 9:59:09 KST	Y = 1.22e+004 X + 6.15e+002
315	191206_5TEx_Fr	F3GTE200	F3GTE	200ppm	26482	26483		26506	W2489 ChA 275nm	17.818	2762	0.23	380			200	2019-12-09 PM 10:10:10 KST	2020-04-06 AM 10:04:11 KST	CateTF275nm	2020-04-06 AM 9:59:09 KST
314	191206_5TEx_Fr	F3GTE200	F3GTE	200ppm	26482	26483		26506	W2489 ChA 275nm	18.325	4246	0.35	313			200	2019-12-09 PM 10:10:10 KST	2020-04-06 AM 10:04:11 KST	CateTF275nm	2020-04-06 AM 9:59:09 KST
306	191206_5TEx_Fr	F3GTE200	F3GTE	200ppm	26482	26483		26506	W2489 ChA 275nm	18.793	9122	0.75	1370			200	2019-12-09 PM 10:10:10 KST	2020-04-06 AM 10:04:11 KST	CateTF275nm	2020-04-06 AM 9:59:09 KST
130	191206_5TEx_Fr	F3GTE50	F3GTE	50ppm	26118	26119	Gallic acid	26142	W2489 ChA 275nm	3.477	2557	0.88	451	0.1644	ppm	50	2019-12-09 AM 10:17:31 KST	2020-04-06 AM 10:04:08 KST	CateTF275nm	2020-04-06 AM 9:59:09 KST	Y = 1.26e+004 X + 4.80e+002
114	191206_5TEx_Fr	F3GTE50	F3GTE	50ppm	26118	26119	GC	26142	W2489 ChA 275nm	5.71	2575	0.89	247	1.3661	ppm	50	2019-12-09 AM 10:17:31 KST	2020-04-06 AM 10:04:08 KST	CateTF275nm	2020-04-06 AM 9:59:09 KST	Y = 1.81e+003 X + 1.02e+002
84	191206_5TEx_Fr	F3GTE50	F3GTE	50ppm	26118	26119	EGC	26142	W2489 ChA 275nm	7.503	14343	4.96	2815	4.2887	ppm	50	2019-12-09 AM 10:17:31 KST	2020-04-06 AM 10:04:08 KST	CateTF275nm	2020-04-06 AM 9:59:09 KST	Y = 3.18e+003 X + 7.11e+002
199	191206_5TEx_Fr	F3GTE50	F3GTE	50ppm	26118	26119		26142	W2489 ChA 275nm	7.812	1752	0.61	225			50	2019-12-09 AM 10:17:31 KST	2020-04-06 AM 10:04:08 KST	CateTF275nm	2020-04-06 AM 9:59:09 KST
1	191206_5TEx_Fr	F3GTE50	F3GTE	50ppm	26118	26119	C	26142	W2489 ChA 275nm	8.064	1919	0.66	304	0.2111	ppm	50	2019-12-09 AM 10:17:31 KST	2020-04-06 AM 10:04:08 KST	CateTF275nm	2020-04-06 AM 9:59:09 KST	Y = 5.83e+003 X + 6.88e+002
30	191206_5TEx_Fr	F3GTE50	F3GTE	50ppm	26118	26119	Caffeine	26142	W2489 ChA 275nm	8.768	91452	31.62	15595	3.8228	ppm	50	2019-12-09 AM 10:17:31 KST	2020-04-06 AM 10:04:08 KST	CateTF275nm	2020-04-06 AM 9:59:09 KST	Y = 2.37e+004 X + 7.52e+002
202	191206_5TEx_Fr	F3GTE50	F3GTE	50ppm	26118	26119		26142	W2489 ChA 275nm	9.133	1283	0.44	156			50	2019-12-09 AM 10:17:31 KST	2020-04-06 AM 10:04:08 KST	CateTF275nm	2020-04-06 AM 9:59:09 KST
49	191206_5TEx_Fr	F3GTE50	F3GTE	50ppm	26118	26119	EC	26142	W2489 ChA 275nm	9.443	2084	0.72	297	0.3593	ppm	50	2019-12-09 AM 10:17:31 KST	2020-04-06 AM 10:04:08 KST	CateTF275nm	2020-04-06 AM 9:59:09 KST	Y = 4.41e+003 X + 4.99e+002
96	191206_5TEx_Fr	F3GTE50	F3GTE	50ppm	26118	26119	EGCG	26142	W2489 ChA 275nm	9.888	7337	2.54	1192	0.6504	ppm	50	2019-12-09 AM 10:17:31 KST	2020-04-06 AM 10:04:08 KST	CateTF275nm	2020-04-06 AM 9:59:09 KST	Y = 1.04e+004 X + 5.88e+002
201	191206_5TEx_Fr	F3GTE50	F3GTE	50ppm	26118	26119		26142	W2489 ChA 275nm	10.388	129481	44.78	18843			50	2019-12-09 AM 10:17:31 KST	2020-04-06 AM 10:04:08 KST	CateTF275nm	2020-04-06 AM 9:59:09 KST
200	191206_5TEx_Fr	F3GTE50	F3GTE	50ppm	26118	26119		26142	W2489 ChA 275nm	11.969	5832	2.02	507			50	2019-12-09 AM 10:17:31 KST	2020-04-06 AM 10:04:08 KST	CateTF275nm	2020-04-06 AM 9:59:09 KST
12	191206_5TEx_Fr	F3GTE50	F3GTE	50ppm	26118	26119	CG	26142	W2489 ChA 275nm	17.569	28562	9.88	3233	2.2825	ppm	50	2019-12-09 AM 10:17:31 KST	2020-04-06 AM 10:04:08 KST	CateTF275nm	2020-04-06 AM 9:59:09 KST	Y = 1.22e+004 X + 6.15e+002
292	191206_5TEx_Fr	F3GTE50	F3GTE	50ppm	26430	26431		26454	W2489 ChA 275nm	3.274	2574	0.86	466			50	2019-12-09 PM 8:28:29 KST	2020-04-06 AM 10:04:10 KST	CateTF275nm	2020-04-06 AM 9:59:09 KST
141	191206_5TEx_Fr	F3GTE50	F3GTE	50ppm	26430	26431	Gallic acid	26454	W2489 ChA 275nm	3.544	1094	0.37	182	0.0486	ppm	50	2019-12-09 PM 8:28:29 KST	2020-04-06 AM 10:04:10 KST	CateTF275nm	2020-04-06 AM 9:59:09 KST	Y = 1.26e+004 X + 4.80e+002
118	191206_5TEx_Fr	F3GTE50	F3GTE	50ppm	26430	26431	GC	26454	W2489 ChA 275nm	5.335	2138	0.72	227	1.1247	ppm	50	2019-12-09 PM 8:28:29 KST	2020-04-06 AM 10:04:10 KST	CateTF275nm	2020-04-06 AM 9:59:09 KST	Y = 1.81e+003 X + 1.02e+002
90	191206_5TEx_Fr	F3GTE50	F3GTE	50ppm	26430	26431	EGC	26454	W2489 ChA 275nm	7.38	13851	4.64	2737	4.1339	ppm	50	2019-12-09 PM 8:28:29 KST	2020-04-06 AM 10:04:10 KST	CateTF275nm	2020-04-06 AM 9:59:09 KST	Y = 3.18e+003 X + 7.11e+002
291	191206_5TEx_Fr	F3GTE50	F3GTE	50ppm	26430	26431		26454	W2489 ChA 275nm	7.68	1863	0.62	224			50	2019-12-09 PM 8:28:29 KST	2020-04-06 AM 10:04:10 KST	CateTF275nm	2020-04-06 AM 9:59:09 KST
7	191206_5TEx_Fr	F3GTE50	F3GTE	50ppm	26430	26431	C	26454	W2489 ChA 275nm	7.933	2536	0.85	306	0.3168	ppm	50	2019-12-09 PM 8:28:29 KST	2020-04-06 AM 10:04:10 KST	CateTF275nm	2020-04-06 AM 9:59:09 KST	Y = 5.83e+003 X + 6.88e+002
39	191206_5TEx_Fr	F3GTE50	F3GTE	50ppm	26430	26431	Caffeine	26454	W2489 ChA 275nm	8.596	92171	30.88	15920	3.8532	ppm	50	2019-12-09 PM 8:28:29 KST	2020-04-06 AM 10:04:10 KST	CateTF275nm	2020-04-06 AM 9:59:09 KST	Y = 2.37e+004 X + 7.52e+002
290	191206_5TEx_Fr	F3GTE50	F3GTE	50ppm	26430	26431		26454	W2489 ChA 275nm	8.914	1266	0.42	165			50	2019-12-09 PM 8:28:29 KST	2020-04-06 AM 10:04:10 KST	CateTF275nm	2020-04-06 AM 9:59:09 KST
289	191206_5TEx_Fr	F3GTE50	F3GTE	50ppm	26430	26431		26454	W2489 ChA 275nm	9.219	2288	0.77	287			50	2019-12-09 PM 8:28:29 KST	2020-04-06 AM 10:04:10 KST	CateTF275nm	2020-04-06 AM 9:59:09 KST
55	191206_5TEx_Fr	F3GTE50	F3GTE	50ppm	26430	26431	EC	26454	W2489 ChA 275nm	9.662	7584	2.54	1197	1.606	ppm	50	2019-12-09 PM 8:28:29 KST	2020-04-06 AM 10:04:10 KST	CateTF275nm	2020-04-06 AM 9:59:09 KST	Y = 4.41e+003 X + 4.99e+002
105	191206_5TEx_Fr	F3GTE50	F3GTE	50ppm	26430	26431	EGCG	26454	W2489 ChA 275nm	10.14	131134	43.93	19255	12.5807	ppm	50	2019-12-09 PM 8:28:29 KST	2020-04-06 AM 10:04:10 KST	CateTF275nm	2020-04-06 AM 9:59:09 KST	Y = 1.04e+004 X + 5.88e+002
125	191206_5TEx_Fr	F3GTE50	F3GTE	50ppm	26430	26431	GCG	26454	W2489 ChA 275nm	11.036	1558	0.52	173	0.0863	ppm	50	2019-12-09 PM 8:28:29 KST	2020-04-06 AM 10:04:10 KST	CateTF275nm	2020-04-06 AM 9:59:09 KST	Y = 9.73e+003 X + 7.18e+002
288	191206_5TEx_Fr	F3GTE50	F3GTE	50ppm	26430	26431		26454	W2489 ChA 275nm	11.577	5075	1.7	527			50	2019-12-09 PM 8:28:29 KST	2020-04-06 AM 10:04:10 KST	CateTF275nm	2020-04-06 AM 9:59:09 KST
287	191206_5TEx_Fr	F3GTE50	F3GTE	50ppm	26430	26431		26454	W2489 ChA 275nm	16.67	1686	0.56	152			50	2019-12-09 PM 8:28:29 KST	2020-04-06 AM 10:04:10 KST	CateTF275nm	2020-04-06 AM 9:59:09 KST
72	191206_5TEx_Fr	F3GTE50	F3GTE	50ppm	26430	26431	ECG	26454	W2489 ChA 275nm	17.216	29068	9.74	3107	2.1957	ppm	50	2019-12-09 PM 8:28:29 KST	2020-04-06 AM 10:04:10 KST	CateTF275nm	2020-04-06 AM 9:59:09 KST	Y = 1.28e+004 X + 1.03e+003
293	191206_5TEx_Fr	F3GTE50	F3GTE	50ppm	26430	26431		26454	W2489 ChA 275nm	18.798	2635	0.88	362			50	2019-12-09 PM 8:28:29 KST	2020-04-06 AM 10:04:10 KST	CateTF275nm	2020-04-06 AM 9:59:09 KST
479	191210_5TEx_Fr	F3MTE100	F3MTE	100ppm	27318	27319		27342	W2489 ChA 275nm	3.315	4696	0.94	828			100	2019-12-11 PM 1:18:36 KST	2020-04-06 AM 10:04:25 KST	CateTF275nm	2020-04-06 AM 9:59:09 KST
279	191210_5TEx_Fr	F3MTE100	F3MTE	100ppm	27318	27319	Gallic acid	27342	W2489 ChA 275nm	3.584	29219	5.87	5133	2.2744	ppm	100	2019-12-11 PM 1:18:36 KST	2020-04-06 AM 10:04:25 KST	CateTF275nm	2020-04-06 AM 9:59:09 KST	Y = 1.26e+004 X + 4.80e+002
480	191210_5TEx_Fr	F3MTE100	F3MTE	100ppm	27318	27319		27342	W2489 ChA 275nm	5.441	4127	0.83	542			100	2019-12-11 PM 1:18:36 KST	2020-04-06 AM 10:04:25 KST	CateTF275nm	2020-04-06 AM 9:59:09 KST
229	191210_5TEx_Fr	F3MTE100	F3MTE	100ppm	27318	27319	GC	27342	W2489 ChA 275nm	5.64	3547	0.71	379	1.9026	ppm	100	2019-12-11 PM 1:18:36 KST	2020-04-06 AM 10:04:25 KST	CateTF275nm	2020-04-06 AM 9:59:09 KST	Y = 1.81e+003 X + 1.02e+002
484	191210_5TEx_Fr	F3MTE100	F3MTE	100ppm	27318	27319		27342	W2489 ChA 275nm	7.029	2064	0.41	219			100	2019-12-11 PM 1:18:36 KST	2020-04-06 AM 10:04:25 KST	CateTF275nm	2020-04-06 AM 9:59:09 KST
488	191210_5TEx_Fr	F3MTE100	F3MTE	100ppm	27318	27319		27342	W2489 ChA 275nm	7.242	1501	0.3	178			100	2019-12-11 PM 1:18:36 KST	2020-04-06 AM 10:04:25 KST	CateTF275nm	2020-04-06 AM 9:59:09 KST
487	191210_5TEx_Fr	F3MTE100	F3MTE	100ppm	27318	27319		27342	W2489 ChA 275nm	7.438	6452	1.3	831			100	2019-12-11 PM 1:18:36 KST	2020-04-06 AM 10:04:25 KST	CateTF275nm	2020-04-06 AM 9:59:09 KST
173	191210_5TEx_Fr	F3MTE100	F3MTE	100ppm	27318	27319	EGC	27342	W2489 ChA 275nm	7.753	7011	1.41	744	1.9818	ppm	100	2019-12-11 PM 1:18:36 KST	2020-04-06 AM 10:04:25 KST	CateTF275nm	2020-04-06 AM 9:59:09 KST	Y = 3.18e+003 X + 7.11e+002
11	191210_5TEx_Fr	F3MTE100	F3MTE	100ppm	27318	27319	C	27342	W2489 ChA 275nm	8.124	8853	1.78	595	1.4002	ppm	100	2019-12-11 PM 1:18:36 KST	2020-04-06 AM 10:04:25 KST	CateTF275nm	2020-04-06 AM 9:59:09 KST	Y = 5.83e+003 X + 6.88e+002
92	191210_5TEx_Fr	F3MTE100	F3MTE	100ppm	27318	27319	Caffeine	27342	W2489 ChA 275nm	8.674	246956	49.63	42621	10.3771	ppm	100	2019-12-11 PM 1:18:36 KST	2020-04-06 AM 10:04:25 KST	CateTF275nm	2020-04-06 AM 9:59:09 KST	Y = 2.37e+004 X + 7.52e+002
122	191210_5TEx_Fr	F3MTE100	F3MTE	100ppm	27318	27319	EC	27342	W2489 ChA 275nm	9.339	3652	0.73	287	0.7148	ppm	100	2019-12-11 PM 1:18:36 KST	2020-04-06 AM 10:04:25 KST	CateTF275nm	2020-04-06 AM 9:59:09 KST	Y = 4.41e+003 X + 4.99e+002
200	191210_5TEx_Fr	F3MTE100	F3MTE	100ppm	27318	27319	EGCG	27342	W2489 ChA 275nm	9.781	4610	0.93	493	0.3876	ppm	100	2019-12-11 PM 1:18:36 KST	2020-04-06 AM 10:04:25 KST	CateTF275nm	2020-04-06 AM 9:59:09 KST	Y = 1.04e+004 X + 5.88e+002
486	191210_5TEx_Fr	F3MTE100	F3MTE	100ppm	27318	27319		27342	W2489 ChA 275nm	10.273	71223	14.31	10028			100	2019-12-11 PM 1:18:36 KST	2020-04-06 AM 10:04:25 KST	CateTF275nm	2020-04-06 AM 9:59:09 KST
252	191210_5TEx_Fr	F3MTE100	F3MTE	100ppm	27318	27319	GCG	27342	W2489 ChA 275nm	11.188	1841	0.37	218	0.1154	ppm	100	2019-12-11 PM 1:18:36 KST	2020-04-06 AM 10:04:25 KST	CateTF275nm	2020-04-06 AM 9:59:09 KST	Y = 9.73e+003 X + 7.18e+002
485	191210_5TEx_Fr	F3MTE100	F3MTE	100ppm	27318	27319		27342	W2489 ChA 275nm	11.529	55523	11.16	7428			100	2019-12-11 PM 1:18:36 KST	2020-04-06 AM 10:04:25 KST	CateTF275nm	2020-04-06 AM 9:59:09 KST
489	191210_5TEx_Fr	F3MTE100	F3MTE	100ppm	27318	27319		27342	W2489 ChA 275nm	11.829	1542	0.31	196			100	2019-12-11 PM 1:18:36 KST	2020-04-06 AM 10:04:25 KST	CateTF275nm	2020-04-06 AM 9:59:09 KST
44	191210_5TEx_Fr	F3MTE100	F3MTE	100ppm	27318	27319	CG	27342	W2489 ChA 275nm	17.458	32772	6.59	3185	2.6263	ppm	100	2019-12-11 PM 1:18:36 KST	2020-04-06 AM 10:04:25 KST	CateTF275nm	2020-04-06 AM 9:59:09 KST	Y = 1.22e+004 X + 6.15e+002
483	191210_5TEx_Fr	F3MTE100	F3MTE	100ppm	27318	27319		27342	W2489 ChA 275nm	18.034	1768	0.36	185			100	2019-12-11 PM 1:18:36 KST	2020-04-06 AM 10:04:25 KST	CateTF275nm	2020-04-06 AM 9:59:09 KST
482	191210_5TEx_Fr	F3MTE100	F3MTE	100ppm	27318	27319		27342	W2489 ChA 275nm	18.309	7944	1.6	970			100	2019-12-11 PM 1:18:36 KST	2020-04-06 AM 10:04:25 KST	CateTF275nm	2020-04-06 AM 9:59:09 KST
481	191210_5TEx_Fr	F3MTE100	F3MTE	100ppm	27318	27319		27342	W2489 ChA 275nm	18.58	2317	0.47	155			100	2019-12-11 PM 1:18:36 KST	2020-04-06 AM 10:04:25 KST	CateTF275nm	2020-04-06 AM 9:59:09 KST
502	191210_5TEx_Fr	F3MTE100	F3MTE	100ppm	27318	27344		27367	W2489 ChA 275nm	3.299	4624	0.89	823			100	2019-12-11 PM 2:09:25 KST	2020-04-06 AM 10:04:25 KST	CateTF275nm	2020-04-06 AM 9:59:09 KST
280	191210_5TEx_Fr	F3MTE100	F3MTE	100ppm	27318	27344	Gallic acid	27367	W2489 ChA 275nm	3.571	29288	5.66	5151	2.2799	ppm	100	2019-12-11 PM 2:09:25 KST	2020-04-06 AM 10:04:25 KST	CateTF275nm	2020-04-06 AM 9:59:09 KST	Y = 1.26e+004 X + 4.80e+002
501	191210_5TEx_Fr	F3MTE100	F3MTE	100ppm	27318	27344		27367	W2489 ChA 275nm	5.425	4034	0.78	532			100	2019-12-11 PM 2:09:25 KST	2020-04-06 AM 10:04:25 KST	CateTF275nm	2020-04-06 AM 9:59:09 KST
230	191210_5TEx_Fr	F3MTE100	F3MTE	100ppm	27318	27344	GC	27367	W2489 ChA 275nm	5.618	3530	0.68	382	1.8936	ppm	100	2019-12-11 PM 2:09:25 KST	2020-04-06 AM 10:04:25 KST	CateTF275nm	2020-04-06 AM 9:59:09 KST	Y = 1.81e+003 X + 1.02e+002
500	191210_5TEx_Fr	F3MTE100	F3MTE	100ppm	27318	27344		27367	W2489 ChA 275nm	7.025	2011	0.39	216			100	2019-12-11 PM 2:09:25 KST	2020-04-06 AM 10:04:25 KST	CateTF275nm	2020-04-06 AM 9:59:09 KST
499	191210_5TEx_Fr	F3MTE100	F3MTE	100ppm	27318	27344		27367	W2489 ChA 275nm	7.262	1753	0.34	181			100	2019-12-11 PM 2:09:25 KST	2020-04-06 AM 10:04:25 KST	CateTF275nm	2020-04-06 AM 9:59:09 KST
498	191210_5TEx_Fr	F3MTE100	F3MTE	100ppm	27318	27344		27367	W2489 ChA 275nm	7.44	6671	1.29	834			100	2019-12-11 PM 2:09:25 KST	2020-04-06 AM 10:04:25 KST	CateTF275nm	2020-04-06 AM 9:59:09 KST
174	191210_5TEx_Fr	F3MTE100	F3MTE	100ppm	27318	27344	EGC	27367	W2489 ChA 275nm	7.755	7170	1.39	771	2.0321	ppm	100	2019-12-11 PM 2:09:25 KST	2020-04-06 AM 10:04:25 KST	CateTF275nm	2020-04-06 AM 9:59:09 KST	Y = 3.18e+003 X + 7.11e+002
12	191210_5TEx_Fr	F3MTE100	F3MTE	100ppm	27318	27344	C	27367	W2489 ChA 275nm	8.124	10038	1.94	625	1.6035	ppm	100	2019-12-11 PM 2:09:25 KST	2020-04-06 AM 10:04:25 KST	CateTF275nm	2020-04-06 AM 9:59:09 KST	Y = 5.83e+003 X + 6.88e+002
93	191210_5TEx_Fr	F3MTE100	F3MTE	100ppm	27318	27344	Caffeine	27367	W2489 ChA 275nm	8.671	248173	47.98	42530	10.4284	ppm	100	2019-12-11 PM 2:09:25 KST	2020-04-06 AM 10:04:25 KST	CateTF275nm	2020-04-06 AM 9:59:09 KST	Y = 2.37e+004 X + 7.52e+002
123	191210_5TEx_Fr	F3MTE100	F3MTE	100ppm	27318	27344	EC	27367	W2489 ChA 275nm	9.321	4117	0.8	317	0.8203	ppm	100	2019-12-11 PM 2:09:25 KST	2020-04-06 AM 10:04:25 KST	CateTF275nm	2020-04-06 AM 9:59:09 KST	Y = 4.41e+003 X + 4.99e+002
201	191210_5TEx_Fr	F3MTE100	F3MTE	100ppm	27318	27344	EGCG	27367	W2489 ChA 275nm	9.767	5833	1.13	543	0.5054	ppm	100	2019-12-11 PM 2:09:25 KST	2020-04-06 AM 10:04:25 KST	CateTF275nm	2020-04-06 AM 9:59:09 KST	Y = 1.04e+004 X + 5.88e+002
497	191210_5TEx_Fr	F3MTE100	F3MTE	100ppm	27318	27344		27367	W2489 ChA 275nm	10.253	73092	14.13	10064			100	2019-12-11 PM 2:09:25 KST	2020-04-06 AM 10:04:25 KST	CateTF275nm	2020-04-06 AM 9:59:09 KST
253	191210_5TEx_Fr	F3MTE100	F3MTE	100ppm	27318	27344	GCG	27367	W2489 ChA 275nm	11.163	3363	0.65	284	0.2718	ppm	100	2019-12-11 PM 2:09:25 KST	2020-04-06 AM 10:04:25 KST	CateTF275nm	2020-04-06 AM 9:59:09 KST	Y = 9.73e+003 X + 7.18e+002
496	191210_5TEx_Fr	F3MTE100	F3MTE	100ppm	27318	27344		27367	W2489 ChA 275nm	11.501	57503	11.12	7510			100	2019-12-11 PM 2:09:25 KST	2020-04-06 AM 10:04:25 KST	CateTF275nm	2020-04-06 AM 9:59:09 KST
495	191210_5TEx_Fr	F3MTE100	F3MTE	100ppm	27318	27344		27367	W2489 ChA 275nm	11.79	3211	0.62	319			100	2019-12-11 PM 2:09:25 KST	2020-04-06 AM 10:04:25 KST	CateTF275nm	2020-04-06 AM 9:59:09 KST
494	191210_5TEx_Fr	F3MTE100	F3MTE	100ppm	27318	27344		27367	W2489 ChA 275nm	16.703	2318	0.45	154			100	2019-12-11 PM 2:09:25 KST	2020-04-06 AM 10:04:25 KST	CateTF275nm	2020-04-06 AM 9:59:09 KST
45	191210_5TEx_Fr	F3MTE100	F3MTE	100ppm	27318	27344	CG	27367	W2489 ChA 275nm	17.425	33444	6.47	3146	2.6812	ppm	100	2019-12-11 PM 2:09:25 KST	2020-04-06 AM 10:04:25 KST	CateTF275nm	2020-04-06 AM 9:59:09 KST	Y = 1.22e+004 X + 6.15e+002
493	191210_5TEx_Fr	F3MTE100	F3MTE	100ppm	27318	27344		27367	W2489 ChA 275nm	18.013	1972	0.38	192			100	2019-12-11 PM 2:09:25 KST	2020-04-06 AM 10:04:25 KST	CateTF275nm	2020-04-06 AM 9:59:09 KST
490	191210_5TEx_Fr	F3MTE100	F3MTE	100ppm	27318	27344		27367	W2489 ChA 275nm	18.283	8179	1.58	977			100	2019-12-11 PM 2:09:25 KST	2020-04-06 AM 10:04:25 KST	CateTF275nm	2020-04-06 AM 9:59:09 KST
491	191210_5TEx_Fr	F3MTE100	F3MTE	100ppm	27318	27344		27367	W2489 ChA 275nm	18.539	2509	0.49	164			100	2019-12-11 PM 2:09:25 KST	2020-04-06 AM 10:04:25 KST	CateTF275nm	2020-04-06 AM 9:59:09 KST
492	191210_5TEx_Fr	F3MTE100	F3MTE	100ppm	27318	27344		27367	W2489 ChA 275nm	18.975	4461	0.86	592			100	2019-12-11 PM 2:09:25 KST	2020-04-06 AM 10:04:25 KST	CateTF275nm	2020-04-06 AM 9:59:09 KST
505	191210_5TEx_Fr	F3MTE100	F3MTE	100ppm	27318	27369		27392	W2489 ChA 275nm	3.3	4726	0.94	829			100	2019-12-11 PM 3:00:14 KST	2020-04-06 AM 10:04:25 KST	CateTF275nm	2020-04-06 AM 9:59:09 KST
281	191210_5TEx_Fr	F3MTE100	F3MTE	100ppm	27318	27369	Gallic acid	27392	W2489 ChA 275nm	3.572	29274	5.81	5178	2.2788	ppm	100	2019-12-11 PM 3:00:14 KST	2020-04-06 AM 10:04:25 KST	CateTF275nm	2020-04-06 AM 9:59:09 KST	Y = 1.26e+004 X + 4.80e+002
506	191210_5TEx_Fr	F3MTE100	F3MTE	100ppm	27318	27369		27392	W2489 ChA 275nm	5.43	4132	0.82	535			100	2019-12-11 PM 3:00:14 KST	2020-04-06 AM 10:04:25 KST	CateTF275nm	2020-04-06 AM 9:59:09 KST
231	191210_5TEx_Fr	F3MTE100	F3MTE	100ppm	27318	27369	GC	27392	W2489 ChA 275nm	5.622	3543	0.7	387	1.9006	ppm	100	2019-12-11 PM 3:00:14 KST	2020-04-06 AM 10:04:25 KST	CateTF275nm	2020-04-06 AM 9:59:09 KST	Y = 1.81e+003 X + 1.02e+002
507	191210_5TEx_Fr	F3MTE100	F3MTE	100ppm	27318	27369		27392	W2489 ChA 275nm	7.04	1992	0.4	213			100	2019-12-11 PM 3:00:14 KST	2020-04-06 AM 10:04:25 KST	CateTF275nm	2020-04-06 AM 9:59:09 KST
503	191210_5TEx_Fr	F3MTE100	F3MTE	100ppm	27318	27369		27392	W2489 ChA 275nm	7.248	1725	0.34	171			100	2019-12-11 PM 3:00:14 KST	2020-04-06 AM 10:04:25 KST	CateTF275nm	2020-04-06 AM 9:59:09 KST
509	191210_5TEx_Fr	F3MTE100	F3MTE	100ppm	27318	27369		27392	W2489 ChA 275nm	7.45	6359	1.26	824			100	2019-12-11 PM 3:00:14 KST	2020-04-06 AM 10:04:25 KST	CateTF275nm	2020-04-06 AM 9:59:09 KST
175	191210_5TEx_Fr	F3MTE100	F3MTE	100ppm	27318	27369	EGC	27392	W2489 ChA 275nm	7.765	7017	1.39	748	1.984	ppm	100	2019-12-11 PM 3:00:14 KST	2020-04-06 AM 10:04:25 KST	CateTF275nm	2020-04-06 AM 9:59:09 KST	Y = 3.18e+003 X + 7.11e+002
510	191210_5TEx_Fr	F3MTE100	F3MTE	100ppm	27318	27369		27392	W2489 ChA 275nm	8.008	1571	0.31	292			100	2019-12-11 PM 3:00:14 KST	2020-04-06 AM 10:04:25 KST	CateTF275nm	2020-04-06 AM 9:59:09 KST
13	191210_5TEx_Fr	F3MTE100	F3MTE	100ppm	27318	27369	C	27392	W2489 ChA 275nm	8.138	7479	1.48	602	1.1646	ppm	100	2019-12-11 PM 3:00:14 KST	2020-04-06 AM 10:04:25 KST	CateTF275nm	2020-04-06 AM 9:59:09 KST	Y = 5.83e+003 X + 6.88e+002
94	191210_5TEx_Fr	F3MTE100	F3MTE	100ppm	27318	27369	Caffeine	27392	W2489 ChA 275nm	8.689	247358	49.06	42684	10.394	ppm	100	2019-12-11 PM 3:00:14 KST	2020-04-06 AM 10:04:25 KST	CateTF275nm	2020-04-06 AM 9:59:09 KST	Y = 2.37e+004 X + 7.52e+002
124	191210_5TEx_Fr	F3MTE100	F3MTE	100ppm	27318	27369	EC	27392	W2489 ChA 275nm	9.361	3638	0.72	301	0.7116	ppm	100	2019-12-11 PM 3:00:14 KST	2020-04-06 AM 10:04:25 KST	CateTF275nm	2020-04-06 AM 9:59:09 KST	Y = 4.41e+003 X + 4.99e+002
202	191210_5TEx_Fr	F3MTE100	F3MTE	100ppm	27318	27369	EGCG	27392	W2489 ChA 275nm	9.795	4853	0.96	509	0.411	ppm	100	2019-12-11 PM 3:00:14 KST	2020-04-06 AM 10:04:25 KST	CateTF275nm	2020-04-06 AM 9:59:09 KST	Y = 1.04e+004 X + 5.88e+002
511	191210_5TEx_Fr	F3MTE100	F3MTE	100ppm	27318	27369		27392	W2489 ChA 275nm	10.286	71684	14.22	10061			100	2019-12-11 PM 3:00:14 KST	2020-04-06 AM 10:04:25 KST	CateTF275nm	2020-04-06 AM 9:59:09 KST
254	191210_5TEx_Fr	F3MTE100	F3MTE	100ppm	27318	27369	GCG	27392	W2489 ChA 275nm	11.208	1941	0.39	217	0.1257	ppm	100	2019-12-11 PM 3:00:14 KST	2020-04-06 AM 10:04:25 KST	CateTF275nm	2020-04-06 AM 9:59:09 KST	Y = 9.73e+003 X + 7.18e+002
512	191210_5TEx_Fr	F3MTE100	F3MTE	100ppm	27318	27369		27392	W2489 ChA 275nm	11.542	55673	11.04	7484			100	2019-12-11 PM 3:00:14 KST	2020-04-06 AM 10:04:25 KST	CateTF275nm	2020-04-06 AM 9:59:09 KST
513	191210_5TEx_Fr	F3MTE100	F3MTE	100ppm	27318	27369		27392	W2489 ChA 275nm	11.846	1485	0.29	192			100	2019-12-11 PM 3:00:14 KST	2020-04-06 AM 10:04:25 KST	CateTF275nm	2020-04-06 AM 9:59:09 KST
514	191210_5TEx_Fr	F3MTE100	F3MTE	100ppm	27318	27369		27392	W2489 ChA 275nm	16.743	3202	0.64	160			100	2019-12-11 PM 3:00:14 KST	2020-04-06 AM 10:04:25 KST	CateTF275nm	2020-04-06 AM 9:59:09 KST
46	191210_5TEx_Fr	F3MTE100	F3MTE	100ppm	27318	27369	CG	27392	W2489 ChA 275nm	17.462	33868	6.72	3113	2.7158	ppm	100	2019-12-11 PM 3:00:14 KST	2020-04-06 AM 10:04:25 KST	CateTF275nm	2020-04-06 AM 9:59:09 KST	Y = 1.22e+004 X + 6.15e+002
515	191210_5TEx_Fr	F3MTE100	F3MTE	100ppm	27318	27369		27392	W2489 ChA 275nm	18.042	2056	0.41	189			100	2019-12-11 PM 3:00:14 KST	2020-04-06 AM 10:04:25 KST	CateTF275nm	2020-04-06 AM 9:59:09 KST
508	191210_5TEx_Fr	F3MTE100	F3MTE	100ppm	27318	27369		27392	W2489 ChA 275nm	18.316	8117	1.61	973			100	2019-12-11 PM 3:00:14 KST	2020-04-06 AM 10:04:25 KST	CateTF275nm	2020-04-06 AM 9:59:09 KST
504	191210_5TEx_Fr	F3MTE100	F3MTE	100ppm	27318	27369		27392	W2489 ChA 275nm	18.593	2466	0.49	169			100	2019-12-11 PM 3:00:14 KST	2020-04-06 AM 10:04:25 KST	CateTF275nm	2020-04-06 AM 9:59:09 KST
523	191210_5TEx_Fr	F3MTE200	F3MTE	200ppm	27394	27395		27418	W2489 ChA 275nm	3.298	8999	0.88	1606			200	2019-12-11 PM 3:51:04 KST	2020-04-06 AM 10:04:26 KST	CateTF275nm	2020-04-06 AM 9:59:09 KST
282	191210_5TEx_Fr	F3MTE200	F3MTE	200ppm	27394	27395	Gallic acid	27418	W2489 ChA 275nm	3.567	58536	5.71	10349	4.5945	ppm	200	2019-12-11 PM 3:51:04 KST	2020-04-06 AM 10:04:26 KST	CateTF275nm	2020-04-06 AM 9:59:09 KST	Y = 1.26e+004 X + 4.80e+002
524	191210_5TEx_Fr	F3MTE200	F3MTE	200ppm	27394	27395		27418	W2489 ChA 275nm	5.421	8193	0.8	1077			200	2019-12-11 PM 3:51:04 KST	2020-04-06 AM 10:04:26 KST	CateTF275nm	2020-04-06 AM 9:59:09 KST
232	191210_5TEx_Fr	F3MTE200	F3MTE	200ppm	27394	27395	GC	27418	W2489 ChA 275nm	5.61	7259	0.71	763	3.9533	ppm	200	2019-12-11 PM 3:51:04 KST	2020-04-06 AM 10:04:26 KST	CateTF275nm	2020-04-06 AM 9:59:09 KST	Y = 1.81e+003 X + 1.02e+002
518	191210_5TEx_Fr	F3MTE200	F3MTE	200ppm	27394	27395		27418	W2489 ChA 275nm	6.32	1587	0.15	211			200	2019-12-11 PM 3:51:04 KST	2020-04-06 AM 10:04:26 KST	CateTF275nm	2020-04-06 AM 9:59:09 KST
531	191210_5TEx_Fr	F3MTE200	F3MTE	200ppm	27394	27395		27418	W2489 ChA 275nm	6.609	4066	0.4	225			200	2019-12-11 PM 3:51:04 KST	2020-04-06 AM 10:04:26 KST	CateTF275nm	2020-04-06 AM 9:59:09 KST
516	191210_5TEx_Fr	F3MTE200	F3MTE	200ppm	27394	27395		27418	W2489 ChA 275nm	7.025	4718	0.46	443			200	2019-12-11 PM 3:51:04 KST	2020-04-06 AM 10:04:26 KST	CateTF275nm	2020-04-06 AM 9:59:09 KST
519	191210_5TEx_Fr	F3MTE200	F3MTE	200ppm	27394	27395		27418	W2489 ChA 275nm	7.247	3543	0.35	352			200	2019-12-11 PM 3:51:04 KST	2020-04-06 AM 10:04:26 KST	CateTF275nm	2020-04-06 AM 9:59:09 KST
520	191210_5TEx_Fr	F3MTE200	F3MTE	200ppm	27394	27395		27418	W2489 ChA 275nm	7.438	13243	1.29	1669			200	2019-12-11 PM 3:51:04 KST	2020-04-06 AM 10:04:26 KST	CateTF275nm	2020-04-06 AM 9:59:09 KST
176	191210_5TEx_Fr	F3MTE200	F3MTE	200ppm	27394	27395	EGC	27418	W2489 ChA 275nm	7.754	14246	1.39	1536	4.2583	ppm	200	2019-12-11 PM 3:51:04 KST	2020-04-06 AM 10:04:26 KST	CateTF275nm	2020-04-06 AM 9:59:09 KST	Y = 3.18e+003 X + 7.11e+002
14	191210_5TEx_Fr	F3MTE200	F3MTE	200ppm	27394	27395	C	27418	W2489 ChA 275nm	8.124	19628	1.91	1217	3.2481	ppm	200	2019-12-11 PM 3:51:04 KST	2020-04-06 AM 10:04:26 KST	CateTF275nm	2020-04-06 AM 9:59:09 KST	Y = 5.83e+003 X + 6.88e+002
95	191210_5TEx_Fr	F3MTE200	F3MTE	200ppm	27394	27395	Caffeine	27418	W2489 ChA 275nm	8.682	491898	47.97	85771	20.701	ppm	200	2019-12-11 PM 3:51:04 KST	2020-04-06 AM 10:04:26 KST	CateTF275nm	2020-04-06 AM 9:59:09 KST	Y = 2.37e+004 X + 7.52e+002
125	191210_5TEx_Fr	F3MTE200	F3MTE	200ppm	27394	27395	EC	27418	W2489 ChA 275nm	9.351	7678	0.75	645	1.6274	ppm	200	2019-12-11 PM 3:51:04 KST	2020-04-06 AM 10:04:26 KST	CateTF275nm	2020-04-06 AM 9:59:09 KST	Y = 4.41e+003 X + 4.99e+002
203	191210_5TEx_Fr	F3MTE200	F3MTE	200ppm	27394	27395	EGCG	27418	W2489 ChA 275nm	9.78	9687	0.94	1006	0.8769	ppm	200	2019-12-11 PM 3:51:04 KST	2020-04-06 AM 10:04:26 KST	CateTF275nm	2020-04-06 AM 9:59:09 KST	Y = 1.04e+004 X + 5.88e+002
521	191210_5TEx_Fr	F3MTE200	F3MTE	200ppm	27394	27395		27418	W2489 ChA 275nm	10.273	142759	13.92	20022			200	2019-12-11 PM 3:51:04 KST	2020-04-06 AM 10:04:26 KST	CateTF275nm	2020-04-06 AM 9:59:09 KST
255	191210_5TEx_Fr	F3MTE200	F3MTE	200ppm	27394	27395	GCG	27418	W2489 ChA 275nm	10.814	1676	0.16	165	0.0984	ppm	200	2019-12-11 PM 3:51:04 KST	2020-04-06 AM 10:04:26 KST	CateTF275nm	2020-04-06 AM 9:59:09 KST	Y = 9.73e+003 X + 7.18e+002
522	191210_5TEx_Fr	F3MTE200	F3MTE	200ppm	27394	27395		27418	W2489 ChA 275nm	11.206	3994	0.39	445			200	2019-12-11 PM 3:51:04 KST	2020-04-06 AM 10:04:26 KST	CateTF275nm	2020-04-06 AM 9:59:09 KST
517	191210_5TEx_Fr	F3MTE200	F3MTE	200ppm	27394	27395		27418	W2489 ChA 275nm	11.534	111580	10.88	14996			200	2019-12-11 PM 3:51:04 KST	2020-04-06 AM 10:04:26 KST	CateTF275nm	2020-04-06 AM 9:59:09 KST
530	191210_5TEx_Fr	F3MTE200	F3MTE	200ppm	27394	27395		27418	W2489 ChA 275nm	11.867	3840	0.37	432			200	2019-12-11 PM 3:51:04 KST	2020-04-06 AM 10:04:26 KST	CateTF275nm	2020-04-06 AM 9:59:09 KST
529	191210_5TEx_Fr	F3MTE200	F3MTE	200ppm	27394	27395		27418	W2489 ChA 275nm	16.737	7003	0.68	327			200	2019-12-11 PM 3:51:04 KST	2020-04-06 AM 10:04:26 KST	CateTF275nm	2020-04-06 AM 9:59:09 KST
47	191210_5TEx_Fr	F3MTE200	F3MTE	200ppm	27394	27395	CG	27418	W2489 ChA 275nm	17.43	68012	6.63	5874	5.5044	ppm	200	2019-12-11 PM 3:51:04 KST	2020-04-06 AM 10:04:26 KST	CateTF275nm	2020-04-06 AM 9:59:09 KST	Y = 1.22e+004 X + 6.15e+002
528	191210_5TEx_Fr	F3MTE200	F3MTE	200ppm	27394	27395		27418	W2489 ChA 275nm	18.02	3225	0.31	400			200	2019-12-11 PM 3:51:04 KST	2020-04-06 AM 10:04:26 KST	CateTF275nm	2020-04-06 AM 9:59:09 KST
527	191210_5TEx_Fr	F3MTE200	F3MTE	200ppm	27394	27395		27418	W2489 ChA 275nm	18.287	16387	1.6	1962			200	2019-12-11 PM 3:51:04 KST	2020-04-06 AM 10:04:26 KST	CateTF275nm	2020-04-06 AM 9:59:09 KST
526	191210_5TEx_Fr	F3MTE200	F3MTE	200ppm	27394	27395		27418	W2489 ChA 275nm	18.555	5185	0.51	336			200	2019-12-11 PM 3:51:04 KST	2020-04-06 AM 10:04:26 KST	CateTF275nm	2020-04-06 AM 9:59:09 KST
525	191210_5TEx_Fr	F3MTE200	F3MTE	200ppm	27394	27395		27418	W2489 ChA 275nm	18.992	8430	0.82	1152			200	2019-12-11 PM 3:51:04 KST	2020-04-06 AM 10:04:26 KST	CateTF275nm	2020-04-06 AM 9:59:09 KST
537	191210_5TEx_Fr	F3MTE200	F3MTE	200ppm	27394	27420		27443	W2489 ChA 275nm	3.291	9157	0.89	1596			200	2019-12-11 PM 4:41:54 KST	2020-04-06 AM 10:04:26 KST	CateTF275nm	2020-04-06 AM 9:59:09 KST
283	191210_5TEx_Fr	F3MTE200	F3MTE	200ppm	27394	27420	Gallic acid	27443	W2489 ChA 275nm	3.561	58644	5.7	10224	4.6031	ppm	200	2019-12-11 PM 4:41:54 KST	2020-04-06 AM 10:04:26 KST	CateTF275nm	2020-04-06 AM 9:59:09 KST	Y = 1.26e+004 X + 4.80e+002
538	191210_5TEx_Fr	F3MTE200	F3MTE	200ppm	27394	27420		27443	W2489 ChA 275nm	5.406	8267	0.8	1071			200	2019-12-11 PM 4:41:54 KST	2020-04-06 AM 10:04:26 KST	CateTF275nm	2020-04-06 AM 9:59:09 KST
233	191210_5TEx_Fr	F3MTE200	F3MTE	200ppm	27394	27420	GC	27443	W2489 ChA 275nm	5.585	7439	0.72	775	4.0527	ppm	200	2019-12-11 PM 4:41:54 KST	2020-04-06 AM 10:04:26 KST	CateTF275nm	2020-04-06 AM 9:59:09 KST	Y = 1.81e+003 X + 1.02e+002
539	191210_5TEx_Fr	F3MTE200	F3MTE	200ppm	27394	27420		27443	W2489 ChA 275nm	6.302	1772	0.17	206			200	2019-12-11 PM 4:41:54 KST	2020-04-06 AM 10:04:26 KST	CateTF275nm	2020-04-06 AM 9:59:09 KST
540	191210_5TEx_Fr	F3MTE200	F3MTE	200ppm	27394	27420		27443	W2489 ChA 275nm	6.589	4663	0.45	224			200	2019-12-11 PM 4:41:54 KST	2020-04-06 AM 10:04:26 KST	CateTF275nm	2020-04-06 AM 9:59:09 KST
541	191210_5TEx_Fr	F3MTE200	F3MTE	200ppm	27394	27420		27443	W2489 ChA 275nm	7.008	4287	0.42	443			200	2019-12-11 PM 4:41:54 KST	2020-04-06 AM 10:04:26 KST	CateTF275nm	2020-04-06 AM 9:59:09 KST
542	191210_5TEx_Fr	F3MTE200	F3MTE	200ppm	27394	27420		27443	W2489 ChA 275nm	7.232	3483	0.34	362			200	2019-12-11 PM 4:41:54 KST	2020-04-06 AM 10:04:26 KST	CateTF275nm	2020-04-06 AM 9:59:09 KST
543	191210_5TEx_Fr	F3MTE200	F3MTE	200ppm	27394	27420		27443	W2489 ChA 275nm	7.42	13253	1.29	1647			200	2019-12-11 PM 4:41:54 KST	2020-04-06 AM 10:04:26 KST	CateTF275nm	2020-04-06 AM 9:59:09 KST
177	191210_5TEx_Fr	F3MTE200	F3MTE	200ppm	27394	27420	EGC	27443	W2489 ChA 275nm	7.74	14783	1.44	1530	4.4271	ppm	200	2019-12-11 PM 4:41:54 KST	2020-04-06 AM 10:04:26 KST	CateTF275nm	2020-04-06 AM 9:59:09 KST	Y = 3.18e+003 X + 7.11e+002
15	191210_5TEx_Fr	F3MTE200	F3MTE	200ppm	27394	27420	C	27443	W2489 ChA 275nm	8.107	19640	1.91	1208	3.2502	ppm	200	2019-12-11 PM 4:41:54 KST	2020-04-06 AM 10:04:26 KST	CateTF275nm	2020-04-06 AM 9:59:09 KST	Y = 5.83e+003 X + 6.88e+002
96	191210_5TEx_Fr	F3MTE200	F3MTE	200ppm	27394	27420	Caffeine	27443	W2489 ChA 275nm	8.67	491653	47.77	84849	20.6907	ppm	200	2019-12-11 PM 4:41:54 KST	2020-04-06 AM 10:04:26 KST	CateTF275nm	2020-04-06 AM 9:59:09 KST	Y = 2.37e+004 X + 7.52e+002
126	191210_5TEx_Fr	F3MTE200	F3MTE	200ppm	27394	27420	EC	27443	W2489 ChA 275nm	9.338	8033	0.78	677	1.7078	ppm	200	2019-12-11 PM 4:41:54 KST	2020-04-06 AM 10:04:26 KST	CateTF275nm	2020-04-06 AM 9:59:09 KST	Y = 4.41e+003 X + 4.99e+002
204	191210_5TEx_Fr	F3MTE200	F3MTE	200ppm	27394	27420	EGCG	27443	W2489 ChA 275nm	9.757	9771	0.95	1003	0.8849	ppm	200	2019-12-11 PM 4:41:54 KST	2020-04-06 AM 10:04:26 KST	CateTF275nm	2020-04-06 AM 9:59:09 KST	Y = 1.04e+004 X + 5.88e+002
544	191210_5TEx_Fr	F3MTE200	F3MTE	200ppm	27394	27420		27443	W2489 ChA 275nm	10.248	143018	13.9	19734			200	2019-12-11 PM 4:41:54 KST	2020-04-06 AM 10:04:26 KST	CateTF275nm	2020-04-06 AM 9:59:09 KST
545	191210_5TEx_Fr	F3MTE200	F3MTE	200ppm	27394	27420		27443	W2489 ChA 275nm	10.792	1468	0.14	155			200	2019-12-11 PM 4:41:54 KST	2020-04-06 AM 10:04:26 KST	CateTF275nm	2020-04-06 AM 9:59:09 KST
256	191210_5TEx_Fr	F3MTE200	F3MTE	200ppm	27394	27420	GCG	27443	W2489 ChA 275nm	11.192	4190	0.41	449	0.3568	ppm	200	2019-12-11 PM 4:41:54 KST	2020-04-06 AM 10:04:26 KST	CateTF275nm	2020-04-06 AM 9:59:09 KST	Y = 9.73e+003 X + 7.18e+002
546	191210_5TEx_Fr	F3MTE200	F3MTE	200ppm	27394	27420		27443	W2489 ChA 275nm	11.512	111837	10.87	14864			200	2019-12-11 PM 4:41:54 KST	2020-04-06 AM 10:04:26 KST	CateTF275nm	2020-04-06 AM 9:59:09 KST
547	191210_5TEx_Fr	F3MTE200	F3MTE	200ppm	27394	27420		27443	W2489 ChA 275nm	11.861	3951	0.38	423			200	2019-12-11 PM 4:41:54 KST	2020-04-06 AM 10:04:26 KST	CateTF275nm	2020-04-06 AM 9:59:09 KST
533	191210_5TEx_Fr	F3MTE200	F3MTE	200ppm	27394	27420		27443	W2489 ChA 275nm	16.748	7128	0.69	323			200	2019-12-11 PM 4:41:54 KST	2020-04-06 AM 10:04:26 KST	CateTF275nm	2020-04-06 AM 9:59:09 KST
48	191210_5TEx_Fr	F3MTE200	F3MTE	200ppm	27394	27420	CG	27443	W2489 ChA 275nm	17.422	68354	6.64	5587	5.5324	ppm	200	2019-12-11 PM 4:41:54 KST	2020-04-06 AM 10:04:26 KST	CateTF275nm	2020-04-06 AM 9:59:09 KST	Y = 1.22e+004 X + 6.15e+002
536	191210_5TEx_Fr	F3MTE200	F3MTE	200ppm	27394	27420		27443	W2489 ChA 275nm	17.839	1170	0.11	153			200	2019-12-11 PM 4:41:54 KST	2020-04-06 AM 10:04:26 KST	CateTF275nm	2020-04-06 AM 9:59:09 KST
535	191210_5TEx_Fr	F3MTE200	F3MTE	200ppm	27394	27420		27443	W2489 ChA 275nm	18.017	3175	0.31	384			200	2019-12-11 PM 4:41:54 KST	2020-04-06 AM 10:04:26 KST	CateTF275nm	2020-04-06 AM 9:59:09 KST
534	191210_5TEx_Fr	F3MTE200	F3MTE	200ppm	27394	27420		27443	W2489 ChA 275nm	18.279	16428	1.6	1944			200	2019-12-11 PM 4:41:54 KST	2020-04-06 AM 10:04:26 KST	CateTF275nm	2020-04-06 AM 9:59:09 KST
548	191210_5TEx_Fr	F3MTE200	F3MTE	200ppm	27394	27420		27443	W2489 ChA 275nm	18.556	5222	0.51	328			200	2019-12-11 PM 4:41:54 KST	2020-04-06 AM 10:04:26 KST	CateTF275nm	2020-04-06 AM 9:59:09 KST
532	191210_5TEx_Fr	F3MTE200	F3MTE	200ppm	27394	27420		27443	W2489 ChA 275nm	18.99	8358	0.81	1127			200	2019-12-11 PM 4:41:54 KST	2020-04-06 AM 10:04:26 KST	CateTF275nm	2020-04-06 AM 9:59:09 KST
555	191210_5TEx_Fr	F3MTE200	F3MTE	200ppm	27394	27445		27468	W2489 ChA 275nm	3.291	9131	0.9	1627			200	2019-12-11 PM 5:32:43 KST	2020-04-06 AM 10:04:26 KST	CateTF275nm	2020-04-06 AM 9:59:09 KST
284	191210_5TEx_Fr	F3MTE200	F3MTE	200ppm	27394	27445	Gallic acid	27468	W2489 ChA 275nm	3.561	58521	5.76	10333	4.5934	ppm	200	2019-12-11 PM 5:32:43 KST	2020-04-06 AM 10:04:26 KST	CateTF275nm	2020-04-06 AM 9:59:09 KST	Y = 1.26e+004 X + 4.80e+002
556	191210_5TEx_Fr	F3MTE200	F3MTE	200ppm	27394	27445		27468	W2489 ChA 275nm	5.413	8275	0.81	1079			200	2019-12-11 PM 5:32:43 KST	2020-04-06 AM 10:04:26 KST	CateTF275nm	2020-04-06 AM 9:59:09 KST
234	191210_5TEx_Fr	F3MTE200	F3MTE	200ppm	27394	27445	GC	27468	W2489 ChA 275nm	5.595	7331	0.72	771	3.9928	ppm	200	2019-12-11 PM 5:32:43 KST	2020-04-06 AM 10:04:26 KST	CateTF275nm	2020-04-06 AM 9:59:09 KST	Y = 1.81e+003 X + 1.02e+002
557	191210_5TEx_Fr	F3MTE200	F3MTE	200ppm	27394	27445		27468	W2489 ChA 275nm	6.315	2761	0.27	207			200	2019-12-11 PM 5:32:43 KST	2020-04-06 AM 10:04:26 KST	CateTF275nm	2020-04-06 AM 9:59:09 KST
558	191210_5TEx_Fr	F3MTE200	F3MTE	200ppm	27394	27445		27468	W2489 ChA 275nm	6.596	4182	0.41	230			200	2019-12-11 PM 5:32:43 KST	2020-04-06 AM 10:04:26 KST	CateTF275nm	2020-04-06 AM 9:59:09 KST
559	191210_5TEx_Fr	F3MTE200	F3MTE	200ppm	27394	27445		27468	W2489 ChA 275nm	7.019	4940	0.49	454			200	2019-12-11 PM 5:32:43 KST	2020-04-06 AM 10:04:26 KST	CateTF275nm	2020-04-06 AM 9:59:09 KST
560	191210_5TEx_Fr	F3MTE200	F3MTE	200ppm	27394	27445		27468	W2489 ChA 275nm	7.248	3510	0.35	358			200	2019-12-11 PM 5:32:43 KST	2020-04-06 AM 10:04:26 KST	CateTF275nm	2020-04-06 AM 9:59:09 KST
561	191210_5TEx_Fr	F3MTE200	F3MTE	200ppm	27394	27445		27468	W2489 ChA 275nm	7.434	13232	1.3	1658			200	2019-12-11 PM 5:32:43 KST	2020-04-06 AM 10:04:26 KST	CateTF275nm	2020-04-06 AM 9:59:09 KST
178	191210_5TEx_Fr	F3MTE200	F3MTE	200ppm	27394	27445	EGC	27468	W2489 ChA 275nm	7.752	14613	1.44	1529	4.3736	ppm	200	2019-12-11 PM 5:32:43 KST	2020-04-06 AM 10:04:26 KST	CateTF275nm	2020-04-06 AM 9:59:09 KST	Y = 3.18e+003 X + 7.11e+002
16	191210_5TEx_Fr	F3MTE200	F3MTE	200ppm	27394	27445	C	27468	W2489 ChA 275nm	8.122	19404	1.91	1217	3.2097	ppm	200	2019-12-11 PM 5:32:43 KST	2020-04-06 AM 10:04:26 KST	CateTF275nm	2020-04-06 AM 9:59:09 KST	Y = 5.83e+003 X + 6.88e+002
97	191210_5TEx_Fr	F3MTE200	F3MTE	200ppm	27394	27445	Caffeine	27468	W2489 ChA 275nm	8.682	489921	48.22	85334	20.6177	ppm	200	2019-12-11 PM 5:32:43 KST	2020-04-06 AM 10:04:26 KST	CateTF275nm	2020-04-06 AM 9:59:09 KST	Y = 2.37e+004 X + 7.52e+002
127	191210_5TEx_Fr	F3MTE200	F3MTE	200ppm	27394	27445	EC	27468	W2489 ChA 275nm	9.35	7712	0.76	654	1.635	ppm	200	2019-12-11 PM 5:32:43 KST	2020-04-06 AM 10:04:26 KST	CateTF275nm	2020-04-06 AM 9:59:09 KST	Y = 4.41e+003 X + 4.99e+002
205	191210_5TEx_Fr	F3MTE200	F3MTE	200ppm	27394	27445	EGCG	27468	W2489 ChA 275nm	9.775	9459	0.93	998	0.8549	ppm	200	2019-12-11 PM 5:32:43 KST	2020-04-06 AM 10:04:26 KST	CateTF275nm	2020-04-06 AM 9:59:09 KST	Y = 1.04e+004 X + 5.88e+002
562	191210_5TEx_Fr	F3MTE200	F3MTE	200ppm	27394	27445		27468	W2489 ChA 275nm	10.269	142042	13.98	19890			200	2019-12-11 PM 5:32:43 KST	2020-04-06 AM 10:04:26 KST	CateTF275nm	2020-04-06 AM 9:59:09 KST
257	191210_5TEx_Fr	F3MTE200	F3MTE	200ppm	27394	27445	GCG	27468	W2489 ChA 275nm	10.805	1729	0.17	163	0.1039	ppm	200	2019-12-11 PM 5:32:43 KST	2020-04-06 AM 10:04:26 KST	CateTF275nm	2020-04-06 AM 9:59:09 KST	Y = 9.73e+003 X + 7.18e+002
563	191210_5TEx_Fr	F3MTE200	F3MTE	200ppm	27394	27445		27468	W2489 ChA 275nm	11.206	3905	0.38	429			200	2019-12-11 PM 5:32:43 KST	2020-04-06 AM 10:04:26 KST	CateTF275nm	2020-04-06 AM 9:59:09 KST
554	191210_5TEx_Fr	F3MTE200	F3MTE	200ppm	27394	27445		27468	W2489 ChA 275nm	11.531	111190	10.94	14952			200	2019-12-11 PM 5:32:43 KST	2020-04-06 AM 10:04:26 KST	CateTF275nm	2020-04-06 AM 9:59:09 KST
553	191210_5TEx_Fr	F3MTE200	F3MTE	200ppm	27394	27445		27468	W2489 ChA 275nm	11.872	3730	0.37	418			200	2019-12-11 PM 5:32:43 KST	2020-04-06 AM 10:04:26 KST	CateTF275nm	2020-04-06 AM 9:59:09 KST
552	191210_5TEx_Fr	F3MTE200	F3MTE	200ppm	27394	27445		27468	W2489 ChA 275nm	16.75	6805	0.67	322			200	2019-12-11 PM 5:32:43 KST	2020-04-06 AM 10:04:26 KST	CateTF275nm	2020-04-06 AM 9:59:09 KST
49	191210_5TEx_Fr	F3MTE200	F3MTE	200ppm	27394	27445	CG	27468	W2489 ChA 275nm	17.438	67755	6.67	5748	5.4834	ppm	200	2019-12-11 PM 5:32:43 KST	2020-04-06 AM 10:04:26 KST	CateTF275nm	2020-04-06 AM 9:59:09 KST	Y = 1.22e+004 X + 6.15e+002
551	191210_5TEx_Fr	F3MTE200	F3MTE	200ppm	27394	27445		27468	W2489 ChA 275nm	18.028	4366	0.43	398			200	2019-12-11 PM 5:32:43 KST	2020-04-06 AM 10:04:26 KST	CateTF275nm	2020-04-06 AM 9:59:09 KST
550	191210_5TEx_Fr	F3MTE200	F3MTE	200ppm	27394	27445		27468	W2489 ChA 275nm	18.293	16377	1.61	1968			200	2019-12-11 PM 5:32:43 KST	2020-04-06 AM 10:04:26 KST	CateTF275nm	2020-04-06 AM 9:59:09 KST
549	191210_5TEx_Fr	F3MTE200	F3MTE	200ppm	27394	27445		27468	W2489 ChA 275nm	18.582	5039	0.5	326			200	2019-12-11 PM 5:32:43 KST	2020-04-06 AM 10:04:26 KST	CateTF275nm	2020-04-06 AM 9:59:09 KST
460	191210_5TEx_Fr	F3MTE50	F3MTE	50ppm	27242	27243		27266	W2489 ChA 275nm	3.314	2319	0.95	411			50	2019-12-11 AM 10:46:03 KST	2020-04-06 AM 10:04:25 KST	CateTF275nm	2020-04-06 AM 9:59:09 KST
276	191210_5TEx_Fr	F3MTE50	F3MTE	50ppm	27242	27243	Gallic acid	27266	W2489 ChA 275nm	3.583	14607	5.99	2540	1.118	ppm	50	2019-12-11 AM 10:46:03 KST	2020-04-06 AM 10:04:25 KST	CateTF275nm	2020-04-06 AM 9:59:09 KST	Y = 1.26e+004 X + 4.80e+002
461	191210_5TEx_Fr	F3MTE50	F3MTE	50ppm	27242	27243		27266	W2489 ChA 275nm	5.445	1981	0.81	257			50	2019-12-11 AM 10:46:03 KST	2020-04-06 AM 10:04:25 KST	CateTF275nm	2020-04-06 AM 9:59:09 KST
226	191210_5TEx_Fr	F3MTE50	F3MTE	50ppm	27242	27243	GC	27266	W2489 ChA 275nm	5.65	1731	0.71	186	0.8997	ppm	50	2019-12-11 AM 10:46:03 KST	2020-04-06 AM 10:04:25 KST	CateTF275nm	2020-04-06 AM 9:59:09 KST	Y = 1.81e+003 X + 1.02e+002
170	191210_5TEx_Fr	F3MTE50	F3MTE	50ppm	27242	27243	EGC	27266	W2489 ChA 275nm	7.456	3536	1.45	433	0.8886	ppm	50	2019-12-11 AM 10:46:03 KST	2020-04-06 AM 10:04:25 KST	CateTF275nm	2020-04-06 AM 9:59:09 KST	Y = 3.18e+003 X + 7.11e+002
464	191210_5TEx_Fr	F3MTE50	F3MTE	50ppm	27242	27243		27266	W2489 ChA 275nm	7.771	3441	1.41	375			50	2019-12-11 AM 10:46:03 KST	2020-04-06 AM 10:04:25 KST	CateTF275nm	2020-04-06 AM 9:59:09 KST
8	191210_5TEx_Fr	F3MTE50	F3MTE	50ppm	27242	27243	C	27266	W2489 ChA 275nm	8.146	3632	1.49	299	0.5048	ppm	50	2019-12-11 AM 10:46:03 KST	2020-04-06 AM 10:04:25 KST	CateTF275nm	2020-04-06 AM 9:59:09 KST	Y = 5.83e+003 X + 6.88e+002
89	191210_5TEx_Fr	F3MTE50	F3MTE	50ppm	27242	27243	Caffeine	27266	W2489 ChA 275nm	8.697	122974	50.41	20908	5.1515	ppm	50	2019-12-11 AM 10:46:03 KST	2020-04-06 AM 10:04:25 KST	CateTF275nm	2020-04-06 AM 9:59:09 KST	Y = 2.37e+004 X + 7.52e+002
197	191210_5TEx_Fr	F3MTE50	F3MTE	50ppm	27242	27243	EGCG	27266	W2489 ChA 275nm	9.809	2260	0.93	240	0.1611	ppm	50	2019-12-11 AM 10:46:03 KST	2020-04-06 AM 10:04:25 KST	CateTF275nm	2020-04-06 AM 9:59:09 KST	Y = 1.04e+004 X + 5.88e+002
465	191210_5TEx_Fr	F3MTE50	F3MTE	50ppm	27242	27243		27266	W2489 ChA 275nm	10.302	35462	14.54	4909			50	2019-12-11 AM 10:46:03 KST	2020-04-06 AM 10:04:25 KST	CateTF275nm	2020-04-06 AM 9:59:09 KST
466	191210_5TEx_Fr	F3MTE50	F3MTE	50ppm	27242	27243		27266	W2489 ChA 275nm	11.564	28317	11.61	3682			50	2019-12-11 AM 10:46:03 KST	2020-04-06 AM 10:04:25 KST	CateTF275nm	2020-04-06 AM 9:59:09 KST
463	191210_5TEx_Fr	F3MTE50	F3MTE	50ppm	27242	27243		27266	W2489 ChA 275nm	11.869	3854	1.58	152			50	2019-12-11 AM 10:46:03 KST	2020-04-06 AM 10:04:25 KST	CateTF275nm	2020-04-06 AM 9:59:09 KST
41	191210_5TEx_Fr	F3MTE50	F3MTE	50ppm	27242	27243	CG	27266	W2489 ChA 275nm	17.491	16186	6.64	1562	1.2717	ppm	50	2019-12-11 AM 10:46:03 KST	2020-04-06 AM 10:04:25 KST	CateTF275nm	2020-04-06 AM 9:59:09 KST	Y = 1.22e+004 X + 6.15e+002
462	191210_5TEx_Fr	F3MTE50	F3MTE	50ppm	27242	27243		27266	W2489 ChA 275nm	18.34	3635	1.49	456			50	2019-12-11 AM 10:46:03 KST	2020-04-06 AM 10:04:25 KST	CateTF275nm	2020-04-06 AM 9:59:09 KST
467	191210_5TEx_Fr	F3MTE50	F3MTE	50ppm	27242	27268		27291	W2489 ChA 275nm	3.306	2374	0.99	410			50	2019-12-11 AM 11:36:53 KST	2020-04-06 AM 10:04:25 KST	CateTF275nm	2020-04-06 AM 9:59:09 KST
277	191210_5TEx_Fr	F3MTE50	F3MTE	50ppm	27242	27268	Gallic acid	27291	W2489 ChA 275nm	3.579	14559	6.05	2542	1.1142	ppm	50	2019-12-11 AM 11:36:53 KST	2020-04-06 AM 10:04:25 KST	CateTF275nm	2020-04-06 AM 9:59:09 KST	Y = 1.26e+004 X + 4.80e+002
472	191210_5TEx_Fr	F3MTE50	F3MTE	50ppm	27242	27268		27291	W2489 ChA 275nm	5.445	2087	0.87	267			50	2019-12-11 AM 11:36:53 KST	2020-04-06 AM 10:04:25 KST	CateTF275nm	2020-04-06 AM 9:59:09 KST
227	191210_5TEx_Fr	F3MTE50	F3MTE	50ppm	27242	27268	GC	27291	W2489 ChA 275nm	5.645	1739	0.72	187	0.9043	ppm	50	2019-12-11 AM 11:36:53 KST	2020-04-06 AM 10:04:25 KST	CateTF275nm	2020-04-06 AM 9:59:09 KST	Y = 1.81e+003 X + 1.02e+002
171	191210_5TEx_Fr	F3MTE50	F3MTE	50ppm	27242	27268	EGC	27291	W2489 ChA 275nm	7.446	4551	1.89	429	1.2079	ppm	50	2019-12-11 AM 11:36:53 KST	2020-04-06 AM 10:04:25 KST	CateTF275nm	2020-04-06 AM 9:59:09 KST	Y = 3.18e+003 X + 7.11e+002
471	191210_5TEx_Fr	F3MTE50	F3MTE	50ppm	27242	27268		27291	W2489 ChA 275nm	7.761	4351	1.81	392			50	2019-12-11 AM 11:36:53 KST	2020-04-06 AM 10:04:25 KST	CateTF275nm	2020-04-06 AM 9:59:09 KST
9	191210_5TEx_Fr	F3MTE50	F3MTE	50ppm	27242	27268	C	27291	W2489 ChA 275nm	8.131	3579	1.49	295	0.4957	ppm	50	2019-12-11 AM 11:36:53 KST	2020-04-06 AM 10:04:25 KST	CateTF275nm	2020-04-06 AM 9:59:09 KST	Y = 5.83e+003 X + 6.88e+002
90	191210_5TEx_Fr	F3MTE50	F3MTE	50ppm	27242	27268	Caffeine	27291	W2489 ChA 275nm	8.686	122652	50.93	21158	5.1379	ppm	50	2019-12-11 AM 11:36:53 KST	2020-04-06 AM 10:04:25 KST	CateTF275nm	2020-04-06 AM 9:59:09 KST	Y = 2.37e+004 X + 7.52e+002
198	191210_5TEx_Fr	F3MTE50	F3MTE	50ppm	27242	27268	EGCG	27291	W2489 ChA 275nm	9.795	2203	0.91	258	0.1556	ppm	50	2019-12-11 AM 11:36:53 KST	2020-04-06 AM 10:04:25 KST	CateTF275nm	2020-04-06 AM 9:59:09 KST	Y = 1.04e+004 X + 5.88e+002
470	191210_5TEx_Fr	F3MTE50	F3MTE	50ppm	27242	27268		27291	W2489 ChA 275nm	10.287	35424	14.71	4983			50	2019-12-11 AM 11:36:53 KST	2020-04-06 AM 10:04:25 KST	CateTF275nm	2020-04-06 AM 9:59:09 KST
469	191210_5TEx_Fr	F3MTE50	F3MTE	50ppm	27242	27268		27291	W2489 ChA 275nm	11.549	27370	11.37	3694			50	2019-12-11 AM 11:36:53 KST	2020-04-06 AM 10:04:25 KST	CateTF275nm	2020-04-06 AM 9:59:09 KST
42	191210_5TEx_Fr	F3MTE50	F3MTE	50ppm	27242	27268	CG	27291	W2489 ChA 275nm	17.484	16154	6.71	1582	1.2691	ppm	50	2019-12-11 AM 11:36:53 KST	2020-04-06 AM 10:04:25 KST	CateTF275nm	2020-04-06 AM 9:59:09 KST	Y = 1.22e+004 X + 6.15e+002
468	191210_5TEx_Fr	F3MTE50	F3MTE	50ppm	27242	27268		27291	W2489 ChA 275nm	18.333	3766	1.56	470			50	2019-12-11 AM 11:36:53 KST	2020-04-06 AM 10:04:25 KST	CateTF275nm	2020-04-06 AM 9:59:09 KST
474	191210_5TEx_Fr	F3MTE50	F3MTE	50ppm	27242	27293		27316	W2489 ChA 275nm	3.298	2258	0.94	402			50	2019-12-11 PM 12:27:42 KST	2020-04-06 AM 10:04:25 KST	CateTF275nm	2020-04-06 AM 9:59:09 KST
278	191210_5TEx_Fr	F3MTE50	F3MTE	50ppm	27242	27293	Gallic acid	27316	W2489 ChA 275nm	3.569	14584	6.08	2557	1.1162	ppm	50	2019-12-11 PM 12:27:42 KST	2020-04-06 AM 10:04:25 KST	CateTF275nm	2020-04-06 AM 9:59:09 KST	Y = 1.26e+004 X + 4.80e+002
473	191210_5TEx_Fr	F3MTE50	F3MTE	50ppm	27242	27293		27316	W2489 ChA 275nm	5.424	2065	0.86	264			50	2019-12-11 PM 12:27:42 KST	2020-04-06 AM 10:04:25 KST	CateTF275nm	2020-04-06 AM 9:59:09 KST
228	191210_5TEx_Fr	F3MTE50	F3MTE	50ppm	27242	27293	GC	27316	W2489 ChA 275nm	5.624	1806	0.75	196	0.9413	ppm	50	2019-12-11 PM 12:27:42 KST	2020-04-06 AM 10:04:25 KST	CateTF275nm	2020-04-06 AM 9:59:09 KST	Y = 1.81e+003 X + 1.02e+002
478	191210_5TEx_Fr	F3MTE50	F3MTE	50ppm	27242	27293		27316	W2489 ChA 275nm	7.44	3279	1.37	425			50	2019-12-11 PM 12:27:42 KST	2020-04-06 AM 10:04:25 KST	CateTF275nm	2020-04-06 AM 9:59:09 KST
172	191210_5TEx_Fr	F3MTE50	F3MTE	50ppm	27242	27293	EGC	27316	W2489 ChA 275nm	7.753	4506	1.88	378	1.1938	ppm	50	2019-12-11 PM 12:27:42 KST	2020-04-06 AM 10:04:25 KST	CateTF275nm	2020-04-06 AM 9:59:09 KST	Y = 3.18e+003 X + 7.11e+002
10	191210_5TEx_Fr	F3MTE50	F3MTE	50ppm	27242	27293	C	27316	W2489 ChA 275nm	8.122	3619	1.51	302	0.5026	ppm	50	2019-12-11 PM 12:27:42 KST	2020-04-06 AM 10:04:25 KST	CateTF275nm	2020-04-06 AM 9:59:09 KST	Y = 5.83e+003 X + 6.88e+002
91	191210_5TEx_Fr	F3MTE50	F3MTE	50ppm	27242	27293	Caffeine	27316	W2489 ChA 275nm	8.673	122573	51.13	21131	5.1346	ppm	50	2019-12-11 PM 12:27:42 KST	2020-04-06 AM 10:04:25 KST	CateTF275nm	2020-04-06 AM 9:59:09 KST	Y = 2.37e+004 X + 7.52e+002
199	191210_5TEx_Fr	F3MTE50	F3MTE	50ppm	27242	27293	EGCG	27316	W2489 ChA 275nm	9.777	2528	1.05	262	0.187	ppm	50	2019-12-11 PM 12:27:42 KST	2020-04-06 AM 10:04:25 KST	CateTF275nm	2020-04-06 AM 9:59:09 KST	Y = 1.04e+004 X + 5.88e+002
477	191210_5TEx_Fr	F3MTE50	F3MTE	50ppm	27242	27293		27316	W2489 ChA 275nm	10.27	35590	14.85	4980			50	2019-12-11 PM 12:27:42 KST	2020-04-06 AM 10:04:25 KST	CateTF275nm	2020-04-06 AM 9:59:09 KST
476	191210_5TEx_Fr	F3MTE50	F3MTE	50ppm	27242	27293		27316	W2489 ChA 275nm	11.526	27347	11.41	3687			50	2019-12-11 PM 12:27:42 KST	2020-04-06 AM 10:04:25 KST	CateTF275nm	2020-04-06 AM 9:59:09 KST
43	191210_5TEx_Fr	F3MTE50	F3MTE	50ppm	27242	27293	CG	27316	W2489 ChA 275nm	17.459	15951	6.65	1561	1.2525	ppm	50	2019-12-11 PM 12:27:42 KST	2020-04-06 AM 10:04:25 KST	CateTF275nm	2020-04-06 AM 9:59:09 KST	Y = 1.22e+004 X + 6.15e+002
475	191210_5TEx_Fr	F3MTE50	F3MTE	50ppm	27242	27293		27316	W2489 ChA 275nm	18.307	3605	1.5	469			50	2019-12-11 PM 12:27:42 KST	2020-04-06 AM 10:04:25 KST	CateTF275nm	2020-04-06 AM 9:59:09 KST
653	191210_5TEx_Fr	F3PTE100	F3PTE	100ppm	27774	27775		27798	W2489 ChA 275nm	3.277	2401	0.41	366			100	2019-12-12 AM 4:34:06 KST	2020-04-06 AM 10:04:28 KST	CateTF275nm	2020-04-06 AM 9:59:09 KST
294	191210_5TEx_Fr	F3PTE100	F3PTE	100ppm	27774	27775	Gallic acid	27798	W2489 ChA 275nm	3.554	154381	26.14	26866	12.1797	ppm	100	2019-12-12 AM 4:34:06 KST	2020-04-06 AM 10:04:28 KST	CateTF275nm	2020-04-06 AM 9:59:09 KST	Y = 1.26e+004 X + 4.80e+002
647	191210_5TEx_Fr	F3PTE100	F3PTE	100ppm	27774	27775		27798	W2489 ChA 275nm	5.389	3744	0.63	490			100	2019-12-12 AM 4:34:06 KST	2020-04-06 AM 10:04:28 KST	CateTF275nm	2020-04-06 AM 9:59:09 KST
238	191210_5TEx_Fr	F3PTE100	F3PTE	100ppm	27774	27775	GC	27798	W2489 ChA 275nm	5.593	7400	1.25	726	4.0311	ppm	100	2019-12-12 AM 4:34:06 KST	2020-04-06 AM 10:04:28 KST	CateTF275nm	2020-04-06 AM 9:59:09 KST	Y = 1.81e+003 X + 1.02e+002
648	191210_5TEx_Fr	F3PTE100	F3PTE	100ppm	27774	27775		27798	W2489 ChA 275nm	6.305	5372	0.91	445			100	2019-12-12 AM 4:34:06 KST	2020-04-06 AM 10:04:28 KST	CateTF275nm	2020-04-06 AM 9:59:09 KST
649	191210_5TEx_Fr	F3PTE100	F3PTE	100ppm	27774	27775		27798	W2489 ChA 275nm	6.619	3707	0.63	208			100	2019-12-12 AM 4:34:06 KST	2020-04-06 AM 10:04:28 KST	CateTF275nm	2020-04-06 AM 9:59:09 KST
650	191210_5TEx_Fr	F3PTE100	F3PTE	100ppm	27774	27775		27798	W2489 ChA 275nm	6.917	5772	0.98	381			100	2019-12-12 AM 4:34:06 KST	2020-04-06 AM 10:04:28 KST	CateTF275nm	2020-04-06 AM 9:59:09 KST
651	191210_5TEx_Fr	F3PTE100	F3PTE	100ppm	27774	27775		27798	W2489 ChA 275nm	7.208	2996	0.51	270			100	2019-12-12 AM 4:34:06 KST	2020-04-06 AM 10:04:28 KST	CateTF275nm	2020-04-06 AM 9:59:09 KST
182	191210_5TEx_Fr	F3PTE100	F3PTE	100ppm	27774	27775	EGC	27798	W2489 ChA 275nm	7.413	22577	3.82	3807	6.8791	ppm	100	2019-12-12 AM 4:34:06 KST	2020-04-06 AM 10:04:28 KST	CateTF275nm	2020-04-06 AM 9:59:09 KST	Y = 3.18e+003 X + 7.11e+002
652	191210_5TEx_Fr	F3PTE100	F3PTE	100ppm	27774	27775		27798	W2489 ChA 275nm	7.73	7139	1.21	952			100	2019-12-12 AM 4:34:06 KST	2020-04-06 AM 10:04:28 KST	CateTF275nm	2020-04-06 AM 9:59:09 KST
658	191210_5TEx_Fr	F3PTE100	F3PTE	100ppm	27774	27775		27798	W2489 ChA 275nm	7.969	6031	1.02	656			100	2019-12-12 AM 4:34:06 KST	2020-04-06 AM 10:04:28 KST	CateTF275nm	2020-04-06 AM 9:59:09 KST
20	191210_5TEx_Fr	F3PTE100	F3PTE	100ppm	27774	27775	C	27798	W2489 ChA 275nm	8.1	5958	1.01	704	0.9037	ppm	100	2019-12-12 AM 4:34:06 KST	2020-04-06 AM 10:04:28 KST	CateTF275nm	2020-04-06 AM 9:59:09 KST	Y = 5.83e+003 X + 6.88e+002
661	191210_5TEx_Fr	F3PTE100	F3PTE	100ppm	27774	27775		27798	W2489 ChA 275nm	8.325	3738	0.63	434			100	2019-12-12 AM 4:34:06 KST	2020-04-06 AM 10:04:28 KST	CateTF275nm	2020-04-06 AM 9:59:09 KST
107	191210_5TEx_Fr	F3PTE100	F3PTE	100ppm	27774	27775	Caffeine	27798	W2489 ChA 275nm	8.641	231669	39.22	39040	9.7328	ppm	100	2019-12-12 AM 4:34:06 KST	2020-04-06 AM 10:04:28 KST	CateTF275nm	2020-04-06 AM 9:59:09 KST	Y = 2.37e+004 X + 7.52e+002
131	191210_5TEx_Fr	F3PTE100	F3PTE	100ppm	27774	27775	EC	27798	W2489 ChA 275nm	9.284	4572	0.77	457	0.9234	ppm	100	2019-12-12 AM 4:34:06 KST	2020-04-06 AM 10:04:28 KST	CateTF275nm	2020-04-06 AM 9:59:09 KST	Y = 4.41e+003 X + 4.99e+002
660	191210_5TEx_Fr	F3PTE100	F3PTE	100ppm	27774	27775		27798	W2489 ChA 275nm	9.737	11894	2.01	1702			100	2019-12-12 AM 4:34:06 KST	2020-04-06 AM 10:04:28 KST	CateTF275nm	2020-04-06 AM 9:59:09 KST
214	191210_5TEx_Fr	F3PTE100	F3PTE	100ppm	27774	27775	EGCG	27798	W2489 ChA 275nm	10.224	51853	8.78	6652	4.9403	ppm	100	2019-12-12 AM 4:34:06 KST	2020-04-06 AM 10:04:28 KST	CateTF275nm	2020-04-06 AM 9:59:09 KST	Y = 1.04e+004 X + 5.88e+002
659	191210_5TEx_Fr	F3PTE100	F3PTE	100ppm	27774	27775		27798	W2489 ChA 275nm	10.764	2395	0.41	154			100	2019-12-12 AM 4:34:06 KST	2020-04-06 AM 10:04:28 KST	CateTF275nm	2020-04-06 AM 9:59:09 KST
258	191210_5TEx_Fr	F3PTE100	F3PTE	100ppm	27774	27775	GCG	27798	W2489 ChA 275nm	11.126	2176	0.37	185	0.1498	ppm	100	2019-12-12 AM 4:34:06 KST	2020-04-06 AM 10:04:28 KST	CateTF275nm	2020-04-06 AM 9:59:09 KST	Y = 9.73e+003 X + 7.18e+002
662	191210_5TEx_Fr	F3PTE100	F3PTE	100ppm	27774	27775		27798	W2489 ChA 275nm	11.465	12772	2.16	1598			100	2019-12-12 AM 4:34:06 KST	2020-04-06 AM 10:04:28 KST	CateTF275nm	2020-04-06 AM 9:59:09 KST
657	191210_5TEx_Fr	F3PTE100	F3PTE	100ppm	27774	27775		27798	W2489 ChA 275nm	11.731	7592	1.29	786			100	2019-12-12 AM 4:34:06 KST	2020-04-06 AM 10:04:28 KST	CateTF275nm	2020-04-06 AM 9:59:09 KST
149	191210_5TEx_Fr	F3PTE100	F3PTE	100ppm	27774	27775	ECG	27798	W2489 ChA 275nm	17.381	18833	3.19	1866	1.3941	ppm	100	2019-12-12 AM 4:34:06 KST	2020-04-06 AM 10:04:28 KST	CateTF275nm	2020-04-06 AM 9:59:09 KST	Y = 1.28e+004 X + 1.03e+003
656	191210_5TEx_Fr	F3PTE100	F3PTE	100ppm	27774	27775		27798	W2489 ChA 275nm	18.243	1539	0.26	178			100	2019-12-12 AM 4:34:06 KST	2020-04-06 AM 10:04:28 KST	CateTF275nm	2020-04-06 AM 9:59:09 KST
655	191210_5TEx_Fr	F3PTE100	F3PTE	100ppm	27774	27775		27798	W2489 ChA 275nm	18.543	11352	1.92	1244			100	2019-12-12 AM 4:34:06 KST	2020-04-06 AM 10:04:28 KST	CateTF275nm	2020-04-06 AM 9:59:09 KST
654	191210_5TEx_Fr	F3PTE100	F3PTE	100ppm	27774	27775		27798	W2489 ChA 275nm	18.916	2761	0.47	380			100	2019-12-12 AM 4:34:06 KST	2020-04-06 AM 10:04:28 KST	CateTF275nm	2020-04-06 AM 9:59:09 KST
668	191210_5TEx_Fr	F3PTE100	F3PTE	100ppm	27774	27800		27823	W2489 ChA 275nm	3.268	2497	0.44	386			100	2019-12-12 AM 5:24:52 KST	2020-04-06 AM 10:04:29 KST	CateTF275nm	2020-04-06 AM 9:59:09 KST
295	191210_5TEx_Fr	F3PTE100	F3PTE	100ppm	27774	27800	Gallic acid	27823	W2489 ChA 275nm	3.546	154956	27.29	27227	12.2252	ppm	100	2019-12-12 AM 5:24:52 KST	2020-04-06 AM 10:04:29 KST	CateTF275nm	2020-04-06 AM 9:59:09 KST	Y = 1.26e+004 X + 4.80e+002
669	191210_5TEx_Fr	F3PTE100	F3PTE	100ppm	27774	27800		27823	W2489 ChA 275nm	5.371	3503	0.62	477			100	2019-12-12 AM 5:24:52 KST	2020-04-06 AM 10:04:29 KST	CateTF275nm	2020-04-06 AM 9:59:09 KST
239	191210_5TEx_Fr	F3PTE100	F3PTE	100ppm	27774	27800	GC	27823	W2489 ChA 275nm	5.578	6541	1.15	688	3.5565	ppm	100	2019-12-12 AM 5:24:52 KST	2020-04-06 AM 10:04:29 KST	CateTF275nm	2020-04-06 AM 9:59:09 KST	Y = 1.81e+003 X + 1.02e+002
670	191210_5TEx_Fr	F3PTE100	F3PTE	100ppm	27774	27800		27823	W2489 ChA 275nm	6.298	2255	0.4	366			100	2019-12-12 AM 5:24:52 KST	2020-04-06 AM 10:04:29 KST	CateTF275nm	2020-04-06 AM 9:59:09 KST
671	191210_5TEx_Fr	F3PTE100	F3PTE	100ppm	27774	27800		27823	W2489 ChA 275nm	6.911	4018	0.71	310			100	2019-12-12 AM 5:24:52 KST	2020-04-06 AM 10:04:29 KST	CateTF275nm	2020-04-06 AM 9:59:09 KST
672	191210_5TEx_Fr	F3PTE100	F3PTE	100ppm	27774	27800		27823	W2489 ChA 275nm	7.2	2108	0.37	200			100	2019-12-12 AM 5:24:52 KST	2020-04-06 AM 10:04:29 KST	CateTF275nm	2020-04-06 AM 9:59:09 KST
183	191210_5TEx_Fr	F3PTE100	F3PTE	100ppm	27774	27800	EGC	27823	W2489 ChA 275nm	7.41	21707	3.82	3820	6.6053	ppm	100	2019-12-12 AM 5:24:52 KST	2020-04-06 AM 10:04:29 KST	CateTF275nm	2020-04-06 AM 9:59:09 KST	Y = 3.18e+003 X + 7.11e+002
673	191210_5TEx_Fr	F3PTE100	F3PTE	100ppm	27774	27800		27823	W2489 ChA 275nm	7.728	5984	1.05	904			100	2019-12-12 AM 5:24:52 KST	2020-04-06 AM 10:04:29 KST	CateTF275nm	2020-04-06 AM 9:59:09 KST
674	191210_5TEx_Fr	F3PTE100	F3PTE	100ppm	27774	27800		27823	W2489 ChA 275nm	7.968	5143	0.91	601			100	2019-12-12 AM 5:24:52 KST	2020-04-06 AM 10:04:29 KST	CateTF275nm	2020-04-06 AM 9:59:09 KST
21	191210_5TEx_Fr	F3PTE100	F3PTE	100ppm	27774	27800	C	27823	W2489 ChA 275nm	8.096	5177	0.91	653	0.7698	ppm	100	2019-12-12 AM 5:24:52 KST	2020-04-06 AM 10:04:29 KST	CateTF275nm	2020-04-06 AM 9:59:09 KST	Y = 5.83e+003 X + 6.88e+002
675	191210_5TEx_Fr	F3PTE100	F3PTE	100ppm	27774	27800		27823	W2489 ChA 275nm	8.32	2980	0.52	378			100	2019-12-12 AM 5:24:52 KST	2020-04-06 AM 10:04:29 KST	CateTF275nm	2020-04-06 AM 9:59:09 KST
108	191210_5TEx_Fr	F3PTE100	F3PTE	100ppm	27774	27800	Caffeine	27823	W2489 ChA 275nm	8.636	229802	40.47	39768	9.6541	ppm	100	2019-12-12 AM 5:24:52 KST	2020-04-06 AM 10:04:29 KST	CateTF275nm	2020-04-06 AM 9:59:09 KST	Y = 2.37e+004 X + 7.52e+002
132	191210_5TEx_Fr	F3PTE100	F3PTE	100ppm	27774	27800	EC	27823	W2489 ChA 275nm	9.276	3458	0.61	423	0.6709	ppm	100	2019-12-12 AM 5:24:52 KST	2020-04-06 AM 10:04:29 KST	CateTF275nm	2020-04-06 AM 9:59:09 KST	Y = 4.41e+003 X + 4.99e+002
676	191210_5TEx_Fr	F3PTE100	F3PTE	100ppm	27774	27800		27823	W2489 ChA 275nm	9.73	11303	1.99	1711			100	2019-12-12 AM 5:24:52 KST	2020-04-06 AM 10:04:29 KST	CateTF275nm	2020-04-06 AM 9:59:09 KST
215	191210_5TEx_Fr	F3PTE100	F3PTE	100ppm	27774	27800	EGCG	27823	W2489 ChA 275nm	10.216	50540	8.9	6781	4.8139	ppm	100	2019-12-12 AM 5:24:52 KST	2020-04-06 AM 10:04:29 KST	CateTF275nm	2020-04-06 AM 9:59:09 KST	Y = 1.04e+004 X + 5.88e+002
259	191210_5TEx_Fr	F3PTE100	F3PTE	100ppm	27774	27800	GCG	27823	W2489 ChA 275nm	11.117	1671	0.29	157	0.0979	ppm	100	2019-12-12 AM 5:24:52 KST	2020-04-06 AM 10:04:29 KST	CateTF275nm	2020-04-06 AM 9:59:09 KST	Y = 9.73e+003 X + 7.18e+002
663	191210_5TEx_Fr	F3PTE100	F3PTE	100ppm	27774	27800		27823	W2489 ChA 275nm	11.456	12452	2.19	1617			100	2019-12-12 AM 5:24:52 KST	2020-04-06 AM 10:04:29 KST	CateTF275nm	2020-04-06 AM 9:59:09 KST
664	191210_5TEx_Fr	F3PTE100	F3PTE	100ppm	27774	27800		27823	W2489 ChA 275nm	11.716	7119	1.25	776			100	2019-12-12 AM 5:24:52 KST	2020-04-06 AM 10:04:29 KST	CateTF275nm	2020-04-06 AM 9:59:09 KST
150	191210_5TEx_Fr	F3PTE100	F3PTE	100ppm	27774	27800	ECG	27823	W2489 ChA 275nm	17.367	19069	3.36	1905	1.4125	ppm	100	2019-12-12 AM 5:24:52 KST	2020-04-06 AM 10:04:29 KST	CateTF275nm	2020-04-06 AM 9:59:09 KST	Y = 1.28e+004 X + 1.03e+003
665	191210_5TEx_Fr	F3PTE100	F3PTE	100ppm	27774	27800		27823	W2489 ChA 275nm	18.228	1439	0.25	176			100	2019-12-12 AM 5:24:52 KST	2020-04-06 AM 10:04:29 KST	CateTF275nm	2020-04-06 AM 9:59:09 KST
666	191210_5TEx_Fr	F3PTE100	F3PTE	100ppm	27774	27800		27823	W2489 ChA 275nm	18.535	11284	1.99	1249			100	2019-12-12 AM 5:24:52 KST	2020-04-06 AM 10:04:29 KST	CateTF275nm	2020-04-06 AM 9:59:09 KST
667	191210_5TEx_Fr	F3PTE100	F3PTE	100ppm	27774	27800		27823	W2489 ChA 275nm	18.912	2764	0.49	400			100	2019-12-12 AM 5:24:52 KST	2020-04-06 AM 10:04:29 KST	CateTF275nm	2020-04-06 AM 9:59:09 KST
690	191210_5TEx_Fr	F3PTE100	F3PTE	100ppm	27774	27825		27848	W2489 ChA 275nm	3.269	2549	0.45	390			100	2019-12-12 AM 6:15:39 KST	2020-04-06 AM 10:04:29 KST	CateTF275nm	2020-04-06 AM 9:59:09 KST
296	191210_5TEx_Fr	F3PTE100	F3PTE	100ppm	27774	27825	Gallic acid	27848	W2489 ChA 275nm	3.55	155174	27.32	27353	12.2424	ppm	100	2019-12-12 AM 6:15:39 KST	2020-04-06 AM 10:04:29 KST	CateTF275nm	2020-04-06 AM 9:59:09 KST	Y = 1.26e+004 X + 4.80e+002
682	191210_5TEx_Fr	F3PTE100	F3PTE	100ppm	27774	27825		27848	W2489 ChA 275nm	5.376	3532	0.62	481			100	2019-12-12 AM 6:15:39 KST	2020-04-06 AM 10:04:29 KST	CateTF275nm	2020-04-06 AM 9:59:09 KST
240	191210_5TEx_Fr	F3PTE100	F3PTE	100ppm	27774	27825	GC	27848	W2489 ChA 275nm	5.586	6455	1.14	688	3.5092	ppm	100	2019-12-12 AM 6:15:39 KST	2020-04-06 AM 10:04:29 KST	CateTF275nm	2020-04-06 AM 9:59:09 KST	Y = 1.81e+003 X + 1.02e+002
681	191210_5TEx_Fr	F3PTE100	F3PTE	100ppm	27774	27825		27848	W2489 ChA 275nm	6.301	2233	0.39	364			100	2019-12-12 AM 6:15:39 KST	2020-04-06 AM 10:04:29 KST	CateTF275nm	2020-04-06 AM 9:59:09 KST
680	191210_5TEx_Fr	F3PTE100	F3PTE	100ppm	27774	27825		27848	W2489 ChA 275nm	6.912	3888	0.68	310			100	2019-12-12 AM 6:15:39 KST	2020-04-06 AM 10:04:29 KST	CateTF275nm	2020-04-06 AM 9:59:09 KST
679	191210_5TEx_Fr	F3PTE100	F3PTE	100ppm	27774	27825		27848	W2489 ChA 275nm	7.215	1868	0.33	200			100	2019-12-12 AM 6:15:39 KST	2020-04-06 AM 10:04:29 KST	CateTF275nm	2020-04-06 AM 9:59:09 KST
184	191210_5TEx_Fr	F3PTE100	F3PTE	100ppm	27774	27825	EGC	27848	W2489 ChA 275nm	7.413	21753	3.83	3809	6.6199	ppm	100	2019-12-12 AM 6:15:39 KST	2020-04-06 AM 10:04:29 KST	CateTF275nm	2020-04-06 AM 9:59:09 KST	Y = 3.18e+003 X + 7.11e+002
678	191210_5TEx_Fr	F3PTE100	F3PTE	100ppm	27774	27825		27848	W2489 ChA 275nm	7.729	6086	1.07	901			100	2019-12-12 AM 6:15:39 KST	2020-04-06 AM 10:04:29 KST	CateTF275nm	2020-04-06 AM 9:59:09 KST
677	191210_5TEx_Fr	F3PTE100	F3PTE	100ppm	27774	27825		27848	W2489 ChA 275nm	7.967	5138	0.9	596			100	2019-12-12 AM 6:15:39 KST	2020-04-06 AM 10:04:29 KST	CateTF275nm	2020-04-06 AM 9:59:09 KST
22	191210_5TEx_Fr	F3PTE100	F3PTE	100ppm	27774	27825	C	27848	W2489 ChA 275nm	8.097	5089	0.9	643	0.7547	ppm	100	2019-12-12 AM 6:15:39 KST	2020-04-06 AM 10:04:29 KST	CateTF275nm	2020-04-06 AM 9:59:09 KST	Y = 5.83e+003 X + 6.88e+002
687	191210_5TEx_Fr	F3PTE100	F3PTE	100ppm	27774	27825		27848	W2489 ChA 275nm	8.323	3076	0.54	373			100	2019-12-12 AM 6:15:39 KST	2020-04-06 AM 10:04:29 KST	CateTF275nm	2020-04-06 AM 9:59:09 KST
109	191210_5TEx_Fr	F3PTE100	F3PTE	100ppm	27774	27825	Caffeine	27848	W2489 ChA 275nm	8.638	229829	40.46	39733	9.6552	ppm	100	2019-12-12 AM 6:15:39 KST	2020-04-06 AM 10:04:29 KST	CateTF275nm	2020-04-06 AM 9:59:09 KST	Y = 2.37e+004 X + 7.52e+002
133	191210_5TEx_Fr	F3PTE100	F3PTE	100ppm	27774	27825	EC	27848	W2489 ChA 275nm	9.278	3556	0.63	419	0.6931	ppm	100	2019-12-12 AM 6:15:39 KST	2020-04-06 AM 10:04:29 KST	CateTF275nm	2020-04-06 AM 9:59:09 KST	Y = 4.41e+003 X + 4.99e+002
688	191210_5TEx_Fr	F3PTE100	F3PTE	100ppm	27774	27825		27848	W2489 ChA 275nm	9.732	11766	2.07	1705			100	2019-12-12 AM 6:15:39 KST	2020-04-06 AM 10:04:29 KST	CateTF275nm	2020-04-06 AM 9:59:09 KST
216	191210_5TEx_Fr	F3PTE100	F3PTE	100ppm	27774	27825	EGCG	27848	W2489 ChA 275nm	10.217	50162	8.83	6780	4.7774	ppm	100	2019-12-12 AM 6:15:39 KST	2020-04-06 AM 10:04:29 KST	CateTF275nm	2020-04-06 AM 9:59:09 KST	Y = 1.04e+004 X + 5.88e+002
260	191210_5TEx_Fr	F3PTE100	F3PTE	100ppm	27774	27825	GCG	27848	W2489 ChA 275nm	11.118	1804	0.32	171	0.1116	ppm	100	2019-12-12 AM 6:15:39 KST	2020-04-06 AM 10:04:29 KST	CateTF275nm	2020-04-06 AM 9:59:09 KST	Y = 9.73e+003 X + 7.18e+002
689	191210_5TEx_Fr	F3PTE100	F3PTE	100ppm	27774	27825		27848	W2489 ChA 275nm	11.452	12513	2.2	1624			100	2019-12-12 AM 6:15:39 KST	2020-04-06 AM 10:04:29 KST	CateTF275nm	2020-04-06 AM 9:59:09 KST
683	191210_5TEx_Fr	F3PTE100	F3PTE	100ppm	27774	27825		27848	W2489 ChA 275nm	11.71	7399	1.3	779			100	2019-12-12 AM 6:15:39 KST	2020-04-06 AM 10:04:29 KST	CateTF275nm	2020-04-06 AM 9:59:09 KST
151	191210_5TEx_Fr	F3PTE100	F3PTE	100ppm	27774	27825	ECG	27848	W2489 ChA 275nm	17.36	18653	3.28	1909	1.38	ppm	100	2019-12-12 AM 6:15:39 KST	2020-04-06 AM 10:04:29 KST	CateTF275nm	2020-04-06 AM 9:59:09 KST	Y = 1.28e+004 X + 1.03e+003
686	191210_5TEx_Fr	F3PTE100	F3PTE	100ppm	27774	27825		27848	W2489 ChA 275nm	18.221	1486	0.26	184			100	2019-12-12 AM 6:15:39 KST	2020-04-06 AM 10:04:29 KST	CateTF275nm	2020-04-06 AM 9:59:09 KST
685	191210_5TEx_Fr	F3PTE100	F3PTE	100ppm	27774	27825		27848	W2489 ChA 275nm	18.524	11353	2	1271			100	2019-12-12 AM 6:15:39 KST	2020-04-06 AM 10:04:29 KST	CateTF275nm	2020-04-06 AM 9:59:09 KST
684	191210_5TEx_Fr	F3PTE100	F3PTE	100ppm	27774	27825		27848	W2489 ChA 275nm	18.896	2701	0.48	392			100	2019-12-12 AM 6:15:39 KST	2020-04-06 AM 10:04:29 KST	CateTF275nm	2020-04-06 AM 9:59:09 KST
700	191210_5TEx_Fr	F3PTE200	F3PTE	200ppm	27850	27851		27874	W2489 ChA 275nm	3.27	4591	0.4	718			200	2019-12-12 AM 7:06:33 KST	2020-04-06 AM 10:04:29 KST	CateTF275nm	2020-04-06 AM 9:59:09 KST
297	191210_5TEx_Fr	F3PTE200	F3PTE	200ppm	27850	27851	Gallic acid	27874	W2489 ChA 275nm	3.549	304228	26.55	53295	24.0385	ppm	200	2019-12-12 AM 7:06:33 KST	2020-04-06 AM 10:04:29 KST	CateTF275nm	2020-04-06 AM 9:59:09 KST	Y = 1.26e+004 X + 4.80e+002
699	191210_5TEx_Fr	F3PTE200	F3PTE	200ppm	27850	27851		27874	W2489 ChA 275nm	5.37	7042	0.61	953			200	2019-12-12 AM 7:06:33 KST	2020-04-06 AM 10:04:29 KST	CateTF275nm	2020-04-06 AM 9:59:09 KST
241	191210_5TEx_Fr	F3PTE200	F3PTE	200ppm	27850	27851	GC	27874	W2489 ChA 275nm	5.578	13734	1.2	1406	7.5299	ppm	200	2019-12-12 AM 7:06:33 KST	2020-04-06 AM 10:04:29 KST	CateTF275nm	2020-04-06 AM 9:59:09 KST	Y = 1.81e+003 X + 1.02e+002
698	191210_5TEx_Fr	F3PTE200	F3PTE	200ppm	27850	27851		27874	W2489 ChA 275nm	6.294	5708	0.5	799			200	2019-12-12 AM 7:06:33 KST	2020-04-06 AM 10:04:29 KST	CateTF275nm	2020-04-06 AM 9:59:09 KST
697	191210_5TEx_Fr	F3PTE200	F3PTE	200ppm	27850	27851		27874	W2489 ChA 275nm	6.598	4376	0.38	315			200	2019-12-12 AM 7:06:33 KST	2020-04-06 AM 10:04:29 KST	CateTF275nm	2020-04-06 AM 9:59:09 KST
696	191210_5TEx_Fr	F3PTE200	F3PTE	200ppm	27850	27851		27874	W2489 ChA 275nm	6.904	10174	0.89	653			200	2019-12-12 AM 7:06:33 KST	2020-04-06 AM 10:04:29 KST	CateTF275nm	2020-04-06 AM 9:59:09 KST
695	191210_5TEx_Fr	F3PTE200	F3PTE	200ppm	27850	27851		27874	W2489 ChA 275nm	7.193	4071	0.36	429			200	2019-12-12 AM 7:06:33 KST	2020-04-06 AM 10:04:29 KST	CateTF275nm	2020-04-06 AM 9:59:09 KST
185	191210_5TEx_Fr	F3PTE200	F3PTE	200ppm	27850	27851	EGC	27874	W2489 ChA 275nm	7.403	43798	3.82	7534	13.5555	ppm	200	2019-12-12 AM 7:06:33 KST	2020-04-06 AM 10:04:29 KST	CateTF275nm	2020-04-06 AM 9:59:09 KST	Y = 3.18e+003 X + 7.11e+002
694	191210_5TEx_Fr	F3PTE200	F3PTE	200ppm	27850	27851		27874	W2489 ChA 275nm	7.719	12501	1.09	1822			200	2019-12-12 AM 7:06:33 KST	2020-04-06 AM 10:04:29 KST	CateTF275nm	2020-04-06 AM 9:59:09 KST
693	191210_5TEx_Fr	F3PTE200	F3PTE	200ppm	27850	27851		27874	W2489 ChA 275nm	7.956	10698	0.93	1246			200	2019-12-12 AM 7:06:33 KST	2020-04-06 AM 10:04:29 KST	CateTF275nm	2020-04-06 AM 9:59:09 KST
23	191210_5TEx_Fr	F3PTE200	F3PTE	200ppm	27850	27851	C	27874	W2489 ChA 275nm	8.086	11292	0.99	1343	1.8185	ppm	200	2019-12-12 AM 7:06:33 KST	2020-04-06 AM 10:04:29 KST	CateTF275nm	2020-04-06 AM 9:59:09 KST	Y = 5.83e+003 X + 6.88e+002
692	191210_5TEx_Fr	F3PTE200	F3PTE	200ppm	27850	27851		27874	W2489 ChA 275nm	8.312	6520	0.57	802			200	2019-12-12 AM 7:06:33 KST	2020-04-06 AM 10:04:29 KST	CateTF275nm	2020-04-06 AM 9:59:09 KST
110	191210_5TEx_Fr	F3PTE200	F3PTE	200ppm	27850	27851	Caffeine	27874	W2489 ChA 275nm	8.621	452892	39.52	78051	19.057	ppm	200	2019-12-12 AM 7:06:33 KST	2020-04-06 AM 10:04:29 KST	CateTF275nm	2020-04-06 AM 9:59:09 KST	Y = 2.37e+004 X + 7.52e+002
691	191210_5TEx_Fr	F3PTE200	F3PTE	200ppm	27850	27851		27874	W2489 ChA 275nm	9.253	7854	0.69	866			200	2019-12-12 AM 7:06:33 KST	2020-04-06 AM 10:04:29 KST	CateTF275nm	2020-04-06 AM 9:59:09 KST
134	191210_5TEx_Fr	F3PTE200	F3PTE	200ppm	27850	27851	EC	27874	W2489 ChA 275nm	9.711	24012	2.1	3380	5.3301	ppm	200	2019-12-12 AM 7:06:33 KST	2020-04-06 AM 10:04:29 KST	CateTF275nm	2020-04-06 AM 9:59:09 KST	Y = 4.41e+003 X + 4.99e+002
217	191210_5TEx_Fr	F3PTE200	F3PTE	200ppm	27850	27851	EGCG	27874	W2489 ChA 275nm	10.195	99295	8.67	13321	9.5124	ppm	200	2019-12-12 AM 7:06:33 KST	2020-04-06 AM 10:04:29 KST	CateTF275nm	2020-04-06 AM 9:59:09 KST	Y = 1.04e+004 X + 5.88e+002
701	191210_5TEx_Fr	F3PTE200	F3PTE	200ppm	27850	27851		27874	W2489 ChA 275nm	10.743	3783	0.33	276			200	2019-12-12 AM 7:06:33 KST	2020-04-06 AM 10:04:29 KST	CateTF275nm	2020-04-06 AM 9:59:09 KST
261	191210_5TEx_Fr	F3PTE200	F3PTE	200ppm	27850	27851	GCG	27874	W2489 ChA 275nm	11.086	3553	0.31	348	0.2913	ppm	200	2019-12-12 AM 7:06:33 KST	2020-04-06 AM 10:04:29 KST	CateTF275nm	2020-04-06 AM 9:59:09 KST	Y = 9.73e+003 X + 7.18e+002
708	191210_5TEx_Fr	F3PTE200	F3PTE	200ppm	27850	27851		27874	W2489 ChA 275nm	11.427	24547	2.14	3161			200	2019-12-12 AM 7:06:33 KST	2020-04-06 AM 10:04:29 KST	CateTF275nm	2020-04-06 AM 9:59:09 KST
707	191210_5TEx_Fr	F3PTE200	F3PTE	200ppm	27850	27851		27874	W2489 ChA 275nm	11.675	14222	1.24	1532			200	2019-12-12 AM 7:06:33 KST	2020-04-06 AM 10:04:29 KST	CateTF275nm	2020-04-06 AM 9:59:09 KST
706	191210_5TEx_Fr	F3PTE200	F3PTE	200ppm	27850	27851		27874	W2489 ChA 275nm	16.58	2948	0.26	262			200	2019-12-12 AM 7:06:33 KST	2020-04-06 AM 10:04:29 KST	CateTF275nm	2020-04-06 AM 9:59:09 KST
705	191210_5TEx_Fr	F3PTE200	F3PTE	200ppm	27850	27851		27874	W2489 ChA 275nm	16.828	4127	0.36	253			200	2019-12-12 AM 7:06:33 KST	2020-04-06 AM 10:04:29 KST	CateTF275nm	2020-04-06 AM 9:59:09 KST
152	191210_5TEx_Fr	F3PTE200	F3PTE	200ppm	27850	27851	ECG	27874	W2489 ChA 275nm	17.332	37759	3.3	3774	2.8764	ppm	200	2019-12-12 AM 7:06:33 KST	2020-04-06 AM 10:04:29 KST	CateTF275nm	2020-04-06 AM 9:59:09 KST	Y = 1.28e+004 X + 1.03e+003
59	191210_5TEx_Fr	F3PTE200	F3PTE	200ppm	27850	27851	CG	27874	W2489 ChA 275nm	17.92	1971	0.17	261	0.1107	ppm	200	2019-12-12 AM 7:06:33 KST	2020-04-06 AM 10:04:29 KST	CateTF275nm	2020-04-06 AM 9:59:09 KST	Y = 1.22e+004 X + 6.15e+002
704	191210_5TEx_Fr	F3PTE200	F3PTE	200ppm	27850	27851		27874	W2489 ChA 275nm	18.204	2992	0.26	352			200	2019-12-12 AM 7:06:33 KST	2020-04-06 AM 10:04:29 KST	CateTF275nm	2020-04-06 AM 9:59:09 KST
703	191210_5TEx_Fr	F3PTE200	F3PTE	200ppm	27850	27851		27874	W2489 ChA 275nm	18.505	22213	1.94	2470			200	2019-12-12 AM 7:06:33 KST	2020-04-06 AM 10:04:29 KST	CateTF275nm	2020-04-06 AM 9:59:09 KST
702	191210_5TEx_Fr	F3PTE200	F3PTE	200ppm	27850	27851		27874	W2489 ChA 275nm	18.876	5002	0.44	717			200	2019-12-12 AM 7:06:33 KST	2020-04-06 AM 10:04:29 KST	CateTF275nm	2020-04-06 AM 9:59:09 KST
712	191210_5TEx_Fr	F3PTE200	F3PTE	200ppm	27850	27876		27899	W2489 ChA 275nm	3.265	4611	0.4	709			200	2019-12-12 AM 7:57:22 KST	2020-04-06 AM 10:04:29 KST	CateTF275nm	2020-04-06 AM 9:59:09 KST
298	191210_5TEx_Fr	F3PTE200	F3PTE	200ppm	27850	27876	Gallic acid	27899	W2489 ChA 275nm	3.545	303878	26.32	52977	24.0108	ppm	200	2019-12-12 AM 7:57:22 KST	2020-04-06 AM 10:04:29 KST	CateTF275nm	2020-04-06 AM 9:59:09 KST	Y = 1.26e+004 X + 4.80e+002
715	191210_5TEx_Fr	F3PTE200	F3PTE	200ppm	27850	27876		27899	W2489 ChA 275nm	5.368	7207	0.62	958			200	2019-12-12 AM 7:57:22 KST	2020-04-06 AM 10:04:29 KST	CateTF275nm	2020-04-06 AM 9:59:09 KST
242	191210_5TEx_Fr	F3PTE200	F3PTE	200ppm	27850	27876	GC	27899	W2489 ChA 275nm	5.575	13988	1.21	1409	7.6704	ppm	200	2019-12-12 AM 7:57:22 KST	2020-04-06 AM 10:04:29 KST	CateTF275nm	2020-04-06 AM 9:59:09 KST	Y = 1.81e+003 X + 1.02e+002
716	191210_5TEx_Fr	F3PTE200	F3PTE	200ppm	27850	27876		27899	W2489 ChA 275nm	6.296	6031	0.52	802			200	2019-12-12 AM 7:57:22 KST	2020-04-06 AM 10:04:29 KST	CateTF275nm	2020-04-06 AM 9:59:09 KST
717	191210_5TEx_Fr	F3PTE200	F3PTE	200ppm	27850	27876		27899	W2489 ChA 275nm	6.598	5732	0.5	330			200	2019-12-12 AM 7:57:22 KST	2020-04-06 AM 10:04:29 KST	CateTF275nm	2020-04-06 AM 9:59:09 KST
718	191210_5TEx_Fr	F3PTE200	F3PTE	200ppm	27850	27876		27899	W2489 ChA 275nm	6.907	9159	0.79	667			200	2019-12-12 AM 7:57:22 KST	2020-04-06 AM 10:04:29 KST	CateTF275nm	2020-04-06 AM 9:59:09 KST
725	191210_5TEx_Fr	F3PTE200	F3PTE	200ppm	27850	27876		27899	W2489 ChA 275nm	7.207	4650	0.4	441			200	2019-12-12 AM 7:57:22 KST	2020-04-06 AM 10:04:29 KST	CateTF275nm	2020-04-06 AM 9:59:09 KST
186	191210_5TEx_Fr	F3PTE200	F3PTE	200ppm	27850	27876	EGC	27899	W2489 ChA 275nm	7.407	44081	3.82	7487	13.6444	ppm	200	2019-12-12 AM 7:57:22 KST	2020-04-06 AM 10:04:29 KST	CateTF275nm	2020-04-06 AM 9:59:09 KST	Y = 3.18e+003 X + 7.11e+002
724	191210_5TEx_Fr	F3PTE200	F3PTE	200ppm	27850	27876		27899	W2489 ChA 275nm	7.723	12798	1.11	1830			200	2019-12-12 AM 7:57:22 KST	2020-04-06 AM 10:04:29 KST	CateTF275nm	2020-04-06 AM 9:59:09 KST
723	191210_5TEx_Fr	F3PTE200	F3PTE	200ppm	27850	27876		27899	W2489 ChA 275nm	7.961	11282	0.98	1261			200	2019-12-12 AM 7:57:22 KST	2020-04-06 AM 10:04:29 KST	CateTF275nm	2020-04-06 AM 9:59:09 KST
24	191210_5TEx_Fr	F3PTE200	F3PTE	200ppm	27850	27876	C	27899	W2489 ChA 275nm	8.09	11305	0.98	1364	1.8206	ppm	200	2019-12-12 AM 7:57:22 KST	2020-04-06 AM 10:04:29 KST	CateTF275nm	2020-04-06 AM 9:59:09 KST	Y = 5.83e+003 X + 6.88e+002
722	191210_5TEx_Fr	F3PTE200	F3PTE	200ppm	27850	27876		27899	W2489 ChA 275nm	8.315	7208	0.62	826			200	2019-12-12 AM 7:57:22 KST	2020-04-06 AM 10:04:29 KST	CateTF275nm	2020-04-06 AM 9:59:09 KST
111	191210_5TEx_Fr	F3PTE200	F3PTE	200ppm	27850	27876	Caffeine	27899	W2489 ChA 275nm	8.628	453592	39.29	77191	19.0865	ppm	200	2019-12-12 AM 7:57:22 KST	2020-04-06 AM 10:04:29 KST	CateTF275nm	2020-04-06 AM 9:59:09 KST	Y = 2.37e+004 X + 7.52e+002
721	191210_5TEx_Fr	F3PTE200	F3PTE	200ppm	27850	27876		27899	W2489 ChA 275nm	9.265	8156	0.71	884			200	2019-12-12 AM 7:57:22 KST	2020-04-06 AM 10:04:29 KST	CateTF275nm	2020-04-06 AM 9:59:09 KST
135	191210_5TEx_Fr	F3PTE200	F3PTE	200ppm	27850	27876	EC	27899	W2489 ChA 275nm	9.722	24905	2.16	3361	5.5324	ppm	200	2019-12-12 AM 7:57:22 KST	2020-04-06 AM 10:04:29 KST	CateTF275nm	2020-04-06 AM 9:59:09 KST	Y = 4.41e+003 X + 4.99e+002
218	191210_5TEx_Fr	F3PTE200	F3PTE	200ppm	27850	27876	EGCG	27899	W2489 ChA 275nm	10.208	100214	8.68	13186	9.6009	ppm	200	2019-12-12 AM 7:57:22 KST	2020-04-06 AM 10:04:29 KST	CateTF275nm	2020-04-06 AM 9:59:09 KST	Y = 1.04e+004 X + 5.88e+002
720	191210_5TEx_Fr	F3PTE200	F3PTE	200ppm	27850	27876		27899	W2489 ChA 275nm	10.76	4692	0.41	293			200	2019-12-12 AM 7:57:22 KST	2020-04-06 AM 10:04:29 KST	CateTF275nm	2020-04-06 AM 9:59:09 KST
262	191210_5TEx_Fr	F3PTE200	F3PTE	200ppm	27850	27876	GCG	27899	W2489 ChA 275nm	11.107	4172	0.36	371	0.3549	ppm	200	2019-12-12 AM 7:57:22 KST	2020-04-06 AM 10:04:29 KST	CateTF275nm	2020-04-06 AM 9:59:09 KST	Y = 9.73e+003 X + 7.18e+002
719	191210_5TEx_Fr	F3PTE200	F3PTE	200ppm	27850	27876		27899	W2489 ChA 275nm	11.445	25220	2.18	3190			200	2019-12-12 AM 7:57:22 KST	2020-04-06 AM 10:04:29 KST	CateTF275nm	2020-04-06 AM 9:59:09 KST
710	191210_5TEx_Fr	F3PTE200	F3PTE	200ppm	27850	27876		27899	W2489 ChA 275nm	11.702	14859	1.29	1560			200	2019-12-12 AM 7:57:22 KST	2020-04-06 AM 10:04:29 KST	CateTF275nm	2020-04-06 AM 9:59:09 KST
709	191210_5TEx_Fr	F3PTE200	F3PTE	200ppm	27850	27876		27899	W2489 ChA 275nm	16.607	2983	0.26	256			200	2019-12-12 AM 7:57:22 KST	2020-04-06 AM 10:04:29 KST	CateTF275nm	2020-04-06 AM 9:59:09 KST
726	191210_5TEx_Fr	F3PTE200	F3PTE	200ppm	27850	27876		27899	W2489 ChA 275nm	16.852	4240	0.37	253			200	2019-12-12 AM 7:57:22 KST	2020-04-06 AM 10:04:29 KST	CateTF275nm	2020-04-06 AM 9:59:09 KST
153	191210_5TEx_Fr	F3PTE200	F3PTE	200ppm	27850	27876	ECG	27899	W2489 ChA 275nm	17.353	37655	3.26	3729	2.8682	ppm	200	2019-12-12 AM 7:57:22 KST	2020-04-06 AM 10:04:29 KST	CateTF275nm	2020-04-06 AM 9:59:09 KST	Y = 1.28e+004 X + 1.03e+003
60	191210_5TEx_Fr	F3PTE200	F3PTE	200ppm	27850	27876	CG	27899	W2489 ChA 275nm	17.936	1825	0.16	260	0.0988	ppm	200	2019-12-12 AM 7:57:22 KST	2020-04-06 AM 10:04:29 KST	CateTF275nm	2020-04-06 AM 9:59:09 KST	Y = 1.22e+004 X + 6.15e+002
711	191210_5TEx_Fr	F3PTE200	F3PTE	200ppm	27850	27876		27899	W2489 ChA 275nm	18.22	2816	0.24	343			200	2019-12-12 AM 7:57:22 KST	2020-04-06 AM 10:04:29 KST	CateTF275nm	2020-04-06 AM 9:59:09 KST
713	191210_5TEx_Fr	F3PTE200	F3PTE	200ppm	27850	27876		27899	W2489 ChA 275nm	18.521	22231	1.93	2445			200	2019-12-12 AM 7:57:22 KST	2020-04-06 AM 10:04:29 KST	CateTF275nm	2020-04-06 AM 9:59:09 KST
714	191210_5TEx_Fr	F3PTE200	F3PTE	200ppm	27850	27876		27899	W2489 ChA 275nm	18.892	5033	0.44	729			200	2019-12-12 AM 7:57:22 KST	2020-04-06 AM 10:04:29 KST	CateTF275nm	2020-04-06 AM 9:59:09 KST
740	191210_5TEx_Fr	F3PTE200	F3PTE	200ppm	27850	27901		27924	W2489 ChA 275nm	3.276	4655	0.41	730			200	2019-12-12 AM 8:48:14 KST	2020-04-06 AM 10:04:29 KST	CateTF275nm	2020-04-06 AM 9:59:09 KST
299	191210_5TEx_Fr	F3PTE200	F3PTE	200ppm	27850	27901	Gallic acid	27924	W2489 ChA 275nm	3.555	304178	26.76	53444	24.0346	ppm	200	2019-12-12 AM 8:48:14 KST	2020-04-06 AM 10:04:29 KST	CateTF275nm	2020-04-06 AM 9:59:09 KST	Y = 1.26e+004 X + 4.80e+002
741	191210_5TEx_Fr	F3PTE200	F3PTE	200ppm	27850	27901		27924	W2489 ChA 275nm	5.386	7117	0.63	962			200	2019-12-12 AM 8:48:14 KST	2020-04-06 AM 10:04:29 KST	CateTF275nm	2020-04-06 AM 9:59:09 KST
243	191210_5TEx_Fr	F3PTE200	F3PTE	200ppm	27850	27901	GC	27924	W2489 ChA 275nm	5.591	13560	1.19	1415	7.4335	ppm	200	2019-12-12 AM 8:48:14 KST	2020-04-06 AM 10:04:29 KST	CateTF275nm	2020-04-06 AM 9:59:09 KST	Y = 1.81e+003 X + 1.02e+002
742	191210_5TEx_Fr	F3PTE200	F3PTE	200ppm	27850	27901		27924	W2489 ChA 275nm	6.304	5614	0.49	793			200	2019-12-12 AM 8:48:14 KST	2020-04-06 AM 10:04:29 KST	CateTF275nm	2020-04-06 AM 9:59:09 KST
743	191210_5TEx_Fr	F3PTE200	F3PTE	200ppm	27850	27901		27924	W2489 ChA 275nm	6.602	4128	0.36	316			200	2019-12-12 AM 8:48:14 KST	2020-04-06 AM 10:04:29 KST	CateTF275nm	2020-04-06 AM 9:59:09 KST
744	191210_5TEx_Fr	F3PTE200	F3PTE	200ppm	27850	27901		27924	W2489 ChA 275nm	6.913	10028	0.88	651			200	2019-12-12 AM 8:48:14 KST	2020-04-06 AM 10:04:29 KST	CateTF275nm	2020-04-06 AM 9:59:09 KST
727	191210_5TEx_Fr	F3PTE200	F3PTE	200ppm	27850	27901		27924	W2489 ChA 275nm	7.205	4152	0.37	418			200	2019-12-12 AM 8:48:14 KST	2020-04-06 AM 10:04:29 KST	CateTF275nm	2020-04-06 AM 9:59:09 KST
187	191210_5TEx_Fr	F3PTE200	F3PTE	200ppm	27850	27901	EGC	27924	W2489 ChA 275nm	7.409	43360	3.81	7546	13.4177	ppm	200	2019-12-12 AM 8:48:14 KST	2020-04-06 AM 10:04:29 KST	CateTF275nm	2020-04-06 AM 9:59:09 KST	Y = 3.18e+003 X + 7.11e+002
728	191210_5TEx_Fr	F3PTE200	F3PTE	200ppm	27850	27901		27924	W2489 ChA 275nm	7.726	12581	1.11	1817			200	2019-12-12 AM 8:48:14 KST	2020-04-06 AM 10:04:29 KST	CateTF275nm	2020-04-06 AM 9:59:09 KST
729	191210_5TEx_Fr	F3PTE200	F3PTE	200ppm	27850	27901		27924	W2489 ChA 275nm	7.964	10385	0.91	1227			200	2019-12-12 AM 8:48:14 KST	2020-04-06 AM 10:04:29 KST	CateTF275nm	2020-04-06 AM 9:59:09 KST
25	191210_5TEx_Fr	F3PTE200	F3PTE	200ppm	27850	27901	C	27924	W2489 ChA 275nm	8.094	11009	0.97	1330	1.7699	ppm	200	2019-12-12 AM 8:48:14 KST	2020-04-06 AM 10:04:29 KST	CateTF275nm	2020-04-06 AM 9:59:09 KST	Y = 5.83e+003 X + 6.88e+002
730	191210_5TEx_Fr	F3PTE200	F3PTE	200ppm	27850	27901		27924	W2489 ChA 275nm	8.32	6418	0.56	784			200	2019-12-12 AM 8:48:14 KST	2020-04-06 AM 10:04:29 KST	CateTF275nm	2020-04-06 AM 9:59:09 KST
112	191210_5TEx_Fr	F3PTE200	F3PTE	200ppm	27850	27901	Caffeine	27924	W2489 ChA 275nm	8.633	451920	39.75	78263	19.016	ppm	200	2019-12-12 AM 8:48:14 KST	2020-04-06 AM 10:04:29 KST	CateTF275nm	2020-04-06 AM 9:59:09 KST	Y = 2.37e+004 X + 7.52e+002
731	191210_5TEx_Fr	F3PTE200	F3PTE	200ppm	27850	27901		27924	W2489 ChA 275nm	9.27	6843	0.6	829			200	2019-12-12 AM 8:48:14 KST	2020-04-06 AM 10:04:29 KST	CateTF275nm	2020-04-06 AM 9:59:09 KST
136	191210_5TEx_Fr	F3PTE200	F3PTE	200ppm	27850	27901	EC	27924	W2489 ChA 275nm	9.728	21940	1.93	3334	4.8604	ppm	200	2019-12-12 AM 8:48:14 KST	2020-04-06 AM 10:04:29 KST	CateTF275nm	2020-04-06 AM 9:59:09 KST	Y = 4.41e+003 X + 4.99e+002
219	191210_5TEx_Fr	F3PTE200	F3PTE	200ppm	27850	27901	EGCG	27924	W2489 ChA 275nm	10.215	98819	8.69	13331	9.4665	ppm	200	2019-12-12 AM 8:48:14 KST	2020-04-06 AM 10:04:29 KST	CateTF275nm	2020-04-06 AM 9:59:09 KST	Y = 1.04e+004 X + 5.88e+002
732	191210_5TEx_Fr	F3PTE200	F3PTE	200ppm	27850	27901		27924	W2489 ChA 275nm	10.763	2466	0.22	208			200	2019-12-12 AM 8:48:14 KST	2020-04-06 AM 10:04:29 KST	CateTF275nm	2020-04-06 AM 9:59:09 KST
263	191210_5TEx_Fr	F3PTE200	F3PTE	200ppm	27850	27901	GCG	27924	W2489 ChA 275nm	11.115	2663	0.23	286	0.1998	ppm	200	2019-12-12 AM 8:48:14 KST	2020-04-06 AM 10:04:29 KST	CateTF275nm	2020-04-06 AM 9:59:09 KST	Y = 9.73e+003 X + 7.18e+002
733	191210_5TEx_Fr	F3PTE200	F3PTE	200ppm	27850	27901		27924	W2489 ChA 275nm	11.448	23652	2.08	3125			200	2019-12-12 AM 8:48:14 KST	2020-04-06 AM 10:04:29 KST	CateTF275nm	2020-04-06 AM 9:59:09 KST
734	191210_5TEx_Fr	F3PTE200	F3PTE	200ppm	27850	27901		27924	W2489 ChA 275nm	11.707	13053	1.15	1486			200	2019-12-12 AM 8:48:14 KST	2020-04-06 AM 10:04:29 KST	CateTF275nm	2020-04-06 AM 9:59:09 KST
735	191210_5TEx_Fr	F3PTE200	F3PTE	200ppm	27850	27901		27924	W2489 ChA 275nm	16.61	3180	0.28	268			200	2019-12-12 AM 8:48:14 KST	2020-04-06 AM 10:04:29 KST	CateTF275nm	2020-04-06 AM 9:59:09 KST
736	191210_5TEx_Fr	F3PTE200	F3PTE	200ppm	27850	27901		27924	W2489 ChA 275nm	16.847	4280	0.38	256			200	2019-12-12 AM 8:48:14 KST	2020-04-06 AM 10:04:29 KST	CateTF275nm	2020-04-06 AM 9:59:09 KST
154	191210_5TEx_Fr	F3PTE200	F3PTE	200ppm	27850	27901	ECG	27924	W2489 ChA 275nm	17.35	38234	3.36	3760	2.9136	ppm	200	2019-12-12 AM 8:48:14 KST	2020-04-06 AM 10:04:29 KST	CateTF275nm	2020-04-06 AM 9:59:09 KST	Y = 1.28e+004 X + 1.03e+003
61	191210_5TEx_Fr	F3PTE200	F3PTE	200ppm	27850	27901	CG	27924	W2489 ChA 275nm	17.933	2018	0.18	262	0.1146	ppm	200	2019-12-12 AM 8:48:14 KST	2020-04-06 AM 10:04:29 KST	CateTF275nm	2020-04-06 AM 9:59:09 KST	Y = 1.22e+004 X + 6.15e+002
737	191210_5TEx_Fr	F3PTE200	F3PTE	200ppm	27850	27901		27924	W2489 ChA 275nm	18.217	2985	0.26	359			200	2019-12-12 AM 8:48:14 KST	2020-04-06 AM 10:04:29 KST	CateTF275nm	2020-04-06 AM 9:59:09 KST
738	191210_5TEx_Fr	F3PTE200	F3PTE	200ppm	27850	27901		27924	W2489 ChA 275nm	18.521	22402	1.97	2479			200	2019-12-12 AM 8:48:14 KST	2020-04-06 AM 10:04:29 KST	CateTF275nm	2020-04-06 AM 9:59:09 KST
739	191210_5TEx_Fr	F3PTE200	F3PTE	200ppm	27850	27901		27924	W2489 ChA 275nm	18.896	5235	0.46	746			200	2019-12-12 AM 8:48:14 KST	2020-04-06 AM 10:04:29 KST	CateTF275nm	2020-04-06 AM 9:59:09 KST
621	191210_5TEx_Fr	F3PTE50	F3PTE	50ppm	27698	27699		27722	W2489 ChA 275nm	3.311	1117	0.43	183			50	2019-12-12 AM 2:01:40 KST	2020-04-06 AM 10:04:28 KST	CateTF275nm	2020-04-06 AM 9:59:09 KST
291	191210_5TEx_Fr	F3PTE50	F3PTE	50ppm	27698	27699	Gallic acid	27722	W2489 ChA 275nm	3.577	71080	27.59	12474	5.5873	ppm	50	2019-12-12 AM 2:01:40 KST	2020-04-06 AM 10:04:28 KST	CateTF275nm	2020-04-06 AM 9:59:09 KST	Y = 1.26e+004 X + 4.80e+002
617	191210_5TEx_Fr	F3PTE50	F3PTE	50ppm	27698	27699		27722	W2489 ChA 275nm	5.427	1626	0.63	217			50	2019-12-12 AM 2:01:40 KST	2020-04-06 AM 10:04:28 KST	CateTF275nm	2020-04-06 AM 9:59:09 KST
235	191210_5TEx_Fr	F3PTE50	F3PTE	50ppm	27698	27699	GC	27722	W2489 ChA 275nm	5.629	3148	1.22	318	1.6822	ppm	50	2019-12-12 AM 2:01:40 KST	2020-04-06 AM 10:04:28 KST	CateTF275nm	2020-04-06 AM 9:59:09 KST	Y = 1.81e+003 X + 1.02e+002
179	191210_5TEx_Fr	F3PTE50	F3PTE	50ppm	27698	27699	EGC	27722	W2489 ChA 275nm	7.418	9530	3.7	1712	2.7745	ppm	50	2019-12-12 AM 2:01:40 KST	2020-04-06 AM 10:04:28 KST	CateTF275nm	2020-04-06 AM 9:59:09 KST	Y = 3.18e+003 X + 7.11e+002
624	191210_5TEx_Fr	F3PTE50	F3PTE	50ppm	27698	27699		27722	W2489 ChA 275nm	7.735	2163	0.84	366			50	2019-12-12 AM 2:01:40 KST	2020-04-06 AM 10:04:28 KST	CateTF275nm	2020-04-06 AM 9:59:09 KST
623	191210_5TEx_Fr	F3PTE50	F3PTE	50ppm	27698	27699		27722	W2489 ChA 275nm	7.972	1832	0.71	233			50	2019-12-12 AM 2:01:40 KST	2020-04-06 AM 10:04:28 KST	CateTF275nm	2020-04-06 AM 9:59:09 KST
17	191210_5TEx_Fr	F3PTE50	F3PTE	50ppm	27698	27699	C	27722	W2489 ChA 275nm	8.102	1840	0.71	256	0.1975	ppm	50	2019-12-12 AM 2:01:40 KST	2020-04-06 AM 10:04:28 KST	CateTF275nm	2020-04-06 AM 9:59:09 KST	Y = 5.83e+003 X + 6.88e+002
104	191210_5TEx_Fr	F3PTE50	F3PTE	50ppm	27698	27699	Caffeine	27722	W2489 ChA 275nm	8.648	104480	40.55	18137	4.372	ppm	50	2019-12-12 AM 2:01:40 KST	2020-04-06 AM 10:04:28 KST	CateTF275nm	2020-04-06 AM 9:59:09 KST	Y = 2.37e+004 X + 7.52e+002
128	191210_5TEx_Fr	F3PTE50	F3PTE	50ppm	27698	27699	EC	27722	W2489 ChA 275nm	9.292	1104	0.43	158	0.1372	ppm	50	2019-12-12 AM 2:01:40 KST	2020-04-06 AM 10:04:28 KST	CateTF275nm	2020-04-06 AM 9:59:09 KST	Y = 4.41e+003 X + 4.99e+002
622	191210_5TEx_Fr	F3PTE50	F3PTE	50ppm	27698	27699		27722	W2489 ChA 275nm	9.744	4652	1.81	753			50	2019-12-12 AM 2:01:40 KST	2020-04-06 AM 10:04:28 KST	CateTF275nm	2020-04-06 AM 9:59:09 KST
211	191210_5TEx_Fr	F3PTE50	F3PTE	50ppm	27698	27699	EGCG	27722	W2489 ChA 275nm	10.232	22745	8.83	3092	2.1352	ppm	50	2019-12-12 AM 2:01:40 KST	2020-04-06 AM 10:04:28 KST	CateTF275nm	2020-04-06 AM 9:59:09 KST	Y = 1.04e+004 X + 5.88e+002
625	191210_5TEx_Fr	F3PTE50	F3PTE	50ppm	27698	27699		27722	W2489 ChA 275nm	11.469	5663	2.2	734			50	2019-12-12 AM 2:01:40 KST	2020-04-06 AM 10:04:28 KST	CateTF275nm	2020-04-06 AM 9:59:09 KST
620	191210_5TEx_Fr	F3PTE50	F3PTE	50ppm	27698	27699		27722	W2489 ChA 275nm	11.734	3369	1.31	362			50	2019-12-12 AM 2:01:40 KST	2020-04-06 AM 10:04:28 KST	CateTF275nm	2020-04-06 AM 9:59:09 KST
146	191210_5TEx_Fr	F3PTE50	F3PTE	50ppm	27698	27699	ECG	27722	W2489 ChA 275nm	17.376	9180	3.56	891	0.6381	ppm	50	2019-12-12 AM 2:01:40 KST	2020-04-06 AM 10:04:28 KST	CateTF275nm	2020-04-06 AM 9:59:09 KST	Y = 1.28e+004 X + 1.03e+003
619	191210_5TEx_Fr	F3PTE50	F3PTE	50ppm	27698	27699		27722	W2489 ChA 275nm	18.539	6789	2.64	636			50	2019-12-12 AM 2:01:40 KST	2020-04-06 AM 10:04:28 KST	CateTF275nm	2020-04-06 AM 9:59:09 KST
618	191210_5TEx_Fr	F3PTE50	F3PTE	50ppm	27698	27699		27722	W2489 ChA 275nm	18.912	7316	2.84	258			50	2019-12-12 AM 2:01:40 KST	2020-04-06 AM 10:04:28 KST	CateTF275nm	2020-04-06 AM 9:59:09 KST
635	191210_5TEx_Fr	F3PTE50	F3PTE	50ppm	27698	27724		27747	W2489 ChA 275nm	3.286	1217	0.46	182			50	2019-12-12 AM 2:52:30 KST	2020-04-06 AM 10:04:28 KST	CateTF275nm	2020-04-06 AM 9:59:09 KST
292	191210_5TEx_Fr	F3PTE50	F3PTE	50ppm	27698	27724	Gallic acid	27747	W2489 ChA 275nm	3.562	71396	27.05	12337	5.6123	ppm	50	2019-12-12 AM 2:52:30 KST	2020-04-06 AM 10:04:28 KST	CateTF275nm	2020-04-06 AM 9:59:09 KST	Y = 1.26e+004 X + 4.80e+002
636	191210_5TEx_Fr	F3PTE50	F3PTE	50ppm	27698	27724		27747	W2489 ChA 275nm	5.403	1640	0.62	220			50	2019-12-12 AM 2:52:30 KST	2020-04-06 AM 10:04:28 KST	CateTF275nm	2020-04-06 AM 9:59:09 KST
236	191210_5TEx_Fr	F3PTE50	F3PTE	50ppm	27698	27724	GC	27747	W2489 ChA 275nm	5.604	3051	1.16	320	1.6288	ppm	50	2019-12-12 AM 2:52:30 KST	2020-04-06 AM 10:04:28 KST	CateTF275nm	2020-04-06 AM 9:59:09 KST	Y = 1.81e+003 X + 1.02e+002
637	191210_5TEx_Fr	F3PTE50	F3PTE	50ppm	27698	27724		27747	W2489 ChA 275nm	6.316	1079	0.41	164			50	2019-12-12 AM 2:52:30 KST	2020-04-06 AM 10:04:28 KST	CateTF275nm	2020-04-06 AM 9:59:09 KST
626	191210_5TEx_Fr	F3PTE50	F3PTE	50ppm	27698	27724		27747	W2489 ChA 275nm	6.929	2498	0.95	155			50	2019-12-12 AM 2:52:30 KST	2020-04-06 AM 10:04:28 KST	CateTF275nm	2020-04-06 AM 9:59:09 KST
180	191210_5TEx_Fr	F3PTE50	F3PTE	50ppm	27698	27724	EGC	27747	W2489 ChA 275nm	7.421	9973	3.78	1756	2.9139	ppm	50	2019-12-12 AM 2:52:30 KST	2020-04-06 AM 10:04:28 KST	CateTF275nm	2020-04-06 AM 9:59:09 KST	Y = 3.18e+003 X + 7.11e+002
627	191210_5TEx_Fr	F3PTE50	F3PTE	50ppm	27698	27724		27747	W2489 ChA 275nm	7.74	2738	1.04	404			50	2019-12-12 AM 2:52:30 KST	2020-04-06 AM 10:04:28 KST	CateTF275nm	2020-04-06 AM 9:59:09 KST
628	191210_5TEx_Fr	F3PTE50	F3PTE	50ppm	27698	27724		27747	W2489 ChA 275nm	7.977	2282	0.86	265			50	2019-12-12 AM 2:52:30 KST	2020-04-06 AM 10:04:28 KST	CateTF275nm	2020-04-06 AM 9:59:09 KST
18	191210_5TEx_Fr	F3PTE50	F3PTE	50ppm	27698	27724	C	27747	W2489 ChA 275nm	8.109	2312	0.88	293	0.2784	ppm	50	2019-12-12 AM 2:52:30 KST	2020-04-06 AM 10:04:28 KST	CateTF275nm	2020-04-06 AM 9:59:09 KST	Y = 5.83e+003 X + 6.88e+002
629	191210_5TEx_Fr	F3PTE50	F3PTE	50ppm	27698	27724		27747	W2489 ChA 275nm	8.335	1256	0.48	154			50	2019-12-12 AM 2:52:30 KST	2020-04-06 AM 10:04:28 KST	CateTF275nm	2020-04-06 AM 9:59:09 KST
105	191210_5TEx_Fr	F3PTE50	F3PTE	50ppm	27698	27724	Caffeine	27747	W2489 ChA 275nm	8.655	106158	40.22	18181	4.4427	ppm	50	2019-12-12 AM 2:52:30 KST	2020-04-06 AM 10:04:28 KST	CateTF275nm	2020-04-06 AM 9:59:09 KST	Y = 2.37e+004 X + 7.52e+002
129	191210_5TEx_Fr	F3PTE50	F3PTE	50ppm	27698	27724	EC	27747	W2489 ChA 275nm	9.298	1435	0.54	180	0.2121	ppm	50	2019-12-12 AM 2:52:30 KST	2020-04-06 AM 10:04:28 KST	CateTF275nm	2020-04-06 AM 9:59:09 KST	Y = 4.41e+003 X + 4.99e+002
630	191210_5TEx_Fr	F3PTE50	F3PTE	50ppm	27698	27724		27747	W2489 ChA 275nm	9.752	5067	1.92	767			50	2019-12-12 AM 2:52:30 KST	2020-04-06 AM 10:04:28 KST	CateTF275nm	2020-04-06 AM 9:59:09 KST
212	191210_5TEx_Fr	F3PTE50	F3PTE	50ppm	27698	27724	EGCG	27747	W2489 ChA 275nm	10.239	23169	8.78	3069	2.1761	ppm	50	2019-12-12 AM 2:52:30 KST	2020-04-06 AM 10:04:28 KST	CateTF275nm	2020-04-06 AM 9:59:09 KST	Y = 1.04e+004 X + 5.88e+002
631	191210_5TEx_Fr	F3PTE50	F3PTE	50ppm	27698	27724		27747	W2489 ChA 275nm	11.483	5751	2.18	738			50	2019-12-12 AM 2:52:30 KST	2020-04-06 AM 10:04:28 KST	CateTF275nm	2020-04-06 AM 9:59:09 KST
632	191210_5TEx_Fr	F3PTE50	F3PTE	50ppm	27698	27724		27747	W2489 ChA 275nm	11.754	3416	1.29	361			50	2019-12-12 AM 2:52:30 KST	2020-04-06 AM 10:04:28 KST	CateTF275nm	2020-04-06 AM 9:59:09 KST
147	191210_5TEx_Fr	F3PTE50	F3PTE	50ppm	27698	27724	ECG	27747	W2489 ChA 275nm	17.395	8560	3.24	856	0.5894	ppm	50	2019-12-12 AM 2:52:30 KST	2020-04-06 AM 10:04:28 KST	CateTF275nm	2020-04-06 AM 9:59:09 KST	Y = 1.28e+004 X + 1.03e+003
633	191210_5TEx_Fr	F3PTE50	F3PTE	50ppm	27698	27724		27747	W2489 ChA 275nm	18.558	6036	2.29	608			50	2019-12-12 AM 2:52:30 KST	2020-04-06 AM 10:04:28 KST	CateTF275nm	2020-04-06 AM 9:59:09 KST
634	191210_5TEx_Fr	F3PTE50	F3PTE	50ppm	27698	27724		27747	W2489 ChA 275nm	18.935	4903	1.86	241			50	2019-12-12 AM 2:52:30 KST	2020-04-06 AM 10:04:28 KST	CateTF275nm	2020-04-06 AM 9:59:09 KST
643	191210_5TEx_Fr	F3PTE50	F3PTE	50ppm	27698	27749		27772	W2489 ChA 275nm	3.279	1171	0.47	182			50	2019-12-12 AM 3:43:16 KST	2020-04-06 AM 10:04:28 KST	CateTF275nm	2020-04-06 AM 9:59:09 KST
293	191210_5TEx_Fr	F3PTE50	F3PTE	50ppm	27698	27749	Gallic acid	27772	W2489 ChA 275nm	3.556	71180	28.43	12354	5.5952	ppm	50	2019-12-12 AM 3:43:16 KST	2020-04-06 AM 10:04:28 KST	CateTF275nm	2020-04-06 AM 9:59:09 KST	Y = 1.26e+004 X + 4.80e+002
646	191210_5TEx_Fr	F3PTE50	F3PTE	50ppm	27698	27749		27772	W2489 ChA 275nm	5.397	1619	0.65	216			50	2019-12-12 AM 3:43:16 KST	2020-04-06 AM 10:04:28 KST	CateTF275nm	2020-04-06 AM 9:59:09 KST
237	191210_5TEx_Fr	F3PTE50	F3PTE	50ppm	27698	27749	GC	27772	W2489 ChA 275nm	5.599	3037	1.21	316	1.6209	ppm	50	2019-12-12 AM 3:43:16 KST	2020-04-06 AM 10:04:28 KST	CateTF275nm	2020-04-06 AM 9:59:09 KST	Y = 1.81e+003 X + 1.02e+002
181	191210_5TEx_Fr	F3PTE50	F3PTE	50ppm	27698	27749	EGC	27772	W2489 ChA 275nm	7.419	9141	3.65	1693	2.6519	ppm	50	2019-12-12 AM 3:43:16 KST	2020-04-06 AM 10:04:28 KST	CateTF275nm	2020-04-06 AM 9:59:09 KST	Y = 3.18e+003 X + 7.11e+002
641	191210_5TEx_Fr	F3PTE50	F3PTE	50ppm	27698	27749		27772	W2489 ChA 275nm	7.737	2287	0.91	371			50	2019-12-12 AM 3:43:16 KST	2020-04-06 AM 10:04:28 KST	CateTF275nm	2020-04-06 AM 9:59:09 KST
640	191210_5TEx_Fr	F3PTE50	F3PTE	50ppm	27698	27749		27772	W2489 ChA 275nm	7.974	1894	0.76	230			50	2019-12-12 AM 3:43:16 KST	2020-04-06 AM 10:04:28 KST	CateTF275nm	2020-04-06 AM 9:59:09 KST
19	191210_5TEx_Fr	F3PTE50	F3PTE	50ppm	27698	27749	C	27772	W2489 ChA 275nm	8.104	1882	0.75	255	0.2047	ppm	50	2019-12-12 AM 3:43:16 KST	2020-04-06 AM 10:04:28 KST	CateTF275nm	2020-04-06 AM 9:59:09 KST	Y = 5.83e+003 X + 6.88e+002
106	191210_5TEx_Fr	F3PTE50	F3PTE	50ppm	27698	27749	Caffeine	27772	W2489 ChA 275nm	8.65	105317	42.07	18093	4.4073	ppm	50	2019-12-12 AM 3:43:16 KST	2020-04-06 AM 10:04:28 KST	CateTF275nm	2020-04-06 AM 9:59:09 KST	Y = 2.37e+004 X + 7.52e+002
130	191210_5TEx_Fr	F3PTE50	F3PTE	50ppm	27698	27749	EC	27772	W2489 ChA 275nm	9.29	1152	0.46	164	0.1481	ppm	50	2019-12-12 AM 3:43:16 KST	2020-04-06 AM 10:04:28 KST	CateTF275nm	2020-04-06 AM 9:59:09 KST	Y = 4.41e+003 X + 4.99e+002
639	191210_5TEx_Fr	F3PTE50	F3PTE	50ppm	27698	27749		27772	W2489 ChA 275nm	9.744	4768	1.9	758			50	2019-12-12 AM 3:43:16 KST	2020-04-06 AM 10:04:28 KST	CateTF275nm	2020-04-06 AM 9:59:09 KST
213	191210_5TEx_Fr	F3PTE50	F3PTE	50ppm	27698	27749	EGCG	27772	W2489 ChA 275nm	10.234	22775	9.1	3048	2.1382	ppm	50	2019-12-12 AM 3:43:16 KST	2020-04-06 AM 10:04:28 KST	CateTF275nm	2020-04-06 AM 9:59:09 KST	Y = 1.04e+004 X + 5.88e+002
638	191210_5TEx_Fr	F3PTE50	F3PTE	50ppm	27698	27749		27772	W2489 ChA 275nm	11.477	5625	2.25	727			50	2019-12-12 AM 3:43:16 KST	2020-04-06 AM 10:04:28 KST	CateTF275nm	2020-04-06 AM 9:59:09 KST
642	191210_5TEx_Fr	F3PTE50	F3PTE	50ppm	27698	27749		27772	W2489 ChA 275nm	11.741	3309	1.32	349			50	2019-12-12 AM 3:43:16 KST	2020-04-06 AM 10:04:28 KST	CateTF275nm	2020-04-06 AM 9:59:09 KST
148	191210_5TEx_Fr	F3PTE50	F3PTE	50ppm	27698	27749	ECG	27772	W2489 ChA 275nm	17.389	8645	3.45	856	0.5962	ppm	50	2019-12-12 AM 3:43:16 KST	2020-04-06 AM 10:04:28 KST	CateTF275nm	2020-04-06 AM 9:59:09 KST	Y = 1.28e+004 X + 1.03e+003
645	191210_5TEx_Fr	F3PTE50	F3PTE	50ppm	27698	27749		27772	W2489 ChA 275nm	18.553	5223	2.09	575			50	2019-12-12 AM 3:43:16 KST	2020-04-06 AM 10:04:28 KST	CateTF275nm	2020-04-06 AM 9:59:09 KST
644	191210_5TEx_Fr	F3PTE50	F3PTE	50ppm	27698	27749		27772	W2489 ChA 275nm	18.932	1326	0.53	182			50	2019-12-12 AM 3:43:16 KST	2020-04-06 AM 10:04:28 KST	CateTF275nm	2020-04-06 AM 9:59:09 KST
83	191210_5TEx_Fr	F4BTE100	F4BTE	100ppm	27090	27091	Caffeine	27114	W2489 ChA 275nm	8.708	6484	14.58	1132	0.2416	ppm	100	2019-12-11 AM 5:41:07 KST	2020-04-06 AM 10:04:23 KST	CateTF275nm	2020-04-06 AM 9:59:09 KST	Y = 2.37e+004 X + 7.52e+002
35	191210_5TEx_Fr	F4BTE100	F4BTE	100ppm	27090	27091	CG	27114	W2489 ChA 275nm	17.565	1918	4.31	224	0.1064	ppm	100	2019-12-11 AM 5:41:07 KST	2020-04-06 AM 10:04:23 KST	CateTF275nm	2020-04-06 AM 9:59:09 KST	Y = 1.22e+004 X + 6.15e+002
441	191210_5TEx_Fr	F4BTE100	F4BTE	100ppm	27090	27091		27114	W2489 ChA 275nm	32.45	3892	8.75	379			100	2019-12-11 AM 5:41:07 KST	2020-04-06 AM 10:04:23 KST	CateTF275nm	2020-04-06 AM 9:59:09 KST
440	191210_5TEx_Fr	F4BTE100	F4BTE	100ppm	27090	27091		27114	W2489 ChA 275nm	35.752	11236	25.27	990			100	2019-12-11 AM 5:41:07 KST	2020-04-06 AM 10:04:23 KST	CateTF275nm	2020-04-06 AM 9:59:09 KST
325	191210_5TEx_Fr	F4BTE100	F4BTE	100ppm	27090	27091	TF3	27114	W2489 ChA 275nm	37.601	5315	11.95	494	0.3415	ppm	100	2019-12-11 AM 5:41:07 KST	2020-04-06 AM 10:04:23 KST	CateTF275nm	2020-04-06 AM 9:59:09 KST	Y = 1.62e+004 X - 2.02e+002
442	191210_5TEx_Fr	F4BTE100	F4BTE	100ppm	27090	27091		27114	W2489 ChA 275nm	38.162	15624	35.13	1596			100	2019-12-11 AM 5:41:07 KST	2020-04-06 AM 10:04:23 KST	CateTF275nm	2020-04-06 AM 9:59:09 KST
84	191210_5TEx_Fr	F4BTE100	F4BTE	100ppm	27090	27116	Caffeine	27139	W2489 ChA 275nm	8.681	6408	14.13	1115	0.2384	ppm	100	2019-12-11 AM 6:31:53 KST	2020-04-06 AM 10:04:24 KST	CateTF275nm	2020-04-06 AM 9:59:09 KST	Y = 2.37e+004 X + 7.52e+002
36	191210_5TEx_Fr	F4BTE100	F4BTE	100ppm	27090	27116	CG	27139	W2489 ChA 275nm	17.509	2129	4.69	244	0.1236	ppm	100	2019-12-11 AM 6:31:53 KST	2020-04-06 AM 10:04:24 KST	CateTF275nm	2020-04-06 AM 9:59:09 KST	Y = 1.22e+004 X + 6.15e+002
443	191210_5TEx_Fr	F4BTE100	F4BTE	100ppm	27090	27116		27139	W2489 ChA 275nm	32.389	4394	9.69	387			100	2019-12-11 AM 6:31:53 KST	2020-04-06 AM 10:04:24 KST	CateTF275nm	2020-04-06 AM 9:59:09 KST
444	191210_5TEx_Fr	F4BTE100	F4BTE	100ppm	27090	27116		27139	W2489 ChA 275nm	35.687	11476	25.31	995			100	2019-12-11 AM 6:31:53 KST	2020-04-06 AM 10:04:24 KST	CateTF275nm	2020-04-06 AM 9:59:09 KST
326	191210_5TEx_Fr	F4BTE100	F4BTE	100ppm	27090	27116	TF3	27139	W2489 ChA 275nm	37.551	5286	11.66	492	0.3397	ppm	100	2019-12-11 AM 6:31:53 KST	2020-04-06 AM 10:04:24 KST	CateTF275nm	2020-04-06 AM 9:59:09 KST	Y = 1.62e+004 X - 2.02e+002
445	191210_5TEx_Fr	F4BTE100	F4BTE	100ppm	27090	27116		27139	W2489 ChA 275nm	38.112	15654	34.52	1592			100	2019-12-11 AM 6:31:53 KST	2020-04-06 AM 10:04:24 KST	CateTF275nm	2020-04-06 AM 9:59:09 KST
85	191210_5TEx_Fr	F4BTE100	F4BTE	100ppm	27090	27141	Caffeine	27164	W2489 ChA 275nm	8.702	6390	14.2	1114	0.2376	ppm	100	2019-12-11 AM 7:22:42 KST	2020-04-06 AM 10:04:24 KST	CateTF275nm	2020-04-06 AM 9:59:09 KST	Y = 2.37e+004 X + 7.52e+002
37	191210_5TEx_Fr	F4BTE100	F4BTE	100ppm	27090	27141	CG	27164	W2489 ChA 275nm	17.535	2005	4.46	232	0.1135	ppm	100	2019-12-11 AM 7:22:42 KST	2020-04-06 AM 10:04:24 KST	CateTF275nm	2020-04-06 AM 9:59:09 KST	Y = 1.22e+004 X + 6.15e+002
446	191210_5TEx_Fr	F4BTE100	F4BTE	100ppm	27090	27141		27164	W2489 ChA 275nm	32.41	4659	10.35	395			100	2019-12-11 AM 7:22:42 KST	2020-04-06 AM 10:04:24 KST	CateTF275nm	2020-04-06 AM 9:59:09 KST
447	191210_5TEx_Fr	F4BTE100	F4BTE	100ppm	27090	27141		27164	W2489 ChA 275nm	35.707	11320	25.15	982			100	2019-12-11 AM 7:22:42 KST	2020-04-06 AM 10:04:24 KST	CateTF275nm	2020-04-06 AM 9:59:09 KST
327	191210_5TEx_Fr	F4BTE100	F4BTE	100ppm	27090	27141	TF3	27164	W2489 ChA 275nm	37.568	5159	11.46	487	0.3318	ppm	100	2019-12-11 AM 7:22:42 KST	2020-04-06 AM 10:04:24 KST	CateTF275nm	2020-04-06 AM 9:59:09 KST	Y = 1.62e+004 X - 2.02e+002
448	191210_5TEx_Fr	F4BTE100	F4BTE	100ppm	27090	27141		27164	W2489 ChA 275nm	38.128	15470	34.38	1575			100	2019-12-11 AM 7:22:42 KST	2020-04-06 AM 10:04:24 KST	CateTF275nm	2020-04-06 AM 9:59:09 KST
273	191210_5TEx_Fr	F4BTE200	F4BTE	200ppm	27166	27167	Gallic acid	27190	W2489 ChA 275nm	3.586	1331	1.45	227	0.0673	ppm	200	2019-12-11 AM 8:13:35 KST	2020-04-06 AM 10:04:24 KST	CateTF275nm	2020-04-06 AM 9:59:09 KST	Y = 1.26e+004 X + 4.80e+002
86	191210_5TEx_Fr	F4BTE200	F4BTE	200ppm	27166	27167	Caffeine	27190	W2489 ChA 275nm	8.693	12650	13.79	2198	0.5015	ppm	200	2019-12-11 AM 8:13:35 KST	2020-04-06 AM 10:04:24 KST	CateTF275nm	2020-04-06 AM 9:59:09 KST	Y = 2.37e+004 X + 7.52e+002
38	191210_5TEx_Fr	F4BTE200	F4BTE	200ppm	27166	27167	CG	27190	W2489 ChA 275nm	17.509	3927	4.28	447	0.2705	ppm	200	2019-12-11 AM 8:13:35 KST	2020-04-06 AM 10:04:24 KST	CateTF275nm	2020-04-06 AM 9:59:09 KST	Y = 1.22e+004 X + 6.15e+002
449	191210_5TEx_Fr	F4BTE200	F4BTE	200ppm	27166	27167		27190	W2489 ChA 275nm	32.343	8031	8.75	774			200	2019-12-11 AM 8:13:35 KST	2020-04-06 AM 10:04:24 KST	CateTF275nm	2020-04-06 AM 9:59:09 KST
451	191210_5TEx_Fr	F4BTE200	F4BTE	200ppm	27166	27167		27190	W2489 ChA 275nm	35.628	23030	25.1	2021			200	2019-12-11 AM 8:13:35 KST	2020-04-06 AM 10:04:24 KST	CateTF275nm	2020-04-06 AM 9:59:09 KST
328	191210_5TEx_Fr	F4BTE200	F4BTE	200ppm	27166	27167	TF3	27190	W2489 ChA 275nm	37.498	11001	11.99	1004	0.6934	ppm	200	2019-12-11 AM 8:13:35 KST	2020-04-06 AM 10:04:24 KST	CateTF275nm	2020-04-06 AM 9:59:09 KST	Y = 1.62e+004 X - 2.02e+002
450	191210_5TEx_Fr	F4BTE200	F4BTE	200ppm	27166	27167		27190	W2489 ChA 275nm	38.06	31792	34.65	3234			200	2019-12-11 AM 8:13:35 KST	2020-04-06 AM 10:04:24 KST	CateTF275nm	2020-04-06 AM 9:59:09 KST
274	191210_5TEx_Fr	F4BTE200	F4BTE	200ppm	27166	27192	Gallic acid	27215	W2489 ChA 275nm	3.579	1347	1.45	229	0.0686	ppm	200	2019-12-11 AM 9:04:22 KST	2020-04-06 AM 10:04:24 KST	CateTF275nm	2020-04-06 AM 9:59:09 KST	Y = 1.26e+004 X + 4.80e+002
452	191210_5TEx_Fr	F4BTE200	F4BTE	200ppm	27166	27192		27215	W2489 ChA 275nm	7.032	1303	1.4	187			200	2019-12-11 AM 9:04:22 KST	2020-04-06 AM 10:04:24 KST	CateTF275nm	2020-04-06 AM 9:59:09 KST
87	191210_5TEx_Fr	F4BTE200	F4BTE	200ppm	27166	27192	Caffeine	27215	W2489 ChA 275nm	8.681	12734	13.67	2200	0.505	ppm	200	2019-12-11 AM 9:04:22 KST	2020-04-06 AM 10:04:24 KST	CateTF275nm	2020-04-06 AM 9:59:09 KST	Y = 2.37e+004 X + 7.52e+002
39	191210_5TEx_Fr	F4BTE200	F4BTE	200ppm	27166	27192	CG	27215	W2489 ChA 275nm	17.51	3908	4.2	439	0.269	ppm	200	2019-12-11 AM 9:04:22 KST	2020-04-06 AM 10:04:24 KST	CateTF275nm	2020-04-06 AM 9:59:09 KST	Y = 1.22e+004 X + 6.15e+002
454	191210_5TEx_Fr	F4BTE200	F4BTE	200ppm	27166	27192		27215	W2489 ChA 275nm	32.336	8239	8.85	783			200	2019-12-11 AM 9:04:22 KST	2020-04-06 AM 10:04:24 KST	CateTF275nm	2020-04-06 AM 9:59:09 KST
453	191210_5TEx_Fr	F4BTE200	F4BTE	200ppm	27166	27192		27215	W2489 ChA 275nm	35.62	23141	24.84	2016			200	2019-12-11 AM 9:04:22 KST	2020-04-06 AM 10:04:24 KST	CateTF275nm	2020-04-06 AM 9:59:09 KST
329	191210_5TEx_Fr	F4BTE200	F4BTE	200ppm	27166	27192	TF3	27215	W2489 ChA 275nm	37.495	10713	11.5	1000	0.6756	ppm	200	2019-12-11 AM 9:04:22 KST	2020-04-06 AM 10:04:24 KST	CateTF275nm	2020-04-06 AM 9:59:09 KST	Y = 1.62e+004 X - 2.02e+002
455	191210_5TEx_Fr	F4BTE200	F4BTE	200ppm	27166	27192		27215	W2489 ChA 275nm	38.058	31761	34.1	3262			200	2019-12-11 AM 9:04:22 KST	2020-04-06 AM 10:04:24 KST	CateTF275nm	2020-04-06 AM 9:59:09 KST
275	191210_5TEx_Fr	F4BTE200	F4BTE	200ppm	27166	27217	Gallic acid	27240	W2489 ChA 275nm	3.58	1437	1.48	230	0.0758	ppm	200	2019-12-11 AM 9:55:11 KST	2020-04-06 AM 10:04:24 KST	CateTF275nm	2020-04-06 AM 9:59:09 KST	Y = 1.26e+004 X + 4.80e+002
458	191210_5TEx_Fr	F4BTE200	F4BTE	200ppm	27166	27217		27240	W2489 ChA 275nm	7.034	5031	5.19	229			200	2019-12-11 AM 9:55:11 KST	2020-04-06 AM 10:04:24 KST	CateTF275nm	2020-04-06 AM 9:59:09 KST
88	191210_5TEx_Fr	F4BTE200	F4BTE	200ppm	27166	27217	Caffeine	27240	W2489 ChA 275nm	8.689	12621	13.02	2198	0.5002	ppm	200	2019-12-11 AM 9:55:11 KST	2020-04-06 AM 10:04:24 KST	CateTF275nm	2020-04-06 AM 9:59:09 KST	Y = 2.37e+004 X + 7.52e+002
40	191210_5TEx_Fr	F4BTE200	F4BTE	200ppm	27166	27217	CG	27240	W2489 ChA 275nm	17.508	3839	3.96	434	0.2633	ppm	200	2019-12-11 AM 9:55:11 KST	2020-04-06 AM 10:04:24 KST	CateTF275nm	2020-04-06 AM 9:59:09 KST	Y = 1.22e+004 X + 6.15e+002
457	191210_5TEx_Fr	F4BTE200	F4BTE	200ppm	27166	27217		27240	W2489 ChA 275nm	32.347	8494	8.76	782			200	2019-12-11 AM 9:55:11 KST	2020-04-06 AM 10:04:24 KST	CateTF275nm	2020-04-06 AM 9:59:09 KST
456	191210_5TEx_Fr	F4BTE200	F4BTE	200ppm	27166	27217		27240	W2489 ChA 275nm	35.636	22852	23.57	2001			200	2019-12-11 AM 9:55:11 KST	2020-04-06 AM 10:04:24 KST	CateTF275nm	2020-04-06 AM 9:59:09 KST
330	191210_5TEx_Fr	F4BTE200	F4BTE	200ppm	27166	27217	TF3	27240	W2489 ChA 275nm	37.511	10880	11.22	994	0.686	ppm	200	2019-12-11 AM 9:55:11 KST	2020-04-06 AM 10:04:24 KST	CateTF275nm	2020-04-06 AM 9:59:09 KST	Y = 1.62e+004 X - 2.02e+002
459	191210_5TEx_Fr	F4BTE200	F4BTE	200ppm	27166	27217		27240	W2489 ChA 275nm	38.072	31788	32.79	3250			200	2019-12-11 AM 9:55:11 KST	2020-04-06 AM 10:04:24 KST	CateTF275nm	2020-04-06 AM 9:59:09 KST
80	191210_5TEx_Fr	F4BTE50	F4BTE	50ppm	27014	27015	Caffeine	27038	W2489 ChA 275nm	8.701	3253	16.16	552	0.1054	ppm	50	2019-12-11 AM 3:08:39 KST	2020-04-06 AM 10:04:23 KST	CateTF275nm	2020-04-06 AM 9:59:09 KST	Y = 2.37e+004 X + 7.52e+002
432	191210_5TEx_Fr	F4BTE50	F4BTE	50ppm	27014	27015		27038	W2489 ChA 275nm	32.353	1900	9.44	183			50	2019-12-11 AM 3:08:39 KST	2020-04-06 AM 10:04:23 KST	CateTF275nm	2020-04-06 AM 9:59:09 KST
431	191210_5TEx_Fr	F4BTE50	F4BTE	50ppm	27014	27015		27038	W2489 ChA 275nm	35.674	5072	25.19	450			50	2019-12-11 AM 3:08:39 KST	2020-04-06 AM 10:04:23 KST	CateTF275nm	2020-04-06 AM 9:59:09 KST
322	191210_5TEx_Fr	F4BTE50	F4BTE	50ppm	27014	27015	TF3	27038	W2489 ChA 275nm	37.557	2510	12.47	223	0.1679	ppm	50	2019-12-11 AM 3:08:39 KST	2020-04-06 AM 10:04:23 KST	CateTF275nm	2020-04-06 AM 9:59:09 KST	Y = 1.62e+004 X - 2.02e+002
433	191210_5TEx_Fr	F4BTE50	F4BTE	50ppm	27014	27015		27038	W2489 ChA 275nm	38.129	7397	36.74	746			50	2019-12-11 AM 3:08:39 KST	2020-04-06 AM 10:04:23 KST	CateTF275nm	2020-04-06 AM 9:59:09 KST
81	191210_5TEx_Fr	F4BTE50	F4BTE	50ppm	27014	27040	Caffeine	27063	W2489 ChA 275nm	8.692	3123	15.11	543	0.0999	ppm	50	2019-12-11 AM 3:59:25 KST	2020-04-06 AM 10:04:23 KST	CateTF275nm	2020-04-06 AM 9:59:09 KST	Y = 2.37e+004 X + 7.52e+002
435	191210_5TEx_Fr	F4BTE50	F4BTE	50ppm	27014	27040		27063	W2489 ChA 275nm	32.325	2014	9.74	187			50	2019-12-11 AM 3:59:25 KST	2020-04-06 AM 10:04:23 KST	CateTF275nm	2020-04-06 AM 9:59:09 KST
434	191210_5TEx_Fr	F4BTE50	F4BTE	50ppm	27014	27040		27063	W2489 ChA 275nm	35.652	5460	26.41	468			50	2019-12-11 AM 3:59:25 KST	2020-04-06 AM 10:04:23 KST	CateTF275nm	2020-04-06 AM 9:59:09 KST
323	191210_5TEx_Fr	F4BTE50	F4BTE	50ppm	27014	27040	TF3	27063	W2489 ChA 275nm	37.524	2625	12.7	233	0.175	ppm	50	2019-12-11 AM 3:59:25 KST	2020-04-06 AM 10:04:23 KST	CateTF275nm	2020-04-06 AM 9:59:09 KST	Y = 1.62e+004 X - 2.02e+002
436	191210_5TEx_Fr	F4BTE50	F4BTE	50ppm	27014	27040		27063	W2489 ChA 275nm	38.102	7449	36.04	747			50	2019-12-11 AM 3:59:25 KST	2020-04-06 AM 10:04:23 KST	CateTF275nm	2020-04-06 AM 9:59:09 KST
82	191210_5TEx_Fr	F4BTE50	F4BTE	50ppm	27014	27065	Caffeine	27088	W2489 ChA 275nm	8.699	3134	15.18	540	0.1004	ppm	50	2019-12-11 AM 4:50:14 KST	2020-04-06 AM 10:04:23 KST	CateTF275nm	2020-04-06 AM 9:59:09 KST	Y = 2.37e+004 X + 7.52e+002
437	191210_5TEx_Fr	F4BTE50	F4BTE	50ppm	27014	27065		27088	W2489 ChA 275nm	32.431	1840	8.91	177			50	2019-12-11 AM 4:50:14 KST	2020-04-06 AM 10:04:23 KST	CateTF275nm	2020-04-06 AM 9:59:09 KST
439	191210_5TEx_Fr	F4BTE50	F4BTE	50ppm	27014	27065		27088	W2489 ChA 275nm	35.748	5484	26.56	475			50	2019-12-11 AM 4:50:14 KST	2020-04-06 AM 10:04:23 KST	CateTF275nm	2020-04-06 AM 9:59:09 KST
324	191210_5TEx_Fr	F4BTE50	F4BTE	50ppm	27014	27065	TF3	27088	W2489 ChA 275nm	37.605	2710	13.12	237	0.1802	ppm	50	2019-12-11 AM 4:50:14 KST	2020-04-06 AM 10:04:23 KST	CateTF275nm	2020-04-06 AM 9:59:09 KST	Y = 1.62e+004 X - 2.02e+002
438	191210_5TEx_Fr	F4BTE50	F4BTE	50ppm	27014	27065		27088	W2489 ChA 275nm	38.165	7482	36.23	756			50	2019-12-11 AM 4:50:14 KST	2020-04-06 AM 10:04:23 KST	CateTF275nm	2020-04-06 AM 9:59:09 KST
139	191206_5TEx_Fr	F4CoGTE100	F4CoG	100ppm	26378	26379	Gallic acid	26402	W2489 ChA 275nm	3.545	1722	1.21	305	0.0983	ppm	100	2019-12-09 PM 6:46:41 KST	2020-04-06 AM 10:04:10 KST	CateTF275nm	2020-04-06 AM 9:59:09 KST	Y = 1.26e+004 X + 4.80e+002
37	191206_5TEx_Fr	F4CoGTE100	F4CoG	100ppm	26378	26379	Caffeine	26402	W2489 ChA 275nm	8.602	1498	1.05	253	0.0314	ppm	100	2019-12-09 PM 6:46:41 KST	2020-04-06 AM 10:04:10 KST	CateTF275nm	2020-04-06 AM 9:59:09 KST	Y = 2.37e+004 X + 7.52e+002
274	191206_5TEx_Fr	F4CoGTE100	F4CoG	100ppm	26378	26379		26402	W2489 ChA 275nm	16.856	2479	1.74	227			100	2019-12-09 PM 6:46:41 KST	2020-04-06 AM 10:04:10 KST	CateTF275nm	2020-04-06 AM 9:59:09 KST
70	191206_5TEx_Fr	F4CoGTE100	F4CoG	100ppm	26378	26379	ECG	26402	W2489 ChA 275nm	17.28	9777	6.85	1074	0.6848	ppm	100	2019-12-09 PM 6:46:41 KST	2020-04-06 AM 10:04:10 KST	CateTF275nm	2020-04-06 AM 9:59:09 KST	Y = 1.28e+004 X + 1.03e+003
20	191206_5TEx_Fr	F4CoGTE100	F4CoG	100ppm	26378	26379	CG	26402	W2489 ChA 275nm	17.84	1903	1.33	250	0.1052	ppm	100	2019-12-09 PM 6:46:41 KST	2020-04-06 AM 10:04:10 KST	CateTF275nm	2020-04-06 AM 9:59:09 KST	Y = 1.22e+004 X + 6.15e+002
275	191206_5TEx_Fr	F4CoGTE100	F4CoG	100ppm	26378	26379		26402	W2489 ChA 275nm	18.362	2290	1.6	236			100	2019-12-09 PM 6:46:41 KST	2020-04-06 AM 10:04:10 KST	CateTF275nm	2020-04-06 AM 9:59:09 KST
276	191206_5TEx_Fr	F4CoGTE100	F4CoG	100ppm	26378	26379		26402	W2489 ChA 275nm	18.813	3850	2.7	583			100	2019-12-09 PM 6:46:41 KST	2020-04-06 AM 10:04:10 KST	CateTF275nm	2020-04-06 AM 9:59:09 KST
155	191206_5TEx_Fr	F4CoGTE100	F4CoG	100ppm	26378	26379	TF1	26402	W2489 ChA 275nm	30.979	1949	1.37	196	0.0766	ppm	100	2019-12-09 PM 6:46:41 KST	2020-04-06 AM 10:04:10 KST	CateTF275nm	2020-04-06 AM 9:59:09 KST	Y = 1.15e+004 X + 1.07e+003
277	191206_5TEx_Fr	F4CoGTE100	F4CoG	100ppm	26378	26379		26402	W2489 ChA 275nm	31.981	23872	16.73	2249			100	2019-12-09 PM 6:46:41 KST	2020-04-06 AM 10:04:10 KST	CateTF275nm	2020-04-06 AM 9:59:09 KST
278	191206_5TEx_Fr	F4CoGTE100	F4CoG	100ppm	26378	26379		26402	W2489 ChA 275nm	32.565	4178	2.93	252			100	2019-12-09 PM 6:46:41 KST	2020-04-06 AM 10:04:10 KST	CateTF275nm	2020-04-06 AM 9:59:09 KST
167	191206_5TEx_Fr	F4CoGTE100	F4CoG	100ppm	26378	26379	TF2a	26402	W2489 ChA 275nm	35.216	36915	25.87	3236	4.3559	ppm	100	2019-12-09 PM 6:46:41 KST	2020-04-06 AM 10:04:10 KST	CateTF275nm	2020-04-06 AM 9:59:09 KST	Y = 8.37e+003 X + 4.47e+002
180	191206_5TEx_Fr	F4CoGTE100	F4CoG	100ppm	26378	26379	TF2b	26402	W2489 ChA 275nm	37.13	19241	13.48	1859	1.1435	ppm	100	2019-12-09 PM 6:46:41 KST	2020-04-06 AM 10:04:10 KST	CateTF275nm	2020-04-06 AM 9:59:09 KST	Y = 1.47e+004 X + 2.40e+003
191	191206_5TEx_Fr	F4CoGTE100	F4CoG	100ppm	26378	26379	TF3	26402	W2489 ChA 275nm	37.702	33044	23.15	3492	2.0578	ppm	100	2019-12-09 PM 6:46:41 KST	2020-04-06 AM 10:04:10 KST	CateTF275nm	2020-04-06 AM 9:59:09 KST	Y = 1.62e+004 X - 2.02e+002
151	191206_5TEx_Fr	F4CoGTE100	F4CoG	100ppm	26690	26691	Gallic acid	26714	W2489 ChA 275nm	3.544	1739	1.23	308	0.0997	ppm	100	2019-12-10 AM 4:56:56 KST	2020-04-06 AM 10:04:12 KST	CateTF275nm	2020-04-06 AM 9:59:09 KST	Y = 1.26e+004 X + 4.80e+002
47	191206_5TEx_Fr	F4CoGTE100	F4CoG	100ppm	26690	26691	Caffeine	26714	W2489 ChA 275nm	8.61	1515	1.07	254	0.0322	ppm	100	2019-12-10 AM 4:56:56 KST	2020-04-06 AM 10:04:12 KST	CateTF275nm	2020-04-06 AM 9:59:09 KST	Y = 2.37e+004 X + 7.52e+002
368	191206_5TEx_Fr	F4CoGTE100	F4CoG	100ppm	26690	26691		26714	W2489 ChA 275nm	16.878	2611	1.84	225			100	2019-12-10 AM 4:56:56 KST	2020-04-06 AM 10:04:12 KST	CateTF275nm	2020-04-06 AM 9:59:09 KST
82	191206_5TEx_Fr	F4CoGTE100	F4CoG	100ppm	26690	26691	ECG	26714	W2489 ChA 275nm	17.31	9741	6.87	1064	0.682	ppm	100	2019-12-10 AM 4:56:56 KST	2020-04-06 AM 10:04:12 KST	CateTF275nm	2020-04-06 AM 9:59:09 KST	Y = 1.28e+004 X + 1.03e+003
28	191206_5TEx_Fr	F4CoGTE100	F4CoG	100ppm	26690	26691	CG	26714	W2489 ChA 275nm	17.865	1854	1.31	241	0.1012	ppm	100	2019-12-10 AM 4:56:56 KST	2020-04-06 AM 10:04:12 KST	CateTF275nm	2020-04-06 AM 9:59:09 KST	Y = 1.22e+004 X + 6.15e+002
367	191206_5TEx_Fr	F4CoGTE100	F4CoG	100ppm	26690	26691		26714	W2489 ChA 275nm	18.392	2262	1.6	244			100	2019-12-10 AM 4:56:56 KST	2020-04-06 AM 10:04:12 KST	CateTF275nm	2020-04-06 AM 9:59:09 KST
366	191206_5TEx_Fr	F4CoGTE100	F4CoG	100ppm	26690	26691		26714	W2489 ChA 275nm	18.838	3970	2.8	588			100	2019-12-10 AM 4:56:56 KST	2020-04-06 AM 10:04:12 KST	CateTF275nm	2020-04-06 AM 9:59:09 KST
159	191206_5TEx_Fr	F4CoGTE100	F4CoG	100ppm	26690	26691	TF1	26714	W2489 ChA 275nm	31.048	1902	1.34	197	0.0725	ppm	100	2019-12-10 AM 4:56:56 KST	2020-04-06 AM 10:04:12 KST	CateTF275nm	2020-04-06 AM 9:59:09 KST	Y = 1.15e+004 X + 1.07e+003
365	191206_5TEx_Fr	F4CoGTE100	F4CoG	100ppm	26690	26691		26714	W2489 ChA 275nm	32.056	23518	16.6	2206			100	2019-12-10 AM 4:56:56 KST	2020-04-06 AM 10:04:12 KST	CateTF275nm	2020-04-06 AM 9:59:09 KST
369	191206_5TEx_Fr	F4CoGTE100	F4CoG	100ppm	26690	26691		26714	W2489 ChA 275nm	32.637	3075	2.17	211			100	2019-12-10 AM 4:56:56 KST	2020-04-06 AM 10:04:12 KST	CateTF275nm	2020-04-06 AM 9:59:09 KST
175	191206_5TEx_Fr	F4CoGTE100	F4CoG	100ppm	26690	26691	TF2a	26714	W2489 ChA 275nm	35.316	37035	26.14	3234	4.3703	ppm	100	2019-12-10 AM 4:56:56 KST	2020-04-06 AM 10:04:12 KST	CateTF275nm	2020-04-06 AM 9:59:09 KST	Y = 8.37e+003 X + 4.47e+002
185	191206_5TEx_Fr	F4CoGTE100	F4CoG	100ppm	26690	26691	TF2b	26714	W2489 ChA 275nm	37.222	19203	13.55	1833	1.1409	ppm	100	2019-12-10 AM 4:56:56 KST	2020-04-06 AM 10:04:12 KST	CateTF275nm	2020-04-06 AM 9:59:09 KST	Y = 1.47e+004 X + 2.40e+003
197	191206_5TEx_Fr	F4CoGTE100	F4CoG	100ppm	26690	26691	TF3	26714	W2489 ChA 275nm	37.795	33271	23.48	3472	2.0718	ppm	100	2019-12-10 AM 4:56:56 KST	2020-04-06 AM 10:04:12 KST	CateTF275nm	2020-04-06 AM 9:59:09 KST	Y = 1.62e+004 X - 2.02e+002
140	191206_5TEx_Fr	F4CoGTE200	F4CoG	200ppm	26404	26405	Gallic acid	26428	W2489 ChA 275nm	3.543	3393	1.18	600	0.2306	ppm	200	2019-12-09 PM 7:37:31 KST	2020-04-06 AM 10:04:10 KST	CateTF275nm	2020-04-06 AM 9:59:09 KST	Y = 1.26e+004 X + 4.80e+002
38	191206_5TEx_Fr	F4CoGTE200	F4CoG	200ppm	26404	26405	Caffeine	26428	W2489 ChA 275nm	8.602	1135	0.39	179	0.0161	ppm	200	2019-12-09 PM 7:37:31 KST	2020-04-06 AM 10:04:10 KST	CateTF275nm	2020-04-06 AM 9:59:09 KST	Y = 2.37e+004 X + 7.52e+002
284	191206_5TEx_Fr	F4CoGTE200	F4CoG	200ppm	26404	26405		26428	W2489 ChA 275nm	16.854	4896	1.7	443			200	2019-12-09 PM 7:37:31 KST	2020-04-06 AM 10:04:10 KST	CateTF275nm	2020-04-06 AM 9:59:09 KST
71	191206_5TEx_Fr	F4CoGTE200	F4CoG	200ppm	26404	26405	ECG	26428	W2489 ChA 275nm	17.287	19208	6.69	2091	1.4235	ppm	200	2019-12-09 PM 7:37:31 KST	2020-04-06 AM 10:04:10 KST	CateTF275nm	2020-04-06 AM 9:59:09 KST	Y = 1.28e+004 X + 1.03e+003
21	191206_5TEx_Fr	F4CoGTE200	F4CoG	200ppm	26404	26405	CG	26428	W2489 ChA 275nm	17.842	3604	1.25	477	0.2441	ppm	200	2019-12-09 PM 7:37:31 KST	2020-04-06 AM 10:04:10 KST	CateTF275nm	2020-04-06 AM 9:59:09 KST	Y = 1.22e+004 X + 6.15e+002
285	191206_5TEx_Fr	F4CoGTE200	F4CoG	200ppm	26404	26405		26428	W2489 ChA 275nm	18.369	4245	1.48	452			200	2019-12-09 PM 7:37:31 KST	2020-04-06 AM 10:04:10 KST	CateTF275nm	2020-04-06 AM 9:59:09 KST
286	191206_5TEx_Fr	F4CoGTE200	F4CoG	200ppm	26404	26405		26428	W2489 ChA 275nm	18.816	7527	2.62	1143			200	2019-12-09 PM 7:37:31 KST	2020-04-06 AM 10:04:10 KST	CateTF275nm	2020-04-06 AM 9:59:09 KST
280	191206_5TEx_Fr	F4CoGTE200	F4CoG	200ppm	26404	26405		26428	W2489 ChA 275nm	30.248	1392	0.48	173			200	2019-12-09 PM 7:37:31 KST	2020-04-06 AM 10:04:10 KST	CateTF275nm	2020-04-06 AM 9:59:09 KST
279	191206_5TEx_Fr	F4CoGTE200	F4CoG	200ppm	26404	26405		26428	W2489 ChA 275nm	30.986	3979	1.39	385			200	2019-12-09 PM 7:37:31 KST	2020-04-06 AM 10:04:10 KST	CateTF275nm	2020-04-06 AM 9:59:09 KST
156	191206_5TEx_Fr	F4CoGTE200	F4CoG	200ppm	26404	26405	TF1	26428	W2489 ChA 275nm	31.249	2215	0.77	225	0.0997	ppm	200	2019-12-09 PM 7:37:31 KST	2020-04-06 AM 10:04:10 KST	CateTF275nm	2020-04-06 AM 9:59:09 KST	Y = 1.15e+004 X + 1.07e+003
283	191206_5TEx_Fr	F4CoGTE200	F4CoG	200ppm	26404	26405		26428	W2489 ChA 275nm	31.991	47462	16.52	4345			200	2019-12-09 PM 7:37:31 KST	2020-04-06 AM 10:04:10 KST	CateTF275nm	2020-04-06 AM 9:59:09 KST
282	191206_5TEx_Fr	F4CoGTE200	F4CoG	200ppm	26404	26405		26428	W2489 ChA 275nm	32.581	8468	2.95	499			200	2019-12-09 PM 7:37:31 KST	2020-04-06 AM 10:04:10 KST	CateTF275nm	2020-04-06 AM 9:59:09 KST
168	191206_5TEx_Fr	F4CoGTE200	F4CoG	200ppm	26404	26405	TF2a	26428	W2489 ChA 275nm	35.233	73004	25.41	6281	8.6666	ppm	200	2019-12-09 PM 7:37:31 KST	2020-04-06 AM 10:04:10 KST	CateTF275nm	2020-04-06 AM 9:59:09 KST	Y = 8.37e+003 X + 4.47e+002
281	191206_5TEx_Fr	F4CoGTE200	F4CoG	200ppm	26404	26405		26428	W2489 ChA 275nm	36.322	3159	1.1	231			200	2019-12-09 PM 7:37:31 KST	2020-04-06 AM 10:04:10 KST	CateTF275nm	2020-04-06 AM 9:59:09 KST
181	191206_5TEx_Fr	F4CoGTE200	F4CoG	200ppm	26404	26405	TF2b	26428	W2489 ChA 275nm	37.146	38035	13.24	3616	2.4196	ppm	200	2019-12-09 PM 7:37:31 KST	2020-04-06 AM 10:04:10 KST	CateTF275nm	2020-04-06 AM 9:59:09 KST	Y = 1.47e+004 X + 2.40e+003
192	191206_5TEx_Fr	F4CoGTE200	F4CoG	200ppm	26404	26405	TF3	26428	W2489 ChA 275nm	37.719	65552	22.82	6805	4.0699	ppm	200	2019-12-09 PM 7:37:31 KST	2020-04-06 AM 10:04:10 KST	CateTF275nm	2020-04-06 AM 9:59:09 KST	Y = 1.62e+004 X - 2.02e+002
152	191206_5TEx_Fr	F4CoGTE200	F4CoG	200ppm	26716	26717	Gallic acid	26740	W2489 ChA 275nm	3.555	3397	1.16	598	0.2308	ppm	200	2019-12-10 AM 5:47:50 KST	2020-04-06 AM 10:04:12 KST	CateTF275nm	2020-04-06 AM 9:59:09 KST	Y = 1.26e+004 X + 4.80e+002
48	191206_5TEx_Fr	F4CoGTE200	F4CoG	200ppm	26716	26717	Caffeine	26740	W2489 ChA 275nm	8.619	1049	0.36	181	0.0125	ppm	200	2019-12-10 AM 5:47:50 KST	2020-04-06 AM 10:04:12 KST	CateTF275nm	2020-04-06 AM 9:59:09 KST	Y = 2.37e+004 X + 7.52e+002
373	191206_5TEx_Fr	F4CoGTE200	F4CoG	200ppm	26716	26717		26740	W2489 ChA 275nm	16.883	4821	1.65	427			200	2019-12-10 AM 5:47:50 KST	2020-04-06 AM 10:04:12 KST	CateTF275nm	2020-04-06 AM 9:59:09 KST
83	191206_5TEx_Fr	F4CoGTE200	F4CoG	200ppm	26716	26717	ECG	26740	W2489 ChA 275nm	17.313	19160	6.55	2112	1.4197	ppm	200	2019-12-10 AM 5:47:50 KST	2020-04-06 AM 10:04:12 KST	CateTF275nm	2020-04-06 AM 9:59:09 KST	Y = 1.28e+004 X + 1.03e+003
29	191206_5TEx_Fr	F4CoGTE200	F4CoG	200ppm	26716	26717	CG	26740	W2489 ChA 275nm	17.869	3545	1.21	479	0.2392	ppm	200	2019-12-10 AM 5:47:50 KST	2020-04-06 AM 10:04:12 KST	CateTF275nm	2020-04-06 AM 9:59:09 KST	Y = 1.22e+004 X + 6.15e+002
370	191206_5TEx_Fr	F4CoGTE200	F4CoG	200ppm	26716	26717		26740	W2489 ChA 275nm	18.395	4298	1.47	452			200	2019-12-10 AM 5:47:50 KST	2020-04-06 AM 10:04:12 KST	CateTF275nm	2020-04-06 AM 9:59:09 KST
371	191206_5TEx_Fr	F4CoGTE200	F4CoG	200ppm	26716	26717		26740	W2489 ChA 275nm	18.843	7598	2.6	1148			200	2019-12-10 AM 5:47:50 KST	2020-04-06 AM 10:04:12 KST	CateTF275nm	2020-04-06 AM 9:59:09 KST
372	191206_5TEx_Fr	F4CoGTE200	F4CoG	200ppm	26716	26717		26740	W2489 ChA 275nm	30.305	2093	0.72	207			200	2019-12-10 AM 5:47:50 KST	2020-04-06 AM 10:04:12 KST	CateTF275nm	2020-04-06 AM 9:59:09 KST
377	191206_5TEx_Fr	F4CoGTE200	F4CoG	200ppm	26716	26717		26740	W2489 ChA 275nm	31.058	4052	1.39	386			200	2019-12-10 AM 5:47:50 KST	2020-04-06 AM 10:04:12 KST	CateTF275nm	2020-04-06 AM 9:59:09 KST
160	191206_5TEx_Fr	F4CoGTE200	F4CoG	200ppm	26716	26717	TF1	26740	W2489 ChA 275nm	31.323	2350	0.8	226	0.1115	ppm	200	2019-12-10 AM 5:47:50 KST	2020-04-06 AM 10:04:12 KST	CateTF275nm	2020-04-06 AM 9:59:09 KST	Y = 1.15e+004 X + 1.07e+003
374	191206_5TEx_Fr	F4CoGTE200	F4CoG	200ppm	26716	26717		26740	W2489 ChA 275nm	32.063	48412	16.56	4374			200	2019-12-10 AM 5:47:50 KST	2020-04-06 AM 10:04:12 KST	CateTF275nm	2020-04-06 AM 9:59:09 KST
375	191206_5TEx_Fr	F4CoGTE200	F4CoG	200ppm	26716	26717		26740	W2489 ChA 275nm	32.643	8863	3.03	516			200	2019-12-10 AM 5:47:50 KST	2020-04-06 AM 10:04:12 KST	CateTF275nm	2020-04-06 AM 9:59:09 KST
176	191206_5TEx_Fr	F4CoGTE200	F4CoG	200ppm	26716	26717	TF2a	26740	W2489 ChA 275nm	35.318	73414	25.11	6339	8.7156	ppm	200	2019-12-10 AM 5:47:50 KST	2020-04-06 AM 10:04:12 KST	CateTF275nm	2020-04-06 AM 9:59:09 KST	Y = 8.37e+003 X + 4.47e+002
376	191206_5TEx_Fr	F4CoGTE200	F4CoG	200ppm	26716	26717		26740	W2489 ChA 275nm	36.404	3242	1.11	236			200	2019-12-10 AM 5:47:50 KST	2020-04-06 AM 10:04:12 KST	CateTF275nm	2020-04-06 AM 9:59:09 KST
186	191206_5TEx_Fr	F4CoGTE200	F4CoG	200ppm	26716	26717	TF2b	26740	W2489 ChA 275nm	37.225	38544	13.18	3627	2.4541	ppm	200	2019-12-10 AM 5:47:50 KST	2020-04-06 AM 10:04:12 KST	CateTF275nm	2020-04-06 AM 9:59:09 KST	Y = 1.47e+004 X + 2.40e+003
198	191206_5TEx_Fr	F4CoGTE200	F4CoG	200ppm	26716	26717	TF3	26740	W2489 ChA 275nm	37.798	67509	23.09	6930	4.191	ppm	200	2019-12-10 AM 5:47:50 KST	2020-04-06 AM 10:04:12 KST	CateTF275nm	2020-04-06 AM 9:59:09 KST	Y = 1.62e+004 X - 2.02e+002
69	191206_5TEx_Fr	F4CoGTE50	F4CoG	50ppm	26352	26353	ECG	26376	W2489 ChA 275nm	17.28	5047	7.92	540	0.3143	ppm	50	2019-12-09 PM 5:55:52 KST	2020-04-06 AM 10:04:10 KST	CateTF275nm	2020-04-06 AM 9:59:09 KST	Y = 1.28e+004 X + 1.03e+003
272	191206_5TEx_Fr	F4CoGTE50	F4CoG	50ppm	26352	26353		26376	W2489 ChA 275nm	18.812	2281	3.58	314			50	2019-12-09 PM 5:55:52 KST	2020-04-06 AM 10:04:10 KST	CateTF275nm	2020-04-06 AM 9:59:09 KST
273	191206_5TEx_Fr	F4CoGTE50	F4CoG	50ppm	26352	26353		26376	W2489 ChA 275nm	31.997	11851	18.59	1110			50	2019-12-09 PM 5:55:52 KST	2020-04-06 AM 10:04:10 KST	CateTF275nm	2020-04-06 AM 9:59:09 KST
166	191206_5TEx_Fr	F4CoGTE50	F4CoG	50ppm	26352	26353	TF2a	26376	W2489 ChA 275nm	35.236	18431	28.92	1593	2.1482	ppm	50	2019-12-09 PM 5:55:52 KST	2020-04-06 AM 10:04:10 KST	CateTF275nm	2020-04-06 AM 9:59:09 KST	Y = 8.37e+003 X + 4.47e+002
179	191206_5TEx_Fr	F4CoGTE50	F4CoG	50ppm	26352	26353	TF2b	26376	W2489 ChA 275nm	37.146	9730	15.26	905	0.4978	ppm	50	2019-12-09 PM 5:55:52 KST	2020-04-06 AM 10:04:10 KST	CateTF275nm	2020-04-06 AM 9:59:09 KST	Y = 1.47e+004 X + 2.40e+003
190	191206_5TEx_Fr	F4CoGTE50	F4CoG	50ppm	26352	26353	TF3	26376	W2489 ChA 275nm	37.719	16401	25.73	1702	1.0277	ppm	50	2019-12-09 PM 5:55:52 KST	2020-04-06 AM 10:04:10 KST	CateTF275nm	2020-04-06 AM 9:59:09 KST	Y = 1.62e+004 X - 2.02e+002
150	191206_5TEx_Fr	F4CoGTE50	F4CoG	50ppm	26664	26665	Gallic acid	26688	W2489 ChA 275nm	3.548	1167	1.78	182	0.0544	ppm	50	2019-12-10 AM 4:06:03 KST	2020-04-06 AM 10:04:12 KST	CateTF275nm	2020-04-06 AM 9:59:09 KST	Y = 1.26e+004 X + 4.80e+002
46	191206_5TEx_Fr	F4CoGTE50	F4CoG	50ppm	26664	26665	Caffeine	26688	W2489 ChA 275nm	8.614	1115	1.7	183	0.0153	ppm	50	2019-12-10 AM 4:06:03 KST	2020-04-06 AM 10:04:12 KST	CateTF275nm	2020-04-06 AM 9:59:09 KST	Y = 2.37e+004 X + 7.52e+002
81	191206_5TEx_Fr	F4CoGTE50	F4CoG	50ppm	26664	26665	ECG	26688	W2489 ChA 275nm	17.306	4927	7.52	539	0.305	ppm	50	2019-12-10 AM 4:06:03 KST	2020-04-06 AM 10:04:12 KST	CateTF275nm	2020-04-06 AM 9:59:09 KST	Y = 1.28e+004 X + 1.03e+003
364	191206_5TEx_Fr	F4CoGTE50	F4CoG	50ppm	26664	26665		26688	W2489 ChA 275nm	18.837	2330	3.55	309			50	2019-12-10 AM 4:06:03 KST	2020-04-06 AM 10:04:12 KST	CateTF275nm	2020-04-06 AM 9:59:09 KST
363	191206_5TEx_Fr	F4CoGTE50	F4CoG	50ppm	26664	26665		26688	W2489 ChA 275nm	32.05	11719	17.88	1105			50	2019-12-10 AM 4:06:03 KST	2020-04-06 AM 10:04:12 KST	CateTF275nm	2020-04-06 AM 9:59:09 KST
174	191206_5TEx_Fr	F4CoGTE50	F4CoG	50ppm	26664	26665	TF2a	26688	W2489 ChA 275nm	35.307	18399	28.07	1587	2.1443	ppm	50	2019-12-10 AM 4:06:03 KST	2020-04-06 AM 10:04:12 KST	CateTF275nm	2020-04-06 AM 9:59:09 KST	Y = 8.37e+003 X + 4.47e+002
184	191206_5TEx_Fr	F4CoGTE50	F4CoG	50ppm	26664	26665	TF2b	26688	W2489 ChA 275nm	37.214	9479	14.46	905	0.4808	ppm	50	2019-12-10 AM 4:06:03 KST	2020-04-06 AM 10:04:12 KST	CateTF275nm	2020-04-06 AM 9:59:09 KST	Y = 1.47e+004 X + 2.40e+003
196	191206_5TEx_Fr	F4CoGTE50	F4CoG	50ppm	26664	26665	TF3	26688	W2489 ChA 275nm	37.788	16420	25.05	1715	1.0288	ppm	50	2019-12-10 AM 4:06:03 KST	2020-04-06 AM 10:04:12 KST	CateTF275nm	2020-04-06 AM 9:59:09 KST	Y = 1.62e+004 X - 2.02e+002
134	191206_5TEx_Fr	F4GTE100	F4GTE	100ppm	26222	26223	Gallic acid	26246	W2489 ChA 275nm	3.562	2545	2.36	428	0.1635	ppm	100	2019-12-09 PM 1:41:04 KST	2020-04-06 AM 10:04:09 KST	CateTF275nm	2020-04-06 AM 9:59:09 KST	Y = 1.26e+004 X + 4.80e+002
100	191206_5TEx_Fr	F4GTE100	F4GTE	100ppm	26222	26223	EGCG	26246	W2489 ChA 275nm	10.202	6859	6.35	1001	0.6043	ppm	100	2019-12-09 PM 1:41:04 KST	2020-04-06 AM 10:04:09 KST	CateTF275nm	2020-04-06 AM 9:59:09 KST	Y = 1.04e+004 X + 5.88e+002
233	191206_5TEx_Fr	F4GTE100	F4GTE	100ppm	26222	26223		26246	W2489 ChA 275nm	16.847	3965	3.67	293			100	2019-12-09 PM 1:41:04 KST	2020-04-06 AM 10:04:09 KST	CateTF275nm	2020-04-06 AM 9:59:09 KST
64	191206_5TEx_Fr	F4GTE100	F4GTE	100ppm	26222	26223	ECG	26246	W2489 ChA 275nm	17.359	73837	68.35	8048	5.702	ppm	100	2019-12-09 PM 1:41:04 KST	2020-04-06 AM 10:04:09 KST	CateTF275nm	2020-04-06 AM 9:59:09 KST	Y = 1.28e+004 X + 1.03e+003
232	191206_5TEx_Fr	F4GTE100	F4GTE	100ppm	26222	26223		26246	W2489 ChA 275nm	17.654	1708	1.58	187			100	2019-12-09 PM 1:41:04 KST	2020-04-06 AM 10:04:09 KST	CateTF275nm	2020-04-06 AM 9:59:09 KST
16	191206_5TEx_Fr	F4GTE100	F4GTE	100ppm	26222	26223	CG	26246	W2489 ChA 275nm	17.953	3581	3.32	456	0.2422	ppm	100	2019-12-09 PM 1:41:04 KST	2020-04-06 AM 10:04:09 KST	CateTF275nm	2020-04-06 AM 9:59:09 KST	Y = 1.22e+004 X + 6.15e+002
231	191206_5TEx_Fr	F4GTE100	F4GTE	100ppm	26222	26223		26246	W2489 ChA 275nm	18.489	2545	2.36	229			100	2019-12-09 PM 1:41:04 KST	2020-04-06 AM 10:04:09 KST	CateTF275nm	2020-04-06 AM 9:59:09 KST
234	191206_5TEx_Fr	F4GTE100	F4GTE	100ppm	26222	26223		26246	W2489 ChA 275nm	18.92	8691	8.05	1336			100	2019-12-09 PM 1:41:04 KST	2020-04-06 AM 10:04:09 KST	CateTF275nm	2020-04-06 AM 9:59:09 KST
153	191206_5TEx_Fr	F4GTE100	F4GTE	100ppm	26222	26223	TF1	26246	W2489 ChA 275nm	31.087	1711	1.58	164	0.0558	ppm	100	2019-12-09 PM 1:41:04 KST	2020-04-06 AM 10:04:09 KST	CateTF275nm	2020-04-06 AM 9:59:09 KST	Y = 1.15e+004 X + 1.07e+003
161	191206_5TEx_Fr	F4GTE100	F4GTE	100ppm	26222	26223	TF2a	26246	W2489 ChA 275nm	34.561	2582	2.39	216	0.255	ppm	100	2019-12-09 PM 1:41:04 KST	2020-04-06 AM 10:04:09 KST	CateTF275nm	2020-04-06 AM 9:59:09 KST	Y = 8.37e+003 X + 4.47e+002
145	191206_5TEx_Fr	F4GTE100	F4GTE	100ppm	26534	26535	Gallic acid	26558	W2489 ChA 275nm	3.541	2372	2.15	428	0.1497	ppm	100	2019-12-09 PM 11:51:49 KST	2020-04-06 AM 10:04:11 KST	CateTF275nm	2020-04-06 AM 9:59:09 KST	Y = 1.26e+004 X + 4.80e+002
109	191206_5TEx_Fr	F4GTE100	F4GTE	100ppm	26534	26535	EGCG	26558	W2489 ChA 275nm	10.139	7238	6.56	1038	0.6409	ppm	100	2019-12-09 PM 11:51:49 KST	2020-04-06 AM 10:04:11 KST	CateTF275nm	2020-04-06 AM 9:59:09 KST	Y = 1.04e+004 X + 5.88e+002
323	191206_5TEx_Fr	F4GTE100	F4GTE	100ppm	26534	26535		26558	W2489 ChA 275nm	16.69	4083	3.7	292			100	2019-12-09 PM 11:51:49 KST	2020-04-06 AM 10:04:11 KST	CateTF275nm	2020-04-06 AM 9:59:09 KST
76	191206_5TEx_Fr	F4GTE100	F4GTE	100ppm	26534	26535	ECG	26558	W2489 ChA 275nm	17.218	75525	68.44	8183	5.8342	ppm	100	2019-12-09 PM 11:51:49 KST	2020-04-06 AM 10:04:11 KST	CateTF275nm	2020-04-06 AM 9:59:09 KST	Y = 1.28e+004 X + 1.03e+003
321	191206_5TEx_Fr	F4GTE100	F4GTE	100ppm	26534	26535		26558	W2489 ChA 275nm	17.505	1500	1.36	179			100	2019-12-09 PM 11:51:49 KST	2020-04-06 AM 10:04:11 KST	CateTF275nm	2020-04-06 AM 9:59:09 KST
[truncated: 193 more rows]
